# Supplementary material for: Trend Patterns of Vegetative Coverage and Their Underlying Causes in the Deserts of Northwest China over 1982 – 2008
Source: PLoS One. 2015 May 11;10(5):e0126044. doi: 10.1371/journal.pone.0126044 (PMC4427295; doi:10.1371/journal.pone.0126044)
Supplement: S1 Dataset — (ZIP) [file pone.0126044.s001.zip]

Archive with 31 entries (29 files):
- S1_data/
- S1_data/NDVI/
- S1_data/NDVI/NDVI_1982.txt
- S1_data/NDVI/NDVI_1983.txt
- S1_data/NDVI/NDVI_1984.txt
- S1_data/NDVI/NDVI_1985.txt
- S1_data/NDVI/NDVI_1986.txt
- S1_data/NDVI/NDVI_1987.txt
- S1_data/NDVI/NDVI_1988.txt
- S1_data/NDVI/NDVI_1989.txt
- S1_data/NDVI/NDVI_1990.txt
- S1_data/NDVI/NDVI_1991.txt
- S1_data/NDVI/NDVI_1992.txt
- S1_data/NDVI/NDVI_1993.txt
- S1_data/NDVI/NDVI_1994.txt
- S1_data/NDVI/NDVI_1995.txt
- S1_data/NDVI/NDVI_1996.txt
- S1_data/NDVI/NDVI_1997.txt
- S1_data/NDVI/NDVI_1998.txt
- S1_data/NDVI/NDVI_1999.txt
- S1_data/NDVI/NDVI_2000.txt
- S1_data/NDVI/NDVI_2001.txt
- S1_data/NDVI/NDVI_2002.txt
- S1_data/NDVI/NDVI_2003.txt
- S1_data/NDVI/NDVI_2004.txt
- S1_data/NDVI/NDVI_2005.txt
- S1_data/NDVI/NDVI_2006.txt
- S1_data/NDVI/NDVI_2007.txt
- S1_data/NDVI/NDVI_2008.txt
- S1_data/Readme.doc
- S1_data/demNW.txt
