# Supplementary material for: Trend Patterns of Vegetative Coverage and Their Underlying Causes in the Deserts of Northwest China over 1982 – 2008
Source: PLoS One. 2015 May 11;10(5):e0126044. doi: 10.1371/journal.pone.0126044 (PMC4427295; doi:10.1371/journal.pone.0126044)
Supplement: S1 Dataset — (ZIP) [file pone.0126044.s001.zip › S1_data/NDVI/NDVI_1982.txt]

21143	1982	0.06833
21144	1982	0.05550
21149	1982	0.08850
21150	1982	0.03842
21151	1982	0.04183
22143	1982	0.05308
22144	1982	0.05775
22145	1982	0.10908
22148	1982	0.04108
22149	1982	0.08842
22150	1982	0.04308
22151	1982	0.09200
22152	1982	0.05833
22153	1982	0.11458
22169	1982	0.12075
22170	1982	0.03292
22171	1982	0.06878
23142	1982	0.09517
23143	1982	0.13712
23144	1982	0.04658
23145	1982	0.09067
23146	1982	0.06400
23147	1982	0.02483
23148	1982	0.03375
23149	1982	0.02900
23150	1982	0.05075
23151	1982	0.04517
23152	1982	0.05392
23153	1982	0.06292
23154	1982	0.09358
23169	1982	0.10403
23170	1982	0.06325
23171	1982	0.07067
24142	1982	0.09317
24143	1982	0.14875
24144	1982	0.06825
24145	1982	0.04333
24146	1982	0.05825
24147	1982	0.06917
24148	1982	0.06258
24149	1982	0.03017
24150	1982	0.05425
24151	1982	0.05917
24152	1982	0.04608
24153	1982	0.04242
24154	1982	0.07717
24169	1982	0.14608
24170	1982	0.11365
24171	1982	0.06300
24172	1982	0.09012
25141	1982	0.16925
25142	1982	0.17650
25143	1982	0.13175
25144	1982	0.06892
25145	1982	0.03142
25146	1982	0.03350
25147	1982	0.06683
25148	1982	0.05292
25149	1982	0.10042
25150	1982	0.04367
25151	1982	0.06708
25152	1982	0.05525
25153	1982	0.04525
25169	1982	0.14408
25170	1982	0.11217
25171	1982	0.07667
25172	1982	0.08137
25173	1982	0.07378
26139	1982	0.16025
26140	1982	0.11675
26141	1982	0.11358
26142	1982	0.07458
26143	1982	0.07642
26144	1982	0.03433
26145	1982	0.03225
26146	1982	0.02908
26147	1982	0.03408
26148	1982	0.04692
26149	1982	0.06258
26150	1982	0.07517
26151	1982	0.07850
26152	1982	0.06233
26153	1982	0.05875
26170	1982	0.04125
26171	1982	0.09842
26172	1982	0.07208
26173	1982	0.10883
27138	1982	0.19667
27139	1982	0.11225
27140	1982	0.08367
27141	1982	0.07708
27142	1982	0.09417
27143	1982	0.06700
27144	1982	0.07483
27145	1982	0.06917
27146	1982	0.07958
27147	1982	0.03533
27148	1982	0.03300
27149	1982	0.05933
27150	1982	0.06583
27151	1982	0.07492
27152	1982	0.05983
27153	1982	0.07583
27154	1982	0.08650
27165	1982	0.06033
27166	1982	0.07308
27169	1982	0.10392
27170	1982	0.06925
27171	1982	0.09383
27172	1982	0.09225
27173	1982	0.11575
28137	1982	0.10692
28138	1982	0.10633
28139	1982	0.10967
28140	1982	0.08092
28141	1982	0.06883
28142	1982	0.08983
28143	1982	0.09658
28144	1982	0.08242
28145	1982	0.07233
28146	1982	0.04858
28147	1982	0.08928
28148	1982	0.04658
28149	1982	0.07000
28150	1982	0.08317
28151	1982	0.05217
28152	1982	0.07383
28153	1982	0.06708
28154	1982	0.07917
28159	1982	0.07492
28160	1982	0.09700
28161	1982	0.07567
28163	1982	0.07550
28164	1982	0.11342
28165	1982	0.11608
28166	1982	0.04950
28167	1982	0.11742
28168	1982	0.09342
28169	1982	0.03887
28170	1982	0.04408
28171	1982	0.03958
28172	1982	0.05533
28173	1982	0.03783
28174	1982	0.10775
29137	1982	0.08450
29138	1982	0.11625
29139	1982	0.09350
29140	1982	0.06708
29141	1982	0.07258
29142	1982	0.09392
29143	1982	0.08767
29144	1982	0.09500
29145	1982	0.07417
29146	1982	0.04850
29147	1982	0.07473
29148	1982	0.07333
29149	1982	0.03408
29150	1982	0.05558
29151	1982	0.07283
29152	1982	0.07108
29153	1982	0.07792
29154	1982	0.08575
29155	1982	0.10233
29157	1982	0.05675
29158	1982	0.09450
29159	1982	0.07942
29160	1982	0.06592
29161	1982	0.08025
29162	1982	0.06675
29163	1982	0.06942
29164	1982	0.05225
29165	1982	0.04400
29166	1982	0.03975
29167	1982	0.08417
29168	1982	0.09050
29169	1982	0.05075
29170	1982	0.04342
29171	1982	0.04983
29172	1982	0.06742
29173	1982	0.10192
29174	1982	0.14242
29175	1982	0.10942
29176	1982	0.04092
29177	1982	0.10375
30137	1982	0.21242
30138	1982	0.12500
30139	1982	0.06608
30140	1982	0.09217
30141	1982	0.09792
30142	1982	0.09200
30143	1982	0.08450
30144	1982	0.08233
30145	1982	0.04733
30146	1982	0.06683
30147	1982	0.05083
30148	1982	0.09400
30149	1982	0.08908
30150	1982	0.03492
30151	1982	0.04158
30152	1982	0.06683
30153	1982	0.06475
30154	1982	0.06300
30155	1982	0.08742
30156	1982	0.08108
30157	1982	0.07017
30158	1982	0.08617
30159	1982	0.06325
30160	1982	0.04208
30161	1982	0.06475
30162	1982	0.06850
30163	1982	0.07567
30164	1982	0.05983
30165	1982	0.06658
30166	1982	0.05633
30167	1982	0.05508
30168	1982	0.06175
30169	1982	0.07933
30170	1982	0.08258
30171	1982	0.06542
30172	1982	0.09417
30173	1982	0.07400
30174	1982	0.07333
30175	1982	0.11342
30176	1982	0.05550
30177	1982	0.08425
31137	1982	0.26792
31138	1982	0.13967
31139	1982	0.06708
31140	1982	0.06933
31141	1982	0.07583
31142	1982	0.09233
31143	1982	0.10108
31144	1982	0.08858
31145	1982	0.11458
31146	1982	0.10092
31147	1982	0.09750
31148	1982	0.04575
31149	1982	0.02958
31150	1982	0.08483
31151	1982	0.02175
31152	1982	0.03358
31153	1982	0.06417
31154	1982	0.06342
31155	1982	0.06450
31156	1982	0.07733
31157	1982	0.06283
31158	1982	0.08842
31159	1982	0.12542
31160	1982	0.09370
31161	1982	0.05458
31162	1982	0.05192
31163	1982	0.06308
31164	1982	0.04092
31165	1982	0.05842
31166	1982	0.05383
31167	1982	0.05775
31168	1982	0.06000
31169	1982	0.06375
31170	1982	0.06900
31171	1982	0.05925
31172	1982	0.06450
31173	1982	0.05492
31174	1982	0.06758
31175	1982	0.11917
31176	1982	0.04133
31177	1982	0.09658
31184	1982	0.06412
31185	1982	0.05628
31186	1982	0.06278
32137	1982	0.34383
32138	1982	0.10433
32139	1982	0.08475
32140	1982	0.08692
32141	1982	0.08108
32142	1982	0.08325
32143	1982	0.07908
32144	1982	0.09875
32145	1982	0.08358
32146	1982	0.09733
32147	1982	0.12725
32148	1982	0.09458
32149	1982	0.04450
32150	1982	0.03908
32151	1982	0.04945
32152	1982	0.08958
32153	1982	0.08767
32154	1982	0.03375
32155	1982	0.04008
32156	1982	0.03933
32157	1982	0.04875
32158	1982	0.07658
32159	1982	0.11358
32160	1982	0.02092
32161	1982	0.02875
32162	1982	0.04900
32163	1982	0.07767
32164	1982	0.06050
32165	1982	0.05475
32166	1982	0.05783
32167	1982	0.07058
32168	1982	0.08575
32169	1982	0.06425
32170	1982	0.07958
32171	1982	0.04858
32172	1982	0.07033
32173	1982	0.03450
32174	1982	0.03883
32175	1982	0.03492
32176	1982	0.03358
32177	1982	0.07525
32178	1982	0.08775
32179	1982	0.05650
32180	1982	0.04967
32182	1982	0.03500
32183	1982	0.08320
32184	1982	0.08253
32185	1982	0.06320
32186	1982	0.06203
32187	1982	0.05553
32188	1982	0.05103
33136	1982	0.33250
33137	1982	0.26117
33138	1982	0.23383
33139	1982	0.11717
33140	1982	0.06750
33141	1982	0.07200
33142	1982	0.08483
33143	1982	0.07867
33144	1982	0.09592
33145	1982	0.09125
33146	1982	0.08067
33147	1982	0.06708
33148	1982	0.12692
33149	1982	0.09842
33150	1982	0.09017
33151	1982	0.10117
33152	1982	0.03742
33153	1982	0.02850
33154	1982	0.10000
33155	1982	0.04942
33156	1982	0.07195
33157	1982	0.09700
33158	1982	0.03125
33159	1982	0.11192
33160	1982	0.05458
33161	1982	0.05150
33162	1982	0.07483
33163	1982	0.05258
33164	1982	0.03233
33165	1982	0.05683
33166	1982	0.04992
33167	1982	0.04308
33168	1982	0.07825
33169	1982	0.11717
33170	1982	0.08475
33171	1982	0.07100
33172	1982	0.03108
33173	1982	0.04075
33174	1982	0.05625
33175	1982	0.04842
33176	1982	0.05192
33177	1982	0.04958
33178	1982	0.05133
33179	1982	0.04342
33180	1982	0.05583
33181	1982	0.04008
33182	1982	0.04517
33183	1982	0.08125
33184	1982	0.07717
33185	1982	0.06162
33186	1982	0.05370
33187	1982	0.04800
33188	1982	0.06070
33189	1982	0.04838
34136	1982	0.20392
34137	1982	0.25508
34138	1982	0.23108
34139	1982	0.14442
34140	1982	0.07783
34141	1982	0.10733
34142	1982	0.09725
34143	1982	0.08683
34144	1982	0.07783
34145	1982	0.08642
34146	1982	0.07875
34147	1982	0.05883
34148	1982	0.06883
34149	1982	0.13150
34150	1982	0.10608
34151	1982	0.08650
34152	1982	0.08367
34153	1982	0.12208
34154	1982	0.05233
34155	1982	0.05917
34156	1982	0.03675
34157	1982	0.09208
34158	1982	0.05467
34159	1982	0.06733
34160	1982	0.04175
34161	1982	0.05308
34162	1982	0.09558
34163	1982	0.08733
34164	1982	0.04325
34165	1982	0.08775
34166	1982	0.06183
34167	1982	0.10925
34168	1982	0.04783
34169	1982	0.05358
34170	1982	0.09433
34171	1982	0.07450
34172	1982	0.04967
34173	1982	0.05950
34174	1982	0.05792
34175	1982	0.03400
34176	1982	0.04292
34177	1982	0.04350
34178	1982	0.03558
34179	1982	0.04250
34180	1982	0.04142
34181	1982	0.03400
34182	1982	0.09633
34183	1982	0.09417
34184	1982	0.03083
34185	1982	0.08258
34186	1982	0.01650
34187	1982	0.07508
34188	1982	0.05378
34189	1982	0.05645
35136	1982	0.07983
35137	1982	0.13417
35138	1982	0.14367
35139	1982	0.13942
35140	1982	0.06633
35141	1982	0.05900
35142	1982	0.11783
35143	1982	0.07975
35144	1982	0.07825
35145	1982	0.06500
35146	1982	0.06983
35147	1982	0.04450
35148	1982	0.04442
35149	1982	0.03883
35150	1982	0.05950
35151	1982	0.08508
35152	1982	0.10558
35153	1982	0.10742
35154	1982	0.11308
35155	1982	0.08975
35156	1982	0.03150
35157	1982	0.08700
35158	1982	0.08608
35159	1982	0.05817
35160	1982	0.07808
35161	1982	0.09925
35162	1982	0.06850
35163	1982	0.09825
35164	1982	0.11917
35165	1982	0.10950
35166	1982	0.08750
35167	1982	0.12992
35168	1982	0.06100
35169	1982	0.07533
35170	1982	0.04050
35171	1982	0.07100
35172	1982	0.04792
35173	1982	0.05008
35174	1982	0.04400
35175	1982	0.04842
35176	1982	0.05083
35177	1982	0.04625
35178	1982	0.03758
35179	1982	0.03075
35180	1982	0.03300
35181	1982	0.08167
35182	1982	0.08692
35183	1982	0.07650
35184	1982	0.03217
35185	1982	0.02783
35186	1982	0.02600
35187	1982	0.08950
35188	1982	0.05828
35189	1982	0.07103
35190	1982	0.07403
36134	1982	0.08900
36135	1982	0.14175
36136	1982	0.13642
36137	1982	0.10225
36138	1982	0.08583
36139	1982	0.11317
36140	1982	0.05692
36141	1982	0.08283
36142	1982	0.13050
36143	1982	0.12683
36144	1982	0.09008
36145	1982	0.05225
36146	1982	0.07400
36147	1982	0.07258
36148	1982	0.04858
36149	1982	0.02717
36150	1982	0.04842
36151	1982	0.04775
36152	1982	0.05542
36153	1982	0.07933
36154	1982	0.09358
36155	1982	0.09392
36156	1982	0.16017
36157	1982	0.06425
36158	1982	0.06567
36159	1982	0.05442
36160	1982	0.07175
36161	1982	0.11325
36162	1982	0.10300
36163	1982	0.08067
36164	1982	0.08775
36165	1982	0.13283
36166	1982	0.09767
36167	1982	0.11225
36168	1982	0.13367
36169	1982	0.10242
36170	1982	0.05575
36171	1982	0.09258
36172	1982	0.10483
36173	1982	0.05275
36174	1982	0.07650
36175	1982	0.07333
36176	1982	0.05433
36177	1982	0.06567
36178	1982	0.10875
36179	1982	0.09608
36180	1982	0.03208
36181	1982	0.02742
36182	1982	0.03542
36183	1982	0.02492
36184	1982	0.07308
36185	1982	0.03592
36186	1982	0.04842
36187	1982	0.10133
36188	1982	0.02642
36189	1982	0.06833
36190	1982	0.05695
36191	1982	0.05312
37134	1982	0.15633
37135	1982	0.05417
37136	1982	0.08017
37137	1982	0.10408
37138	1982	0.09133
37139	1982	0.08575
37140	1982	0.08775
37141	1982	0.09417
37142	1982	0.10642
37143	1982	0.09517
37144	1982	0.08308
37145	1982	0.08750
37146	1982	0.06625
37147	1982	0.07042
37148	1982	0.06883
37149	1982	0.09458
37150	1982	0.02442
37151	1982	0.06233
37152	1982	0.04475
37153	1982	0.05650
37154	1982	0.07175
37155	1982	0.08033
37156	1982	0.11733
37157	1982	0.13150
37158	1982	0.04275
37159	1982	0.08592
37160	1982	0.08642
37161	1982	0.12400
37162	1982	0.12300
37163	1982	0.08233
37164	1982	0.07367
37165	1982	0.13283
37166	1982	0.07683
37167	1982	0.11550
37168	1982	0.09092
37169	1982	0.10717
37170	1982	0.11658
37171	1982	0.07225
37172	1982	0.06958
37173	1982	0.08108
37174	1982	0.11142
37175	1982	0.07192
37176	1982	0.06408
37177	1982	0.05400
37178	1982	0.09483
37179	1982	0.03258
37180	1982	0.08883
37181	1982	0.02567
37182	1982	0.08025
37183	1982	0.03508
37184	1982	0.03067
37185	1982	0.09975
37186	1982	0.10500
37187	1982	0.03442
37188	1982	0.03117
37189	1982	0.02508
37190	1982	0.06992
37191	1982	0.06050
37192	1982	0.05278
38135	1982	0.09408
38136	1982	0.04533
38137	1982	0.09767
38138	1982	0.10408
38139	1982	0.11583
38140	1982	0.06383
38141	1982	0.07583
38142	1982	0.09875
38143	1982	0.14050
38144	1982	0.08033
38145	1982	0.07942
38146	1982	0.05717
38147	1982	0.06125
38148	1982	0.04358
38149	1982	0.09000
38150	1982	0.21608
38151	1982	0.05217
38152	1982	0.09000
38153	1982	0.04417
38154	1982	0.05525
38155	1982	0.06383
38156	1982	0.09833
38157	1982	0.12700
38158	1982	0.06358
38159	1982	0.10117
38160	1982	0.08508
38161	1982	0.08450
38162	1982	0.10817
38163	1982	0.11083
38164	1982	0.06342
38165	1982	0.15567
38166	1982	0.12583
38167	1982	0.06358
38168	1982	0.07608
38169	1982	0.06833
38170	1982	0.08475
38171	1982	0.06992
38172	1982	0.08467
38173	1982	0.07192
38174	1982	0.08600
38175	1982	0.08950
38176	1982	0.09250
38177	1982	0.03700
38178	1982	0.03242
38179	1982	0.03442
38180	1982	0.04325
38181	1982	0.06933
38182	1982	0.01717
38183	1982	0.02042
38184	1982	0.03642
38185	1982	0.01867
38186	1982	0.08375
38187	1982	0.02375
38188	1982	0.08425
38189	1982	0.04525
38190	1982	0.03450
38191	1982	0.10392
38192	1982	0.09067
38193	1982	0.05803
39136	1982	0.12625
39137	1982	0.11075
39138	1982	0.09817
39139	1982	0.10008
39140	1982	0.09642
39141	1982	0.13208
39142	1982	0.13117
39143	1982	0.10183
39144	1982	0.08383
39145	1982	0.08567
39146	1982	0.05975
39147	1982	0.07225
39148	1982	0.19400
39149	1982	0.04700
39150	1982	0.15508
39151	1982	0.08325
39152	1982	0.12133
39153	1982	0.03317
39154	1982	0.07208
39155	1982	0.04983
39156	1982	0.04267
39157	1982	0.11883
39158	1982	0.10667
39159	1982	0.07150
39160	1982	0.08258
39161	1982	0.10542
39162	1982	0.15617
39163	1982	0.13083
39164	1982	0.09983
39165	1982	0.07475
39166	1982	0.06417
39167	1982	0.11650
39168	1982	0.12108
39169	1982	0.10267
39170	1982	0.13383
39171	1982	0.12608
39172	1982	0.08925
39173	1982	0.14292
39174	1982	0.05325
39175	1982	0.09967
39176	1982	0.15092
39177	1982	0.18908
39178	1982	0.06017
39179	1982	0.03967
39180	1982	0.03400
39181	1982	0.01395
39182	1982	0.02017
39183	1982	0.02225
39184	1982	0.03550
39185	1982	0.05500
39186	1982	0.02208
39187	1982	0.08375
39188	1982	0.04133
39189	1982	0.04983
39190	1982	0.11083
39191	1982	0.01900
39192	1982	0.09458
39193	1982	0.04203
39194	1982	0.05470
40135	1982	0.08575
40136	1982	0.10075
40137	1982	0.08142
40138	1982	0.08533
40139	1982	0.08933
40140	1982	0.08542
40141	1982	0.09442
40142	1982	0.10042
40143	1982	0.08942
40144	1982	0.07983
40145	1982	0.07800
40146	1982	0.06742
40147	1982	0.05117
40148	1982	0.09817
40149	1982	0.18500
40150	1982	0.24558
40151	1982	0.27967
40152	1982	0.21333
40153	1982	0.04842
40154	1982	0.02275
40155	1982	0.03467
40156	1982	0.03617
40157	1982	0.03825
40158	1982	0.08358
40159	1982	0.07733
40160	1982	0.14042
40161	1982	0.13067
40162	1982	0.15500
40163	1982	0.08392
40164	1982	0.07875
40165	1982	0.06883
40166	1982	0.05475
40167	1982	0.11392
40168	1982	0.11817
40169	1982	0.14683
40170	1982	0.18583
40171	1982	0.18425
40172	1982	0.17233
40173	1982	0.20250
40174	1982	0.21958
40175	1982	0.09417
40176	1982	0.13133
40177	1982	0.23075
40178	1982	0.19192
40179	1982	0.10942
40180	1982	0.05408
40181	1982	0.03125
40182	1982	0.02328
40183	1982	0.06362
40184	1982	0.05000
40185	1982	0.02767
40186	1982	0.11442
40187	1982	0.08700
40188	1982	0.09367
40189	1982	0.03225
40190	1982	0.02478
40191	1982	0.02675
40192	1982	0.10208
40193	1982	0.09233
40194	1982	0.04678
41135	1982	0.12167
41136	1982	0.08708
41137	1982	0.08442
41138	1982	0.09192
41139	1982	0.08437
41140	1982	0.07883
41141	1982	0.10625
41142	1982	0.09817
41143	1982	0.08925
41144	1982	0.09508
41145	1982	0.05975
41146	1982	0.12200
41147	1982	0.17700
41148	1982	0.23067
41149	1982	0.26292
41150	1982	0.21825
41151	1982	0.22300
41152	1982	0.28092
41153	1982	0.13933
41154	1982	0.02850
41155	1982	0.17325
41156	1982	0.15767
41157	1982	0.06717
41158	1982	0.08017
41159	1982	0.04425
41160	1982	0.11200
41161	1982	0.10142
41162	1982	0.12883
41163	1982	0.13892
41164	1982	0.09867
41165	1982	0.09100
41166	1982	0.04967
41167	1982	0.07458
41168	1982	0.09083
41169	1982	0.08900
41170	1982	0.12933
41171	1982	0.16117
41172	1982	0.12617
41173	1982	0.17267
41174	1982	0.18833
41175	1982	0.10283
41176	1982	0.10167
41177	1982	0.18133
41178	1982	0.12767
41179	1982	0.12683
41180	1982	0.12458
41181	1982	0.05725
41182	1982	0.03575
41183	1982	0.02217
41184	1982	0.03025
41185	1982	0.02708
41186	1982	0.03175
41187	1982	0.08217
41188	1982	0.08117
41189	1982	0.03958
41190	1982	0.08492
41191	1982	0.08917
41192	1982	0.06925
41193	1982	0.09428
41194	1982	0.05037
41195	1982	0.05203
41230	1982	0.06890
41231	1982	0.04757
41232	1982	0.05987
41233	1982	0.06985
41234	1982	0.07153
41235	1982	0.04678
41242	1982	0.05115
41243	1982	0.06683
41244	1982	0.05745
42135	1982	0.09242
42136	1982	0.07508
42137	1982	0.07375
42138	1982	0.05100
42139	1982	0.04525
42140	1982	0.06958
42141	1982	0.10742
42142	1982	0.08058
42143	1982	0.07050
42144	1982	0.09592
42145	1982	0.07883
42146	1982	0.05275
42147	1982	0.06842
42148	1982	0.08958
42149	1982	0.24308
42150	1982	0.25225
42151	1982	0.21733
42152	1982	0.23875
42153	1982	0.18450
42154	1982	0.16808
42155	1982	0.23208
42156	1982	0.08533
42157	1982	0.17567
42158	1982	0.04158
42159	1982	0.04967
42160	1982	0.06300
42161	1982	0.07542
42162	1982	0.09150
42163	1982	0.08342
42164	1982	0.08817
42165	1982	0.08908
42166	1982	0.05700
42167	1982	0.06258
42168	1982	0.07525
42169	1982	0.05833
42170	1982	0.09058
42171	1982	0.12500
42172	1982	0.10058
42173	1982	0.11275
42174	1982	0.13675
42175	1982	0.13167
42176	1982	0.17758
42177	1982	0.11842
42178	1982	0.07992
42179	1982	0.10117
42180	1982	0.08158
42181	1982	0.05625
42182	1982	0.04058
42183	1982	0.03275
42184	1982	0.03075
42185	1982	0.04883
42186	1982	0.05442
42187	1982	0.04467
42188	1982	0.03967
42189	1982	0.04267
42190	1982	0.04767
42191	1982	0.03350
42192	1982	0.07417
42193	1982	0.02687
42194	1982	0.08153
42195	1982	0.04637
42229	1982	0.03867
42230	1982	0.08983
42231	1982	0.02462
42232	1982	0.06128
42233	1982	0.07632
42234	1982	0.05537
42235	1982	0.07100
42236	1982	0.06875
42237	1982	0.03992
42238	1982	0.06775
42239	1982	0.08225
42240	1982	0.04992
42241	1982	0.06575
42242	1982	0.05315
42243	1982	0.07820
42244	1982	0.06075
42245	1982	0.05737
42246	1982	0.06190
42247	1982	0.10025
42248	1982	0.14192
43135	1982	0.13375
43136	1982	0.12550
43137	1982	0.09667
43138	1982	0.10867
43139	1982	0.04067
43140	1982	0.08617
43141	1982	0.13342
43142	1982	0.09758
43143	1982	0.07300
43144	1982	0.06800
43145	1982	0.06050
43146	1982	0.06358
43147	1982	0.11358
43148	1982	0.15475
43149	1982	0.29592
43150	1982	0.25050
43151	1982	0.21767
43152	1982	0.19042
43153	1982	0.16150
43154	1982	0.10392
43155	1982	0.24125
43156	1982	0.05400
43157	1982	0.05792
43158	1982	0.13208
43159	1982	0.08500
43160	1982	0.05667
43161	1982	0.06333
43162	1982	0.07833
43163	1982	0.07392
43164	1982	0.06725
43165	1982	0.07100
43166	1982	0.05758
43167	1982	0.04675
43168	1982	0.09267
43169	1982	0.05783
43170	1982	0.07367
43171	1982	0.07808
43172	1982	0.09183
43173	1982	0.08333
43174	1982	0.08875
43175	1982	0.11950
43176	1982	0.16692
43177	1982	0.14575
43178	1982	0.09317
43179	1982	0.06408
43180	1982	0.07667
43181	1982	0.05950
43182	1982	0.07100
43183	1982	0.03008
43184	1982	0.04150
43185	1982	0.02133
43186	1982	0.09283
43187	1982	0.05025
43188	1982	0.04283
43189	1982	0.06125
43190	1982	0.03025
43191	1982	0.03608
43192	1982	0.09583
43193	1982	0.06103
43194	1982	0.06640
43195	1982	0.03242
43196	1982	0.02525
43229	1982	0.06392
43230	1982	0.05392
43231	1982	0.03767
43232	1982	0.05733
43233	1982	0.05817
43234	1982	0.07020
43235	1982	0.06675
43236	1982	0.04167
43237	1982	0.09717
43238	1982	0.07528
43239	1982	0.06875
43240	1982	0.05758
43241	1982	0.05867
43242	1982	0.07825
43243	1982	0.09387
43244	1982	0.08262
43245	1982	0.07965
43246	1982	0.07920
43247	1982	0.08490
43248	1982	0.23670
44137	1982	0.09350
44139	1982	0.08842
44140	1982	0.06150
44141	1982	0.10542
44142	1982	0.09108
44143	1982	0.06042
44144	1982	0.07583
44145	1982	0.05475
44146	1982	0.05633
44147	1982	0.17283
44148	1982	0.05275
44149	1982	0.24858
44150	1982	0.23958
44151	1982	0.23217
44152	1982	0.19308
44153	1982	0.10608
44154	1982	0.16225
44155	1982	0.06158
44156	1982	0.09192
44157	1982	0.05983
44158	1982	0.08392
44159	1982	0.12283
44160	1982	0.04167
44161	1982	0.05542
44162	1982	0.06342
44163	1982	0.06000
44164	1982	0.06200
44165	1982	0.04808
44166	1982	0.04675
44167	1982	0.05350
44168	1982	0.03433
44169	1982	0.06775
44170	1982	0.07833
44171	1982	0.07108
44172	1982	0.08450
44173	1982	0.07242
44174	1982	0.09883
44175	1982	0.09650
44176	1982	0.11142
44177	1982	0.14358
44178	1982	0.10608
44179	1982	0.08783
44180	1982	0.06858
44181	1982	0.06708
44182	1982	0.04600
44183	1982	0.03792
44184	1982	0.08883
44185	1982	0.03833
44186	1982	0.03300
44187	1982	0.05228
44188	1982	0.05858
44189	1982	0.07050
44190	1982	0.05483
44191	1982	0.04367
44192	1982	0.03008
44193	1982	0.02833
44194	1982	0.03167
44195	1982	0.03600
44196	1982	0.08942
44229	1982	0.04267
44230	1982	0.06233
44231	1982	0.03325
44232	1982	0.07200
44233	1982	0.04150
44234	1982	0.04825
44235	1982	0.06775
44236	1982	0.05583
44237	1982	0.08817
44238	1982	0.08145
44239	1982	0.07533
44240	1982	0.09533
44241	1982	0.07475
44242	1982	0.11442
44243	1982	0.08017
44244	1982	0.09425
44245	1982	0.10037
44246	1982	0.05653
44247	1982	0.07058
44248	1982	0.06342
44249	1982	0.21545
45139	1982	0.09808
45140	1982	0.07142
45141	1982	0.10375
45142	1982	0.06292
45143	1982	0.10458
45144	1982	0.09092
45145	1982	0.06733
45146	1982	0.09267
45147	1982	0.15492
45148	1982	0.05483
45149	1982	0.10100
45150	1982	0.22300
45151	1982	0.20133
45152	1982	0.21417
45153	1982	0.10083
45154	1982	0.15983
45155	1982	0.05667
45156	1982	0.03075
45157	1982	0.09370
45158	1982	0.04792
45159	1982	0.08133
45160	1982	0.06150
45161	1982	0.06117
45162	1982	0.06158
45163	1982	0.05275
45164	1982	0.05267
45165	1982	0.04150
45166	1982	0.04100
45167	1982	0.12658
45168	1982	0.05350
45169	1982	0.05117
45170	1982	0.06667
45171	1982	0.05500
45172	1982	0.06575
45173	1982	0.06333
45174	1982	0.09042
45175	1982	0.08567
45176	1982	0.11067
45177	1982	0.13958
45178	1982	0.17717
45179	1982	0.08925
45180	1982	0.09792
45181	1982	0.04475
45182	1982	0.04267
45183	1982	0.05345
45184	1982	0.07533
45185	1982	0.08308
45186	1982	0.08292
45187	1982	0.06433
45188	1982	0.03042
45189	1982	0.06650
45190	1982	0.06433
45191	1982	0.05592
45192	1982	0.03850
45193	1982	0.03975
45194	1982	0.03817
45195	1982	0.03600
45196	1982	0.07642
45229	1982	0.07033
45230	1982	0.04725
45231	1982	0.04317
45232	1982	0.04903
45233	1982	0.03392
45234	1982	0.05650
45235	1982	0.04117
45236	1982	0.04617
45237	1982	0.09483
45238	1982	0.08950
45239	1982	0.07775
45240	1982	0.10583
45241	1982	0.07075
45242	1982	0.08733
45243	1982	0.10137
45244	1982	0.07367
45245	1982	0.06958
45246	1982	0.07628
45247	1982	0.04875
45248	1982	0.21370
45249	1982	0.19812
46139	1982	0.10300
46140	1982	0.09233
46141	1982	0.12383
46142	1982	0.08117
46143	1982	0.07267
46144	1982	0.08192
46145	1982	0.07492
46146	1982	0.05575
46147	1982	0.05767
46148	1982	0.04350
46149	1982	0.10483
46150	1982	0.13167
46151	1982	0.25175
46152	1982	0.16325
46153	1982	0.16733
46154	1982	0.10942
46155	1982	0.07875
46156	1982	0.05308
46157	1982	0.05092
46158	1982	0.05675
46159	1982	0.05058
46160	1982	0.06133
46161	1982	0.07525
46162	1982	0.09783
46163	1982	0.06592
46164	1982	0.04842
46165	1982	0.11392
46166	1982	0.07067
46167	1982	0.02208
46168	1982	0.04575
46169	1982	0.05192
46170	1982	0.04350
46171	1982	0.05242
46172	1982	0.07083
46173	1982	0.07242
46174	1982	0.08275
46175	1982	0.08292
46176	1982	0.10858
46177	1982	0.13017
46178	1982	0.17400
46179	1982	0.07900
46180	1982	0.07175
46181	1982	0.05833
46182	1982	0.05958
46183	1982	0.05017
46184	1982	0.02508
46185	1982	0.02428
46186	1982	0.07167
46187	1982	0.07133
46188	1982	0.06617
46189	1982	0.04842
46190	1982	0.05558
46191	1982	0.05933
46192	1982	0.05742
46193	1982	0.02975
46194	1982	0.04133
46195	1982	0.03042
46196	1982	0.08617
46197	1982	0.07683
46198	1982	0.04525
46199	1982	0.05758
46200	1982	0.05575
46201	1982	0.05158
46202	1982	0.11308
46203	1982	0.09708
46205	1982	0.02783
46206	1982	0.08650
46207	1982	0.07408
46233	1982	0.03567
46234	1982	0.08767
46235	1982	0.05978
46236	1982	0.06978
46237	1982	0.05728
46238	1982	0.06528
46239	1982	0.08608
46240	1982	0.09792
46241	1982	0.06275
46242	1982	0.08058
46243	1982	0.09392
46244	1982	0.09783
46245	1982	0.07333
46246	1982	0.07550
46247	1982	0.09028
46248	1982	0.05053
46249	1982	0.19753
47139	1982	0.04217
47140	1982	0.05933
47141	1982	0.10150
47142	1982	0.07800
47143	1982	0.09575
47144	1982	0.07950
47145	1982	0.06642
47146	1982	0.07233
47147	1982	0.10300
47148	1982	0.03617
47149	1982	0.04325
47150	1982	0.24933
47151	1982	0.13858
47152	1982	0.10333
47153	1982	0.11883
47154	1982	0.14283
47155	1982	0.04775
47156	1982	0.04392
47157	1982	0.05233
47158	1982	0.05358
47159	1982	0.04392
47160	1982	0.04833
47161	1982	0.05983
47162	1982	0.10533
47163	1982	0.20658
47164	1982	0.22508
47165	1982	0.09567
47166	1982	0.11508
47167	1982	0.13458
47168	1982	0.11242
47169	1982	0.02983
47170	1982	0.03967
47171	1982	0.04283
47172	1982	0.04742
47173	1982	0.02883
47174	1982	0.11992
47175	1982	0.07092
47176	1982	0.09283
47177	1982	0.10725
47178	1982	0.13925
47179	1982	0.09742
47180	1982	0.09700
47181	1982	0.07467
47182	1982	0.03800
47183	1982	0.03967
47184	1982	0.01750
47185	1982	0.05620
47186	1982	0.03558
47187	1982	0.01950
47188	1982	0.06358
47189	1982	0.08183
47190	1982	0.07267
47191	1982	0.04592
47192	1982	0.05892
47193	1982	0.06308
47194	1982	0.05850
47195	1982	0.03242
47196	1982	0.02517
47197	1982	0.08392
47198	1982	0.04225
47199	1982	0.06108
47200	1982	0.04958
47201	1982	0.04083
47202	1982	0.03292
47203	1982	0.04133
47204	1982	0.02817
47205	1982	0.03092
47206	1982	0.03550
47207	1982	0.08367
47218	1982	0.05950
47219	1982	0.05908
47220	1982	0.06658
47232	1982	0.08575
47233	1982	0.07058
47234	1982	0.08753
47235	1982	0.09300
47236	1982	0.06453
47237	1982	0.09258
47238	1982	0.07108
47239	1982	0.05992
47240	1982	0.07395
47241	1982	0.07383
47242	1982	0.06767
47243	1982	0.08508
47244	1982	0.07858
47245	1982	0.09567
47246	1982	0.08208
47247	1982	0.09108
47248	1982	0.06575
47249	1982	0.03250
47250	1982	0.23112
48139	1982	0.08450
48140	1982	0.07417
48141	1982	0.13267
48142	1982	0.10050
48143	1982	0.08058
48144	1982	0.07100
48145	1982	0.06383
48146	1982	0.05667
48147	1982	0.09258
48148	1982	0.06700
48149	1982	0.14383
48150	1982	0.17708
48151	1982	0.11533
48152	1982	0.07883
48153	1982	0.14292
48154	1982	0.09158
48155	1982	0.05650
48156	1982	0.03967
48157	1982	0.04575
48158	1982	0.04483
48159	1982	0.05175
48160	1982	0.06033
48161	1982	0.10350
48162	1982	0.13575
48163	1982	0.23750
48164	1982	0.28992
48165	1982	0.19700
48166	1982	0.26892
48167	1982	0.25025
48168	1982	0.28567
48169	1982	0.30167
48170	1982	0.24283
48171	1982	0.06292
48172	1982	0.08525
48173	1982	0.11525
48174	1982	0.09175
48175	1982	0.07392
48176	1982	0.08800
48177	1982	0.11183
48178	1982	0.10633
48179	1982	0.13750
48180	1982	0.06917
48181	1982	0.06308
48182	1982	0.05242
48183	1982	0.09845
48184	1982	0.02942
48185	1982	0.06508
48186	1982	0.04083
48187	1982	0.04575
48188	1982	0.07050
48189	1982	0.08800
48190	1982	0.05375
48191	1982	0.05725
48192	1982	0.06292
48193	1982	0.06383
48194	1982	0.05883
48195	1982	0.05792
48196	1982	0.10717
48197	1982	0.04708
48198	1982	0.05175
48199	1982	0.05475
48200	1982	0.05408
48201	1982	0.03883
48202	1982	0.03392
48203	1982	0.10800
48204	1982	0.02050
48205	1982	0.03825
48206	1982	0.09458
48207	1982	0.08467
48208	1982	0.07383
48213	1982	0.03542
48214	1982	0.05208
48215	1982	0.04500
48216	1982	0.02675
48217	1982	0.09208
48218	1982	0.06817
48219	1982	0.06225
48220	1982	0.06308
48221	1982	0.08283
48222	1982	0.06667
48232	1982	0.06642
48233	1982	0.07120
48234	1982	0.10842
48235	1982	0.06653
48236	1982	0.08383
48237	1982	0.08300
48238	1982	0.05950
48239	1982	0.04533
48240	1982	0.06608
48241	1982	0.06842
48242	1982	0.05900
48243	1982	0.05417
48244	1982	0.07025
48245	1982	0.08650
48246	1982	0.08967
48247	1982	0.10708
48248	1982	0.07067
48249	1982	0.08587
48250	1982	0.05803
49139	1982	0.07283
49140	1982	0.08175
49141	1982	0.09033
49142	1982	0.07925
49143	1982	0.07208
49144	1982	0.05950
49145	1982	0.05292
49146	1982	0.04608
49147	1982	0.07483
49148	1982	0.09033
49149	1982	0.15358
49150	1982	0.12592
49151	1982	0.18858
49152	1982	0.05942
49153	1982	0.09117
49154	1982	0.07125
49155	1982	0.17617
49156	1982	0.05583
49157	1982	0.05433
49158	1982	0.06375
49159	1982	0.06400
49160	1982	0.11150
49161	1982	0.19050
49162	1982	0.26075
49163	1982	0.28033
49164	1982	0.31200
49165	1982	0.22633
49166	1982	0.19283
49167	1982	0.24000
49168	1982	0.28242
49169	1982	0.30283
49170	1982	0.23575
49171	1982	0.09100
49172	1982	0.04433
49173	1982	0.04925
49174	1982	0.05067
49175	1982	0.06950
49176	1982	0.08125
49177	1982	0.09683
49178	1982	0.10233
49179	1982	0.10383
49180	1982	0.09525
49181	1982	0.08850
49182	1982	0.05408
49183	1982	0.03325
49184	1982	0.05287
49185	1982	0.03767
49186	1982	0.04408
49187	1982	0.05075
49188	1982	0.03442
49189	1982	0.03350
49190	1982	0.04133
49191	1982	0.06533
49192	1982	0.06475
49193	1982	0.05850
49194	1982	0.06475
49195	1982	0.04700
49196	1982	0.02783
49197	1982	0.05317
49198	1982	0.05500
49199	1982	0.04558
49200	1982	0.03942
49201	1982	0.03142
49202	1982	0.09450
49203	1982	0.03800
49204	1982	0.09483
49205	1982	0.08775
49206	1982	0.04125
49207	1982	0.03317
49208	1982	0.08650
49209	1982	0.02858
49213	1982	0.04725
49214	1982	0.04167
49215	1982	0.04367
49216	1982	0.05217
49217	1982	0.03000
49218	1982	0.04083
49219	1982	0.11258
49220	1982	0.05525
49221	1982	0.06058
49222	1982	0.08208
49223	1982	0.06792
49224	1982	0.06992
49225	1982	0.06450
49226	1982	0.08850
49228	1982	0.08642
49229	1982	0.10567
49230	1982	0.08900
49231	1982	0.07125
49232	1982	0.05425
49233	1982	0.09592
49234	1982	0.09942
49235	1982	0.07800
49236	1982	0.10267
49237	1982	0.08658
49238	1982	0.08342
49239	1982	0.06325
49240	1982	0.08050
49241	1982	0.05883
49242	1982	0.05900
49243	1982	0.04050
49244	1982	0.04400
49245	1982	0.07008
49246	1982	0.09567
49247	1982	0.08975
49248	1982	0.08750
49249	1982	0.04350
49250	1982	0.03137
49251	1982	0.05765
50138	1982	0.04758
50139	1982	0.06008
50140	1982	0.10417
50141	1982	0.12633
50142	1982	0.07450
50143	1982	0.12925
50144	1982	0.04783
50145	1982	0.05925
50146	1982	0.05733
50147	1982	0.08783
50148	1982	0.08992
50149	1982	0.10375
50150	1982	0.14717
50151	1982	0.13467
50152	1982	0.07725
50153	1982	0.05683
50154	1982	0.07950
50155	1982	0.15242
50156	1982	0.12075
50157	1982	0.07442
50158	1982	0.08542
50159	1982	0.09000
50160	1982	0.17167
50161	1982	0.19367
50162	1982	0.24408
50163	1982	0.19533
50164	1982	0.20900
50165	1982	0.22575
50166	1982	0.15383
50167	1982	0.19467
50168	1982	0.14117
50169	1982	0.20192
50170	1982	0.20775
50171	1982	0.03817
50172	1982	0.04525
50173	1982	0.07892
50174	1982	0.05183
50175	1982	0.06983
50176	1982	0.07558
50177	1982	0.11142
50178	1982	0.09275
50179	1982	0.12083
50180	1982	0.08208
50181	1982	0.08917
50182	1982	0.07792
50183	1982	0.03417
50184	1982	0.05642
50185	1982	0.06842
50186	1982	0.05192
50187	1982	0.05525
50188	1982	0.04767
50189	1982	0.04550
50190	1982	0.07567
50191	1982	0.06083
50192	1982	0.06283
50193	1982	0.05342
50194	1982	0.05133
50195	1982	0.05208
50196	1982	0.05817
50197	1982	0.05508
50198	1982	0.05283
50199	1982	0.05042
50200	1982	0.02500
50201	1982	0.08833
50202	1982	0.04033
50203	1982	0.08825
50204	1982	0.04517
50205	1982	0.03733
50206	1982	0.04592
50207	1982	0.04975
50208	1982	0.04375
50209	1982	0.08875
50210	1982	0.08575
50213	1982	0.09775
50214	1982	0.04517
50215	1982	0.04992
50216	1982	0.04117
50217	1982	0.04200
50218	1982	0.04092
50219	1982	0.06342
50220	1982	0.05750
50221	1982	0.06767
50222	1982	0.08292
50223	1982	0.06775
50224	1982	0.07183
50225	1982	0.08992
50226	1982	0.06967
50227	1982	0.05658
50228	1982	0.07017
50229	1982	0.06658
50230	1982	0.07983
50231	1982	0.06375
50232	1982	0.05650
50233	1982	0.06308
50234	1982	0.05833
50235	1982	0.11078
50236	1982	0.10378
50237	1982	0.09162
50238	1982	0.08942
50239	1982	0.07450
50240	1982	0.07283
50241	1982	0.06175
50242	1982	0.06433
50243	1982	0.04242
50244	1982	0.05158
50245	1982	0.05583
50246	1982	0.07342
50247	1982	0.09600
50248	1982	0.08933
50249	1982	0.10653
50250	1982	0.14812
50251	1982	0.03757
50252	1982	0.04520
50253	1982	0.05900
50254	1982	0.13883
51137	1982	0.04458
51138	1982	0.06133
51139	1982	0.07108
51140	1982	0.15758
51141	1982	0.08808
51142	1982	0.07692
51143	1982	0.07508
51144	1982	0.05242
51145	1982	0.05917
51146	1982	0.07508
51147	1982	0.06108
51148	1982	0.13567
51149	1982	0.06017
51150	1982	0.05267
51151	1982	0.05717
51152	1982	0.05975
51153	1982	0.05033
51154	1982	0.04142
51155	1982	0.07633
51156	1982	0.05867
51157	1982	0.07408
51158	1982	0.06308
51159	1982	0.11758
51160	1982	0.22675
51161	1982	0.15558
51162	1982	0.21492
51163	1982	0.20467
51164	1982	0.21900
51165	1982	0.04233
51166	1982	0.06975
51167	1982	0.08233
51168	1982	0.07092
51169	1982	0.10925
51170	1982	0.09608
51171	1982	0.04683
51172	1982	0.04725
51173	1982	0.04292
51174	1982	0.05483
51175	1982	0.05892
51176	1982	0.10342
51177	1982	0.07192
51178	1982	0.06075
51179	1982	0.09383
51180	1982	0.11625
51181	1982	0.06575
51182	1982	0.03875
51183	1982	0.05358
51184	1982	0.04808
51185	1982	0.05558
51186	1982	0.05342
51187	1982	0.03208
51188	1982	0.03658
51189	1982	0.04467
51190	1982	0.04292
51191	1982	0.03192
51192	1982	0.05708
51193	1982	0.03708
51194	1982	0.04992
51195	1982	0.02900
51196	1982	0.04258
51197	1982	0.03942
51198	1982	0.03575
51199	1982	0.04400
51200	1982	0.04550
51201	1982	0.07850
51202	1982	0.08067
51203	1982	0.05225
51204	1982	0.04783
51205	1982	0.04342
51206	1982	0.05317
51207	1982	0.04533
51208	1982	0.04233
51209	1982	0.03783
51210	1982	0.04358
51211	1982	0.04083
51212	1982	0.05850
51213	1982	0.05317
51214	1982	0.05750
51215	1982	0.05567
51216	1982	0.04200
51217	1982	0.07033
51218	1982	0.03433
51219	1982	0.05942
51220	1982	0.06792
51221	1982	0.06483
51222	1982	0.07867
51223	1982	0.08775
51224	1982	0.07042
51225	1982	0.06137
51226	1982	0.07633
51227	1982	0.07000
51228	1982	0.06183
51229	1982	0.07792
51230	1982	0.08350
51231	1982	0.08158
51232	1982	0.06475
51233	1982	0.04725
51234	1982	0.05225
51235	1982	0.04603
51236	1982	0.10975
51237	1982	0.11100
51238	1982	0.10503
51239	1982	0.10517
51240	1982	0.07925
51241	1982	0.10167
51242	1982	0.08308
51243	1982	0.06450
51244	1982	0.06158
51245	1982	0.05992
51246	1982	0.06950
51247	1982	0.07250
51248	1982	0.06892
51249	1982	0.12608
51250	1982	0.11562
51251	1982	0.09620
51252	1982	0.07783
51253	1982	0.08792
51254	1982	0.07725
51255	1982	0.06217
52136	1982	0.11442
52137	1982	0.07525
52138	1982	0.07908
52139	1982	0.09217
52140	1982	0.11650
52141	1982	0.08992
52142	1982	0.05917
52143	1982	0.08383
52144	1982	0.10825
52145	1982	0.07508
52146	1982	0.06800
52147	1982	0.06267
52148	1982	0.06550
52149	1982	0.10108
52150	1982	0.05900
52151	1982	0.05283
52152	1982	0.05017
52153	1982	0.05033
52154	1982	0.04908
52155	1982	0.09792
52156	1982	0.05783
52157	1982	0.12383
52158	1982	0.16942
52159	1982	0.21792
52160	1982	0.14667
52161	1982	0.19883
52162	1982	0.18883
52163	1982	0.14100
52164	1982	0.10825
52165	1982	0.02900
52166	1982	0.05383
52167	1982	0.04967
52168	1982	0.05570
52169	1982	0.06470
52170	1982	0.03100
52171	1982	0.03608
52172	1982	0.04442
52173	1982	0.05092
52174	1982	0.04425
52175	1982	0.04642
52176	1982	0.04758
52177	1982	0.11158
52178	1982	0.08192
52179	1982	0.09458
52180	1982	0.09575
52181	1982	0.12867
52182	1982	0.08267
52183	1982	0.08433
52184	1982	0.08025
52185	1982	0.04900
52186	1982	0.05925
52187	1982	0.05583
52188	1982	0.04358
52189	1982	0.05142
52190	1982	0.05000
52191	1982	0.03850
52192	1982	0.06008
52193	1982	0.05517
52194	1982	0.03858
52195	1982	0.03817
52196	1982	0.04517
52197	1982	0.02350
52198	1982	0.03008
52199	1982	0.05033
52200	1982	0.04525
52201	1982	0.04025
52202	1982	0.03817
52203	1982	0.04033
52204	1982	0.03967
52205	1982	0.05117
52206	1982	0.05917
52207	1982	0.04700
52208	1982	0.04325
52209	1982	0.03500
52210	1982	0.04133
52211	1982	0.04058
52212	1982	0.05267
52213	1982	0.06183
52214	1982	0.04750
52215	1982	0.04275
52216	1982	0.05208
52217	1982	0.06183
52218	1982	0.04742
52219	1982	0.03408
52220	1982	0.07317
52221	1982	0.08217
52222	1982	0.07208
52223	1982	0.07908
52224	1982	0.06517
52225	1982	0.05887
52226	1982	0.06808
52227	1982	0.08225
52228	1982	0.09183
52229	1982	0.07850
52230	1982	0.08350
52231	1982	0.06442
52232	1982	0.06442
52233	1982	0.07000
52234	1982	0.07517
52235	1982	0.12425
52236	1982	0.03733
52237	1982	0.05658
52238	1982	0.08050
52239	1982	0.04358
52240	1982	0.09850
52241	1982	0.10875
52242	1982	0.08017
52243	1982	0.10917
52244	1982	0.08825
52245	1982	0.07617
52246	1982	0.07725
52247	1982	0.08475
52248	1982	0.08617
52249	1982	0.08908
52250	1982	0.10875
52251	1982	0.11825
52252	1982	0.10095
52253	1982	0.08720
52254	1982	0.08450
52255	1982	0.08112
53134	1982	0.24450
53135	1982	0.14383
53136	1982	0.10425
53137	1982	0.08517
53138	1982	0.11542
53139	1982	0.07242
53140	1982	0.12583
53141	1982	0.08508
53142	1982	0.07475
53143	1982	0.07600
53144	1982	0.09233
53145	1982	0.08183
53146	1982	0.07750
53147	1982	0.07225
53148	1982	0.12575
53149	1982	0.13758
53150	1982	0.12508
53151	1982	0.05067
53152	1982	0.05175
53153	1982	0.05275
53154	1982	0.05667
53155	1982	0.06858
53156	1982	0.12883
53157	1982	0.18508
53158	1982	0.18767
53159	1982	0.23708
53160	1982	0.21192
53161	1982	0.21483
53162	1982	0.16742
53163	1982	0.03475
53164	1982	0.03825
53165	1982	0.04742
53166	1982	0.03875
53167	1982	0.03067
53168	1982	0.03192
53169	1982	0.06278
53170	1982	0.03417
53171	1982	0.03858
53172	1982	0.04375
53173	1982	0.04925
53174	1982	0.04467
53175	1982	0.08908
53176	1982	0.07900
53177	1982	0.09192
53178	1982	0.05958
53179	1982	0.06733
53180	1982	0.09683
53181	1982	0.09808
53182	1982	0.08733
53183	1982	0.07750
53184	1982	0.06562
53185	1982	0.04800
53186	1982	0.06967
53187	1982	0.05517
53188	1982	0.04250
53189	1982	0.03825
53190	1982	0.05133
53191	1982	0.04450
53192	1982	0.04225
53193	1982	0.05433
53194	1982	0.03667
53195	1982	0.05392
53196	1982	0.04325
53197	1982	0.02708
53198	1982	0.02250
53199	1982	0.03608
53200	1982	0.05733
53201	1982	0.03183
53202	1982	0.04525
53203	1982	0.03933
53204	1982	0.09275
53205	1982	0.06258
53206	1982	0.06058
53207	1982	0.05650
53208	1982	0.05342
53209	1982	0.03917
53210	1982	0.03667
53211	1982	0.08292
53212	1982	0.08683
53213	1982	0.04875
53214	1982	0.03475
53215	1982	0.05800
53216	1982	0.10292
53217	1982	0.06050
53218	1982	0.04967
53219	1982	0.04217
53220	1982	0.06950
53221	1982	0.06792
53222	1982	0.08558
53223	1982	0.06617
53224	1982	0.09142
53225	1982	0.06500
[truncated: 39,738 more rows]
