# Supplementary material for: Trend Patterns of Vegetative Coverage and Their Underlying Causes in the Deserts of Northwest China over 1982 – 2008
Source: PLoS One. 2015 May 11;10(5):e0126044. doi: 10.1371/journal.pone.0126044 (PMC4427295; doi:10.1371/journal.pone.0126044)
Supplement: S1 Dataset — (ZIP) [file pone.0126044.s001.zip › S1_data/NDVI/NDVI_1983.txt]

21143	1983	0.07258
21144	1983	0.06242
21149	1983	0.08783
21150	1983	0.04250
21151	1983	0.04242
22143	1983	0.05117
22144	1983	0.06200
22145	1983	0.10295
22148	1983	0.05075
22149	1983	0.08683
22150	1983	0.04692
22151	1983	0.08883
22152	1983	0.05500
22153	1983	0.11692
22169	1983	0.10295
22170	1983	0.03833
22171	1983	0.07370
23142	1983	0.10100
23143	1983	0.15142
23144	1983	0.05200
23145	1983	0.09767
23146	1983	0.05758
23147	1983	0.03917
23148	1983	0.04442
23149	1983	0.02925
23150	1983	0.05442
23151	1983	0.04550
23152	1983	0.05183
23153	1983	0.06125
23154	1983	0.07675
23169	1983	0.10775
23170	1983	0.07592
23171	1983	0.06750
24142	1983	0.08992
24143	1983	0.14767
24144	1983	0.07542
24145	1983	0.05117
24146	1983	0.05792
24147	1983	0.07117
24148	1983	0.06525
24149	1983	0.03767
24150	1983	0.05783
24151	1983	0.06483
24152	1983	0.04892
24153	1983	0.04492
24154	1983	0.06492
24169	1983	0.13133
24170	1983	0.12042
24171	1983	0.05545
24172	1983	0.10708
25141	1983	0.19092
25142	1983	0.19250
25143	1983	0.16192
25144	1983	0.07333
25145	1983	0.03600
25146	1983	0.03942
25147	1983	0.06808
25148	1983	0.06567
25149	1983	0.09708
25150	1983	0.05583
25151	1983	0.06608
25152	1983	0.06700
25153	1983	0.04275
25169	1983	0.14575
25170	1983	0.11262
25171	1983	0.06650
25172	1983	0.08642
25173	1983	0.07598
26139	1983	0.19817
26140	1983	0.13867
26141	1983	0.14717
26142	1983	0.06833
26143	1983	0.09200
26144	1983	0.05342
26145	1983	0.03792
26146	1983	0.03000
26147	1983	0.03400
26148	1983	0.04742
26149	1983	0.05992
26150	1983	0.07192
26151	1983	0.07500
26152	1983	0.06017
26153	1983	0.05908
26170	1983	0.03757
26171	1983	0.09783
26172	1983	0.06778
26173	1983	0.11415
27138	1983	0.20150
27139	1983	0.11833
27140	1983	0.09383
27141	1983	0.08892
27142	1983	0.10467
27143	1983	0.07483
27144	1983	0.07775
27145	1983	0.07783
27146	1983	0.08758
27147	1983	0.03708
27148	1983	0.03267
27149	1983	0.05292
27150	1983	0.06042
27151	1983	0.07833
27152	1983	0.05900
27153	1983	0.07925
27154	1983	0.09133
27165	1983	0.06950
27166	1983	0.07217
27169	1983	0.11792
27170	1983	0.06983
27171	1983	0.09783
27172	1983	0.08800
27173	1983	0.12670
28137	1983	0.10017
28138	1983	0.12450
28139	1983	0.11783
28140	1983	0.08558
28141	1983	0.09183
28142	1983	0.09175
28143	1983	0.10350
28144	1983	0.09167
28145	1983	0.07908
28146	1983	0.05217
28147	1983	0.10203
28148	1983	0.04917
28149	1983	0.06208
28150	1983	0.07317
28151	1983	0.07600
28152	1983	0.07792
28153	1983	0.06892
28154	1983	0.08333
28159	1983	0.07692
28160	1983	0.09658
28161	1983	0.07342
28163	1983	0.07267
28164	1983	0.11633
28165	1983	0.11092
28166	1983	0.05575
28167	1983	0.07017
28168	1983	0.10383
28169	1983	0.04450
28170	1983	0.04800
28171	1983	0.04633
28172	1983	0.06292
28173	1983	0.05417
28174	1983	0.10900
29137	1983	0.08492
29138	1983	0.11633
29139	1983	0.10750
29140	1983	0.07267
29141	1983	0.08850
29142	1983	0.10808
29143	1983	0.09508
29144	1983	0.08767
29145	1983	0.09100
29146	1983	0.05075
29147	1983	0.09950
29148	1983	0.07258
29149	1983	0.03883
29150	1983	0.04083
29151	1983	0.10500
29152	1983	0.07733
29153	1983	0.07492
29154	1983	0.08908
29155	1983	0.09917
29157	1983	0.07425
29158	1983	0.10917
29159	1983	0.08692
29160	1983	0.06808
29161	1983	0.07133
29162	1983	0.06533
29163	1983	0.07267
29164	1983	0.05292
29165	1983	0.04867
29166	1983	0.03808
29167	1983	0.09575
29168	1983	0.10225
29169	1983	0.05700
29170	1983	0.05167
29171	1983	0.05700
29172	1983	0.07592
29173	1983	0.11425
29174	1983	0.13383
29175	1983	0.11875
29176	1983	0.05900
29177	1983	0.11790
30137	1983	0.18892
30138	1983	0.13783
30139	1983	0.07350
30140	1983	0.08825
30141	1983	0.10633
30142	1983	0.09158
30143	1983	0.09333
30144	1983	0.08975
30145	1983	0.06075
30146	1983	0.07400
30147	1983	0.05467
30148	1983	0.09425
30149	1983	0.08492
30150	1983	0.03433
30151	1983	0.04850
30152	1983	0.05767
30153	1983	0.07475
30154	1983	0.07342
30155	1983	0.07658
30156	1983	0.08783
30157	1983	0.07408
30158	1983	0.08775
30159	1983	0.06950
30160	1983	0.04733
30161	1983	0.06425
30162	1983	0.06283
30163	1983	0.06800
30164	1983	0.06092
30165	1983	0.06675
30166	1983	0.06317
30167	1983	0.04858
30168	1983	0.06183
30169	1983	0.06717
30170	1983	0.07217
30171	1983	0.05675
30172	1983	0.09542
30173	1983	0.07442
30174	1983	0.08308
30175	1983	0.11983
30176	1983	0.06517
30177	1983	0.10078
31137	1983	0.25200
31138	1983	0.09383
31139	1983	0.08117
31140	1983	0.07750
31141	1983	0.07800
31142	1983	0.09925
31143	1983	0.10792
31144	1983	0.09458
31145	1983	0.09133
31146	1983	0.10692
31147	1983	0.10608
31148	1983	0.04617
31149	1983	0.03808
31150	1983	0.09192
31151	1983	0.02958
31152	1983	0.03258
31153	1983	0.05817
31154	1983	0.05092
31155	1983	0.06117
31156	1983	0.06933
31157	1983	0.06650
31158	1983	0.09100
31159	1983	0.12117
31160	1983	0.11445
31161	1983	0.05708
31162	1983	0.08783
31163	1983	0.08608
31164	1983	0.06517
31165	1983	0.05333
31166	1983	0.07500
31167	1983	0.05525
31168	1983	0.06208
31169	1983	0.06508
31170	1983	0.06775
31171	1983	0.05375
31172	1983	0.07783
31173	1983	0.05800
31174	1983	0.07217
31175	1983	0.10433
31176	1983	0.05183
31177	1983	0.11058
31184	1983	0.06828
31185	1983	0.06078
31186	1983	0.07037
32137	1983	0.33008
32138	1983	0.10950
32139	1983	0.09608
32140	1983	0.08600
32141	1983	0.09025
32142	1983	0.08658
32143	1983	0.08683
32144	1983	0.11717
32145	1983	0.08542
32146	1983	0.11108
32147	1983	0.13525
32148	1983	0.08608
32149	1983	0.04542
32150	1983	0.04183
32151	1983	0.04458
32152	1983	0.08575
32153	1983	0.10133
32154	1983	0.03917
32155	1983	0.04200
32156	1983	0.03808
32157	1983	0.05067
32158	1983	0.07642
32159	1983	0.10312
32160	1983	0.02808
32161	1983	0.02817
32162	1983	0.07300
32163	1983	0.06983
32164	1983	0.05825
32165	1983	0.06117
32166	1983	0.06292
32167	1983	0.06917
32168	1983	0.10267
32169	1983	0.07817
32170	1983	0.09783
32171	1983	0.04883
32172	1983	0.07100
32173	1983	0.04292
32174	1983	0.03083
32175	1983	0.03758
32176	1983	0.03600
32177	1983	0.07983
32178	1983	0.08058
32179	1983	0.05817
32180	1983	0.05367
32182	1983	0.03450
32183	1983	0.10028
32184	1983	0.09387
32185	1983	0.07012
32186	1983	0.06928
32187	1983	0.05853
32188	1983	0.06195
33136	1983	0.33892
33137	1983	0.26833
33138	1983	0.22667
33139	1983	0.10300
33140	1983	0.06533
33141	1983	0.07350
33142	1983	0.08425
33143	1983	0.07792
33144	1983	0.08900
33145	1983	0.09750
33146	1983	0.08467
33147	1983	0.06450
33148	1983	0.12358
33149	1983	0.09275
33150	1983	0.08867
33151	1983	0.11500
33152	1983	0.05275
33153	1983	0.05467
33154	1983	0.10587
33155	1983	0.05517
33156	1983	0.07470
33157	1983	0.09692
33158	1983	0.03442
33159	1983	0.12392
33160	1983	0.05517
33161	1983	0.04700
33162	1983	0.09925
33163	1983	0.07017
33164	1983	0.05117
33165	1983	0.06508
33166	1983	0.05350
33167	1983	0.07267
33168	1983	0.07458
33169	1983	0.11508
33170	1983	0.09792
33171	1983	0.09167
33172	1983	0.05242
33173	1983	0.04367
33174	1983	0.06358
33175	1983	0.05300
33176	1983	0.05925
33177	1983	0.05042
33178	1983	0.04825
33179	1983	0.05283
33180	1983	0.05867
33181	1983	0.04450
33182	1983	0.04575
33183	1983	0.08242
33184	1983	0.07567
33185	1983	0.06953
33186	1983	0.06037
33187	1983	0.05637
33188	1983	0.06670
33189	1983	0.05125
34136	1983	0.21333
34137	1983	0.26425
34138	1983	0.21883
34139	1983	0.14733
34140	1983	0.07008
34141	1983	0.09783
34142	1983	0.10117
34143	1983	0.08675
34144	1983	0.07842
34145	1983	0.09417
34146	1983	0.09358
34147	1983	0.05083
34148	1983	0.07317
34149	1983	0.13083
34150	1983	0.10692
34151	1983	0.10108
34152	1983	0.08075
34153	1983	0.15300
34154	1983	0.07517
34155	1983	0.06758
34156	1983	0.05242
34157	1983	0.08725
34158	1983	0.06750
34159	1983	0.06825
34160	1983	0.06483
34161	1983	0.07467
34162	1983	0.11475
34163	1983	0.10067
34164	1983	0.06442
34165	1983	0.09967
34166	1983	0.07317
34167	1983	0.12967
34168	1983	0.05583
34169	1983	0.06308
34170	1983	0.08442
34171	1983	0.08808
34172	1983	0.05475
34173	1983	0.06892
34174	1983	0.05733
34175	1983	0.04100
34176	1983	0.04350
34177	1983	0.03750
34178	1983	0.03600
34179	1983	0.04042
34180	1983	0.04925
34181	1983	0.03375
34182	1983	0.10025
34183	1983	0.09350
34184	1983	0.03317
34185	1983	0.07925
34186	1983	0.02242
34187	1983	0.06800
34188	1983	0.06237
34189	1983	0.06412
35136	1983	0.07617
35137	1983	0.14233
35138	1983	0.13817
35139	1983	0.15083
35140	1983	0.05633
35141	1983	0.06508
35142	1983	0.11408
35143	1983	0.08392
35144	1983	0.07875
35145	1983	0.06475
35146	1983	0.05992
35147	1983	0.04008
35148	1983	0.03808
35149	1983	0.02450
35150	1983	0.05308
35151	1983	0.09842
35152	1983	0.09917
35153	1983	0.11375
35154	1983	0.13942
35155	1983	0.08350
35156	1983	0.06183
35157	1983	0.10200
35158	1983	0.10250
35159	1983	0.07467
35160	1983	0.09642
35161	1983	0.10733
35162	1983	0.07575
35163	1983	0.11367
35164	1983	0.13025
35165	1983	0.13175
35166	1983	0.11242
35167	1983	0.14350
35168	1983	0.08383
35169	1983	0.10392
35170	1983	0.05025
35171	1983	0.08650
35172	1983	0.05233
35173	1983	0.05108
35174	1983	0.04250
35175	1983	0.05433
35176	1983	0.06308
35177	1983	0.04783
35178	1983	0.04067
35179	1983	0.03375
35180	1983	0.04117
35181	1983	0.08208
35182	1983	0.08742
35183	1983	0.07650
35184	1983	0.03283
35185	1983	0.03300
35186	1983	0.03400
35187	1983	0.09525
35188	1983	0.06395
35189	1983	0.07553
35190	1983	0.08195
36134	1983	0.11117
36135	1983	0.15137
36136	1983	0.12825
36137	1983	0.10733
36138	1983	0.08525
36139	1983	0.11525
36140	1983	0.04558
36141	1983	0.08208
36142	1983	0.13800
36143	1983	0.12200
36144	1983	0.09067
36145	1983	0.04875
36146	1983	0.06667
36147	1983	0.06817
36148	1983	0.03833
36149	1983	0.02700
36150	1983	0.04192
36151	1983	0.04725
36152	1983	0.05100
36153	1983	0.09067
36154	1983	0.09883
36155	1983	0.12558
36156	1983	0.16792
36157	1983	0.06250
36158	1983	0.08050
36159	1983	0.06033
36160	1983	0.08767
36161	1983	0.14017
36162	1983	0.14708
36163	1983	0.09025
36164	1983	0.10208
36165	1983	0.13783
36166	1983	0.09858
36167	1983	0.12392
36168	1983	0.16150
36169	1983	0.13242
36170	1983	0.05683
36171	1983	0.11442
36172	1983	0.10250
36173	1983	0.06492
36174	1983	0.07983
36175	1983	0.07483
36176	1983	0.05333
36177	1983	0.07458
36178	1983	0.10995
36179	1983	0.09358
36180	1983	0.02433
36181	1983	0.03333
36182	1983	0.03633
36183	1983	0.03200
36184	1983	0.07800
36185	1983	0.04175
36186	1983	0.05575
36187	1983	0.10300
36188	1983	0.02233
36189	1983	0.07062
36190	1983	0.06295
36191	1983	0.05803
37134	1983	0.17642
37135	1983	0.06083
37136	1983	0.10367
37137	1983	0.11458
37138	1983	0.09342
37139	1983	0.08825
37140	1983	0.09600
37141	1983	0.10200
37142	1983	0.12117
37143	1983	0.10842
37144	1983	0.08558
37145	1983	0.09833
37146	1983	0.06275
37147	1983	0.07083
37148	1983	0.06108
37149	1983	0.10242
37150	1983	0.01925
37151	1983	0.06050
37152	1983	0.03683
37153	1983	0.05608
37154	1983	0.06750
37155	1983	0.08083
37156	1983	0.11792
37157	1983	0.15208
37158	1983	0.06650
37159	1983	0.12358
37160	1983	0.08933
37161	1983	0.14192
37162	1983	0.15517
37163	1983	0.09425
37164	1983	0.08267
37165	1983	0.13483
37166	1983	0.08092
37167	1983	0.12842
37168	1983	0.10325
37169	1983	0.12442
37170	1983	0.12908
37171	1983	0.09483
37172	1983	0.07650
37173	1983	0.10008
37174	1983	0.12008
37175	1983	0.08750
37176	1983	0.06408
37177	1983	0.05783
37178	1983	0.09217
37179	1983	0.04812
37180	1983	0.09317
37181	1983	0.03258
37182	1983	0.08717
37183	1983	0.03458
37184	1983	0.03325
37185	1983	0.10075
37186	1983	0.11083
37187	1983	0.03642
37188	1983	0.03825
37189	1983	0.02942
37190	1983	0.07800
37191	1983	0.07053
37192	1983	0.05653
38135	1983	0.07242
38136	1983	0.06800
38137	1983	0.10825
38138	1983	0.10992
38139	1983	0.12525
38140	1983	0.07767
38141	1983	0.07625
38142	1983	0.11433
38143	1983	0.14325
38144	1983	0.07758
38145	1983	0.07567
38146	1983	0.05725
38147	1983	0.05592
38148	1983	0.02792
38149	1983	0.10275
38150	1983	0.22208
38151	1983	0.04458
38152	1983	0.08017
38153	1983	0.02767
38154	1983	0.04592
38155	1983	0.05942
38156	1983	0.10308
38157	1983	0.15108
38158	1983	0.08775
38159	1983	0.11358
38160	1983	0.10175
38161	1983	0.09600
38162	1983	0.11467
38163	1983	0.12458
38164	1983	0.08858
38165	1983	0.15867
38166	1983	0.15175
38167	1983	0.07200
38168	1983	0.09783
38169	1983	0.06992
38170	1983	0.09158
38171	1983	0.08608
38172	1983	0.09508
38173	1983	0.10642
38174	1983	0.10933
38175	1983	0.09583
38176	1983	0.12767
38177	1983	0.05150
38178	1983	0.04633
38179	1983	0.04058
38180	1983	0.06008
38181	1983	0.06687
38182	1983	0.03012
38183	1983	0.02508
38184	1983	0.04117
38185	1983	0.02525
38186	1983	0.08275
38187	1983	0.02917
38188	1983	0.09192
38189	1983	0.05017
38190	1983	0.04267
38191	1983	0.10467
38192	1983	0.09408
38193	1983	0.05720
39136	1983	0.09867
39137	1983	0.11958
39138	1983	0.10958
39139	1983	0.10467
39140	1983	0.11058
39141	1983	0.13225
39142	1983	0.14342
39143	1983	0.11583
39144	1983	0.09467
39145	1983	0.08442
39146	1983	0.05175
39147	1983	0.08892
39148	1983	0.21075
39149	1983	0.03158
39150	1983	0.16883
39151	1983	0.08850
39152	1983	0.12583
39153	1983	0.03158
39154	1983	0.06250
39155	1983	0.04575
39156	1983	0.03758
39157	1983	0.12000
39158	1983	0.12358
39159	1983	0.07867
39160	1983	0.09242
39161	1983	0.10975
39162	1983	0.18267
39163	1983	0.14650
39164	1983	0.10925
39165	1983	0.09325
39166	1983	0.08275
39167	1983	0.12742
39168	1983	0.14783
39169	1983	0.12350
39170	1983	0.16250
39171	1983	0.12608
39172	1983	0.11358
39173	1983	0.17350
39174	1983	0.08133
39175	1983	0.12033
39176	1983	0.19500
39177	1983	0.21900
39178	1983	0.07183
39179	1983	0.06033
39180	1983	0.05483
39181	1983	0.02407
39182	1983	0.02700
39183	1983	0.02275
39184	1983	0.03625
39185	1983	0.04658
39186	1983	0.02492
39187	1983	0.08050
39188	1983	0.03650
39189	1983	0.04992
39190	1983	0.10417
39191	1983	0.02575
39192	1983	0.10142
39193	1983	0.05070
39194	1983	0.05537
40135	1983	0.09978
40136	1983	0.10133
40137	1983	0.09117
40138	1983	0.09758
40139	1983	0.09450
40140	1983	0.09375
40141	1983	0.10000
40142	1983	0.10733
40143	1983	0.09942
40144	1983	0.08417
40145	1983	0.09075
40146	1983	0.07167
40147	1983	0.05517
40148	1983	0.09917
40149	1983	0.19075
40150	1983	0.26367
40151	1983	0.29233
40152	1983	0.21992
40153	1983	0.04083
40154	1983	0.01408
40155	1983	0.03250
40156	1983	0.05117
40157	1983	0.03967
40158	1983	0.06717
40159	1983	0.09258
40160	1983	0.13158
40161	1983	0.14375
40162	1983	0.16708
40163	1983	0.09717
40164	1983	0.07758
40165	1983	0.06800
40166	1983	0.05608
40167	1983	0.10017
40168	1983	0.15033
40169	1983	0.16717
40170	1983	0.17817
40171	1983	0.21600
40172	1983	0.20733
40173	1983	0.23767
40174	1983	0.25708
40175	1983	0.12067
40176	1983	0.16492
40177	1983	0.26742
40178	1983	0.22550
40179	1983	0.14167
40180	1983	0.05695
40181	1983	0.02825
40182	1983	0.02308
40183	1983	0.06095
40184	1983	0.05683
40185	1983	0.02992
40186	1983	0.10850
40187	1983	0.08912
40188	1983	0.08733
40189	1983	0.03112
40190	1983	0.02492
40191	1983	0.04475
40192	1983	0.11325
40193	1983	0.09050
40194	1983	0.04653
41135	1983	0.12850
41136	1983	0.09383
41137	1983	0.08800
41138	1983	0.09892
41139	1983	0.08050
41140	1983	0.10433
41141	1983	0.11583
41142	1983	0.11150
41143	1983	0.09358
41144	1983	0.08892
41145	1983	0.06800
41146	1983	0.16608
41147	1983	0.19450
41148	1983	0.24067
41149	1983	0.29192
41150	1983	0.22108
41151	1983	0.23417
41152	1983	0.28908
41153	1983	0.14175
41154	1983	0.03592
41155	1983	0.18217
41156	1983	0.15617
41157	1983	0.04908
41158	1983	0.06208
41159	1983	0.03975
41160	1983	0.10275
41161	1983	0.09892
41162	1983	0.13075
41163	1983	0.15250
41164	1983	0.10208
41165	1983	0.08425
41166	1983	0.06000
41167	1983	0.07100
41168	1983	0.10133
41169	1983	0.08567
41170	1983	0.13300
41171	1983	0.16392
41172	1983	0.11733
41173	1983	0.20842
41174	1983	0.19750
41175	1983	0.11975
41176	1983	0.12583
41177	1983	0.20942
41178	1983	0.14825
41179	1983	0.14200
41180	1983	0.13567
41181	1983	0.06625
41182	1983	0.03487
41183	1983	0.01983
41184	1983	0.02228
41185	1983	0.03708
41186	1983	0.03078
41187	1983	0.07592
41188	1983	0.07833
41189	1983	0.03800
41190	1983	0.07178
41191	1983	0.08733
41192	1983	0.06920
41193	1983	0.09867
41194	1983	0.05137
41195	1983	0.05762
41230	1983	0.08100
41231	1983	0.04657
41232	1983	0.06495
41233	1983	0.07523
41234	1983	0.07740
41235	1983	0.05483
41242	1983	0.05623
41243	1983	0.08270
41244	1983	0.06432
42135	1983	0.10550
42136	1983	0.08633
42137	1983	0.08500
42138	1983	0.05208
42139	1983	0.05650
42140	1983	0.08683
42141	1983	0.11817
42142	1983	0.09258
42143	1983	0.07558
42144	1983	0.09308
42145	1983	0.08158
42146	1983	0.07892
42147	1983	0.06908
42148	1983	0.12658
42149	1983	0.27192
42150	1983	0.29567
42151	1983	0.23108
42152	1983	0.24708
42153	1983	0.17900
42154	1983	0.16908
42155	1983	0.23317
42156	1983	0.08725
42157	1983	0.18467
42158	1983	0.01758
42159	1983	0.04908
42160	1983	0.06467
42161	1983	0.07067
42162	1983	0.09508
42163	1983	0.08242
42164	1983	0.09892
42165	1983	0.09283
42166	1983	0.05942
42167	1983	0.06092
42168	1983	0.06792
42169	1983	0.05458
42170	1983	0.09783
42171	1983	0.12908
42172	1983	0.11442
42173	1983	0.10575
42174	1983	0.13375
42175	1983	0.14242
42176	1983	0.20317
42177	1983	0.13692
42178	1983	0.08258
42179	1983	0.11925
42180	1983	0.08342
42181	1983	0.06467
42182	1983	0.04742
42183	1983	0.03300
42184	1983	0.03975
42185	1983	0.04220
42186	1983	0.05167
42187	1983	0.03442
42188	1983	0.03370
42189	1983	0.04050
42190	1983	0.04050
42191	1983	0.03158
42192	1983	0.07758
42193	1983	0.02867
42194	1983	0.09053
42195	1983	0.04828
42229	1983	0.04842
42230	1983	0.10320
42231	1983	0.02850
42232	1983	0.06353
42233	1983	0.09237
42234	1983	0.06062
42235	1983	0.09292
42236	1983	0.07642
42237	1983	0.04600
42238	1983	0.08675
42239	1983	0.09520
42240	1983	0.05217
42241	1983	0.07745
42242	1983	0.06395
42243	1983	0.08250
42244	1983	0.07485
42245	1983	0.05945
42246	1983	0.06270
42247	1983	0.12100
42248	1983	0.16083
43135	1983	0.14508
43136	1983	0.12767
43137	1983	0.11550
43138	1983	0.12142
43139	1983	0.04775
43140	1983	0.10408
43141	1983	0.13542
43142	1983	0.10758
43143	1983	0.07133
43144	1983	0.06742
43145	1983	0.06167
43146	1983	0.07217
43147	1983	0.07442
43148	1983	0.17858
43149	1983	0.32308
43150	1983	0.25642
43151	1983	0.22275
43152	1983	0.19533
43153	1983	0.16425
43154	1983	0.10575
43155	1983	0.24883
43156	1983	0.03608
43157	1983	0.05525
43158	1983	0.13525
43159	1983	0.07700
43160	1983	0.04517
43161	1983	0.05775
43162	1983	0.07008
43163	1983	0.06508
43164	1983	0.06300
43165	1983	0.06817
43166	1983	0.05050
43167	1983	0.04625
43168	1983	0.10383
43169	1983	0.05808
43170	1983	0.07075
43171	1983	0.07525
43172	1983	0.08367
43173	1983	0.08025
43174	1983	0.08500
43175	1983	0.10883
43176	1983	0.17283
43177	1983	0.15433
43178	1983	0.12158
43179	1983	0.10133
43180	1983	0.08300
43181	1983	0.06992
43182	1983	0.07525
43183	1983	0.04417
43184	1983	0.04150
43185	1983	0.02458
43186	1983	0.08617
43187	1983	0.04325
43188	1983	0.03683
43189	1983	0.05283
43190	1983	0.03558
43191	1983	0.05308
43192	1983	0.09625
43193	1983	0.06353
43194	1983	0.06340
43195	1983	0.03358
43196	1983	0.03417
43229	1983	0.06842
43230	1983	0.06175
43231	1983	0.04833
43232	1983	0.06942
43233	1983	0.06358
43234	1983	0.08100
43235	1983	0.07992
43236	1983	0.05408
43237	1983	0.11242
43238	1983	0.07042
43239	1983	0.08000
43240	1983	0.05967
43241	1983	0.08542
43242	1983	0.08850
43243	1983	0.11358
43244	1983	0.07112
43245	1983	0.07370
43246	1983	0.09142
43247	1983	0.08983
43248	1983	0.22153
44137	1983	0.10925
44139	1983	0.10675
44140	1983	0.07600
44141	1983	0.10975
44142	1983	0.09158
44143	1983	0.05817
44144	1983	0.08242
44145	1983	0.05808
44146	1983	0.06675
44147	1983	0.18950
44148	1983	0.06717
44149	1983	0.26608
44150	1983	0.24317
44151	1983	0.24233
44152	1983	0.22150
44153	1983	0.10708
44154	1983	0.15892
44155	1983	0.06433
44156	1983	0.09825
44157	1983	0.05908
44158	1983	0.08658
44159	1983	0.12617
44160	1983	0.03258
44161	1983	0.05000
44162	1983	0.05333
44163	1983	0.05300
44164	1983	0.05017
44165	1983	0.04050
44166	1983	0.04408
44167	1983	0.05683
44168	1983	0.02917
44169	1983	0.06292
44170	1983	0.07383
44171	1983	0.06525
44172	1983	0.07308
44173	1983	0.06275
44174	1983	0.08917
44175	1983	0.08042
44176	1983	0.10567
44177	1983	0.14383
44178	1983	0.11600
44179	1983	0.10242
44180	1983	0.08875
44181	1983	0.08117
44182	1983	0.06317
44183	1983	0.05825
44184	1983	0.08583
44185	1983	0.04008
44186	1983	0.02875
44187	1983	0.04542
44188	1983	0.05642
44189	1983	0.06775
44190	1983	0.05183
44191	1983	0.04475
44192	1983	0.03042
44193	1983	0.03733
44194	1983	0.02853
44195	1983	0.03975
44196	1983	0.09033
44229	1983	0.05650
44230	1983	0.07292
44231	1983	0.04392
44232	1983	0.08867
44233	1983	0.05175
44234	1983	0.06075
44235	1983	0.07783
44236	1983	0.06558
44237	1983	0.10045
44238	1983	0.10225
44239	1983	0.09342
44240	1983	0.11183
44241	1983	0.09167
44242	1983	0.10975
44243	1983	0.09308
44244	1983	0.10058
44245	1983	0.11308
44246	1983	0.06950
44247	1983	0.07450
44248	1983	0.05658
44249	1983	0.22362
45139	1983	0.09458
45140	1983	0.09442
45141	1983	0.12000
45142	1983	0.05833
45143	1983	0.11050
45144	1983	0.09217
45145	1983	0.07425
45146	1983	0.12258
45147	1983	0.16283
45148	1983	0.04492
45149	1983	0.12083
45150	1983	0.24067
45151	1983	0.22075
45152	1983	0.22750
45153	1983	0.11325
45154	1983	0.15983
45155	1983	0.05433
45156	1983	0.04175
45157	1983	0.09578
45158	1983	0.04592
45159	1983	0.07633
45160	1983	0.05583
45161	1983	0.05367
45162	1983	0.05983
45163	1983	0.04850
45164	1983	0.04683
45165	1983	0.03767
45166	1983	0.04833
45167	1983	0.13408
45168	1983	0.05325
45169	1983	0.04792
45170	1983	0.05233
45171	1983	0.05117
45172	1983	0.06867
45173	1983	0.05742
45174	1983	0.08742
45175	1983	0.08092
45176	1983	0.09558
45177	1983	0.13725
45178	1983	0.19275
45179	1983	0.10942
45180	1983	0.11258
45181	1983	0.05083
45182	1983	0.06217
45183	1983	0.05603
45184	1983	0.07442
45185	1983	0.08928
45186	1983	0.07775
45187	1983	0.06453
45188	1983	0.02633
45189	1983	0.06675
45190	1983	0.06325
45191	1983	0.05933
45192	1983	0.03517
45193	1983	0.04200
45194	1983	0.04183
45195	1983	0.03550
45196	1983	0.07542
45229	1983	0.07058
45230	1983	0.05725
45231	1983	0.05283
45232	1983	0.04737
45233	1983	0.04400
45234	1983	0.06350
45235	1983	0.05492
45236	1983	0.06262
45237	1983	0.10983
45238	1983	0.10500
45239	1983	0.09758
45240	1983	0.11700
45241	1983	0.08350
45242	1983	0.09467
45243	1983	0.11567
45244	1983	0.08467
45245	1983	0.07687
45246	1983	0.08733
45247	1983	0.04458
45248	1983	0.21278
45249	1983	0.20670
46139	1983	0.11825
46140	1983	0.12358
46141	1983	0.12842
46142	1983	0.08950
46143	1983	0.07700
46144	1983	0.09183
46145	1983	0.07275
46146	1983	0.05917
46147	1983	0.07233
46148	1983	0.05625
46149	1983	0.10833
46150	1983	0.13142
46151	1983	0.27600
46152	1983	0.17875
46153	1983	0.15483
46154	1983	0.12600
46155	1983	0.08017
46156	1983	0.05217
46157	1983	0.04075
46158	1983	0.05050
46159	1983	0.04267
46160	1983	0.06783
46161	1983	0.07383
46162	1983	0.10192
46163	1983	0.06767
46164	1983	0.04292
46165	1983	0.10842
46166	1983	0.08058
46167	1983	0.01533
46168	1983	0.04225
46169	1983	0.04908
46170	1983	0.04108
46171	1983	0.05017
46172	1983	0.06967
46173	1983	0.05942
46174	1983	0.06458
46175	1983	0.06958
46176	1983	0.10458
46177	1983	0.14158
46178	1983	0.17500
46179	1983	0.08667
46180	1983	0.08583
46181	1983	0.07525
46182	1983	0.07667
46183	1983	0.06287
46184	1983	0.04075
46185	1983	0.02765
46186	1983	0.07500
46187	1983	0.06625
46188	1983	0.06025
46189	1983	0.04708
46190	1983	0.05233
46191	1983	0.05983
46192	1983	0.05483
46193	1983	0.03342
46194	1983	0.03992
46195	1983	0.03358
46196	1983	0.08275
46197	1983	0.07667
46198	1983	0.06183
46199	1983	0.06142
46200	1983	0.05958
46201	1983	0.06192
46202	1983	0.12525
46203	1983	0.10125
46205	1983	0.03300
46206	1983	0.08492
46207	1983	0.07600
46233	1983	0.04983
46234	1983	0.09225
46235	1983	0.07103
46236	1983	0.08758
46237	1983	0.08108
46238	1983	0.08020
46239	1983	0.09808
46240	1983	0.10192
46241	1983	0.07600
46242	1983	0.07733
46243	1983	0.09850
46244	1983	0.10500
46245	1983	0.07442
46246	1983	0.07950
46247	1983	0.08117
46248	1983	0.05217
46249	1983	0.19870
47139	1983	0.06508
47140	1983	0.07617
47141	1983	0.10792
47142	1983	0.08225
47143	1983	0.10600
47144	1983	0.08958
47145	1983	0.07142
47146	1983	0.08458
47147	1983	0.10292
47148	1983	0.02825
47149	1983	0.06033
47150	1983	0.27467
47151	1983	0.15258
47152	1983	0.10833
47153	1983	0.13275
47154	1983	0.13400
47155	1983	0.05475
47156	1983	0.04708
47157	1983	0.05392
47158	1983	0.04658
47159	1983	0.04433
47160	1983	0.05067
47161	1983	0.07150
47162	1983	0.13058
47163	1983	0.21917
47164	1983	0.25083
47165	1983	0.09350
47166	1983	0.11375
47167	1983	0.13408
47168	1983	0.11208
47169	1983	0.04292
47170	1983	0.05150
47171	1983	0.04333
47172	1983	0.04633
47173	1983	0.04542
47174	1983	0.11842
47175	1983	0.05375
47176	1983	0.07717
47177	1983	0.09933
47178	1983	0.16458
47179	1983	0.11300
47180	1983	0.10350
47181	1983	0.07675
47182	1983	0.04350
47183	1983	0.07492
47184	1983	0.03367
47185	1983	0.05837
47186	1983	0.03523
47187	1983	0.01875
47188	1983	0.06095
47189	1983	0.07742
47190	1983	0.07150
47191	1983	0.04442
47192	1983	0.05475
47193	1983	0.06233
47194	1983	0.05258
47195	1983	0.03608
47196	1983	0.02983
47197	1983	0.08842
47198	1983	0.05425
47199	1983	0.06767
47200	1983	0.06008
47201	1983	0.05383
47202	1983	0.04700
47203	1983	0.04733
47204	1983	0.03158
47205	1983	0.04608
47206	1983	0.03800
47207	1983	0.08767
47218	1983	0.07167
47219	1983	0.06458
47220	1983	0.08100
47232	1983	0.08308
47233	1983	0.08475
47234	1983	0.10542
47235	1983	0.11133
47236	1983	0.08517
47237	1983	0.10358
47238	1983	0.08925
47239	1983	0.07042
47240	1983	0.08317
47241	1983	0.07453
47242	1983	0.07358
47243	1983	0.09450
47244	1983	0.09158
47245	1983	0.10767
47246	1983	0.09250
47247	1983	0.08700
47248	1983	0.05675
47249	1983	0.03412
47250	1983	0.22178
48139	1983	0.10092
48140	1983	0.09817
48141	1983	0.14383
48142	1983	0.10450
48143	1983	0.08100
48144	1983	0.08292
48145	1983	0.06225
48146	1983	0.05575
48147	1983	0.10542
48148	1983	0.08483
48149	1983	0.14383
48150	1983	0.21683
48151	1983	0.10725
48152	1983	0.09533
48153	1983	0.14850
48154	1983	0.10142
48155	1983	0.05658
48156	1983	0.03283
48157	1983	0.04625
48158	1983	0.04317
48159	1983	0.04825
48160	1983	0.05917
48161	1983	0.11483
48162	1983	0.14383
48163	1983	0.25717
48164	1983	0.29250
48165	1983	0.21467
48166	1983	0.28908
48167	1983	0.25850
48168	1983	0.28842
48169	1983	0.29783
48170	1983	0.23633
48171	1983	0.05217
48172	1983	0.08275
48173	1983	0.10867
48174	1983	0.09783
48175	1983	0.05300
48176	1983	0.07417
48177	1983	0.09808
48178	1983	0.10817
48179	1983	0.16183
48180	1983	0.08808
48181	1983	0.07917
48182	1983	0.07003
48183	1983	0.09328
48184	1983	0.03508
48185	1983	0.06982
48186	1983	0.04658
48187	1983	0.04967
48188	1983	0.06492
48189	1983	0.07692
48190	1983	0.05800
48191	1983	0.06300
48192	1983	0.06275
48193	1983	0.06458
48194	1983	0.05692
48195	1983	0.04683
48196	1983	0.10228
48197	1983	0.05025
48198	1983	0.05700
48199	1983	0.06117
48200	1983	0.05683
48201	1983	0.05075
48202	1983	0.04208
48203	1983	0.11100
48204	1983	0.03475
48205	1983	0.04408
48206	1983	0.10325
48207	1983	0.09025
48208	1983	0.07358
48213	1983	0.03758
48214	1983	0.05342
48215	1983	0.04608
48216	1983	0.04008
48217	1983	0.09033
48218	1983	0.07895
48219	1983	0.07192
48220	1983	0.06592
48221	1983	0.07633
48222	1983	0.07808
48232	1983	0.06033
48233	1983	0.08908
48234	1983	0.11667
48235	1983	0.09583
48236	1983	0.09770
48237	1983	0.09483
48238	1983	0.07500
48239	1983	0.04745
48240	1983	0.06862
48241	1983	0.07042
48242	1983	0.06467
48243	1983	0.05650
48244	1983	0.08033
48245	1983	0.09300
48246	1983	0.09287
48247	1983	0.10483
48248	1983	0.07250
48249	1983	0.08575
48250	1983	0.05657
49139	1983	0.08542
49140	1983	0.09042
49141	1983	0.09308
49142	1983	0.08083
49143	1983	0.07125
49144	1983	0.06967
49145	1983	0.05983
49146	1983	0.05692
49147	1983	0.08150
49148	1983	0.10600
49149	1983	0.17083
49150	1983	0.15250
49151	1983	0.20258
49152	1983	0.05708
49153	1983	0.08850
49154	1983	0.07067
49155	1983	0.17883
49156	1983	0.05692
49157	1983	0.05367
49158	1983	0.07550
49159	1983	0.06758
49160	1983	0.11892
49161	1983	0.20917
49162	1983	0.27825
49163	1983	0.30542
49164	1983	0.30508
49165	1983	0.24883
49166	1983	0.21050
49167	1983	0.24883
49168	1983	0.28250
49169	1983	0.30650
49170	1983	0.21483
49171	1983	0.08675
49172	1983	0.02583
49173	1983	0.04467
49174	1983	0.05008
49175	1983	0.05817
49176	1983	0.06767
49177	1983	0.08992
49178	1983	0.10417
49179	1983	0.11083
49180	1983	0.10042
49181	1983	0.09767
49182	1983	0.06967
49183	1983	0.02683
49184	1983	0.05325
49185	1983	0.04200
49186	1983	0.05083
49187	1983	0.05100
49188	1983	0.03633
49189	1983	0.02833
49190	1983	0.03403
49191	1983	0.07292
49192	1983	0.06300
49193	1983	0.05867
49194	1983	0.05450
49195	1983	0.04425
49196	1983	0.03550
49197	1983	0.04858
49198	1983	0.05392
49199	1983	0.04892
49200	1983	0.03942
49201	1983	0.04275
49202	1983	0.10408
49203	1983	0.05145
49204	1983	0.09558
49205	1983	0.09758
49206	1983	0.04125
49207	1983	0.04208
49208	1983	0.08525
49209	1983	0.02942
49213	1983	0.04650
49214	1983	0.04675
49215	1983	0.04775
49216	1983	0.05383
49217	1983	0.03475
49218	1983	0.03908
49219	1983	0.10650
49220	1983	0.06675
49221	1983	0.06758
49222	1983	0.07175
49223	1983	0.07200
49224	1983	0.05958
49225	1983	0.06525
49226	1983	0.08833
49228	1983	0.09442
49229	1983	0.09792
49230	1983	0.08800
49231	1983	0.07583
49232	1983	0.05850
49233	1983	0.10662
49234	1983	0.11292
49235	1983	0.10000
49236	1983	0.11662
49237	1983	0.09962
49238	1983	0.08558
49239	1983	0.06633
49240	1983	0.07675
49241	1983	0.05767
49242	1983	0.06550
49243	1983	0.04617
49244	1983	0.05475
49245	1983	0.07775
49246	1983	0.09908
49247	1983	0.10078
49248	1983	0.08833
49249	1983	0.03953
49250	1983	0.03162
49251	1983	0.05620
50138	1983	0.06250
50139	1983	0.07358
50140	1983	0.11092
50141	1983	0.14267
50142	1983	0.06950
50143	1983	0.12908
50144	1983	0.04575
50145	1983	0.05958
50146	1983	0.06392
50147	1983	0.10358
50148	1983	0.09225
50149	1983	0.12075
50150	1983	0.17658
50151	1983	0.12783
50152	1983	0.06950
50153	1983	0.05967
50154	1983	0.08758
50155	1983	0.16358
50156	1983	0.11808
50157	1983	0.07975
50158	1983	0.10350
50159	1983	0.09458
50160	1983	0.18575
50161	1983	0.21808
50162	1983	0.26642
50163	1983	0.20183
50164	1983	0.21442
50165	1983	0.23517
50166	1983	0.16133
50167	1983	0.19875
50168	1983	0.13650
50169	1983	0.19850
50170	1983	0.20458
50171	1983	0.03042
50172	1983	0.05050
50173	1983	0.08025
50174	1983	0.05842
50175	1983	0.05900
50176	1983	0.06658
50177	1983	0.12292
50178	1983	0.06242
50179	1983	0.11958
50180	1983	0.09617
50181	1983	0.09683
50182	1983	0.08650
50183	1983	0.03912
50184	1983	0.05233
50185	1983	0.07925
50186	1983	0.05350
50187	1983	0.06467
50188	1983	0.05350
50189	1983	0.03883
50190	1983	0.07282
50191	1983	0.06242
50192	1983	0.05925
50193	1983	0.05092
50194	1983	0.04875
50195	1983	0.04908
50196	1983	0.05642
50197	1983	0.04792
50198	1983	0.05075
50199	1983	0.05800
50200	1983	0.03483
50201	1983	0.08783
50202	1983	0.03817
50203	1983	0.09475
50204	1983	0.05367
50205	1983	0.04483
50206	1983	0.05108
50207	1983	0.06233
50208	1983	0.04333
50209	1983	0.08492
50210	1983	0.08433
50213	1983	0.10550
50214	1983	0.05000
50215	1983	0.05883
50216	1983	0.04508
50217	1983	0.04300
50218	1983	0.04025
50219	1983	0.07158
50220	1983	0.05350
50221	1983	0.06025
50222	1983	0.08100
50223	1983	0.06475
50224	1983	0.06675
50225	1983	0.08583
50226	1983	0.07308
50227	1983	0.05658
50228	1983	0.06158
50229	1983	0.07067
50230	1983	0.08008
50231	1983	0.06750
50232	1983	0.05767
50233	1983	0.06342
50234	1983	0.07567
50235	1983	0.11808
50236	1983	0.12675
50237	1983	0.11833
50238	1983	0.09608
50239	1983	0.07692
50240	1983	0.07292
50241	1983	0.06275
50242	1983	0.05658
50243	1983	0.04475
50244	1983	0.05267
50245	1983	0.06067
50246	1983	0.07758
50247	1983	0.10167
50248	1983	0.09350
50249	1983	0.10167
50250	1983	0.13317
50251	1983	0.04878
50252	1983	0.04778
50253	1983	0.07925
50254	1983	0.12367
51137	1983	0.06175
51138	1983	0.06508
51139	1983	0.08733
51140	1983	0.16700
51141	1983	0.09392
51142	1983	0.07658
51143	1983	0.10300
51144	1983	0.05850
51145	1983	0.06775
51146	1983	0.08158
51147	1983	0.06292
51148	1983	0.14375
51149	1983	0.07492
51150	1983	0.06142
51151	1983	0.06725
51152	1983	0.06142
51153	1983	0.05350
51154	1983	0.05208
51155	1983	0.08950
51156	1983	0.07033
51157	1983	0.07025
51158	1983	0.07992
51159	1983	0.12200
51160	1983	0.23967
51161	1983	0.17533
51162	1983	0.22942
51163	1983	0.22908
51164	1983	0.24142
51165	1983	0.04142
51166	1983	0.07308
51167	1983	0.08258
51168	1983	0.07767
51169	1983	0.11792
51170	1983	0.10108
51171	1983	0.04350
51172	1983	0.04433
51173	1983	0.03875
51174	1983	0.05850
51175	1983	0.05517
51176	1983	0.10500
51177	1983	0.07383
51178	1983	0.04700
51179	1983	0.07958
51180	1983	0.12100
51181	1983	0.06808
51182	1983	0.04433
51183	1983	0.07033
51184	1983	0.06800
51185	1983	0.06242
51186	1983	0.06592
51187	1983	0.02683
51188	1983	0.03037
51189	1983	0.04958
51190	1983	0.03837
51191	1983	0.02420
51192	1983	0.05108
51193	1983	0.03792
51194	1983	0.04658
51195	1983	0.02858
51196	1983	0.04283
51197	1983	0.03683
51198	1983	0.03833
51199	1983	0.05317
51200	1983	0.05233
51201	1983	0.07858
51202	1983	0.08617
51203	1983	0.05908
51204	1983	0.05908
51205	1983	0.05700
51206	1983	0.05892
51207	1983	0.06000
51208	1983	0.05100
51209	1983	0.04167
51210	1983	0.04433
51211	1983	0.04000
51212	1983	0.05833
51213	1983	0.05400
51214	1983	0.06175
51215	1983	0.06025
51216	1983	0.05333
51217	1983	0.06958
51218	1983	0.02558
51219	1983	0.05967
51220	1983	0.06442
51221	1983	0.06692
51222	1983	0.08208
51223	1983	0.09058
51224	1983	0.07942
51225	1983	0.06625
51226	1983	0.07942
51227	1983	0.06617
51228	1983	0.05817
51229	1983	0.08225
51230	1983	0.08167
51231	1983	0.07475
51232	1983	0.06767
51233	1983	0.05508
51234	1983	0.05183
51235	1983	0.04128
51236	1983	0.13317
51237	1983	0.12383
51238	1983	0.12175
51239	1983	0.10853
51240	1983	0.08692
51241	1983	0.10458
51242	1983	0.08100
51243	1983	0.06875
51244	1983	0.05892
51245	1983	0.06258
51246	1983	0.06925
51247	1983	0.07958
51248	1983	0.08233
51249	1983	0.12808
51250	1983	0.13625
51251	1983	0.10958
51252	1983	0.08612
51253	1983	0.09858
51254	1983	0.09795
51255	1983	0.07545
52136	1983	0.12233
52137	1983	0.09175
52138	1983	0.09542
52139	1983	0.11258
52140	1983	0.14283
52141	1983	0.07983
52142	1983	0.06433
52143	1983	0.10250
52144	1983	0.11658
52145	1983	0.08233
52146	1983	0.06908
52147	1983	0.06567
52148	1983	0.07958
52149	1983	0.10975
52150	1983	0.06375
52151	1983	0.05350
52152	1983	0.05333
52153	1983	0.05058
52154	1983	0.05133
52155	1983	0.09817
52156	1983	0.06742
52157	1983	0.14192
52158	1983	0.16408
52159	1983	0.22892
52160	1983	0.14925
52161	1983	0.21475
52162	1983	0.20500
52163	1983	0.14767
52164	1983	0.10550
52165	1983	0.03742
52166	1983	0.05483
52167	1983	0.05733
52168	1983	0.05120
52169	1983	0.06353
52170	1983	0.03417
52171	1983	0.03742
52172	1983	0.04725
52173	1983	0.05008
52174	1983	0.05592
52175	1983	0.04133
52176	1983	0.05708
52177	1983	0.09108
52178	1983	0.06883
52179	1983	0.07842
52180	1983	0.11067
52181	1983	0.15133
52182	1983	0.09125
52183	1983	0.09483
52184	1983	0.09242
52185	1983	0.04167
52186	1983	0.06225
52187	1983	0.06267
52188	1983	0.03520
52189	1983	0.05125
52190	1983	0.05475
52191	1983	0.02992
52192	1983	0.06117
52193	1983	0.05483
52194	1983	0.04075
52195	1983	0.03425
52196	1983	0.05442
52197	1983	0.02700
52198	1983	0.04192
52199	1983	0.05050
52200	1983	0.04858
52201	1983	0.04992
52202	1983	0.03875
52203	1983	0.05283
52204	1983	0.04900
52205	1983	0.06500
52206	1983	0.07683
52207	1983	0.06133
52208	1983	0.04608
52209	1983	0.03958
52210	1983	0.04467
52211	1983	0.04242
52212	1983	0.05558
52213	1983	0.06083
52214	1983	0.05325
52215	1983	0.04917
52216	1983	0.05725
52217	1983	0.06258
52218	1983	0.05900
52219	1983	0.04233
52220	1983	0.07408
52221	1983	0.07425
52222	1983	0.07283
52223	1983	0.07408
52224	1983	0.06650
52225	1983	0.05650
52226	1983	0.06367
52227	1983	0.09242
52228	1983	0.09633
52229	1983	0.08192
52230	1983	0.09283
52231	1983	0.07775
52232	1983	0.06942
52233	1983	0.07017
52234	1983	0.07125
52235	1983	0.12083
52236	1983	0.03708
52237	1983	0.07267
52238	1983	0.09317
52239	1983	0.06592
52240	1983	0.11433
52241	1983	0.11650
52242	1983	0.08525
52243	1983	0.09650
52244	1983	0.08342
52245	1983	0.07608
52246	1983	0.07008
52247	1983	0.08517
52248	1983	0.08017
52249	1983	0.09983
52250	1983	0.12600
52251	1983	0.13633
52252	1983	0.11337
52253	1983	0.09300
52254	1983	0.09042
52255	1983	0.08948
53134	1983	0.26103
53135	1983	0.15600
53136	1983	0.10067
53137	1983	0.11025
53138	1983	0.12342
53139	1983	0.08133
53140	1983	0.14425
53141	1983	0.09325
53142	1983	0.07667
53143	1983	0.09667
53144	1983	0.10808
53145	1983	0.10083
53146	1983	0.08183
53147	1983	0.07667
53148	1983	0.13583
53149	1983	0.16500
53150	1983	0.13133
53151	1983	0.05033
53152	1983	0.05175
53153	1983	0.05208
53154	1983	0.06750
53155	1983	0.06842
53156	1983	0.13942
53157	1983	0.20767
53158	1983	0.18700
53159	1983	0.23233
53160	1983	0.21983
53161	1983	0.23050
53162	1983	0.18000
53163	1983	0.03533
53164	1983	0.04375
53165	1983	0.04675
53166	1983	0.04158
53167	1983	0.03225
53168	1983	0.03075
53169	1983	0.06137
53170	1983	0.03633
53171	1983	0.03942
53172	1983	0.04533
53173	1983	0.04825
53174	1983	0.06067
53175	1983	0.09617
53176	1983	0.09350
53177	1983	0.05242
53178	1983	0.05600
53179	1983	0.06850
53180	1983	0.09600
53181	1983	0.09400
53182	1983	0.08717
53183	1983	0.09558
53184	1983	0.06278
53185	1983	0.04075
53186	1983	0.07742
53187	1983	0.06875
53188	1983	0.04975
53189	1983	0.05275
53190	1983	0.05392
53191	1983	0.04158
53192	1983	0.04042
53193	1983	0.05592
53194	1983	0.03625
53195	1983	0.05550
53196	1983	0.04908
53197	1983	0.02800
53198	1983	0.02517
53199	1983	0.04067
53200	1983	0.05600
53201	1983	0.04733
53202	1983	0.04833
53203	1983	0.04200
53204	1983	0.09700
53205	1983	0.08042
53206	1983	0.07633
53207	1983	0.07050
53208	1983	0.07133
53209	1983	0.04017
53210	1983	0.04045
53211	1983	0.08058
53212	1983	0.09475
53213	1983	0.05200
53214	1983	0.04525
53215	1983	0.06317
53216	1983	0.10175
53217	1983	0.06125
53218	1983	0.05667
53219	1983	0.04433
53220	1983	0.06567
53221	1983	0.06867
53222	1983	0.07767
53223	1983	0.07192
53224	1983	0.07933
53225	1983	0.05542
[truncated: 39,738 more rows]
