# Supplementary material for: Trend Patterns of Vegetative Coverage and Their Underlying Causes in the Deserts of Northwest China over 1982 – 2008
Source: PLoS One. 2015 May 11;10(5):e0126044. doi: 10.1371/journal.pone.0126044 (PMC4427295; doi:10.1371/journal.pone.0126044)
Supplement: S1 Dataset — (ZIP) [file pone.0126044.s001.zip › S1_data/NDVI/NDVI_1984.txt]

21143	1984	0.07242
21144	1984	0.06508
21149	1984	0.09192
21150	1984	0.04858
21151	1984	0.04142
22143	1984	0.04517
22144	1984	0.05383
22145	1984	0.12550
22148	1984	0.05175
22149	1984	0.09467
22150	1984	0.05692
22151	1984	0.09600
22152	1984	0.04908
22153	1984	0.12650
22169	1984	0.14042
22170	1984	0.05483
22171	1984	0.07920
23142	1984	0.14592
23143	1984	0.17208
23144	1984	0.05225
23145	1984	0.11525
23146	1984	0.06333
23147	1984	0.04033
23148	1984	0.04492
23149	1984	0.03750
23150	1984	0.05533
23151	1984	0.05667
23152	1984	0.04875
23153	1984	0.06342
23154	1984	0.08983
23169	1984	0.12717
23170	1984	0.06783
23171	1984	0.07292
24142	1984	0.13308
24143	1984	0.18800
24144	1984	0.05850
24145	1984	0.05158
24146	1984	0.05600
24147	1984	0.06242
24148	1984	0.06633
24149	1984	0.04283
24150	1984	0.06408
24151	1984	0.06133
24152	1984	0.05058
24153	1984	0.04483
24154	1984	0.07417
24169	1984	0.16400
24170	1984	0.13008
24171	1984	0.07417
24172	1984	0.11700
25141	1984	0.18983
25142	1984	0.17683
25143	1984	0.16175
25144	1984	0.07242
25145	1984	0.04300
25146	1984	0.04500
25147	1984	0.07000
25148	1984	0.06342
25149	1984	0.11517
25150	1984	0.05342
25151	1984	0.06733
25152	1984	0.06633
25153	1984	0.05383
25169	1984	0.17950
25170	1984	0.11687
25171	1984	0.06967
25172	1984	0.10050
25173	1984	0.09400
26139	1984	0.19633
26140	1984	0.14100
26141	1984	0.12500
26142	1984	0.08308
26143	1984	0.08042
26144	1984	0.07092
26145	1984	0.03442
26146	1984	0.03667
26147	1984	0.03583
26148	1984	0.04783
26149	1984	0.07267
26150	1984	0.06800
26151	1984	0.06883
26152	1984	0.06525
26153	1984	0.07142
26170	1984	0.05342
26171	1984	0.09925
26172	1984	0.07075
26173	1984	0.13033
27138	1984	0.20575
27139	1984	0.11392
27140	1984	0.08292
27141	1984	0.08558
27142	1984	0.10350
27143	1984	0.07808
27144	1984	0.08017
27145	1984	0.07492
27146	1984	0.09975
27147	1984	0.03233
27148	1984	0.03508
27149	1984	0.06033
27150	1984	0.05633
27151	1984	0.08283
27152	1984	0.06700
27153	1984	0.07958
27154	1984	0.09383
27165	1984	0.06983
27166	1984	0.07725
27169	1984	0.13233
27170	1984	0.08683
27171	1984	0.11642
27172	1984	0.09100
27173	1984	0.14483
28137	1984	0.10983
28138	1984	0.11325
28139	1984	0.12192
28140	1984	0.08483
28141	1984	0.08275
28142	1984	0.09225
28143	1984	0.09975
28144	1984	0.08533
28145	1984	0.08242
28146	1984	0.05783
28147	1984	0.11983
28148	1984	0.05050
28149	1984	0.07442
28150	1984	0.05925
28151	1984	0.07900
28152	1984	0.07775
28153	1984	0.07750
28154	1984	0.08725
28159	1984	0.07742
28160	1984	0.09792
28161	1984	0.08250
28163	1984	0.07308
28164	1984	0.12417
28165	1984	0.12400
28166	1984	0.05642
28167	1984	0.08725
28168	1984	0.11358
28169	1984	0.05992
28170	1984	0.06492
28171	1984	0.04533
28172	1984	0.06225
28173	1984	0.05833
28174	1984	0.12192
29137	1984	0.16133
29138	1984	0.11192
29139	1984	0.10692
29140	1984	0.07608
29141	1984	0.08417
29142	1984	0.10042
29143	1984	0.08775
29144	1984	0.09550
29145	1984	0.07833
29146	1984	0.06975
29147	1984	0.10167
29148	1984	0.07703
29149	1984	0.03200
29150	1984	0.03875
29151	1984	0.10692
29152	1984	0.07908
29153	1984	0.07975
29154	1984	0.09742
29155	1984	0.09917
29157	1984	0.07467
29158	1984	0.10100
29159	1984	0.09325
29160	1984	0.06058
29161	1984	0.07567
29162	1984	0.07475
29163	1984	0.06867
29164	1984	0.06725
29165	1984	0.05467
29166	1984	0.04558
29167	1984	0.10283
29168	1984	0.11217
29169	1984	0.05775
29170	1984	0.05325
29171	1984	0.05975
29172	1984	0.06892
29173	1984	0.12750
29174	1984	0.15492
29175	1984	0.13192
29176	1984	0.04378
29177	1984	0.13375
30137	1984	0.23167
30138	1984	0.15050
30139	1984	0.07508
30140	1984	0.08683
30141	1984	0.08992
30142	1984	0.09325
30143	1984	0.08533
30144	1984	0.08583
30145	1984	0.06225
30146	1984	0.08742
30147	1984	0.06875
30148	1984	0.12142
30149	1984	0.09367
30150	1984	0.03458
30151	1984	0.04233
30152	1984	0.06100
30153	1984	0.07300
30154	1984	0.05750
30155	1984	0.08542
30156	1984	0.09483
30157	1984	0.07850
30158	1984	0.08275
30159	1984	0.06300
30160	1984	0.04325
30161	1984	0.06558
30162	1984	0.06517
30163	1984	0.11325
30164	1984	0.07425
30165	1984	0.06933
30166	1984	0.09658
30167	1984	0.06108
30168	1984	0.06300
30169	1984	0.07108
30170	1984	0.08183
30171	1984	0.07000
30172	1984	0.08925
30173	1984	0.08875
30174	1984	0.06933
30175	1984	0.11333
30176	1984	0.06975
30177	1984	0.09450
31137	1984	0.28450
31138	1984	0.13658
31139	1984	0.10367
31140	1984	0.08617
31141	1984	0.07983
31142	1984	0.09858
31143	1984	0.08867
31144	1984	0.09392
31145	1984	0.08683
31146	1984	0.10300
31147	1984	0.10683
31148	1984	0.07100
31149	1984	0.06067
31150	1984	0.11517
31151	1984	0.04258
31152	1984	0.04275
31153	1984	0.06525
31154	1984	0.06733
31155	1984	0.05158
31156	1984	0.07317
31157	1984	0.06817
31158	1984	0.07767
31159	1984	0.11867
31160	1984	0.11483
31161	1984	0.05450
31162	1984	0.05442
31163	1984	0.06533
31164	1984	0.10658
31165	1984	0.04808
31166	1984	0.08300
31167	1984	0.05608
31168	1984	0.06900
31169	1984	0.06767
31170	1984	0.07525
31171	1984	0.06500
31172	1984	0.07342
31173	1984	0.06258
31174	1984	0.08075
31175	1984	0.11767
31176	1984	0.06900
31177	1984	0.12433
31184	1984	0.07145
31185	1984	0.07303
31186	1984	0.07928
32137	1984	0.34267
32138	1984	0.11458
32139	1984	0.10433
32140	1984	0.08667
32141	1984	0.08992
32142	1984	0.07675
32143	1984	0.06508
32144	1984	0.11208
32145	1984	0.09300
32146	1984	0.10100
32147	1984	0.13108
32148	1984	0.10525
32149	1984	0.06233
32150	1984	0.05842
32151	1984	0.05292
32152	1984	0.10667
32153	1984	0.09525
32154	1984	0.03050
32155	1984	0.04908
32156	1984	0.03250
32157	1984	0.04900
32158	1984	0.07983
32159	1984	0.10208
32160	1984	0.05400
32161	1984	0.03342
32162	1984	0.05242
32163	1984	0.07350
32164	1984	0.07167
32165	1984	0.06417
32166	1984	0.05608
32167	1984	0.06458
32168	1984	0.07683
32169	1984	0.07042
32170	1984	0.09600
32171	1984	0.05050
32172	1984	0.08042
32173	1984	0.04508
32174	1984	0.04500
32175	1984	0.03033
32176	1984	0.05525
32177	1984	0.09508
32178	1984	0.08742
32179	1984	0.05508
32180	1984	0.05583
32182	1984	0.03608
32183	1984	0.09912
32184	1984	0.09220
32185	1984	0.07970
32186	1984	0.07428
32187	1984	0.06395
32188	1984	0.06228
33136	1984	0.34333
33137	1984	0.27633
33138	1984	0.25233
33139	1984	0.11558
33140	1984	0.08308
33141	1984	0.08133
33142	1984	0.08383
33143	1984	0.06958
33144	1984	0.08725
33145	1984	0.09058
33146	1984	0.08992
33147	1984	0.06958
33148	1984	0.13433
33149	1984	0.11025
33150	1984	0.12150
33151	1984	0.11500
33152	1984	0.07842
33153	1984	0.04225
33154	1984	0.11992
33155	1984	0.07733
33156	1984	0.08945
33157	1984	0.10042
33158	1984	0.03358
33159	1984	0.11417
33160	1984	0.06133
33161	1984	0.04925
33162	1984	0.08100
33163	1984	0.07650
33164	1984	0.05742
33165	1984	0.06292
33166	1984	0.06558
33167	1984	0.04850
33168	1984	0.09475
33169	1984	0.11158
33170	1984	0.09317
33171	1984	0.09167
33172	1984	0.05058
33173	1984	0.04600
33174	1984	0.06392
33175	1984	0.05683
33176	1984	0.05075
33177	1984	0.05233
33178	1984	0.04933
33179	1984	0.04358
33180	1984	0.05475
33181	1984	0.04225
33182	1984	0.04925
33183	1984	0.09625
33184	1984	0.09383
33185	1984	0.07328
33186	1984	0.06395
33187	1984	0.06117
33188	1984	0.07370
33189	1984	0.05905
34136	1984	0.19492
34137	1984	0.26050
34138	1984	0.23067
34139	1984	0.14700
34140	1984	0.08558
34141	1984	0.09792
34142	1984	0.10025
34143	1984	0.08650
34144	1984	0.07017
34145	1984	0.08162
34146	1984	0.08050
34147	1984	0.05467
34148	1984	0.06842
34149	1984	0.13125
34150	1984	0.09933
34151	1984	0.12333
34152	1984	0.09642
34153	1984	0.12367
34154	1984	0.10075
34155	1984	0.06742
34156	1984	0.06258
34157	1984	0.10308
34158	1984	0.06592
34159	1984	0.07242
34160	1984	0.05183
34161	1984	0.07500
34162	1984	0.08867
34163	1984	0.08175
34164	1984	0.05200
34165	1984	0.07258
34166	1984	0.07392
34167	1984	0.08175
34168	1984	0.05325
34169	1984	0.07517
34170	1984	0.08725
34171	1984	0.09283
34172	1984	0.05292
34173	1984	0.06233
34174	1984	0.05633
34175	1984	0.04042
34176	1984	0.04550
34177	1984	0.04167
34178	1984	0.03983
34179	1984	0.04800
34180	1984	0.04125
34181	1984	0.03767
34182	1984	0.10142
34183	1984	0.09400
34184	1984	0.03817
34185	1984	0.09508
34186	1984	0.03225
34187	1984	0.07808
34188	1984	0.06753
34189	1984	0.07353
35136	1984	0.08158
35137	1984	0.13267
35138	1984	0.13508
35139	1984	0.15075
35140	1984	0.05200
35141	1984	0.05967
35142	1984	0.11158
35143	1984	0.08208
35144	1984	0.07400
35145	1984	0.06792
35146	1984	0.06067
35147	1984	0.03867
35148	1984	0.04317
35149	1984	0.04492
35150	1984	0.06250
35151	1984	0.08850
35152	1984	0.09725
35153	1984	0.12883
35154	1984	0.12833
35155	1984	0.07525
35156	1984	0.05617
35157	1984	0.11320
35158	1984	0.08170
35159	1984	0.06583
35160	1984	0.08458
35161	1984	0.09400
35162	1984	0.07750
35163	1984	0.08433
35164	1984	0.11425
35165	1984	0.09667
35166	1984	0.09083
35167	1984	0.10625
35168	1984	0.08442
35169	1984	0.10358
35170	1984	0.05650
35171	1984	0.07275
35172	1984	0.05408
35173	1984	0.04925
35174	1984	0.04175
35175	1984	0.05367
35176	1984	0.06050
35177	1984	0.04075
35178	1984	0.04158
35179	1984	0.03192
35180	1984	0.04108
35181	1984	0.08683
35182	1984	0.09358
35183	1984	0.08575
35184	1984	0.03183
35185	1984	0.03933
35186	1984	0.04133
35187	1984	0.10208
35188	1984	0.06678
35189	1984	0.08753
35190	1984	0.08103
36134	1984	0.11425
36135	1984	0.19167
36136	1984	0.13167
36137	1984	0.12192
36138	1984	0.08692
36139	1984	0.11158
36140	1984	0.06258
36141	1984	0.08683
36142	1984	0.12375
36143	1984	0.12950
36144	1984	0.08642
36145	1984	0.06575
36146	1984	0.07158
36147	1984	0.06108
36148	1984	0.04825
36149	1984	0.03092
36150	1984	0.04367
36151	1984	0.04725
36152	1984	0.05850
36153	1984	0.09025
36154	1984	0.09725
36155	1984	0.12117
36156	1984	0.15825
36157	1984	0.08000
36158	1984	0.06408
36159	1984	0.05033
36160	1984	0.07900
36161	1984	0.09425
36162	1984	0.10558
36163	1984	0.08550
36164	1984	0.07550
36165	1984	0.11367
36166	1984	0.08775
36167	1984	0.10808
36168	1984	0.13133
36169	1984	0.11183
36170	1984	0.05967
36171	1984	0.09667
36172	1984	0.09325
36173	1984	0.05625
36174	1984	0.09142
36175	1984	0.07492
36176	1984	0.06300
36177	1984	0.07667
36178	1984	0.12350
36179	1984	0.09467
36180	1984	0.03637
36181	1984	0.04058
36182	1984	0.03833
36183	1984	0.03908
36184	1984	0.08292
36185	1984	0.04675
36186	1984	0.05967
36187	1984	0.11517
36188	1984	0.03800
36189	1984	0.07733
36190	1984	0.06820
36191	1984	0.06328
37134	1984	0.17917
37135	1984	0.09408
37136	1984	0.09500
37137	1984	0.10775
37138	1984	0.09733
37139	1984	0.09308
37140	1984	0.09483
37141	1984	0.09450
37142	1984	0.10600
37143	1984	0.10933
37144	1984	0.08092
37145	1984	0.07300
37146	1984	0.06825
37147	1984	0.06917
37148	1984	0.06625
37149	1984	0.08783
37150	1984	0.03575
37151	1984	0.06600
37152	1984	0.04083
37153	1984	0.04833
37154	1984	0.07033
37155	1984	0.08008
37156	1984	0.11842
37157	1984	0.11675
37158	1984	0.07075
37159	1984	0.08458
37160	1984	0.08883
37161	1984	0.10892
37162	1984	0.12317
37163	1984	0.09442
37164	1984	0.07200
37165	1984	0.09100
37166	1984	0.07208
37167	1984	0.10583
37168	1984	0.09250
37169	1984	0.10783
37170	1984	0.11558
37171	1984	0.07983
37172	1984	0.06650
37173	1984	0.07775
37174	1984	0.09025
37175	1984	0.08292
37176	1984	0.07033
37177	1984	0.05917
37178	1984	0.08942
37179	1984	0.03700
37180	1984	0.10617
37181	1984	0.03442
37182	1984	0.09058
37183	1984	0.04317
37184	1984	0.03650
37185	1984	0.11192
37186	1984	0.10542
37187	1984	0.04800
37188	1984	0.04092
37189	1984	0.03375
37190	1984	0.08317
37191	1984	0.07850
37192	1984	0.06745
38135	1984	0.09108
38136	1984	0.06967
38137	1984	0.10125
38138	1984	0.10217
38139	1984	0.10950
38140	1984	0.07358
38141	1984	0.08408
38142	1984	0.10900
38143	1984	0.13542
38144	1984	0.08725
38145	1984	0.06817
38146	1984	0.05608
38147	1984	0.05992
38148	1984	0.03667
38149	1984	0.07275
38150	1984	0.20358
38151	1984	0.05242
38152	1984	0.08292
38153	1984	0.05600
38154	1984	0.05408
38155	1984	0.05875
38156	1984	0.08467
38157	1984	0.13267
38158	1984	0.08492
38159	1984	0.10483
38160	1984	0.10258
38161	1984	0.07992
38162	1984	0.10717
38163	1984	0.11050
38164	1984	0.07767
38165	1984	0.11833
38166	1984	0.12433
38167	1984	0.06892
38168	1984	0.08433
38169	1984	0.06175
38170	1984	0.06625
38171	1984	0.07217
38172	1984	0.06942
38173	1984	0.07992
38174	1984	0.09125
38175	1984	0.08592
38176	1984	0.09250
38177	1984	0.04567
38178	1984	0.05525
38179	1984	0.05792
38180	1984	0.05408
38181	1984	0.07617
38182	1984	0.03233
38183	1984	0.03083
38184	1984	0.03683
38185	1984	0.03333
38186	1984	0.09108
38187	1984	0.02925
38188	1984	0.08625
38189	1984	0.04725
38190	1984	0.04558
38191	1984	0.10833
38192	1984	0.10008
38193	1984	0.07428
39136	1984	0.11417
39137	1984	0.11233
39138	1984	0.10558
39139	1984	0.10400
39140	1984	0.09767
39141	1984	0.13317
39142	1984	0.13467
39143	1984	0.10992
39144	1984	0.09425
39145	1984	0.07792
39146	1984	0.05575
39147	1984	0.06242
39148	1984	0.18275
39149	1984	0.03008
39150	1984	0.14575
39151	1984	0.12183
39152	1984	0.12000
39153	1984	0.07167
39154	1984	0.07575
39155	1984	0.05250
39156	1984	0.03650
39157	1984	0.13350
39158	1984	0.12617
39159	1984	0.07942
39160	1984	0.08767
39161	1984	0.10883
39162	1984	0.16183
39163	1984	0.12958
39164	1984	0.11033
39165	1984	0.05942
39166	1984	0.07792
39167	1984	0.09717
39168	1984	0.12333
39169	1984	0.09992
39170	1984	0.12783
39171	1984	0.11400
39172	1984	0.08533
39173	1984	0.12983
39174	1984	0.07925
39175	1984	0.10517
39176	1984	0.15342
39177	1984	0.17108
39178	1984	0.04442
39179	1984	0.05425
39180	1984	0.05000
39181	1984	0.03400
39182	1984	0.02892
39183	1984	0.02658
39184	1984	0.04100
39185	1984	0.05575
39186	1984	0.03767
39187	1984	0.08492
39188	1984	0.04008
39189	1984	0.04142
39190	1984	0.11153
39191	1984	0.03887
39192	1984	0.09650
39193	1984	0.05487
39194	1984	0.07053
40135	1984	0.09725
40136	1984	0.10233
40137	1984	0.09792
40138	1984	0.08817
40139	1984	0.09775
40140	1984	0.08742
40141	1984	0.10650
40142	1984	0.09717
40143	1984	0.09233
40144	1984	0.09233
40145	1984	0.07842
40146	1984	0.07275
40147	1984	0.04750
40148	1984	0.07758
40149	1984	0.16825
40150	1984	0.25650
40151	1984	0.29367
40152	1984	0.23508
40153	1984	0.04892
40154	1984	0.02850
40155	1984	0.03558
40156	1984	0.04783
40157	1984	0.05150
40158	1984	0.06842
40159	1984	0.06475
40160	1984	0.12158
40161	1984	0.13542
40162	1984	0.14975
40163	1984	0.08483
40164	1984	0.07550
40165	1984	0.06900
40166	1984	0.05783
40167	1984	0.08842
40168	1984	0.11667
40169	1984	0.13108
40170	1984	0.14650
40171	1984	0.17483
40172	1984	0.16517
40173	1984	0.20075
40174	1984	0.20817
40175	1984	0.09400
40176	1984	0.13325
40177	1984	0.21817
40178	1984	0.19308
40179	1984	0.11500
40180	1984	0.05808
40181	1984	0.04803
40182	1984	0.03628
40183	1984	0.07508
40184	1984	0.04990
40185	1984	0.04078
40186	1984	0.12012
40187	1984	0.09845
40188	1984	0.08625
40189	1984	0.03962
40190	1984	0.03745
40191	1984	0.03575
40192	1984	0.11028
40193	1984	0.11408
40194	1984	0.06037
41135	1984	0.14400
41136	1984	0.10083
41137	1984	0.09983
41138	1984	0.09567
41139	1984	0.09050
41140	1984	0.09625
41141	1984	0.11167
41142	1984	0.09742
41143	1984	0.09317
41144	1984	0.08500
41145	1984	0.05808
41146	1984	0.10675
41147	1984	0.17042
41148	1984	0.21417
41149	1984	0.26925
41150	1984	0.24283
41151	1984	0.24475
41152	1984	0.30067
41153	1984	0.16642
41154	1984	0.06258
41155	1984	0.17683
41156	1984	0.18492
41157	1984	0.04167
41158	1984	0.06375
41159	1984	0.05958
41160	1984	0.09075
41161	1984	0.08667
41162	1984	0.11533
41163	1984	0.13675
41164	1984	0.10817
41165	1984	0.09175
41166	1984	0.06475
41167	1984	0.06833
41168	1984	0.09092
41169	1984	0.07358
41170	1984	0.09000
41171	1984	0.15850
41172	1984	0.11275
41173	1984	0.16542
41174	1984	0.17333
41175	1984	0.10917
41176	1984	0.09733
41177	1984	0.15725
41178	1984	0.13150
41179	1984	0.12592
41180	1984	0.10483
41181	1984	0.08595
41182	1984	0.05995
41183	1984	0.03833
41184	1984	0.02920
41185	1984	0.05095
41186	1984	0.05462
41187	1984	0.09633
41188	1984	0.10042
41189	1984	0.05358
41190	1984	0.09145
41191	1984	0.08292
41192	1984	0.08042
41193	1984	0.09642
41194	1984	0.06103
41195	1984	0.06670
41230	1984	0.08887
41231	1984	0.06483
41232	1984	0.07112
41233	1984	0.08367
41234	1984	0.08870
41235	1984	0.05528
41242	1984	0.07667
41243	1984	0.09270
41244	1984	0.08942
42135	1984	0.11483
42136	1984	0.09433
42137	1984	0.09183
42138	1984	0.05733
42139	1984	0.05592
42140	1984	0.08525
42141	1984	0.10150
42142	1984	0.08442
42143	1984	0.07578
42144	1984	0.08878
42145	1984	0.07775
42146	1984	0.03742
42147	1984	0.03383
42148	1984	0.10083
42149	1984	0.24733
42150	1984	0.29800
42151	1984	0.24850
42152	1984	0.24925
42153	1984	0.20275
42154	1984	0.18192
42155	1984	0.21383
42156	1984	0.09458
42157	1984	0.20267
42158	1984	0.02975
42159	1984	0.04525
42160	1984	0.06200
42161	1984	0.06225
42162	1984	0.08258
42163	1984	0.07917
42164	1984	0.09617
42165	1984	0.09467
42166	1984	0.06670
42167	1984	0.05700
42168	1984	0.06575
42169	1984	0.06912
42170	1984	0.09483
42171	1984	0.10833
42172	1984	0.10300
42173	1984	0.09675
42174	1984	0.10242
42175	1984	0.12233
42176	1984	0.15592
42177	1984	0.11892
42178	1984	0.08183
42179	1984	0.10783
42180	1984	0.08950
42181	1984	0.07008
42182	1984	0.06487
42183	1984	0.05808
42184	1984	0.03987
42185	1984	0.05075
42186	1984	0.07195
42187	1984	0.05220
42188	1984	0.05758
42189	1984	0.05908
42190	1984	0.06342
42191	1984	0.04450
42192	1984	0.09362
42193	1984	0.03895
42194	1984	0.08873
42195	1984	0.05753
42229	1984	0.06242
42230	1984	0.11275
42231	1984	0.03567
42232	1984	0.06933
42233	1984	0.08008
42234	1984	0.06808
42235	1984	0.10083
42236	1984	0.09908
42237	1984	0.05737
42238	1984	0.09483
42239	1984	0.09658
42240	1984	0.06983
42241	1984	0.07950
42242	1984	0.08042
42243	1984	0.09500
42244	1984	0.08658
42245	1984	0.08325
42246	1984	0.08400
42247	1984	0.10362
42248	1984	0.13703
43135	1984	0.15483
43136	1984	0.14717
43137	1984	0.11133
43138	1984	0.11517
43139	1984	0.06283
43140	1984	0.10017
43141	1984	0.12717
43142	1984	0.10183
43143	1984	0.06583
43144	1984	0.05667
43145	1984	0.05658
43146	1984	0.06042
43147	1984	0.05417
43148	1984	0.11725
43149	1984	0.34008
43150	1984	0.27400
43151	1984	0.23550
43152	1984	0.21567
43153	1984	0.17392
43154	1984	0.13125
43155	1984	0.23192
43156	1984	0.03200
43157	1984	0.04625
43158	1984	0.12733
43159	1984	0.07633
43160	1984	0.05217
43161	1984	0.05353
43162	1984	0.07583
43163	1984	0.07020
43164	1984	0.06620
43165	1984	0.07145
43166	1984	0.06178
43167	1984	0.05895
43168	1984	0.07295
43169	1984	0.09053
43170	1984	0.06228
43171	1984	0.06887
43172	1984	0.09050
43173	1984	0.08067
43174	1984	0.07592
43175	1984	0.09442
43176	1984	0.15442
43177	1984	0.14875
43178	1984	0.11158
43179	1984	0.08358
43180	1984	0.08162
43181	1984	0.07525
43182	1984	0.08133
43183	1984	0.06162
43184	1984	0.04517
43185	1984	0.04328
43186	1984	0.09653
43187	1984	0.06720
43188	1984	0.05208
43189	1984	0.06692
43190	1984	0.04483
43191	1984	0.06078
43192	1984	0.11170
43193	1984	0.07820
43194	1984	0.07220
43195	1984	0.03707
43196	1984	0.05020
43229	1984	0.08267
43230	1984	0.07842
43231	1984	0.05258
43232	1984	0.07592
43233	1984	0.07775
43234	1984	0.08758
43235	1984	0.09225
43236	1984	0.05737
43237	1984	0.12358
43238	1984	0.07458
43239	1984	0.07667
43240	1984	0.06775
43241	1984	0.07433
43242	1984	0.09425
43243	1984	0.10392
43244	1984	0.09617
43245	1984	0.10208
43246	1984	0.09950
43247	1984	0.10150
43248	1984	0.21678
44137	1984	0.10483
44139	1984	0.10967
44140	1984	0.08242
44141	1984	0.10017
44142	1984	0.08467
44143	1984	0.06533
44144	1984	0.07408
44145	1984	0.05817
44146	1984	0.06933
44147	1984	0.17667
44148	1984	0.05550
44149	1984	0.28483
44150	1984	0.26617
44151	1984	0.25828
44152	1984	0.22950
44153	1984	0.13242
44154	1984	0.17667
44155	1984	0.08492
44156	1984	0.10467
44157	1984	0.05100
44158	1984	0.07812
44159	1984	0.12042
44160	1984	0.06103
44161	1984	0.05350
44162	1984	0.05842
44163	1984	0.05203
44164	1984	0.05962
44165	1984	0.04687
44166	1984	0.04987
44167	1984	0.04620
44168	1984	0.05695
44169	1984	0.06292
44170	1984	0.06845
44171	1984	0.06525
44172	1984	0.07608
44173	1984	0.06592
44174	1984	0.08200
44175	1984	0.08433
44176	1984	0.10000
44177	1984	0.11708
44178	1984	0.12467
44179	1984	0.11467
44180	1984	0.08958
44181	1984	0.09442
44182	1984	0.07475
44183	1984	0.06828
44184	1984	0.10920
44185	1984	0.04370
44186	1984	0.03695
44187	1984	0.05617
44188	1984	0.06795
44189	1984	0.08192
44190	1984	0.07717
44191	1984	0.06500
44192	1984	0.04737
44193	1984	0.04533
44194	1984	0.04158
44195	1984	0.05203
44196	1984	0.10437
44229	1984	0.06962
44230	1984	0.08942
44231	1984	0.05167
44232	1984	0.09183
44233	1984	0.06867
44234	1984	0.05928
44235	1984	0.09275
44236	1984	0.07383
44237	1984	0.10683
44238	1984	0.10540
44239	1984	0.09375
44240	1984	0.11828
44241	1984	0.08383
44242	1984	0.10550
44243	1984	0.09717
44244	1984	0.12128
44245	1984	0.13475
44246	1984	0.09220
44247	1984	0.08603
44248	1984	0.07533
44249	1984	0.22053
45139	1984	0.10867
45140	1984	0.09767
45141	1984	0.10033
45142	1984	0.05833
45143	1984	0.09775
45144	1984	0.08758
45145	1984	0.07450
45146	1984	0.10208
45147	1984	0.14317
45148	1984	0.09595
45149	1984	0.09787
45150	1984	0.25550
45151	1984	0.21408
45152	1984	0.25358
45153	1984	0.13792
45154	1984	0.17250
45155	1984	0.06417
45156	1984	0.05828
45157	1984	0.09920
45158	1984	0.04292
45159	1984	0.07583
45160	1984	0.06717
45161	1984	0.05583
45162	1984	0.05703
45163	1984	0.05287
45164	1984	0.05262
45165	1984	0.03912
45166	1984	0.03908
45167	1984	0.12492
45168	1984	0.05133
45169	1984	0.05392
45170	1984	0.04950
45171	1984	0.05000
45172	1984	0.05850
45173	1984	0.06008
45174	1984	0.08217
45175	1984	0.08608
45176	1984	0.09092
45177	1984	0.11933
45178	1984	0.16150
45179	1984	0.10650
45180	1984	0.10783
45181	1984	0.06603
45182	1984	0.06337
45183	1984	0.05978
45184	1984	0.10270
45185	1984	0.08245
45186	1984	0.09408
45187	1984	0.08125
45188	1984	0.03487
45189	1984	0.07350
45190	1984	0.06812
45191	1984	0.06508
45192	1984	0.05662
45193	1984	0.05992
45194	1984	0.05408
45195	1984	0.05358
45196	1984	0.09800
45229	1984	0.07883
45230	1984	0.05753
45231	1984	0.05542
45232	1984	0.06092
45233	1984	0.06083
45234	1984	0.07792
45235	1984	0.06608
45236	1984	0.07592
45237	1984	0.12442
45238	1984	0.11175
45239	1984	0.09267
45240	1984	0.11975
45241	1984	0.08908
45242	1984	0.10858
45243	1984	0.12275
45244	1984	0.09433
45245	1984	0.10645
45246	1984	0.11450
45247	1984	0.05092
45248	1984	0.19987
45249	1984	0.20937
46139	1984	0.12708
46140	1984	0.11612
46141	1984	0.12553
46142	1984	0.07545
46143	1984	0.07553
46144	1984	0.08778
46145	1984	0.07075
46146	1984	0.05525
46147	1984	0.06575
46148	1984	0.04312
46149	1984	0.06925
46150	1984	0.13025
46151	1984	0.26342
46152	1984	0.22200
46153	1984	0.18600
46154	1984	0.13942
46155	1984	0.10325
46156	1984	0.05783
46157	1984	0.04550
46158	1984	0.04875
46159	1984	0.04550
46160	1984	0.06312
46161	1984	0.06850
46162	1984	0.11167
46163	1984	0.06533
46164	1984	0.04275
46165	1984	0.11033
46166	1984	0.09133
46167	1984	0.02542
46168	1984	0.05142
46169	1984	0.05075
46170	1984	0.03400
46171	1984	0.05433
46172	1984	0.06150
46173	1984	0.05267
46174	1984	0.06150
46175	1984	0.06692
46176	1984	0.09500
46177	1984	0.11375
46178	1984	0.16117
46179	1984	0.10108
46180	1984	0.09608
46181	1984	0.07725
46182	1984	0.08083
46183	1984	0.07470
46184	1984	0.06937
46185	1984	0.04458
46186	1984	0.08492
46187	1984	0.08908
46188	1984	0.07417
46189	1984	0.03750
46190	1984	0.06362
46191	1984	0.07062
46192	1984	0.07108
46193	1984	0.04233
46194	1984	0.05920
46195	1984	0.04658
46196	1984	0.11028
46197	1984	0.09412
46198	1984	0.07342
46199	1984	0.08192
46200	1984	0.08092
46201	1984	0.07487
46202	1984	0.13628
46203	1984	0.12028
46205	1984	0.04217
46206	1984	0.10050
46207	1984	0.08592
46233	1984	0.06795
46234	1984	0.10533
46235	1984	0.07817
46236	1984	0.09392
46237	1984	0.10858
46238	1984	0.08700
46239	1984	0.10592
46240	1984	0.11367
46241	1984	0.08392
46242	1984	0.08808
46243	1984	0.11267
46244	1984	0.11425
46245	1984	0.09092
46246	1984	0.10245
46247	1984	0.10628
46248	1984	0.07467
46249	1984	0.20320
47139	1984	0.07370
47140	1984	0.07683
47141	1984	0.10645
47142	1984	0.07703
47143	1984	0.08312
47144	1984	0.08028
47145	1984	0.06825
47146	1984	0.07558
47147	1984	0.09783
47148	1984	0.04767
47149	1984	0.04483
47150	1984	0.22475
47151	1984	0.16075
47152	1984	0.12725
47153	1984	0.13900
47154	1984	0.16183
47155	1984	0.08225
47156	1984	0.05658
47157	1984	0.05700
47158	1984	0.05200
47159	1984	0.04850
47160	1984	0.04945
47161	1984	0.05458
47162	1984	0.14558
47163	1984	0.21267
47164	1984	0.25125
47165	1984	0.12067
47166	1984	0.12342
47167	1984	0.13600
47168	1984	0.11075
47169	1984	0.04292
47170	1984	0.04583
47171	1984	0.04517
47172	1984	0.05075
47173	1984	0.04042
47174	1984	0.11583
47175	1984	0.08342
47176	1984	0.07808
47177	1984	0.09667
47178	1984	0.14525
47179	1984	0.11733
47180	1984	0.12167
47181	1984	0.08558
47182	1984	0.04395
47183	1984	0.04642
47184	1984	0.04195
47185	1984	0.06453
47186	1984	0.03032
47187	1984	0.03525
47188	1984	0.08342
47189	1984	0.08770
47190	1984	0.06483
47191	1984	0.05520
47192	1984	0.06817
47193	1984	0.07383
47194	1984	0.06283
47195	1984	0.05017
47196	1984	0.04925
47197	1984	0.10833
47198	1984	0.07183
47199	1984	0.08333
47200	1984	0.07478
47201	1984	0.07553
47202	1984	0.06287
47203	1984	0.07137
47204	1984	0.05142
47205	1984	0.04933
47206	1984	0.04742
47207	1984	0.10170
47218	1984	0.07370
47219	1984	0.06900
47220	1984	0.09100
47232	1984	0.09367
47233	1984	0.09508
47234	1984	0.11067
47235	1984	0.12917
47236	1984	0.10242
47237	1984	0.11908
47238	1984	0.10142
47239	1984	0.08267
47240	1984	0.09942
47241	1984	0.08883
47242	1984	0.08017
47243	1984	0.09633
47244	1984	0.09742
47245	1984	0.11033
47246	1984	0.10187
47247	1984	0.11467
47248	1984	0.08378
47249	1984	0.04908
47250	1984	0.22637
48139	1984	0.11758
48140	1984	0.10037
48141	1984	0.12775
48142	1984	0.10203
48143	1984	0.06953
48144	1984	0.06775
48145	1984	0.06433
48146	1984	0.05725
48147	1984	0.08875
48148	1984	0.07837
48149	1984	0.13008
48150	1984	0.21628
48151	1984	0.13933
48152	1984	0.10725
48153	1984	0.14550
48154	1984	0.10783
48155	1984	0.07478
48156	1984	0.07025
48157	1984	0.04842
48158	1984	0.05458
48159	1984	0.04883
48160	1984	0.05017
48161	1984	0.11058
48162	1984	0.13967
48163	1984	0.24517
48164	1984	0.31008
48165	1984	0.22850
48166	1984	0.28300
48167	1984	0.27175
48168	1984	0.28908
48169	1984	0.30433
48170	1984	0.24178
48171	1984	0.04508
48172	1984	0.07758
48173	1984	0.10383
48174	1984	0.07975
48175	1984	0.04358
48176	1984	0.07925
48177	1984	0.10067
48178	1984	0.10625
48179	1984	0.13017
48180	1984	0.09892
48181	1984	0.07617
48182	1984	0.07292
48183	1984	0.11433
48184	1984	0.04645
48185	1984	0.09075
48186	1984	0.05762
48187	1984	0.05867
48188	1984	0.08958
48189	1984	0.08978
48190	1984	0.04203
48191	1984	0.07033
48192	1984	0.06708
48193	1984	0.06875
48194	1984	0.06700
48195	1984	0.06492
48196	1984	0.12675
48197	1984	0.07708
48198	1984	0.07817
48199	1984	0.07137
48200	1984	0.07212
48201	1984	0.06503
48202	1984	0.06245
48203	1984	0.13337
48204	1984	0.05553
48205	1984	0.05512
48206	1984	0.11362
48207	1984	0.10617
48208	1984	0.09608
48213	1984	0.05333
48214	1984	0.07487
48215	1984	0.06800
48216	1984	0.04437
48217	1984	0.09987
48218	1984	0.08278
48219	1984	0.06758
48220	1984	0.06917
48221	1984	0.08917
48222	1984	0.09125
48232	1984	0.06995
48233	1984	0.09275
48234	1984	0.12858
48235	1984	0.12267
48236	1984	0.11492
48237	1984	0.10808
48238	1984	0.09367
48239	1984	0.07008
48240	1984	0.07983
48241	1984	0.08117
48242	1984	0.07833
48243	1984	0.07483
48244	1984	0.08608
48245	1984	0.09233
48246	1984	0.10158
48247	1984	0.12417
48248	1984	0.08517
48249	1984	0.11445
48250	1984	0.07978
49139	1984	0.11417
49140	1984	0.10133
49141	1984	0.09145
49142	1984	0.08553
49143	1984	0.06820
49144	1984	0.07145
49145	1984	0.05808
49146	1984	0.05733
49147	1984	0.07525
49148	1984	0.09667
49149	1984	0.17942
49150	1984	0.14933
49151	1984	0.19700
49152	1984	0.08237
49153	1984	0.07850
49154	1984	0.11153
49155	1984	0.17467
49156	1984	0.07592
49157	1984	0.06167
49158	1984	0.08425
49159	1984	0.06492
49160	1984	0.11592
49161	1984	0.19283
49162	1984	0.26583
49163	1984	0.30417
49164	1984	0.32342
49165	1984	0.26783
49166	1984	0.23292
49167	1984	0.27592
49168	1984	0.31183
49169	1984	0.31542
49170	1984	0.24083
49171	1984	0.12833
49172	1984	0.03967
49173	1984	0.05533
49174	1984	0.05250
49175	1984	0.06008
49176	1984	0.07525
49177	1984	0.09300
49178	1984	0.09292
49179	1984	0.09958
49180	1984	0.10592
49181	1984	0.10067
49182	1984	0.05778
49183	1984	0.04828
49184	1984	0.05608
49185	1984	0.04917
49186	1984	0.07087
49187	1984	0.05700
49188	1984	0.05025
49189	1984	0.04142
49190	1984	0.04237
49191	1984	0.06175
49192	1984	0.06758
49193	1984	0.06200
49194	1984	0.07367
49195	1984	0.05783
49196	1984	0.04908
49197	1984	0.07408
49198	1984	0.07225
49199	1984	0.06842
49200	1984	0.06028
49201	1984	0.06145
49202	1984	0.11845
49203	1984	0.06700
49204	1984	0.11970
49205	1984	0.11403
49206	1984	0.04937
49207	1984	0.05308
49208	1984	0.10567
49209	1984	0.05025
49213	1984	0.06150
49214	1984	0.05517
49215	1984	0.06495
49216	1984	0.06975
49217	1984	0.04908
49218	1984	0.05150
49219	1984	0.12192
49220	1984	0.07925
49221	1984	0.08487
49222	1984	0.09542
49223	1984	0.09250
49224	1984	0.07867
49225	1984	0.07733
49226	1984	0.09700
49228	1984	0.09500
49229	1984	0.10517
49230	1984	0.09595
49231	1984	0.09058
49232	1984	0.08108
49233	1984	0.11017
49234	1984	0.13383
49235	1984	0.10883
49236	1984	0.14633
49237	1984	0.11908
49238	1984	0.10775
49239	1984	0.08683
49240	1984	0.09075
49241	1984	0.07108
49242	1984	0.07325
49243	1984	0.05992
49244	1984	0.06692
49245	1984	0.08242
49246	1984	0.10183
49247	1984	0.10825
49248	1984	0.11083
49249	1984	0.05450
49250	1984	0.04958
49251	1984	0.08275
50138	1984	0.07295
50139	1984	0.08428
50140	1984	0.11767
50141	1984	0.12917
50142	1984	0.07387
50143	1984	0.09442
50144	1984	0.05970
50145	1984	0.06325
50146	1984	0.06128
50147	1984	0.08995
50148	1984	0.10017
50149	1984	0.12317
50150	1984	0.16762
50151	1984	0.13012
50152	1984	0.09717
50153	1984	0.06558
50154	1984	0.07595
50155	1984	0.16042
50156	1984	0.12692
50157	1984	0.09270
50158	1984	0.10958
50159	1984	0.09117
50160	1984	0.17825
50161	1984	0.20333
50162	1984	0.26458
50163	1984	0.20625
50164	1984	0.22800
50165	1984	0.25708
50166	1984	0.18533
50167	1984	0.21092
50168	1984	0.13600
50169	1984	0.20825
50170	1984	0.21083
50171	1984	0.07017
50172	1984	0.04633
50173	1984	0.06442
50174	1984	0.06442
50175	1984	0.06075
50176	1984	0.06767
50177	1984	0.11275
50178	1984	0.07975
50179	1984	0.10192
50180	1984	0.10675
50181	1984	0.11033
50182	1984	0.08103
50183	1984	0.04712
50184	1984	0.06000
50185	1984	0.07567
50186	1984	0.06050
50187	1984	0.06133
50188	1984	0.05992
50189	1984	0.05267
50190	1984	0.09153
50191	1984	0.05258
50192	1984	0.06642
50193	1984	0.06195
50194	1984	0.05892
50195	1984	0.06120
50196	1984	0.06725
50197	1984	0.06550
50198	1984	0.06708
50199	1984	0.06758
50200	1984	0.04953
50201	1984	0.11887
50202	1984	0.05795
50203	1984	0.11353
50204	1984	0.06850
50205	1984	0.05692
50206	1984	0.06195
50207	1984	0.08070
50208	1984	0.05920
50209	1984	0.10075
50210	1984	0.10517
50213	1984	0.12708
50214	1984	0.06900
50215	1984	0.06600
50216	1984	0.05692
50217	1984	0.05958
50218	1984	0.05583
50219	1984	0.08267
50220	1984	0.06067
50221	1984	0.07992
50222	1984	0.09433
50223	1984	0.09100
50224	1984	0.07462
50225	1984	0.09108
50226	1984	0.08283
50227	1984	0.07250
50228	1984	0.06792
50229	1984	0.07325
50230	1984	0.08900
50231	1984	0.07692
50232	1984	0.06378
50233	1984	0.07258
50234	1984	0.08853
50235	1984	0.13067
50236	1984	0.15192
50237	1984	0.12742
50238	1984	0.11450
50239	1984	0.09317
50240	1984	0.09008
50241	1984	0.08892
50242	1984	0.07717
50243	1984	0.06292
50244	1984	0.06258
50245	1984	0.06567
50246	1984	0.07967
50247	1984	0.11917
50248	1984	0.11192
50249	1984	0.11883
50250	1984	0.15375
50251	1984	0.06645
50252	1984	0.05962
50253	1984	0.09150
50254	1984	0.13658
51137	1984	0.07720
51138	1984	0.06192
51139	1984	0.09987
51140	1984	0.13312
51141	1984	0.09262
51142	1984	0.08403
51143	1984	0.08317
51144	1984	0.08317
51145	1984	0.06650
51146	1984	0.07392
51147	1984	0.06325
51148	1984	0.12262
51149	1984	0.07945
51150	1984	0.07978
51151	1984	0.06053
51152	1984	0.06345
51153	1984	0.05928
51154	1984	0.04983
51155	1984	0.06883
51156	1984	0.09312
51157	1984	0.07083
51158	1984	0.07725
51159	1984	0.11367
51160	1984	0.24000
51161	1984	0.18933
51162	1984	0.24858
51163	1984	0.24975
51164	1984	0.25142
51165	1984	0.05878
51166	1984	0.09600
51167	1984	0.09817
51168	1984	0.07400
51169	1984	0.10558
51170	1984	0.10958
51171	1984	0.06717
51172	1984	0.04967
51173	1984	0.04108
51174	1984	0.05608
51175	1984	0.06350
51176	1984	0.07317
51177	1984	0.07533
51178	1984	0.06583
51179	1984	0.09258
51180	1984	0.10508
51181	1984	0.08533
51182	1984	0.05817
51183	1984	0.07562
51184	1984	0.07525
51185	1984	0.07367
51186	1984	0.06983
51187	1984	0.03003
51188	1984	0.03362
51189	1984	0.05545
51190	1984	0.06367
51191	1984	0.04825
51192	1984	0.08128
51193	1984	0.04650
51194	1984	0.05617
51195	1984	0.04228
51196	1984	0.05008
51197	1984	0.05362
51198	1984	0.05062
51199	1984	0.06437
51200	1984	0.07095
51201	1984	0.09437
51202	1984	0.10108
51203	1984	0.06817
51204	1984	0.07395
51205	1984	0.06987
51206	1984	0.07862
51207	1984	0.07808
51208	1984	0.06508
51209	1984	0.05733
51210	1984	0.05983
51211	1984	0.05758
51212	1984	0.06817
51213	1984	0.07620
51214	1984	0.07775
51215	1984	0.07153
51216	1984	0.06600
51217	1984	0.07625
51218	1984	0.03892
51219	1984	0.07533
51220	1984	0.07492
51221	1984	0.07283
51222	1984	0.08200
51223	1984	0.10500
51224	1984	0.07962
51225	1984	0.07495
51226	1984	0.08133
51227	1984	0.08333
51228	1984	0.07717
51229	1984	0.08233
51230	1984	0.09342
51231	1984	0.08283
51232	1984	0.08233
51233	1984	0.06083
51234	1984	0.06020
51235	1984	0.07467
51236	1984	0.14625
51237	1984	0.13708
51238	1984	0.13075
51239	1984	0.12158
51240	1984	0.10742
51241	1984	0.10683
51242	1984	0.09367
51243	1984	0.07817
51244	1984	0.06092
51245	1984	0.06892
51246	1984	0.07142
51247	1984	0.07850
51248	1984	0.08675
51249	1984	0.13450
51250	1984	0.13617
51251	1984	0.11875
51252	1984	0.09300
51253	1984	0.10542
51254	1984	0.09662
51255	1984	0.10625
52136	1984	0.11920
52137	1984	0.09945
52138	1984	0.08753
52139	1984	0.12112
52140	1984	0.14495
52141	1984	0.08803
52142	1984	0.06228
52143	1984	0.09033
52144	1984	0.12767
52145	1984	0.07787
52146	1984	0.07083
52147	1984	0.06242
52148	1984	0.06383
52149	1984	0.11892
52150	1984	0.07437
52151	1984	0.06295
52152	1984	0.05078
52153	1984	0.05320
52154	1984	0.05225
52155	1984	0.07733
52156	1984	0.07833
52157	1984	0.12275
52158	1984	0.15375
52159	1984	0.23833
52160	1984	0.17550
52161	1984	0.24150
52162	1984	0.22725
52163	1984	0.17142
52164	1984	0.13658
52165	1984	0.05533
52166	1984	0.06033
52167	1984	0.05717
52168	1984	0.05978
52169	1984	0.06328
52170	1984	0.03817
52171	1984	0.04092
52172	1984	0.04717
52173	1984	0.05117
52174	1984	0.05150
52175	1984	0.04317
52176	1984	0.06608
52177	1984	0.09342
52178	1984	0.09100
52179	1984	0.10017
52180	1984	0.09767
52181	1984	0.14508
52182	1984	0.09892
52183	1984	0.09825
52184	1984	0.10037
52185	1984	0.04895
52186	1984	0.06920
52187	1984	0.07678
52188	1984	0.04228
52189	1984	0.05592
52190	1984	0.06058
52191	1984	0.05078
52192	1984	0.06033
52193	1984	0.06350
52194	1984	0.05208
52195	1984	0.04812
52196	1984	0.05550
52197	1984	0.04008
52198	1984	0.04775
52199	1984	0.06192
52200	1984	0.06433
52201	1984	0.06867
52202	1984	0.06278
52203	1984	0.05937
52204	1984	0.05883
52205	1984	0.07792
52206	1984	0.08192
52207	1984	0.07383
52208	1984	0.05933
52209	1984	0.05070
52210	1984	0.06228
52211	1984	0.05875
52212	1984	0.05920
52213	1984	0.07362
52214	1984	0.07433
52215	1984	0.07100
52216	1984	0.07350
52217	1984	0.06983
52218	1984	0.06492
52219	1984	0.05167
52220	1984	0.07808
52221	1984	0.07828
52222	1984	0.07433
52223	1984	0.07650
52224	1984	0.07853
52225	1984	0.07678
52226	1984	0.07775
52227	1984	0.09508
52228	1984	0.10292
52229	1984	0.09275
52230	1984	0.10142
52231	1984	0.08975
52232	1984	0.08833
52233	1984	0.07558
52234	1984	0.07767
52235	1984	0.14100
52236	1984	0.06242
52237	1984	0.07292
52238	1984	0.10800
52239	1984	0.06908
52240	1984	0.11800
52241	1984	0.12550
52242	1984	0.09792
52243	1984	0.10492
52244	1984	0.09450
52245	1984	0.09450
52246	1984	0.07658
52247	1984	0.08375
52248	1984	0.08625
52249	1984	0.09808
52250	1984	0.12058
52251	1984	0.13550
52252	1984	0.12583
52253	1984	0.10942
52254	1984	0.10112
52255	1984	0.10158
53134	1984	0.26270
53135	1984	0.14075
53136	1984	0.10553
53137	1984	0.10203
53138	1984	0.13753
53139	1984	0.08195
53140	1984	0.12587
53141	1984	0.09570
53142	1984	0.09270
53143	1984	0.08200
53144	1984	0.11508
53145	1984	0.10042
53146	1984	0.07817
53147	1984	0.07308
53148	1984	0.12225
53149	1984	0.13795
53150	1984	0.14537
53151	1984	0.05850
53152	1984	0.05542
53153	1984	0.05595
53154	1984	0.05625
53155	1984	0.06767
53156	1984	0.14375
53157	1984	0.19008
53158	1984	0.17683
53159	1984	0.24642
53160	1984	0.23017
53161	1984	0.24308
53162	1984	0.18978
53163	1984	0.08067
53164	1984	0.04833
53165	1984	0.05000
53166	1984	0.04575
53167	1984	0.04450
53168	1984	0.04192
53169	1984	0.06270
53170	1984	0.03925
53171	1984	0.04350
53172	1984	0.04758
53173	1984	0.05100
53174	1984	0.04833
53175	1984	0.07333
53176	1984	0.09808
53177	1984	0.05750
53178	1984	0.06383
53179	1984	0.08167
53180	1984	0.09033
53181	1984	0.08812
53182	1984	0.10083
53183	1984	0.09575
53184	1984	0.07087
53185	1984	0.05595
53186	1984	0.08383
53187	1984	0.07642
53188	1984	0.05867
53189	1984	0.04750
53190	1984	0.05492
53191	1984	0.06037
53192	1984	0.04325
53193	1984	0.06225
53194	1984	0.05028
53195	1984	0.05958
53196	1984	0.05758
53197	1984	0.04528
53198	1984	0.03358
53199	1984	0.04758
53200	1984	0.06317
53201	1984	0.06178
53202	1984	0.06450
53203	1984	0.07192
53204	1984	0.11792
53205	1984	0.08983
53206	1984	0.08245
53207	1984	0.07792
53208	1984	0.07425
53209	1984	0.06670
53210	1984	0.05603
53211	1984	0.10570
53212	1984	0.11170
53213	1984	0.06233
53214	1984	0.06317
53215	1984	0.08650
53216	1984	0.12467
53217	1984	0.06850
53218	1984	0.06462
53219	1984	0.06550
53220	1984	0.07550
53221	1984	0.07617
53222	1984	0.08687
53223	1984	0.08275
53224	1984	0.09703
53225	1984	0.06570
[truncated: 39,738 more rows]
