# Supplementary material for: Trend Patterns of Vegetative Coverage and Their Underlying Causes in the Deserts of Northwest China over 1982 – 2008
Source: PLoS One. 2015 May 11;10(5):e0126044. doi: 10.1371/journal.pone.0126044 (PMC4427295; doi:10.1371/journal.pone.0126044)
Supplement: S1 Dataset — (ZIP) [file pone.0126044.s001.zip › S1_data/NDVI/NDVI_1985.txt]

21143	1985	0.05267
21144	1985	0.05575
21149	1985	0.07458
21150	1985	0.02528
21151	1985	0.03270
22143	1985	0.03925
22144	1985	0.06375
22145	1985	0.10750
22148	1985	0.04033
22149	1985	0.08225
22150	1985	0.04462
22151	1985	0.08020
22152	1985	0.05133
22153	1985	0.10983
22169	1985	0.11275
22170	1985	0.02167
22171	1985	0.06603
23142	1985	0.11903
23143	1985	0.14558
23144	1985	0.05750
23145	1985	0.10417
23146	1985	0.05883
23147	1985	0.03500
23148	1985	0.02692
23149	1985	0.02478
23150	1985	0.05400
23151	1985	0.04350
23152	1985	0.04025
23153	1985	0.04842
23154	1985	0.06950
23169	1985	0.08970
23170	1985	0.06750
23171	1985	0.06342
24142	1985	0.12128
24143	1985	0.15817
24144	1985	0.06008
24145	1985	0.05083
24146	1985	0.05750
24147	1985	0.06200
24148	1985	0.06192
24149	1985	0.03283
24150	1985	0.05358
24151	1985	0.05895
24152	1985	0.03617
24153	1985	0.03150
24154	1985	0.05267
24169	1985	0.14742
24170	1985	0.10870
24171	1985	0.05517
24172	1985	0.07528
25141	1985	0.16095
25142	1985	0.17812
25143	1985	0.12228
25144	1985	0.06300
25145	1985	0.04600
25146	1985	0.03862
25147	1985	0.06600
25148	1985	0.04708
25149	1985	0.10717
25150	1985	0.04053
25151	1985	0.05992
25152	1985	0.04975
25153	1985	0.04392
25169	1985	0.14453
25170	1985	0.09837
25171	1985	0.05625
25172	1985	0.09062
25173	1985	0.07370
26139	1985	0.16620
26140	1985	0.10612
26141	1985	0.08503
26142	1985	0.05553
26143	1985	0.06508
26144	1985	0.04475
26145	1985	0.04425
26146	1985	0.02075
26147	1985	0.02512
26148	1985	0.03508
26149	1985	0.05883
26150	1985	0.07350
26151	1985	0.07175
26152	1985	0.05950
26153	1985	0.05395
26170	1985	0.03428
26171	1985	0.07948
26172	1985	0.06112
26173	1985	0.10670
27138	1985	0.16678
27139	1985	0.09225
27140	1985	0.05762
27141	1985	0.07100
27142	1985	0.07600
27143	1985	0.07583
27144	1985	0.07192
27145	1985	0.07092
27146	1985	0.07650
27147	1985	0.02200
27148	1985	0.02783
27149	1985	0.06237
27150	1985	0.06250
27151	1985	0.06925
27152	1985	0.04817
27153	1985	0.06692
27154	1985	0.07808
27165	1985	0.06108
27166	1985	0.05962
27169	1985	0.10478
27170	1985	0.06262
27171	1985	0.08770
27172	1985	0.09017
27173	1985	0.12037
28137	1985	0.12570
28138	1985	0.09595
28139	1985	0.11383
28140	1985	0.07083
28141	1985	0.07100
28142	1985	0.07800
28143	1985	0.08117
28144	1985	0.08658
28145	1985	0.08333
28146	1985	0.05133
28147	1985	0.07853
28148	1985	0.05300
28149	1985	0.05842
28150	1985	0.10942
28151	1985	0.05933
28152	1985	0.07342
28153	1985	0.06592
28154	1985	0.07575
28159	1985	0.06108
28160	1985	0.08283
28161	1985	0.05983
28163	1985	0.06583
28164	1985	0.11133
28165	1985	0.10858
28166	1985	0.03792
28167	1985	0.06737
28168	1985	0.09575
28169	1985	0.02837
28170	1985	0.04007
28171	1985	0.02612
28172	1985	0.06108
28173	1985	0.02745
28174	1985	0.11345
29137	1985	0.11462
29138	1985	0.12042
29139	1985	0.09508
29140	1985	0.05228
29141	1985	0.07842
29142	1985	0.09675
29143	1985	0.08775
29144	1985	0.09975
29145	1985	0.07617
29146	1985	0.05367
29147	1985	0.08695
29148	1985	0.07258
29149	1985	0.02658
29150	1985	0.03383
29151	1985	0.04375
29152	1985	0.06467
29153	1985	0.06992
29154	1985	0.07717
29155	1985	0.09008
29157	1985	0.05458
29158	1985	0.08158
29159	1985	0.07175
29160	1985	0.05133
29161	1985	0.07083
29162	1985	0.06592
29163	1985	0.08975
29164	1985	0.07033
29165	1985	0.03942
29166	1985	0.03583
29167	1985	0.08833
29168	1985	0.08912
29169	1985	0.05745
29170	1985	0.04383
29171	1985	0.04758
29172	1985	0.06700
29173	1985	0.11250
29174	1985	0.15145
29175	1985	0.13328
29176	1985	0.05012
29177	1985	0.09228
30137	1985	0.21928
30138	1985	0.16870
30139	1985	0.06125
30140	1985	0.08558
30141	1985	0.09283
30142	1985	0.08492
30143	1985	0.08217
30144	1985	0.08567
30145	1985	0.05742
30146	1985	0.07558
30147	1985	0.06808
30148	1985	0.08495
30149	1985	0.08192
30150	1985	0.02492
30151	1985	0.04192
30152	1985	0.04808
30153	1985	0.06008
30154	1985	0.05900
30155	1985	0.08333
30156	1985	0.08408
30157	1985	0.06575
30158	1985	0.07525
30159	1985	0.04367
30160	1985	0.03425
30161	1985	0.04850
30162	1985	0.05450
30163	1985	0.10300
30164	1985	0.06833
30165	1985	0.06350
30166	1985	0.04175
30167	1985	0.04867
30168	1985	0.05750
30169	1985	0.06942
30170	1985	0.07008
30171	1985	0.05817
30172	1985	0.09092
30173	1985	0.06770
30174	1985	0.08137
30175	1985	0.10170
30176	1985	0.05317
30177	1985	0.07045
31137	1985	0.26512
31138	1985	0.11062
31139	1985	0.05825
31140	1985	0.06983
31141	1985	0.06608
31142	1985	0.08083
31143	1985	0.10642
31144	1985	0.09417
31145	1985	0.09575
31146	1985	0.09625
31147	1985	0.11108
31148	1985	0.05083
31149	1985	0.03628
31150	1985	0.07387
31151	1985	0.03017
31152	1985	0.02350
31153	1985	0.05392
31154	1985	0.05900
31155	1985	0.05645
31156	1985	0.05958
31157	1985	0.05525
31158	1985	0.09133
31159	1985	0.11183
31160	1985	0.07745
31161	1985	0.04292
31162	1985	0.04958
31163	1985	0.08717
31164	1985	0.04425
31165	1985	0.03150
31166	1985	0.03042
31167	1985	0.06242
31168	1985	0.05433
31169	1985	0.07108
31170	1985	0.06742
31171	1985	0.05033
31172	1985	0.05767
31173	1985	0.04803
31174	1985	0.05270
31175	1985	0.10878
31176	1985	0.01420
31177	1985	0.08857
31184	1985	0.05720
31185	1985	0.05353
31186	1985	0.06328
32137	1985	0.31203
32138	1985	0.06850
32139	1985	0.09742
32140	1985	0.10133
32141	1985	0.07967
32142	1985	0.07125
32143	1985	0.07167
32144	1985	0.09958
32145	1985	0.08867
32146	1985	0.09958
32147	1985	0.13442
32148	1985	0.09092
32149	1985	0.05158
32150	1985	0.03767
32151	1985	0.04775
32152	1985	0.09908
32153	1985	0.08783
32154	1985	0.02908
32155	1985	0.02645
32156	1985	0.02478
32157	1985	0.04433
32158	1985	0.05983
32159	1985	0.08808
32160	1985	0.02500
32161	1985	0.03942
32162	1985	0.05842
32163	1985	0.04783
32164	1985	0.03642
32165	1985	0.04775
32166	1985	0.05458
32167	1985	0.06408
32168	1985	0.07517
32169	1985	0.06225
32170	1985	0.07958
32171	1985	0.03733
32172	1985	0.06353
32173	1985	0.02553
32174	1985	0.02770
32175	1985	0.02008
32176	1985	0.03883
32177	1985	0.08608
32178	1985	0.08070
32179	1985	0.05675
32180	1985	0.04575
32182	1985	0.02975
32183	1985	0.08512
32184	1985	0.08870
32185	1985	0.06353
32186	1985	0.06337
32187	1985	0.05537
32188	1985	0.05087
33136	1985	0.33178
33137	1985	0.24787
33138	1985	0.19795
33139	1985	0.10025
33140	1985	0.07750
33141	1985	0.07117
33142	1985	0.08025
33143	1985	0.07342
33144	1985	0.09042
33145	1985	0.08475
33146	1985	0.07925
33147	1985	0.06258
33148	1985	0.11208
33149	1985	0.09875
33150	1985	0.09050
33151	1985	0.09975
33152	1985	0.04742
33153	1985	0.05912
33154	1985	0.12662
33155	1985	0.05783
33156	1985	0.06687
33157	1985	0.06870
33158	1985	0.02467
33159	1985	0.11462
33160	1985	0.05608
33161	1985	0.03967
33162	1985	0.07125
33163	1985	0.06850
33164	1985	0.04317
33165	1985	0.06700
33166	1985	0.04533
33167	1985	0.05925
33168	1985	0.06917
33169	1985	0.09950
33170	1985	0.07950
33171	1985	0.05792
33172	1985	0.03403
33173	1985	0.03378
33174	1985	0.05325
33175	1985	0.04475
33176	1985	0.04350
33177	1985	0.05042
33178	1985	0.04417
33179	1985	0.03358
33180	1985	0.05408
33181	1985	0.03092
33182	1985	0.04125
33183	1985	0.08350
33184	1985	0.08725
33185	1985	0.06495
33186	1985	0.05928
33187	1985	0.06075
33188	1985	0.06278
33189	1985	0.05412
34136	1985	0.17220
34137	1985	0.21612
34138	1985	0.20103
34139	1985	0.11542
34140	1985	0.08850
34141	1985	0.11192
34142	1985	0.10058
34143	1985	0.08500
34144	1985	0.07958
34145	1985	0.08817
34146	1985	0.08200
34147	1985	0.04358
34148	1985	0.06158
34149	1985	0.12333
34150	1985	0.07067
34151	1985	0.09433
34152	1985	0.08150
34153	1985	0.11483
34154	1985	0.08067
34155	1985	0.05492
34156	1985	0.04433
34157	1985	0.08683
34158	1985	0.05778
34159	1985	0.06558
34160	1985	0.05475
34161	1985	0.06092
34162	1985	0.09625
34163	1985	0.07892
34164	1985	0.05467
34165	1985	0.11525
34166	1985	0.06167
34167	1985	0.10592
34168	1985	0.05642
34169	1985	0.05250
34170	1985	0.07633
34171	1985	0.04592
34172	1985	0.04042
34173	1985	0.05800
34174	1985	0.04608
34175	1985	0.02975
34176	1985	0.03192
34177	1985	0.03167
34178	1985	0.03117
34179	1985	0.03308
34180	1985	0.03125
34181	1985	0.03058
34182	1985	0.08033
34183	1985	0.07450
34184	1985	0.03792
34185	1985	0.09158
34186	1985	0.03275
34187	1985	0.08358
34188	1985	0.05820
34189	1985	0.05495
35136	1985	0.05737
35137	1985	0.06770
35138	1985	0.10337
35139	1985	0.11870
35140	1985	0.03728
35141	1985	0.05708
35142	1985	0.12067
35143	1985	0.08233
35144	1985	0.07333
35145	1985	0.06542
35146	1985	0.05992
35147	1985	0.04125
35148	1985	0.03537
35149	1985	0.02637
35150	1985	0.04937
35151	1985	0.06628
35152	1985	0.06667
35153	1985	0.09875
35154	1985	0.11200
35155	1985	0.10183
35156	1985	0.05758
35157	1985	0.08533
35158	1985	0.08758
35159	1985	0.04250
35160	1985	0.08750
35161	1985	0.09633
35162	1985	0.06608
35163	1985	0.08608
35164	1985	0.11400
35165	1985	0.12108
35166	1985	0.10383
35167	1985	0.11167
35168	1985	0.08467
35169	1985	0.09067
35170	1985	0.03217
35171	1985	0.05450
35172	1985	0.04733
35173	1985	0.05200
35174	1985	0.03975
35175	1985	0.04108
35176	1985	0.04733
35177	1985	0.04950
35178	1985	0.03742
35179	1985	0.02742
35180	1985	0.03617
35181	1985	0.07667
35182	1985	0.06850
35183	1985	0.06870
35184	1985	0.01875
35185	1985	0.03125
35186	1985	0.03475
35187	1985	0.10275
35188	1985	0.05978
35189	1985	0.07803
35190	1985	0.07837
36134	1985	0.10803
36135	1985	0.17128
36136	1985	0.10787
36137	1985	0.11278
36138	1985	0.08620
36139	1985	0.10528
36140	1985	0.03587
36141	1985	0.08783
36142	1985	0.12242
36143	1985	0.12533
36144	1985	0.10050
36145	1985	0.06717
36146	1985	0.06742
36147	1985	0.07192
36148	1985	0.04808
36149	1985	0.04258
36150	1985	0.04162
36151	1985	0.03878
36152	1985	0.04603
36153	1985	0.05433
36154	1985	0.06908
36155	1985	0.09925
36156	1985	0.14242
36157	1985	0.06708
36158	1985	0.06800
36159	1985	0.05225
36160	1985	0.07358
36161	1985	0.10158
36162	1985	0.12650
36163	1985	0.07042
36164	1985	0.06975
36165	1985	0.11692
36166	1985	0.08967
36167	1985	0.11350
36168	1985	0.13158
36169	1985	0.11800
36170	1985	0.06217
36171	1985	0.09950
36172	1985	0.09317
36173	1985	0.06408
36174	1985	0.08617
36175	1985	0.06892
36176	1985	0.03175
36177	1985	0.05483
36178	1985	0.11492
36179	1985	0.07642
36180	1985	0.01733
36181	1985	0.03175
36182	1985	0.03675
36183	1985	0.02767
36184	1985	0.07070
36185	1985	0.05008
36186	1985	0.04675
36187	1985	0.10867
36188	1985	0.02842
36189	1985	0.07633
36190	1985	0.05870
36191	1985	0.05337
37134	1985	0.15537
37135	1985	0.04320
37136	1985	0.08745
37137	1985	0.10033
37138	1985	0.09267
37139	1985	0.09450
37140	1985	0.09542
37141	1985	0.10242
37142	1985	0.11558
37143	1985	0.11158
37144	1985	0.07842
37145	1985	0.08450
37146	1985	0.05808
37147	1985	0.06025
37148	1985	0.06192
37149	1985	0.09275
37150	1985	0.05200
37151	1985	0.03937
37152	1985	0.04770
37153	1985	0.05645
37154	1985	0.05233
37155	1985	0.06517
37156	1985	0.09067
37157	1985	0.12675
37158	1985	0.04825
37159	1985	0.09183
37160	1985	0.07558
37161	1985	0.13050
37162	1985	0.12542
37163	1985	0.06933
37164	1985	0.06117
37165	1985	0.11333
37166	1985	0.06550
37167	1985	0.10025
37168	1985	0.06858
37169	1985	0.10192
37170	1985	0.12008
37171	1985	0.06450
37172	1985	0.05375
37173	1985	0.06867
37174	1985	0.08933
37175	1985	0.06950
37176	1985	0.05817
37177	1985	0.05267
37178	1985	0.06017
37179	1985	0.03250
37180	1985	0.08837
37181	1985	0.02003
37182	1985	0.06925
37183	1985	0.02575
37184	1985	0.02745
37185	1985	0.10892
37186	1985	0.09500
37187	1985	0.04033
37188	1985	0.03825
37189	1985	0.03408
37190	1985	0.08042
37191	1985	0.07808
37192	1985	0.05687
38135	1985	0.08028
38136	1985	0.06303
38137	1985	0.09225
38138	1985	0.09525
38139	1985	0.10833
38140	1985	0.07183
38141	1985	0.07717
38142	1985	0.10650
38143	1985	0.14183
38144	1985	0.08108
38145	1985	0.06542
38146	1985	0.05108
38147	1985	0.06117
38148	1985	0.07312
38149	1985	0.09687
38150	1985	0.22842
38151	1985	0.04508
38152	1985	0.10325
38153	1985	0.07100
38154	1985	0.04917
38155	1985	0.05208
38156	1985	0.07625
38157	1985	0.10925
38158	1985	0.06142
38159	1985	0.09575
38160	1985	0.08200
38161	1985	0.06417
38162	1985	0.08475
38163	1985	0.08650
38164	1985	0.05892
38165	1985	0.12925
38166	1985	0.12667
38167	1985	0.06933
38168	1985	0.07608
38169	1985	0.05575
38170	1985	0.06033
38171	1985	0.06592
38172	1985	0.08225
38173	1985	0.07542
38174	1985	0.08092
38175	1985	0.08650
38176	1985	0.12242
38177	1985	0.04058
38178	1985	0.03633
38179	1985	0.02925
38180	1985	0.03542
38181	1985	0.07132
38182	1985	0.01650
38183	1985	0.01745
38184	1985	0.03050
38185	1985	0.03267
38186	1985	0.08067
38187	1985	0.02817
38188	1985	0.07778
38189	1985	0.04808
38190	1985	0.04042
38191	1985	0.10500
38192	1985	0.09308
38193	1985	0.06320
39136	1985	0.10537
39137	1985	0.10067
39138	1985	0.09217
39139	1985	0.09825
39140	1985	0.10658
39141	1985	0.12625
39142	1985	0.12683
39143	1985	0.10342
39144	1985	0.08208
39145	1985	0.06942
39146	1985	0.05242
39147	1985	0.07650
39148	1985	0.19783
39149	1985	0.02920
39150	1985	0.16728
39151	1985	0.13267
39152	1985	0.18837
39153	1985	0.03208
39154	1985	0.07328
39155	1985	0.05208
39156	1985	0.05667
39157	1985	0.08733
39158	1985	0.09208
39159	1985	0.05442
39160	1985	0.06925
39161	1985	0.09483
39162	1985	0.15217
39163	1985	0.12275
39164	1985	0.10017
39165	1985	0.06250
39166	1985	0.05125
39167	1985	0.10883
39168	1985	0.12792
39169	1985	0.11025
39170	1985	0.12225
39171	1985	0.12067
39172	1985	0.11858
39173	1985	0.15458
39174	1985	0.07633
39175	1985	0.09525
39176	1985	0.14700
39177	1985	0.20500
39178	1985	0.09437
39179	1985	0.03908
39180	1985	0.06500
39181	1985	0.02258
39182	1985	0.02387
39183	1985	0.02050
39184	1985	0.03233
39185	1985	0.04033
39186	1985	0.02742
39187	1985	0.07092
39188	1985	0.03425
39189	1985	0.04758
39190	1985	0.09550
39191	1985	0.03025
39192	1985	0.09933
39193	1985	0.04812
39194	1985	0.05937
40135	1985	0.07737
40136	1985	0.09020
40137	1985	0.07825
40138	1985	0.09050
40139	1985	0.08633
40140	1985	0.07792
40141	1985	0.08675
40142	1985	0.08958
40143	1985	0.08158
40144	1985	0.07200
40145	1985	0.07958
40146	1985	0.07850
40147	1985	0.08150
40148	1985	0.09450
40149	1985	0.19950
40150	1985	0.29192
40151	1985	0.29725
40152	1985	0.25075
40153	1985	0.04958
40154	1985	0.03878
40155	1985	0.06100
40156	1985	0.08933
40157	1985	0.05408
40158	1985	0.05792
40159	1985	0.06150
40160	1985	0.09900
40161	1985	0.10308
40162	1985	0.12933
40163	1985	0.07642
40164	1985	0.07825
40165	1985	0.06000
40166	1985	0.05417
40167	1985	0.08158
40168	1985	0.10300
40169	1985	0.11850
40170	1985	0.13458
40171	1985	0.18258
40172	1985	0.18233
40173	1985	0.20008
40174	1985	0.20683
40175	1985	0.09833
40176	1985	0.12583
40177	1985	0.20050
40178	1985	0.18308
40179	1985	0.09500
40180	1985	0.02992
40181	1985	0.02675
40182	1985	0.02717
40183	1985	0.06587
40184	1985	0.04200
40185	1985	0.02617
40186	1985	0.10467
40187	1985	0.09342
40188	1985	0.07425
40189	1985	0.03667
40190	1985	0.03250
40191	1985	0.02475
40192	1985	0.08383
40193	1985	0.10892
40194	1985	0.04845
41135	1985	0.12550
41136	1985	0.08408
41137	1985	0.08650
41138	1985	0.09525
41139	1985	0.07175
41140	1985	0.07375
41141	1985	0.10017
41142	1985	0.08775
41143	1985	0.08492
41144	1985	0.07808
41145	1985	0.05458
41146	1985	0.10650
41147	1985	0.16758
41148	1985	0.24750
41149	1985	0.33183
41150	1985	0.24308
41151	1985	0.23367
41152	1985	0.28950
41153	1985	0.15467
41154	1985	0.07942
41155	1985	0.20342
41156	1985	0.17200
41157	1985	0.05417
41158	1985	0.06617
41159	1985	0.03100
41160	1985	0.07483
41161	1985	0.07708
41162	1985	0.09892
41163	1985	0.12533
41164	1985	0.09192
41165	1985	0.07975
41166	1985	0.04667
41167	1985	0.05975
41168	1985	0.07200
41169	1985	0.07567
41170	1985	0.06733
41171	1985	0.13767
41172	1985	0.08800
41173	1985	0.16367
41174	1985	0.16967
41175	1985	0.06700
41176	1985	0.07583
41177	1985	0.15750
41178	1985	0.09542
41179	1985	0.11375
41180	1985	0.10433
41181	1985	0.05567
41182	1985	0.03267
41183	1985	0.02292
41184	1985	0.01850
41185	1985	0.02858
41186	1985	0.03108
41187	1985	0.07870
41188	1985	0.08378
41189	1985	0.04692
41190	1985	0.08870
41191	1985	0.08983
41192	1985	0.07200
41193	1985	0.08125
41194	1985	0.05287
41195	1985	0.05253
41230	1985	0.09570
41231	1985	0.05628
41232	1985	0.06325
41233	1985	0.06353
41234	1985	0.06778
41235	1985	0.04012
41242	1985	0.05420
41243	1985	0.07978
41244	1985	0.06437
42135	1985	0.10408
42136	1985	0.07733
42137	1985	0.08725
42138	1985	0.06342
42139	1985	0.05508
42140	1985	0.06642
42141	1985	0.09183
42142	1985	0.06575
42143	1985	0.05842
42144	1985	0.08475
42145	1985	0.06858
42146	1985	0.04233
42147	1985	0.04700
42148	1985	0.08450
42149	1985	0.26367
42150	1985	0.25017
42151	1985	0.22142
42152	1985	0.23125
42153	1985	0.18933
42154	1985	0.17717
42155	1985	0.23500
42156	1985	0.09200
42157	1985	0.16267
42158	1985	0.03592
42159	1985	0.03900
42160	1985	0.05317
42161	1985	0.05883
42162	1985	0.07233
42163	1985	0.06908
42164	1985	0.07033
42165	1985	0.07142
42166	1985	0.05383
42167	1985	0.05267
42168	1985	0.06075
42169	1985	0.06683
42170	1985	0.06533
42171	1985	0.08983
42172	1985	0.09258
42173	1985	0.08675
42174	1985	0.09708
42175	1985	0.10400
42176	1985	0.15133
42177	1985	0.10325
42178	1985	0.07042
42179	1985	0.07425
42180	1985	0.07675
42181	1985	0.06425
42182	1985	0.04375
42183	1985	0.03442
42184	1985	0.02650
42185	1985	0.04217
42186	1985	0.04758
42187	1985	0.04008
42188	1985	0.04517
42189	1985	0.04758
42190	1985	0.04925
42191	1985	0.04558
42192	1985	0.08975
42193	1985	0.02187
42194	1985	0.06775
42195	1985	0.04853
42229	1985	0.04892
42230	1985	0.10067
42231	1985	0.03053
42232	1985	0.06337
42233	1985	0.08503
42234	1985	0.06578
42235	1985	0.07228
42236	1985	0.06542
42237	1985	0.03992
42238	1985	0.07817
42239	1985	0.09308
42240	1985	0.04337
42241	1985	0.06878
42242	1985	0.05987
42243	1985	0.08945
42244	1985	0.08970
42245	1985	0.07703
42246	1985	0.07470
42247	1985	0.09067
42248	1985	0.13892
43135	1985	0.14050
43136	1985	0.13483
43137	1985	0.10967
43138	1985	0.11883
43139	1985	0.06067
43140	1985	0.08950
43141	1985	0.11450
43142	1985	0.08708
43143	1985	0.05575
43144	1985	0.05700
43145	1985	0.04833
43146	1985	0.07333
43147	1985	0.07483
43148	1985	0.17092
43149	1985	0.31217
43150	1985	0.26375
43151	1985	0.22667
43152	1985	0.20037
43153	1985	0.16408
43154	1985	0.10742
43155	1985	0.25858
43156	1985	0.03408
43157	1985	0.04067
43158	1985	0.11575
43159	1985	0.07683
43160	1985	0.04517
43161	1985	0.05042
43162	1985	0.06358
43163	1985	0.06275
43164	1985	0.05542
43165	1985	0.05467
43166	1985	0.04675
43167	1985	0.04033
43168	1985	0.10217
43169	1985	0.03958
43170	1985	0.05517
43171	1985	0.06092
43172	1985	0.07067
43173	1985	0.06633
43174	1985	0.06975
43175	1985	0.09225
43176	1985	0.11683
43177	1985	0.10483
43178	1985	0.09467
43179	1985	0.06533
43180	1985	0.06300
43181	1985	0.05125
43182	1985	0.06375
43183	1985	0.02975
43184	1985	0.03208
43185	1985	0.02775
43186	1985	0.08745
43187	1985	0.04050
43188	1985	0.03975
43189	1985	0.05767
43190	1985	0.04342
43191	1985	0.04692
43192	1985	0.10542
43193	1985	0.06003
43194	1985	0.07053
43195	1985	0.04467
43196	1985	0.04300
43229	1985	0.06842
43230	1985	0.05700
43231	1985	0.04042
43232	1985	0.06417
43233	1985	0.05895
43234	1985	0.07237
43235	1985	0.06837
43236	1985	0.04253
43237	1985	0.08720
43238	1985	0.07132
43239	1985	0.05945
43240	1985	0.05370
43241	1985	0.07362
43242	1985	0.08462
43243	1985	0.08845
43244	1985	0.08845
43245	1985	0.09870
43246	1985	0.09737
43247	1985	0.08287
43248	1985	0.21428
44137	1985	0.10308
44139	1985	0.11242
44140	1985	0.05917
44141	1985	0.08633
44142	1985	0.07783
44143	1985	0.05167
44144	1985	0.07375
44145	1985	0.05950
44146	1985	0.08158
44147	1985	0.18650
44148	1985	0.07333
44149	1985	0.22133
44150	1985	0.26883
44151	1985	0.22808
44152	1985	0.24650
44153	1985	0.12575
44154	1985	0.17733
44155	1985	0.07217
44156	1985	0.09267
44157	1985	0.04217
44158	1985	0.08342
44159	1985	0.11275
44160	1985	0.01825
44161	1985	0.04483
44162	1985	0.04767
44163	1985	0.04567
44164	1985	0.04342
44165	1985	0.03675
44166	1985	0.03767
44167	1985	0.05908
44168	1985	0.04633
44169	1985	0.05708
44170	1985	0.07142
44171	1985	0.05125
44172	1985	0.05908
44173	1985	0.04717
44174	1985	0.08250
44175	1985	0.07775
44176	1985	0.08350
44177	1985	0.09792
44178	1985	0.10100
44179	1985	0.07683
44180	1985	0.07125
44181	1985	0.06975
44182	1985	0.05617
44183	1985	0.04783
44184	1985	0.08012
44185	1985	0.02642
44186	1985	0.02175
44187	1985	0.04933
44188	1985	0.05767
44189	1985	0.06408
44190	1985	0.06575
44191	1985	0.05433
44192	1985	0.03308
44193	1985	0.04233
44194	1985	0.04037
44195	1985	0.04800
44196	1985	0.10025
44229	1985	0.04925
44230	1985	0.06258
44231	1985	0.03517
44232	1985	0.09178
44233	1985	0.05570
44234	1985	0.05445
44235	1985	0.07828
44236	1985	0.06112
44237	1985	0.10670
44238	1985	0.08587
44239	1985	0.08420
44240	1985	0.10237
44241	1985	0.08078
44242	1985	0.11828
44243	1985	0.08053
44244	1985	0.11453
44245	1985	0.11492
44246	1985	0.07503
44247	1985	0.06637
44248	1985	0.06228
44249	1985	0.21478
45139	1985	0.10792
45140	1985	0.06725
45141	1985	0.09658
45142	1985	0.04658
45143	1985	0.10300
45144	1985	0.08450
45145	1985	0.06458
45146	1985	0.09492
45147	1985	0.17333
45148	1985	0.03800
45149	1985	0.10042
45150	1985	0.23767
45151	1985	0.21367
45152	1985	0.25275
45153	1985	0.13708
45154	1985	0.17558
45155	1985	0.06867
45156	1985	0.02342
45157	1985	0.09078
45158	1985	0.03353
45159	1985	0.05483
45160	1985	0.05417
45161	1985	0.05000
45162	1985	0.06450
45163	1985	0.04883
45164	1985	0.04592
45165	1985	0.04333
45166	1985	0.04025
45167	1985	0.14800
45168	1985	0.02050
45169	1985	0.04258
45170	1985	0.04358
45171	1985	0.04367
45172	1985	0.04675
45173	1985	0.04292
45174	1985	0.06050
45175	1985	0.07833
45176	1985	0.08567
45177	1985	0.10617
45178	1985	0.16617
45179	1985	0.07342
45180	1985	0.08242
45181	1985	0.04450
45182	1985	0.04792
45183	1985	0.04437
45184	1985	0.06878
45185	1985	0.07617
45186	1985	0.07250
45187	1985	0.06758
45188	1985	0.02175
45189	1985	0.04983
45190	1985	0.06050
45191	1985	0.04925
45192	1985	0.04483
45193	1985	0.04325
45194	1985	0.04433
45195	1985	0.04975
45196	1985	0.08695
45229	1985	0.07650
45230	1985	0.05278
45231	1985	0.06233
45232	1985	0.06850
45233	1985	0.05103
45234	1985	0.05812
45235	1985	0.05253
45236	1985	0.05887
45237	1985	0.11537
45238	1985	0.10178
45239	1985	0.08520
45240	1985	0.09920
45241	1985	0.06862
45242	1985	0.09637
45243	1985	0.10570
45244	1985	0.09542
45245	1985	0.09358
45246	1985	0.09625
45247	1985	0.04145
45248	1985	0.21495
45249	1985	0.20720
46139	1985	0.11742
46140	1985	0.09050
46141	1985	0.10758
46142	1985	0.06258
46143	1985	0.06067
46144	1985	0.07825
46145	1985	0.06725
46146	1985	0.04825
46147	1985	0.05508
46148	1985	0.05250
46149	1985	0.09133
46150	1985	0.13575
46151	1985	0.27133
46152	1985	0.19283
46153	1985	0.17633
46154	1985	0.13700
46155	1985	0.08108
46156	1985	0.04562
46157	1985	0.03853
46158	1985	0.03812
46159	1985	0.03070
46160	1985	0.04817
46161	1985	0.06983
46162	1985	0.09267
46163	1985	0.07550
46164	1985	0.04158
46165	1985	0.10667
46166	1985	0.08683
46167	1985	0.04633
46168	1985	0.04250
46169	1985	0.04050
46170	1985	0.05825
46171	1985	0.05017
46172	1985	0.05858
46173	1985	0.03667
46174	1985	0.06600
46175	1985	0.05142
46176	1985	0.08967
46177	1985	0.09400
46178	1985	0.13667
46179	1985	0.06917
46180	1985	0.06617
46181	1985	0.04842
46182	1985	0.04808
46183	1985	0.05942
46184	1985	0.02608
46185	1985	0.02212
46186	1985	0.07383
46187	1985	0.07295
46188	1985	0.06187
46189	1985	0.02917
46190	1985	0.04900
46191	1985	0.06100
46192	1985	0.05883
46193	1985	0.03142
46194	1985	0.04558
46195	1985	0.04125
46196	1985	0.09950
46197	1985	0.09233
46198	1985	0.07158
46199	1985	0.07167
46200	1985	0.07758
46201	1985	0.07175
46202	1985	0.12217
46203	1985	0.10342
46205	1985	0.03158
46206	1985	0.08775
46207	1985	0.07525
46233	1985	0.06812
46234	1985	0.09387
46235	1985	0.06687
46236	1985	0.07962
46237	1985	0.07803
46238	1985	0.06512
46239	1985	0.09178
46240	1985	0.09728
46241	1985	0.05887
46242	1985	0.07325
46243	1985	0.09442
46244	1985	0.10683
46245	1985	0.08633
46246	1985	0.08717
46247	1985	0.10267
46248	1985	0.07725
46249	1985	0.18170
47139	1985	0.06125
47140	1985	0.06758
47141	1985	0.09225
47142	1985	0.06508
47143	1985	0.07983
47144	1985	0.07508
47145	1985	0.06192
47146	1985	0.07475
47147	1985	0.09867
47148	1985	0.04025
47149	1985	0.06133
47150	1985	0.25300
47151	1985	0.15900
47152	1985	0.09867
47153	1985	0.13825
47154	1985	0.14683
47155	1985	0.05858
47156	1985	0.04803
47157	1985	0.04425
47158	1985	0.03545
47159	1985	0.03453
47160	1985	0.03787
47161	1985	0.04975
47162	1985	0.09967
47163	1985	0.22008
47164	1985	0.23142
47165	1985	0.11550
47166	1985	0.12183
47167	1985	0.16525
47168	1985	0.14092
47169	1985	0.07058
47170	1985	0.09458
47171	1985	0.04692
47172	1985	0.03817
47173	1985	0.04792
47174	1985	0.11333
47175	1985	0.04042
47176	1985	0.05708
47177	1985	0.08433
47178	1985	0.11175
47179	1985	0.09158
47180	1985	0.07942
47181	1985	0.05692
47182	1985	0.02558
47183	1985	0.04342
47184	1985	0.02800
47185	1985	0.05020
47186	1985	0.02967
47187	1985	0.02325
47188	1985	0.06662
47189	1985	0.07150
47190	1985	0.05050
47191	1985	0.04425
47192	1985	0.04233
47193	1985	0.05633
47194	1985	0.05433
47195	1985	0.04392
47196	1985	0.04133
47197	1985	0.11153
47198	1985	0.06533
47199	1985	0.07250
47200	1985	0.07150
47201	1985	0.06875
47202	1985	0.05658
47203	1985	0.05242
47204	1985	0.03778
47205	1985	0.04225
47206	1985	0.04042
47207	1985	0.09867
47218	1985	0.06383
47219	1985	0.06058
47220	1985	0.07267
47232	1985	0.08783
47233	1985	0.07428
47234	1985	0.09520
47235	1985	0.11295
47236	1985	0.07812
47237	1985	0.09937
47238	1985	0.08578
47239	1985	0.06987
47240	1985	0.07412
47241	1985	0.07417
47242	1985	0.06625
47243	1985	0.09108
47244	1985	0.08450
47245	1985	0.10342
47246	1985	0.09108
47247	1985	0.10917
47248	1985	0.08200
47249	1985	0.03900
47250	1985	0.22028
48139	1985	0.10683
48140	1985	0.08808
48141	1985	0.10392
48142	1985	0.07925
48143	1985	0.07958
48144	1985	0.05900
48145	1985	0.05542
48146	1985	0.04642
48147	1985	0.09375
48148	1985	0.07108
48149	1985	0.15950
48150	1985	0.21225
48151	1985	0.13075
48152	1985	0.09617
48153	1985	0.14183
48154	1985	0.10483
48155	1985	0.05325
48156	1985	0.05383
48157	1985	0.03800
48158	1985	0.04467
48159	1985	0.03733
48160	1985	0.04192
48161	1985	0.10675
48162	1985	0.15008
48163	1985	0.24700
48164	1985	0.31092
48165	1985	0.20633
48166	1985	0.26375
48167	1985	0.25483
48168	1985	0.29250
48169	1985	0.28950
48170	1985	0.25358
48171	1985	0.03675
48172	1985	0.06283
48173	1985	0.09675
48174	1985	0.08125
48175	1985	0.02842
48176	1985	0.06442
48177	1985	0.08092
48178	1985	0.09142
48179	1985	0.10617
48180	1985	0.07175
48181	1985	0.06008
48182	1985	0.06342
48183	1985	0.08558
48184	1985	0.03633
48185	1985	0.07517
48186	1985	0.03808
48187	1985	0.04258
48188	1985	0.07028
48189	1985	0.07225
48190	1985	0.03675
48191	1985	0.05875
48192	1985	0.05733
48193	1985	0.05225
48194	1985	0.05192
48195	1985	0.05700
48196	1985	0.11750
48197	1985	0.07150
48198	1985	0.07267
48199	1985	0.06783
48200	1985	0.06300
48201	1985	0.06575
48202	1985	0.05533
48203	1985	0.12117
48204	1985	0.03642
48205	1985	0.03442
48206	1985	0.10058
48207	1985	0.10108
48208	1985	0.09112
48213	1985	0.04775
48214	1985	0.05062
48215	1985	0.03483
48216	1985	0.03317
48217	1985	0.08083
48218	1985	0.07217
48219	1985	0.05317
48220	1985	0.06233
48221	1985	0.08267
48222	1985	0.07533
48232	1985	0.06267
48233	1985	0.06945
48234	1985	0.11320
48235	1985	0.09262
48236	1985	0.10262
48237	1985	0.08903
48238	1985	0.07445
48239	1985	0.05212
48240	1985	0.06592
48241	1985	0.06442
48242	1985	0.05767
48243	1985	0.06108
48244	1985	0.07317
48245	1985	0.08575
48246	1985	0.09858
48247	1985	0.11242
48248	1985	0.08550
48249	1985	0.09287
48250	1985	0.06970
49139	1985	0.09808
49140	1985	0.09525
49141	1985	0.08092
49142	1985	0.05925
49143	1985	0.05908
49144	1985	0.06083
49145	1985	0.05067
49146	1985	0.04733
49147	1985	0.06433
49148	1985	0.09117
49149	1985	0.16500
49150	1985	0.13617
49151	1985	0.18108
49152	1985	0.06867
49153	1985	0.07258
49154	1985	0.05625
49155	1985	0.16175
49156	1985	0.07078
49157	1985	0.06492
49158	1985	0.07625
49159	1985	0.06033
49160	1985	0.09942
49161	1985	0.21267
49162	1985	0.28550
49163	1985	0.27833
49164	1985	0.28525
49165	1985	0.22633
49166	1985	0.19325
49167	1985	0.23692
49168	1985	0.28175
49169	1985	0.29825
49170	1985	0.21425
49171	1985	0.08950
49172	1985	0.03683
49173	1985	0.02792
49174	1985	0.04008
49175	1985	0.04567
49176	1985	0.05867
49177	1985	0.07133
49178	1985	0.08550
49179	1985	0.07600
49180	1985	0.08892
49181	1985	0.08050
49182	1985	0.04867
49183	1985	0.03892
49184	1985	0.05225
49185	1985	0.03792
49186	1985	0.04833
49187	1985	0.04400
49188	1985	0.04617
49189	1985	0.02858
49190	1985	0.01592
49191	1985	0.04108
49192	1985	0.05825
49193	1985	0.05517
49194	1985	0.05358
49195	1985	0.04900
49196	1985	0.04033
49197	1985	0.07142
49198	1985	0.06467
49199	1985	0.06092
49200	1985	0.05200
49201	1985	0.05867
49202	1985	0.10550
49203	1985	0.06108
49204	1985	0.10278
49205	1985	0.10595
49206	1985	0.04083
49207	1985	0.04983
49208	1985	0.09737
49209	1985	0.04062
49213	1985	0.05342
49214	1985	0.04775
49215	1985	0.04258
49216	1985	0.05467
49217	1985	0.03562
49218	1985	0.03492
49219	1985	0.10275
49220	1985	0.06833
49221	1985	0.07592
49222	1985	0.08458
49223	1985	0.07500
49224	1985	0.06475
49225	1985	0.06925
49226	1985	0.10275
49228	1985	0.07550
49229	1985	0.09017
49230	1985	0.08208
49231	1985	0.07067
49232	1985	0.06845
49233	1985	0.10012
49234	1985	0.09970
49235	1985	0.09153
49236	1985	0.11353
49237	1985	0.09662
49238	1985	0.08653
49239	1985	0.07158
49240	1985	0.07975
49241	1985	0.05642
49242	1985	0.05475
49243	1985	0.04525
49244	1985	0.04542
49245	1985	0.07717
49246	1985	0.10025
49247	1985	0.09575
49248	1985	0.09958
49249	1985	0.08933
49250	1985	0.04537
49251	1985	0.06503
50138	1985	0.05875
50139	1985	0.07667
50140	1985	0.11167
50141	1985	0.12175
50142	1985	0.05458
50143	1985	0.12242
50144	1985	0.06825
50145	1985	0.05433
50146	1985	0.05342
50147	1985	0.08217
50148	1985	0.09458
50149	1985	0.10642
50150	1985	0.16250
50151	1985	0.11967
50152	1985	0.04142
50153	1985	0.05517
50154	1985	0.05725
50155	1985	0.15092
50156	1985	0.12192
50157	1985	0.07742
50158	1985	0.08720
50159	1985	0.09475
50160	1985	0.18458
50161	1985	0.21775
50162	1985	0.26108
50163	1985	0.17917
50164	1985	0.19300
50165	1985	0.21392
50166	1985	0.15600
50167	1985	0.18225
50168	1985	0.12033
50169	1985	0.17317
50170	1985	0.16450
50171	1985	0.03283
50172	1985	0.03492
50173	1985	0.07300
50174	1985	0.02317
50175	1985	0.05133
50176	1985	0.05608
50177	1985	0.10392
50178	1985	0.09283
50179	1985	0.08450
50180	1985	0.07567
50181	1985	0.07817
50182	1985	0.06325
50183	1985	0.03575
50184	1985	0.04083
50185	1985	0.06308
50186	1985	0.05983
50187	1985	0.05592
50188	1985	0.04125
50189	1985	0.04717
50190	1985	0.07858
50191	1985	0.04242
50192	1985	0.05958
50193	1985	0.05275
50194	1985	0.04667
50195	1985	0.04667
50196	1985	0.05867
50197	1985	0.06542
50198	1985	0.06150
50199	1985	0.05783
50200	1985	0.04100
50201	1985	0.09617
50202	1985	0.05425
50203	1985	0.10508
50204	1985	0.06400
50205	1985	0.05792
50206	1985	0.05878
50207	1985	0.07270
50208	1985	0.04770
50209	1985	0.09528
50210	1985	0.09512
50213	1985	0.10600
50214	1985	0.05053
50215	1985	0.05467
50216	1985	0.04217
50217	1985	0.05592
50218	1985	0.06300
50219	1985	0.04808
50220	1985	0.05167
50221	1985	0.05925
50222	1985	0.09717
50223	1985	0.08567
50224	1985	0.07450
50225	1985	0.08325
50226	1985	0.07333
50227	1985	0.05700
50228	1985	0.06317
50229	1985	0.05633
50230	1985	0.07167
50231	1985	0.06808
50232	1985	0.06217
50233	1985	0.08070
50234	1985	0.06278
50235	1985	0.12253
50236	1985	0.11837
50237	1985	0.10712
50238	1985	0.09937
50239	1985	0.08983
50240	1985	0.08558
50241	1985	0.07817
50242	1985	0.07358
50243	1985	0.05800
50244	1985	0.05142
50245	1985	0.05917
50246	1985	0.06617
50247	1985	0.10725
50248	1985	0.09492
50249	1985	0.10375
50250	1985	0.13578
50251	1985	0.05012
50252	1985	0.04978
50253	1985	0.05445
50254	1985	0.14567
51137	1985	0.05292
51138	1985	0.04358
51139	1985	0.08517
51140	1985	0.14200
51141	1985	0.07742
51142	1985	0.04667
51143	1985	0.06533
51144	1985	0.05558
51145	1985	0.05342
51146	1985	0.06592
51147	1985	0.05533
51148	1985	0.12817
51149	1985	0.06833
51150	1985	0.05108
51151	1985	0.05408
51152	1985	0.04633
51153	1985	0.04050
51154	1985	0.03775
51155	1985	0.07258
51156	1985	0.04012
51157	1985	0.04770
51158	1985	0.06650
51159	1985	0.10783
51160	1985	0.23450
51161	1985	0.15750
51162	1985	0.22992
51163	1985	0.22225
51164	1985	0.22442
51165	1985	0.03683
51166	1985	0.03800
51167	1985	0.07275
51168	1985	0.04450
51169	1985	0.08217
51170	1985	0.08392
51171	1985	0.02278
51172	1985	0.04117
51173	1985	0.02808
51174	1985	0.04667
51175	1985	0.05175
51176	1985	0.08158
51177	1985	0.07483
51178	1985	0.03742
51179	1985	0.07058
51180	1985	0.08400
51181	1985	0.07475
51182	1985	0.04367
51183	1985	0.05183
51184	1985	0.06250
51185	1985	0.06250
51186	1985	0.05650
51187	1985	0.02325
51188	1985	0.02317
51189	1985	0.05333
51190	1985	0.04717
51191	1985	0.02483
51192	1985	0.03575
51193	1985	0.03633
51194	1985	0.04150
51195	1985	0.02492
51196	1985	0.04450
51197	1985	0.03983
51198	1985	0.04050
51199	1985	0.06325
51200	1985	0.06433
51201	1985	0.08508
51202	1985	0.09587
51203	1985	0.06175
51204	1985	0.06408
51205	1985	0.06858
51206	1985	0.07328
51207	1985	0.06953
51208	1985	0.05442
51209	1985	0.05117
51210	1985	0.05342
51211	1985	0.04350
51212	1985	0.06517
51213	1985	0.05475
51214	1985	0.06795
51215	1985	0.06617
51216	1985	0.05308
51217	1985	0.06500
51218	1985	0.03008
51219	1985	0.04933
51220	1985	0.06533
51221	1985	0.06417
51222	1985	0.08392
51223	1985	0.07925
51224	1985	0.07333
51225	1985	0.06637
51226	1985	0.07108
51227	1985	0.07483
51228	1985	0.06258
51229	1985	0.07508
51230	1985	0.08075
51231	1985	0.08075
51232	1985	0.06900
51233	1985	0.06137
51234	1985	0.05958
51235	1985	0.05453
51236	1985	0.12187
51237	1985	0.12637
51238	1985	0.12053
51239	1985	0.11275
51240	1985	0.09625
51241	1985	0.09692
51242	1985	0.07542
51243	1985	0.06833
51244	1985	0.07108
51245	1985	0.06600
51246	1985	0.06658
51247	1985	0.07083
51248	1985	0.07242
51249	1985	0.12233
51250	1985	0.11653
51251	1985	0.10170
51252	1985	0.08062
51253	1985	0.08387
51254	1985	0.08542
51255	1985	0.04720
52136	1985	0.10125
52137	1985	0.08125
52138	1985	0.10092
52139	1985	0.10217
52140	1985	0.13042
52141	1985	0.06092
52142	1985	0.05308
52143	1985	0.07367
52144	1985	0.10158
52145	1985	0.07050
52146	1985	0.06000
52147	1985	0.05692
52148	1985	0.06358
52149	1985	0.11633
52150	1985	0.07108
52151	1985	0.05983
52152	1985	0.04508
52153	1985	0.03958
52154	1985	0.04233
52155	1985	0.09358
52156	1985	0.05892
52157	1985	0.14592
52158	1985	0.19200
52159	1985	0.21992
52160	1985	0.16433
52161	1985	0.20450
52162	1985	0.19142
52163	1985	0.15308
52164	1985	0.09883
52165	1985	0.02975
52166	1985	0.04092
52167	1985	0.02150
52168	1985	0.04245
52169	1985	0.05445
52170	1985	0.02853
52171	1985	0.02892
52172	1985	0.03650
52173	1985	0.04250
52174	1985	0.03658
52175	1985	0.04208
52176	1985	0.04300
52177	1985	0.10400
52178	1985	0.06508
52179	1985	0.06458
52180	1985	0.07325
52181	1985	0.11767
52182	1985	0.07383
52183	1985	0.08442
52184	1985	0.08433
52185	1985	0.04950
52186	1985	0.06375
52187	1985	0.05725
52188	1985	0.03175
52189	1985	0.04583
52190	1985	0.04783
52191	1985	0.03675
52192	1985	0.05275
52193	1985	0.04767
52194	1985	0.04525
52195	1985	0.03400
52196	1985	0.05150
52197	1985	0.03167
52198	1985	0.03425
52199	1985	0.05567
52200	1985	0.05750
52201	1985	0.06325
52202	1985	0.04533
52203	1985	0.05442
52204	1985	0.05608
52205	1985	0.07392
52206	1985	0.08387
52207	1985	0.06653
52208	1985	0.05625
52209	1985	0.04658
52210	1985	0.04725
52211	1985	0.05008
52212	1985	0.05683
52213	1985	0.06483
52214	1985	0.05983
52215	1985	0.05608
52216	1985	0.05875
52217	1985	0.04900
52218	1985	0.04917
52219	1985	0.04542
52220	1985	0.06650
52221	1985	0.06158
52222	1985	0.07017
52223	1985	0.07008
52224	1985	0.07000
52225	1985	0.06870
52226	1985	0.06325
52227	1985	0.08400
52228	1985	0.09017
52229	1985	0.08033
52230	1985	0.07483
52231	1985	0.06450
52232	1985	0.06967
52233	1985	0.07575
52234	1985	0.08217
52235	1985	0.13820
52236	1985	0.04878
52237	1985	0.05387
52238	1985	0.08787
52239	1985	0.03612
52240	1985	0.09953
52241	1985	0.10950
52242	1985	0.08383
52243	1985	0.09258
52244	1985	0.08575
52245	1985	0.07217
52246	1985	0.07683
52247	1985	0.07700
52248	1985	0.08100
52249	1985	0.09458
52250	1985	0.10817
52251	1985	0.12245
52252	1985	0.11078
52253	1985	0.10437
52254	1985	0.09420
52255	1985	0.08845
53134	1985	0.25237
53135	1985	0.10942
53136	1985	0.09433
53137	1985	0.08142
53138	1985	0.11283
53139	1985	0.07858
53140	1985	0.10850
53141	1985	0.07183
53142	1985	0.06992
53143	1985	0.09000
53144	1985	0.10458
53145	1985	0.07700
53146	1985	0.07242
53147	1985	0.05975
53148	1985	0.10625
53149	1985	0.14625
53150	1985	0.13233
53151	1985	0.05367
53152	1985	0.04808
53153	1985	0.04900
53154	1985	0.04242
53155	1985	0.06933
53156	1985	0.15150
53157	1985	0.19708
53158	1985	0.18033
53159	1985	0.23842
53160	1985	0.20933
53161	1985	0.21850
53162	1985	0.15017
53163	1985	0.03317
53164	1985	0.02803
53165	1985	0.03283
53166	1985	0.03450
53167	1985	0.02812
53168	1985	0.02742
53169	1985	0.05545
53170	1985	0.03158
53171	1985	0.03262
53172	1985	0.03567
53173	1985	0.04250
53174	1985	0.03942
53175	1985	0.09000
53176	1985	0.06458
53177	1985	0.04275
53178	1985	0.04475
53179	1985	0.05842
53180	1985	0.07417
53181	1985	0.06833
53182	1985	0.06900
53183	1985	0.08042
53184	1985	0.05820
53185	1985	0.02650
53186	1985	0.06000
53187	1985	0.05508
53188	1985	0.04842
53189	1985	0.02817
53190	1985	0.04925
53191	1985	0.05100
53192	1985	0.03175
53193	1985	0.05083
53194	1985	0.03358
53195	1985	0.05100
53196	1985	0.04808
53197	1985	0.04000
53198	1985	0.02575
53199	1985	0.03658
53200	1985	0.05783
53201	1985	0.04842
53202	1985	0.05917
53203	1985	0.05225
53204	1985	0.10420
53205	1985	0.08520
53206	1985	0.07578
53207	1985	0.06800
53208	1985	0.06475
53209	1985	0.05867
53210	1985	0.04708
53211	1985	0.09770
53212	1985	0.09000
53213	1985	0.05600
53214	1985	0.04842
53215	1985	0.06983
53216	1985	0.11967
53217	1985	0.05808
53218	1985	0.04892
53219	1985	0.04017
53220	1985	0.06650
53221	1985	0.05900
53222	1985	0.08825
53223	1985	0.06892
53224	1985	0.08942
53225	1985	0.07400
[truncated: 39,738 more rows]
