# Supplementary material for: Trend Patterns of Vegetative Coverage and Their Underlying Causes in the Deserts of Northwest China over 1982 – 2008
Source: PLoS One. 2015 May 11;10(5):e0126044. doi: 10.1371/journal.pone.0126044 (PMC4427295; doi:10.1371/journal.pone.0126044)
Supplement: S1 Dataset — (ZIP) [file pone.0126044.s001.zip › S1_data/NDVI/NDVI_1986.txt]

21143	1986	0.04525
21144	1986	0.04417
21149	1986	0.07850
21150	1986	0.02567
21151	1986	0.02742
22143	1986	0.03192
22144	1986	0.04875
22145	1986	0.10550
22148	1986	0.04958
22149	1986	0.08592
22150	1986	0.04042
22151	1986	0.07850
22152	1986	0.04308
22153	1986	0.10892
22169	1986	0.12400
22170	1986	0.04075
22171	1986	0.07195
23142	1986	0.08792
23143	1986	0.18800
23144	1986	0.04733
23145	1986	0.10667
23146	1986	0.06067
23147	1986	0.03917
23148	1986	0.04225
23149	1986	0.03133
23150	1986	0.04725
23151	1986	0.04425
23152	1986	0.03633
23153	1986	0.05083
23154	1986	0.06175
23169	1986	0.10367
23170	1986	0.07258
23171	1986	0.07058
24142	1986	0.12675
24143	1986	0.20258
24144	1986	0.07192
24145	1986	0.05017
24146	1986	0.06008
24147	1986	0.06075
24148	1986	0.06908
24149	1986	0.03158
24150	1986	0.05567
24151	1986	0.06392
24152	1986	0.03350
24153	1986	0.03200
24154	1986	0.05583
24169	1986	0.16125
24170	1986	0.10850
24171	1986	0.05892
24172	1986	0.10483
25141	1986	0.15917
25142	1986	0.19150
25143	1986	0.16392
25144	1986	0.06133
25145	1986	0.04067
25146	1986	0.04783
25147	1986	0.06883
25148	1986	0.04925
25149	1986	0.10350
25150	1986	0.04517
25151	1986	0.05533
25152	1986	0.05442
25153	1986	0.03933
25169	1986	0.14467
25170	1986	0.10695
25171	1986	0.06400
25172	1986	0.09337
25173	1986	0.09775
26139	1986	0.16517
26140	1986	0.12458
26141	1986	0.10675
26142	1986	0.05517
26143	1986	0.07433
26144	1986	0.06308
26145	1986	0.04508
26146	1986	0.03625
26147	1986	0.02858
26148	1986	0.04450
26149	1986	0.05492
26150	1986	0.06117
26151	1986	0.08708
26152	1986	0.05958
26153	1986	0.06092
26170	1986	0.04928
26171	1986	0.08783
26172	1986	0.07592
26173	1986	0.11900
27138	1986	0.16383
27139	1986	0.09925
27140	1986	0.08358
27141	1986	0.08183
27142	1986	0.09350
27143	1986	0.07708
27144	1986	0.08642
27145	1986	0.07625
27146	1986	0.09683
27147	1986	0.02442
27148	1986	0.03267
27149	1986	0.06333
27150	1986	0.05833
27151	1986	0.07958
27152	1986	0.05733
27153	1986	0.07842
27154	1986	0.07550
27165	1986	0.07475
27166	1986	0.07183
27169	1986	0.11867
27170	1986	0.08208
27171	1986	0.10558
27172	1986	0.10158
27173	1986	0.13575
28137	1986	0.13992
28138	1986	0.10717
28139	1986	0.12292
28140	1986	0.08100
28141	1986	0.08600
28142	1986	0.08725
28143	1986	0.08708
28144	1986	0.10033
28145	1986	0.08317
28146	1986	0.07050
28147	1986	0.10492
28148	1986	0.05892
28149	1986	0.06875
28150	1986	0.08983
28151	1986	0.10917
28152	1986	0.07808
28153	1986	0.07617
28154	1986	0.06158
28159	1986	0.07417
28160	1986	0.09733
28161	1986	0.07400
28163	1986	0.08042
28164	1986	0.11700
28165	1986	0.11925
28166	1986	0.04708
28167	1986	0.07250
28168	1986	0.11000
28169	1986	0.04450
28170	1986	0.03508
28171	1986	0.04525
28172	1986	0.06017
28173	1986	0.04525
28174	1986	0.10150
29137	1986	0.12183
29138	1986	0.12175
29139	1986	0.10675
29140	1986	0.07108
29141	1986	0.09058
29142	1986	0.10442
29143	1986	0.09000
29144	1986	0.10025
29145	1986	0.08225
29146	1986	0.06217
29147	1986	0.09450
29148	1986	0.08017
29149	1986	0.02492
29150	1986	0.02500
29151	1986	0.04275
29152	1986	0.06942
29153	1986	0.07850
29154	1986	0.08075
29155	1986	0.09392
29157	1986	0.06708
29158	1986	0.09517
29159	1986	0.08183
29160	1986	0.06300
29161	1986	0.08125
29162	1986	0.07567
29163	1986	0.09575
29164	1986	0.07900
29165	1986	0.04575
29166	1986	0.04500
29167	1986	0.08917
29168	1986	0.08450
29169	1986	0.05658
29170	1986	0.05608
29171	1986	0.05733
29172	1986	0.07225
29173	1986	0.11825
29174	1986	0.14308
29175	1986	0.15267
29176	1986	0.05900
29177	1986	0.12317
30137	1986	0.22175
30138	1986	0.16908
30139	1986	0.07025
30140	1986	0.08767
30141	1986	0.10217
30142	1986	0.10100
30143	1986	0.08967
30144	1986	0.09525
30145	1986	0.07433
30146	1986	0.08417
30147	1986	0.06650
30148	1986	0.10717
30149	1986	0.08258
30150	1986	0.03275
30151	1986	0.03725
30152	1986	0.06217
30153	1986	0.06742
30154	1986	0.07308
30155	1986	0.09567
30156	1986	0.10050
30157	1986	0.07358
30158	1986	0.06983
30159	1986	0.06175
30160	1986	0.03675
30161	1986	0.06425
30162	1986	0.06383
30163	1986	0.11225
30164	1986	0.07167
30165	1986	0.06492
30166	1986	0.07017
30167	1986	0.04917
30168	1986	0.05592
30169	1986	0.07617
30170	1986	0.07217
30171	1986	0.05817
30172	1986	0.08958
30173	1986	0.07175
30174	1986	0.07858
30175	1986	0.10825
30176	1986	0.06208
30177	1986	0.08000
31137	1986	0.27658
31138	1986	0.09317
31139	1986	0.12633
31140	1986	0.08725
31141	1986	0.07758
31142	1986	0.09458
31143	1986	0.10817
31144	1986	0.10633
31145	1986	0.10212
31146	1986	0.10958
31147	1986	0.12117
31148	1986	0.06708
31149	1986	0.04733
31150	1986	0.07875
31151	1986	0.04325
31152	1986	0.02417
31153	1986	0.05658
31154	1986	0.04933
31155	1986	0.05508
31156	1986	0.08517
31157	1986	0.06300
31158	1986	0.08742
31159	1986	0.12250
31160	1986	0.10692
31161	1986	0.05067
31162	1986	0.05667
31163	1986	0.05642
31164	1986	0.04133
31165	1986	0.03417
31166	1986	0.03358
31167	1986	0.05050
31168	1986	0.05383
31169	1986	0.06883
31170	1986	0.06467
31171	1986	0.06492
31172	1986	0.06050
31173	1986	0.05633
31174	1986	0.05933
31175	1986	0.11717
31176	1986	0.02525
31177	1986	0.09658
31184	1986	0.06770
31185	1986	0.05828
31186	1986	0.07120
32137	1986	0.33267
32138	1986	0.10925
32139	1986	0.09933
32140	1986	0.10558
32141	1986	0.08758
32142	1986	0.07958
32143	1986	0.07517
32144	1986	0.10075
32145	1986	0.10000
32146	1986	0.11108
32147	1986	0.14775
32148	1986	0.10933
32149	1986	0.06825
32150	1986	0.04308
32151	1986	0.05958
32152	1986	0.11475
32153	1986	0.10367
32154	1986	0.03725
32155	1986	0.03658
32156	1986	0.02992
32157	1986	0.05333
32158	1986	0.06975
32159	1986	0.11125
32160	1986	0.03717
32161	1986	0.03283
32162	1986	0.05208
32163	1986	0.07458
32164	1986	0.04792
32165	1986	0.05217
32166	1986	0.05608
32167	1986	0.05808
32168	1986	0.07917
32169	1986	0.05633
32170	1986	0.09392
32171	1986	0.04350
32172	1986	0.06550
32173	1986	0.03150
32174	1986	0.03608
32175	1986	0.02958
32176	1986	0.04275
32177	1986	0.08700
32178	1986	0.08033
32179	1986	0.05792
32180	1986	0.05892
32182	1986	0.03917
32183	1986	0.09087
32184	1986	0.09195
32185	1986	0.07428
32186	1986	0.06737
32187	1986	0.06137
32188	1986	0.05303
33136	1986	0.34725
33137	1986	0.27117
33138	1986	0.22842
33139	1986	0.10983
33140	1986	0.09200
33141	1986	0.07533
33142	1986	0.08400
33143	1986	0.08092
33144	1986	0.10217
33145	1986	0.08792
33146	1986	0.09583
33147	1986	0.07975
33148	1986	0.13767
33149	1986	0.10733
33150	1986	0.10475
33151	1986	0.11383
33152	1986	0.06650
33153	1986	0.06883
33154	1986	0.15917
33155	1986	0.05433
33156	1986	0.07878
33157	1986	0.08625
33158	1986	0.02925
33159	1986	0.13550
33160	1986	0.05342
33161	1986	0.03475
33162	1986	0.07800
33163	1986	0.08375
33164	1986	0.05300
33165	1986	0.06917
33166	1986	0.05075
33167	1986	0.05683
33168	1986	0.07267
33169	1986	0.11758
33170	1986	0.09192
33171	1986	0.07850
33172	1986	0.04333
33173	1986	0.04042
33174	1986	0.07017
33175	1986	0.05783
33176	1986	0.05575
33177	1986	0.05483
33178	1986	0.05967
33179	1986	0.04108
33180	1986	0.05575
33181	1986	0.03758
33182	1986	0.05483
33183	1986	0.09900
33184	1986	0.09733
33185	1986	0.07087
33186	1986	0.05870
33187	1986	0.06578
33188	1986	0.06612
33189	1986	0.05770
34136	1986	0.19342
34137	1986	0.23950
34138	1986	0.22058
34139	1986	0.13342
34140	1986	0.08692
34141	1986	0.11525
34142	1986	0.10658
34143	1986	0.09383
34144	1986	0.08800
34145	1986	0.09658
34146	1986	0.09217
34147	1986	0.05783
34148	1986	0.07900
34149	1986	0.15375
34150	1986	0.09733
34151	1986	0.09975
34152	1986	0.08783
34153	1986	0.13867
34154	1986	0.09000
34155	1986	0.07633
34156	1986	0.07283
34157	1986	0.09400
34158	1986	0.07933
34159	1986	0.06300
34160	1986	0.04825
34161	1986	0.07525
34162	1986	0.10300
34163	1986	0.09200
34164	1986	0.05867
34165	1986	0.09625
34166	1986	0.08425
34167	1986	0.12300
34168	1986	0.07233
34169	1986	0.07842
34170	1986	0.08808
34171	1986	0.08575
34172	1986	0.05333
34173	1986	0.06925
34174	1986	0.05742
34175	1986	0.04183
34176	1986	0.04892
34177	1986	0.04283
34178	1986	0.04183
34179	1986	0.04700
34180	1986	0.04508
34181	1986	0.03808
34182	1986	0.08850
34183	1986	0.08717
34184	1986	0.04342
34185	1986	0.10825
34186	1986	0.04650
34187	1986	0.08317
34188	1986	0.05920
34189	1986	0.06362
35136	1986	0.05783
35137	1986	0.08392
35138	1986	0.12508
35139	1986	0.12225
35140	1986	0.04600
35141	1986	0.06008
35142	1986	0.12150
35143	1986	0.10008
35144	1986	0.08333
35145	1986	0.07800
35146	1986	0.08025
35147	1986	0.05550
35148	1986	0.04175
35149	1986	0.03758
35150	1986	0.05275
35151	1986	0.08225
35152	1986	0.08358
35153	1986	0.11392
35154	1986	0.12917
35155	1986	0.08567
35156	1986	0.08150
35157	1986	0.10733
35158	1986	0.08950
35159	1986	0.06242
35160	1986	0.09275
35161	1986	0.10700
35162	1986	0.07308
35163	1986	0.10008
35164	1986	0.12958
35165	1986	0.12367
35166	1986	0.11175
35167	1986	0.13575
35168	1986	0.09642
35169	1986	0.10583
35170	1986	0.05125
35171	1986	0.06658
35172	1986	0.07042
35173	1986	0.05575
35174	1986	0.04708
35175	1986	0.05217
35176	1986	0.05492
35177	1986	0.04217
35178	1986	0.05375
35179	1986	0.03508
35180	1986	0.03933
35181	1986	0.09492
35182	1986	0.07908
35183	1986	0.07667
35184	1986	0.02092
35185	1986	0.03975
35186	1986	0.03842
35187	1986	0.10542
35188	1986	0.06037
35189	1986	0.08137
35190	1986	0.08012
36134	1986	0.10917
36135	1986	0.19283
36136	1986	0.11275
36137	1986	0.12008
36138	1986	0.10908
36139	1986	0.11567
36140	1986	0.04742
36141	1986	0.09975
36142	1986	0.14783
36143	1986	0.13517
36144	1986	0.08942
36145	1986	0.07567
36146	1986	0.07750
36147	1986	0.07775
36148	1986	0.06042
36149	1986	0.05300
36150	1986	0.04800
36151	1986	0.04858
36152	1986	0.05542
36153	1986	0.08967
36154	1986	0.08525
36155	1986	0.14033
36156	1986	0.15100
36157	1986	0.09142
36158	1986	0.07725
36159	1986	0.06133
36160	1986	0.08233
36161	1986	0.11558
36162	1986	0.12267
36163	1986	0.10183
36164	1986	0.08892
36165	1986	0.14242
36166	1986	0.10808
36167	1986	0.12358
36168	1986	0.15592
36169	1986	0.13233
36170	1986	0.07633
36171	1986	0.11217
36172	1986	0.09958
36173	1986	0.07108
36174	1986	0.09483
36175	1986	0.07492
36176	1986	0.05100
36177	1986	0.05875
36178	1986	0.12692
36179	1986	0.10458
36180	1986	0.02342
36181	1986	0.04225
36182	1986	0.04183
36183	1986	0.03258
36184	1986	0.07875
36185	1986	0.04575
36186	1986	0.05075
36187	1986	0.11050
36188	1986	0.03325
36189	1986	0.08092
36190	1986	0.06212
36191	1986	0.06012
37134	1986	0.16492
37135	1986	0.05967
37136	1986	0.10717
37137	1986	0.11342
37138	1986	0.11092
37139	1986	0.10858
37140	1986	0.10125
37141	1986	0.10392
37142	1986	0.13000
37143	1986	0.12017
37144	1986	0.10350
37145	1986	0.10917
37146	1986	0.07058
37147	1986	0.07058
37148	1986	0.07508
37149	1986	0.09675
37150	1986	0.10592
37151	1986	0.08417
37152	1986	0.06375
37153	1986	0.08475
37154	1986	0.06992
37155	1986	0.07383
37156	1986	0.10392
37157	1986	0.11833
37158	1986	0.07508
37159	1986	0.10800
37160	1986	0.09150
37161	1986	0.13667
37162	1986	0.13608
37163	1986	0.10250
37164	1986	0.07550
37165	1986	0.14550
37166	1986	0.08200
37167	1986	0.12600
37168	1986	0.09392
37169	1986	0.11258
37170	1986	0.12583
37171	1986	0.07800
37172	1986	0.07725
37173	1986	0.07708
37174	1986	0.09800
37175	1986	0.09392
37176	1986	0.06683
37177	1986	0.07917
37178	1986	0.07467
37179	1986	0.03967
37180	1986	0.09942
37181	1986	0.01717
37182	1986	0.07642
37183	1986	0.03800
37184	1986	0.03792
37185	1986	0.10833
37186	1986	0.10175
37187	1986	0.04783
37188	1986	0.04575
37189	1986	0.04133
37190	1986	0.09250
37191	1986	0.08425
37192	1986	0.05970
38135	1986	0.09475
38136	1986	0.05325
38137	1986	0.11417
38138	1986	0.12467
38139	1986	0.12575
38140	1986	0.08833
38141	1986	0.09795
38142	1986	0.11767
38143	1986	0.15558
38144	1986	0.09608
38145	1986	0.08325
38146	1986	0.05917
38147	1986	0.06792
38148	1986	0.09483
38149	1986	0.10592
38150	1986	0.23425
38151	1986	0.03850
38152	1986	0.10683
38153	1986	0.10567
38154	1986	0.05408
38155	1986	0.06092
38156	1986	0.09025
38157	1986	0.11692
38158	1986	0.06892
38159	1986	0.11575
38160	1986	0.10592
38161	1986	0.08408
38162	1986	0.12458
38163	1986	0.12025
38164	1986	0.08717
38165	1986	0.14933
38166	1986	0.13225
38167	1986	0.08333
38168	1986	0.08483
38169	1986	0.08050
38170	1986	0.07825
38171	1986	0.08408
38172	1986	0.08300
38173	1986	0.09483
38174	1986	0.08417
38175	1986	0.09500
38176	1986	0.13100
38177	1986	0.07442
38178	1986	0.07850
38179	1986	0.07058
38180	1986	0.04592
38181	1986	0.07592
38182	1986	0.01850
38183	1986	0.02033
38184	1986	0.03050
38185	1986	0.03583
38186	1986	0.10025
38187	1986	0.02850
38188	1986	0.08092
38189	1986	0.04292
38190	1986	0.03858
38191	1986	0.10492
38192	1986	0.09558
38193	1986	0.06553
39136	1986	0.10667
39137	1986	0.12858
39138	1986	0.10717
39139	1986	0.10833
39140	1986	0.11358
39141	1986	0.14133
39142	1986	0.14158
39143	1986	0.12267
39144	1986	0.09617
39145	1986	0.09025
39146	1986	0.06308
39147	1986	0.07425
39148	1986	0.21333
39149	1986	0.03942
39150	1986	0.16817
39151	1986	0.15150
39152	1986	0.17675
39153	1986	0.05283
39154	1986	0.07875
39155	1986	0.05958
39156	1986	0.08183
39157	1986	0.10333
39158	1986	0.11800
39159	1986	0.06383
39160	1986	0.08567
39161	1986	0.10808
39162	1986	0.15183
39163	1986	0.14150
39164	1986	0.10808
39165	1986	0.07525
39166	1986	0.06625
39167	1986	0.10850
39168	1986	0.13992
39169	1986	0.12633
39170	1986	0.13900
39171	1986	0.14192
39172	1986	0.10883
39173	1986	0.15708
39174	1986	0.08317
39175	1986	0.11667
39176	1986	0.13850
39177	1986	0.17900
39178	1986	0.10408
39179	1986	0.03942
39180	1986	0.08842
39181	1986	0.04608
39182	1986	0.02717
39183	1986	0.02242
39184	1986	0.03792
39185	1986	0.04517
39186	1986	0.04400
39187	1986	0.08183
39188	1986	0.03458
39189	1986	0.04742
39190	1986	0.09375
39191	1986	0.03117
39192	1986	0.09592
39193	1986	0.04803
39194	1986	0.06345
40135	1986	0.08783
40136	1986	0.10392
40137	1986	0.09000
40138	1986	0.09517
40139	1986	0.09450
40140	1986	0.09475
40141	1986	0.10558
40142	1986	0.11258
40143	1986	0.09783
40144	1986	0.09825
40145	1986	0.08850
40146	1986	0.08342
40147	1986	0.08533
40148	1986	0.11492
40149	1986	0.19517
40150	1986	0.32167
40151	1986	0.32125
40152	1986	0.26767
40153	1986	0.07317
40154	1986	0.05100
40155	1986	0.05533
40156	1986	0.10425
40157	1986	0.08850
40158	1986	0.07650
40159	1986	0.07475
40160	1986	0.13217
40161	1986	0.11383
40162	1986	0.14100
40163	1986	0.07342
40164	1986	0.09125
40165	1986	0.08192
40166	1986	0.06475
40167	1986	0.09025
40168	1986	0.12358
40169	1986	0.14158
40170	1986	0.13275
40171	1986	0.18442
40172	1986	0.18983
40173	1986	0.20717
40174	1986	0.20892
40175	1986	0.10575
40176	1986	0.12200
40177	1986	0.19950
40178	1986	0.18142
40179	1986	0.11017
40180	1986	0.04142
40181	1986	0.05333
40182	1986	0.03750
40183	1986	0.06583
40184	1986	0.04600
40185	1986	0.03683
40186	1986	0.10442
40187	1986	0.08183
40188	1986	0.07792
40189	1986	0.03633
40190	1986	0.03450
40191	1986	0.03017
40192	1986	0.09083
40193	1986	0.10417
40194	1986	0.05128
41135	1986	0.13183
41136	1986	0.09017
41137	1986	0.09842
41138	1986	0.11175
41139	1986	0.07950
41140	1986	0.09575
41141	1986	0.11450
41142	1986	0.10492
41143	1986	0.09617
41144	1986	0.08592
41145	1986	0.06525
41146	1986	0.12675
41147	1986	0.17783
41148	1986	0.26217
41149	1986	0.34325
41150	1986	0.26117
41151	1986	0.26075
41152	1986	0.31508
41153	1986	0.17508
41154	1986	0.09175
41155	1986	0.21217
41156	1986	0.19075
41157	1986	0.09175
41158	1986	0.07300
41159	1986	0.04825
41160	1986	0.08617
41161	1986	0.08267
41162	1986	0.10683
41163	1986	0.13133
41164	1986	0.11500
41165	1986	0.09500
41166	1986	0.06000
41167	1986	0.07492
41168	1986	0.08142
41169	1986	0.07925
41170	1986	0.07983
41171	1986	0.13992
41172	1986	0.09375
41173	1986	0.14567
41174	1986	0.16142
41175	1986	0.08208
41176	1986	0.08275
41177	1986	0.15367
41178	1986	0.09800
41179	1986	0.10892
41180	1986	0.11183
41181	1986	0.07400
41182	1986	0.04817
41183	1986	0.02917
41184	1986	0.02517
41185	1986	0.04150
41186	1986	0.03825
41187	1986	0.07567
41188	1986	0.08092
41189	1986	0.04375
41190	1986	0.08842
41191	1986	0.08183
41192	1986	0.07633
41193	1986	0.08800
41194	1986	0.05178
41195	1986	0.05662
41230	1986	0.10117
41231	1986	0.07642
41232	1986	0.06775
41233	1986	0.07458
41234	1986	0.08683
41235	1986	0.06267
41242	1986	0.05408
41243	1986	0.08200
41244	1986	0.07067
42135	1986	0.11150
42136	1986	0.08592
42137	1986	0.08750
42138	1986	0.05675
42139	1986	0.06233
42140	1986	0.07533
42141	1986	0.10758
42142	1986	0.08417
42143	1986	0.07750
42144	1986	0.09458
42145	1986	0.08025
42146	1986	0.05225
42147	1986	0.05325
42148	1986	0.11508
42149	1986	0.28992
42150	1986	0.28217
42151	1986	0.26100
42152	1986	0.24858
42153	1986	0.21042
42154	1986	0.19892
42155	1986	0.24392
42156	1986	0.11042
42157	1986	0.18958
42158	1986	0.04533
42159	1986	0.05158
42160	1986	0.06367
42161	1986	0.06692
42162	1986	0.08483
42163	1986	0.07275
42164	1986	0.07900
42165	1986	0.08100
42166	1986	0.06458
42167	1986	0.06367
42168	1986	0.07433
42169	1986	0.06817
42170	1986	0.08092
42171	1986	0.09367
42172	1986	0.09592
42173	1986	0.09108
42174	1986	0.08192
42175	1986	0.10733
42176	1986	0.15133
42177	1986	0.10433
42178	1986	0.08100
42179	1986	0.07050
42180	1986	0.07800
42181	1986	0.07350
42182	1986	0.05767
42183	1986	0.03575
42184	1986	0.03500
42185	1986	0.04625
42186	1986	0.05325
42187	1986	0.04017
42188	1986	0.04433
42189	1986	0.04283
42190	1986	0.05633
42191	1986	0.03708
42192	1986	0.08817
42193	1986	0.02717
42194	1986	0.07792
42195	1986	0.05078
42229	1986	0.06075
42230	1986	0.10325
42231	1986	0.03967
42232	1986	0.06975
42233	1986	0.08842
42234	1986	0.07350
42235	1986	0.08600
42236	1986	0.09117
42237	1986	0.04850
42238	1986	0.08900
42239	1986	0.11025
42240	1986	0.08375
42241	1986	0.08925
42242	1986	0.07850
42243	1986	0.09608
42244	1986	0.07758
42245	1986	0.07925
42246	1986	0.07983
42247	1986	0.09600
42248	1986	0.11483
43135	1986	0.15342
43136	1986	0.13375
43137	1986	0.11400
43138	1986	0.12275
43139	1986	0.06417
43140	1986	0.10633
43141	1986	0.14592
43142	1986	0.10483
43143	1986	0.07008
43144	1986	0.06175
43145	1986	0.05650
43146	1986	0.10375
43147	1986	0.08750
43148	1986	0.17433
43149	1986	0.34683
43150	1986	0.30392
43151	1986	0.25300
43152	1986	0.20708
43153	1986	0.18567
43154	1986	0.13142
43155	1986	0.27133
43156	1986	0.03850
43157	1986	0.05575
43158	1986	0.12075
43159	1986	0.09600
43160	1986	0.05192
43161	1986	0.05750
43162	1986	0.07208
43163	1986	0.06317
43164	1986	0.06358
43165	1986	0.06242
43166	1986	0.05558
43167	1986	0.04942
43168	1986	0.12983
43169	1986	0.05067
43170	1986	0.06517
43171	1986	0.06983
43172	1986	0.07900
43173	1986	0.07200
43174	1986	0.07533
43175	1986	0.09442
43176	1986	0.11900
43177	1986	0.12300
43178	1986	0.09083
43179	1986	0.07525
43180	1986	0.07933
43181	1986	0.06158
43182	1986	0.07117
43183	1986	0.03608
43184	1986	0.03383
43185	1986	0.02842
43186	1986	0.08600
43187	1986	0.04508
43188	1986	0.03433
43189	1986	0.05733
43190	1986	0.03717
43191	1986	0.04950
43192	1986	0.10525
43193	1986	0.06678
43194	1986	0.06933
43195	1986	0.03600
43196	1986	0.04592
43229	1986	0.07392
43230	1986	0.07358
43231	1986	0.04775
43232	1986	0.07250
43233	1986	0.06525
43234	1986	0.08175
43235	1986	0.07608
43236	1986	0.05658
43237	1986	0.09958
43238	1986	0.07050
43239	1986	0.08525
43240	1986	0.08525
43241	1986	0.08550
43242	1986	0.09183
43243	1986	0.10275
43244	1986	0.08483
43245	1986	0.09342
43246	1986	0.09658
43247	1986	0.09500
43248	1986	0.22512
44137	1986	0.10275
44139	1986	0.12000
44140	1986	0.06983
44141	1986	0.10633
44142	1986	0.09308
44143	1986	0.05633
44144	1986	0.08683
44145	1986	0.07417
44146	1986	0.09883
44147	1986	0.19333
44148	1986	0.08233
44149	1986	0.25575
44150	1986	0.29292
44151	1986	0.26033
44152	1986	0.27642
44153	1986	0.14758
44154	1986	0.16725
44155	1986	0.09600
44156	1986	0.10983
44157	1986	0.04842
44158	1986	0.08292
44159	1986	0.12150
44160	1986	0.03192
44161	1986	0.05408
44162	1986	0.05875
44163	1986	0.06017
44164	1986	0.05567
44165	1986	0.04850
44166	1986	0.04775
44167	1986	0.05925
44168	1986	0.05700
44169	1986	0.06408
44170	1986	0.07942
44171	1986	0.06167
44172	1986	0.06658
44173	1986	0.05567
44174	1986	0.08025
44175	1986	0.08417
44176	1986	0.08958
44177	1986	0.10350
44178	1986	0.10783
44179	1986	0.07883
44180	1986	0.07350
44181	1986	0.08533
44182	1986	0.07083
44183	1986	0.04200
44184	1986	0.09350
44185	1986	0.02758
44186	1986	0.02758
44187	1986	0.04567
44188	1986	0.05983
44189	1986	0.06133
44190	1986	0.06125
44191	1986	0.05642
44192	1986	0.03892
44193	1986	0.03675
44194	1986	0.03825
44195	1986	0.04267
44196	1986	0.09158
44229	1986	0.04850
44230	1986	0.07508
44231	1986	0.04325
44232	1986	0.08542
44233	1986	0.05750
44234	1986	0.06325
44235	1986	0.08117
44236	1986	0.06633
44237	1986	0.10933
44238	1986	0.09850
44239	1986	0.09042
44240	1986	0.12058
44241	1986	0.08742
44242	1986	0.13433
44243	1986	0.08917
44244	1986	0.12608
44245	1986	0.10383
44246	1986	0.06908
44247	1986	0.07883
44248	1986	0.06950
44249	1986	0.22045
45139	1986	0.10942
45140	1986	0.08400
45141	1986	0.11408
45142	1986	0.05992
45143	1986	0.10700
45144	1986	0.08958
45145	1986	0.06967
45146	1986	0.11733
45147	1986	0.18033
45148	1986	0.04767
45149	1986	0.11083
45150	1986	0.25083
45151	1986	0.24283
45152	1986	0.27450
45153	1986	0.15525
45154	1986	0.18550
45155	1986	0.07217
45156	1986	0.04267
45157	1986	0.10020
45158	1986	0.04517
45159	1986	0.06392
45160	1986	0.07025
45161	1986	0.06575
45162	1986	0.08458
45163	1986	0.06367
45164	1986	0.05392
45165	1986	0.06400
45166	1986	0.06442
45167	1986	0.15200
45168	1986	0.04317
45169	1986	0.05400
45170	1986	0.05208
45171	1986	0.05292
45172	1986	0.05483
45173	1986	0.05483
45174	1986	0.07683
45175	1986	0.07592
45176	1986	0.08392
45177	1986	0.10683
45178	1986	0.15608
45179	1986	0.08208
45180	1986	0.08800
45181	1986	0.04942
45182	1986	0.05567
45183	1986	0.05178
45184	1986	0.07687
45185	1986	0.07383
45186	1986	0.08008
45187	1986	0.07558
45188	1986	0.01550
45189	1986	0.05500
45190	1986	0.05908
45191	1986	0.05483
45192	1986	0.05050
45193	1986	0.04675
45194	1986	0.04900
45195	1986	0.04042
45196	1986	0.07783
45229	1986	0.08467
45230	1986	0.06125
45231	1986	0.06825
45232	1986	0.05167
45233	1986	0.05408
45234	1986	0.05750
45235	1986	0.05133
45236	1986	0.06433
45237	1986	0.11533
45238	1986	0.09742
45239	1986	0.09150
45240	1986	0.10700
45241	1986	0.08625
45242	1986	0.10358
45243	1986	0.10283
45244	1986	0.08650
45245	1986	0.08292
45246	1986	0.09033
45247	1986	0.05558
45248	1986	0.22795
45249	1986	0.21412
46139	1986	0.12583
46140	1986	0.10350
46141	1986	0.12850
46142	1986	0.08017
46143	1986	0.07150
46144	1986	0.08658
46145	1986	0.07367
46146	1986	0.05658
46147	1986	0.06992
46148	1986	0.05917
46149	1986	0.09392
46150	1986	0.13975
46151	1986	0.29192
46152	1986	0.20375
46153	1986	0.18717
46154	1986	0.14558
46155	1986	0.10050
46156	1986	0.05683
46157	1986	0.04933
46158	1986	0.04908
46159	1986	0.04558
46160	1986	0.06042
46161	1986	0.07750
46162	1986	0.13642
46163	1986	0.09475
46164	1986	0.04958
46165	1986	0.12250
46166	1986	0.10483
46167	1986	0.06058
46168	1986	0.05850
46169	1986	0.05842
46170	1986	0.06958
46171	1986	0.05425
46172	1986	0.06525
46173	1986	0.04842
46174	1986	0.06125
46175	1986	0.06125
46176	1986	0.09192
46177	1986	0.09617
46178	1986	0.14100
46179	1986	0.07350
46180	1986	0.07267
46181	1986	0.05892
46182	1986	0.06108
46183	1986	0.06300
46184	1986	0.04392
46185	1986	0.02203
46186	1986	0.08017
46187	1986	0.08925
46188	1986	0.06992
46189	1986	0.03167
46190	1986	0.05708
46191	1986	0.06858
46192	1986	0.06650
46193	1986	0.02900
46194	1986	0.04558
46195	1986	0.03500
46196	1986	0.10317
46197	1986	0.08242
46198	1986	0.06408
46199	1986	0.06883
46200	1986	0.06883
46201	1986	0.06333
46202	1986	0.12533
46203	1986	0.11325
46205	1986	0.03625
46206	1986	0.08583
46207	1986	0.08400
46233	1986	0.05442
46234	1986	0.08958
46235	1986	0.07025
46236	1986	0.07825
46237	1986	0.07733
46238	1986	0.06483
46239	1986	0.09550
46240	1986	0.10833
46241	1986	0.06292
46242	1986	0.08075
46243	1986	0.09992
46244	1986	0.11008
46245	1986	0.08017
46246	1986	0.09342
46247	1986	0.10800
46248	1986	0.08208
46249	1986	0.19778
47139	1986	0.06392
47140	1986	0.07075
47141	1986	0.12125
47142	1986	0.08392
47143	1986	0.08900
47144	1986	0.09050
47145	1986	0.06617
47146	1986	0.07342
47147	1986	0.10892
47148	1986	0.05508
47149	1986	0.06075
47150	1986	0.26900
47151	1986	0.18492
47152	1986	0.13033
47153	1986	0.13533
47154	1986	0.16800
47155	1986	0.07333
47156	1986	0.06833
47157	1986	0.05742
47158	1986	0.04767
47159	1986	0.04900
47160	1986	0.04900
47161	1986	0.05308
47162	1986	0.11592
47163	1986	0.22908
47164	1986	0.25750
47165	1986	0.13533
47166	1986	0.14583
47167	1986	0.18742
47168	1986	0.16117
47169	1986	0.09233
47170	1986	0.11600
47171	1986	0.05783
47172	1986	0.04758
47173	1986	0.06492
47174	1986	0.12475
47175	1986	0.06550
47176	1986	0.06142
47177	1986	0.08350
47178	1986	0.11500
47179	1986	0.09500
47180	1986	0.09967
47181	1986	0.06908
47182	1986	0.03642
47183	1986	0.03808
47184	1986	0.02808
47185	1986	0.05787
47186	1986	0.04150
47187	1986	0.03700
47188	1986	0.07825
47189	1986	0.08192
47190	1986	0.05500
47191	1986	0.05233
47192	1986	0.05592
47193	1986	0.06475
47194	1986	0.06017
47195	1986	0.03992
47196	1986	0.03717
47197	1986	0.09133
47198	1986	0.04925
47199	1986	0.07067
47200	1986	0.06008
47201	1986	0.05492
47202	1986	0.04992
47203	1986	0.06783
47204	1986	0.03342
47205	1986	0.03933
47206	1986	0.03983
47207	1986	0.10175
47218	1986	0.07217
47219	1986	0.06525
47220	1986	0.08292
47232	1986	0.09467
47233	1986	0.08883
47234	1986	0.09417
47235	1986	0.11375
47236	1986	0.07992
47237	1986	0.09567
47238	1986	0.07825
47239	1986	0.06433
47240	1986	0.08050
47241	1986	0.07617
47242	1986	0.07192
47243	1986	0.08508
47244	1986	0.08767
47245	1986	0.10367
47246	1986	0.09825
47247	1986	0.11325
47248	1986	0.07825
47249	1986	0.03200
47250	1986	0.22637
48139	1986	0.11850
48140	1986	0.09825
48141	1986	0.12875
48142	1986	0.09808
48143	1986	0.08192
48144	1986	0.06125
48145	1986	0.06200
48146	1986	0.05317
48147	1986	0.09925
48148	1986	0.08425
48149	1986	0.17808
48150	1986	0.22408
48151	1986	0.15475
48152	1986	0.12542
48153	1986	0.13567
48154	1986	0.11475
48155	1986	0.06442
48156	1986	0.06817
48157	1986	0.05008
48158	1986	0.06208
48159	1986	0.05142
48160	1986	0.05733
48161	1986	0.11417
48162	1986	0.16217
48163	1986	0.27108
48164	1986	0.33292
48165	1986	0.24208
48166	1986	0.28717
48167	1986	0.27075
48168	1986	0.30658
48169	1986	0.30358
48170	1986	0.26242
48171	1986	0.04575
48172	1986	0.08375
48173	1986	0.10708
48174	1986	0.08717
48175	1986	0.03483
48176	1986	0.06842
48177	1986	0.08808
48178	1986	0.08708
48179	1986	0.11633
48180	1986	0.08475
48181	1986	0.06967
48182	1986	0.07100
48183	1986	0.11483
48184	1986	0.04067
48185	1986	0.08175
48186	1986	0.04133
48187	1986	0.05058
48188	1986	0.08617
48189	1986	0.08100
48190	1986	0.04117
48191	1986	0.06250
48192	1986	0.06708
48193	1986	0.06175
48194	1986	0.05817
48195	1986	0.05775
48196	1986	0.11183
48197	1986	0.05833
48198	1986	0.05925
48199	1986	0.06375
48200	1986	0.06208
48201	1986	0.04917
48202	1986	0.04108
48203	1986	0.12750
48204	1986	0.04642
48205	1986	0.03000
48206	1986	0.09158
48207	1986	0.09608
48208	1986	0.08775
48213	1986	0.05592
48214	1986	0.03942
48215	1986	0.04058
48216	1986	0.02483
48217	1986	0.08300
48218	1986	0.08083
48219	1986	0.05817
48220	1986	0.07175
48221	1986	0.08475
48222	1986	0.07675
48232	1986	0.07075
48233	1986	0.06642
48234	1986	0.11420
48235	1986	0.10017
48236	1986	0.11108
48237	1986	0.08475
48238	1986	0.07867
48239	1986	0.05200
48240	1986	0.06950
48241	1986	0.06783
48242	1986	0.06575
48243	1986	0.06817
48244	1986	0.07433
48245	1986	0.08675
48246	1986	0.09950
48247	1986	0.11400
48248	1986	0.08350
48249	1986	0.11492
48250	1986	0.07592
49139	1986	0.12175
49140	1986	0.09217
49141	1986	0.10142
49142	1986	0.07958
49143	1986	0.06975
49144	1986	0.05900
49145	1986	0.05658
49146	1986	0.05642
49147	1986	0.06675
49148	1986	0.10617
49149	1986	0.18558
49150	1986	0.15692
49151	1986	0.20267
49152	1986	0.09292
49153	1986	0.08408
49154	1986	0.07158
49155	1986	0.16550
49156	1986	0.08242
49157	1986	0.07325
49158	1986	0.08800
49159	1986	0.08150
49160	1986	0.12758
49161	1986	0.23792
49162	1986	0.30358
49163	1986	0.28942
49164	1986	0.31800
49165	1986	0.26117
49166	1986	0.21533
49167	1986	0.26333
49168	1986	0.29617
49169	1986	0.29367
49170	1986	0.21783
49171	1986	0.12008
49172	1986	0.03375
49173	1986	0.04042
49174	1986	0.04858
49175	1986	0.05542
49176	1986	0.06517
49177	1986	0.07667
49178	1986	0.07800
49179	1986	0.08258
49180	1986	0.08625
49181	1986	0.09392
49182	1986	0.06233
49183	1986	0.04242
49184	1986	0.05817
49185	1986	0.04667
49186	1986	0.05300
49187	1986	0.05150
49188	1986	0.04492
49189	1986	0.03967
49190	1986	0.02483
49191	1986	0.05008
49192	1986	0.06867
49193	1986	0.06433
49194	1986	0.05808
49195	1986	0.04208
49196	1986	0.03683
49197	1986	0.05875
49198	1986	0.05692
49199	1986	0.05383
49200	1986	0.04767
49201	1986	0.04458
49202	1986	0.11025
49203	1986	0.06533
49204	1986	0.11633
49205	1986	0.09917
49206	1986	0.03358
49207	1986	0.05825
49208	1986	0.10000
49209	1986	0.03750
49213	1986	0.05783
49214	1986	0.04650
49215	1986	0.04875
49216	1986	0.05600
49217	1986	0.03608
49218	1986	0.04375
49219	1986	0.12142
49220	1986	0.06533
49221	1986	0.08708
49222	1986	0.09100
49223	1986	0.06817
49224	1986	0.06475
49225	1986	0.07292
49226	1986	0.09775
49228	1986	0.08875
49229	1986	0.09892
49230	1986	0.09700
49231	1986	0.07525
49232	1986	0.07525
49233	1986	0.10003
49234	1986	0.10492
49235	1986	0.09042
49236	1986	0.12375
49237	1986	0.10200
49238	1986	0.09125
49239	1986	0.08033
49240	1986	0.09008
49241	1986	0.07375
49242	1986	0.06808
49243	1986	0.05333
49244	1986	0.05125
49245	1986	0.07750
49246	1986	0.10258
49247	1986	0.10425
49248	1986	0.10725
49249	1986	0.07208
49250	1986	0.06275
49251	1986	0.08508
50138	1986	0.06267
50139	1986	0.07858
50140	1986	0.11800
50141	1986	0.13808
50142	1986	0.07942
50143	1986	0.12600
50144	1986	0.08450
50145	1986	0.06692
50146	1986	0.06500
50147	1986	0.08492
50148	1986	0.10058
50149	1986	0.11742
50150	1986	0.16717
50151	1986	0.14125
50152	1986	0.06083
50153	1986	0.06825
50154	1986	0.06758
50155	1986	0.14725
50156	1986	0.13492
50157	1986	0.08308
50158	1986	0.09658
50159	1986	0.11958
50160	1986	0.19425
50161	1986	0.23475
50162	1986	0.28100
50163	1986	0.17992
50164	1986	0.21867
50165	1986	0.23550
50166	1986	0.17400
50167	1986	0.20508
50168	1986	0.13275
50169	1986	0.18108
50170	1986	0.18917
50171	1986	0.03575
50172	1986	0.04483
50173	1986	0.07817
50174	1986	0.03925
50175	1986	0.05700
50176	1986	0.06508
50177	1986	0.11858
50178	1986	0.08100
50179	1986	0.08658
50180	1986	0.08025
50181	1986	0.08950
50182	1986	0.07817
50183	1986	0.04592
50184	1986	0.05367
50185	1986	0.06700
50186	1986	0.06192
50187	1986	0.06258
50188	1986	0.04708
50189	1986	0.05592
50190	1986	0.08742
50191	1986	0.04442
50192	1986	0.05992
50193	1986	0.06267
50194	1986	0.04658
50195	1986	0.04942
50196	1986	0.05692
50197	1986	0.05717
50198	1986	0.05417
50199	1986	0.05008
50200	1986	0.03533
50201	1986	0.09042
50202	1986	0.04075
50203	1986	0.10025
50204	1986	0.06908
50205	1986	0.04558
50206	1986	0.05095
50207	1986	0.05650
50208	1986	0.04450
50209	1986	0.08125
50210	1986	0.09400
50213	1986	0.11008
50214	1986	0.05775
50215	1986	0.04600
50216	1986	0.04500
50217	1986	0.05125
50218	1986	0.06333
50219	1986	0.06558
50220	1986	0.06425
50221	1986	0.06758
50222	1986	0.08242
50223	1986	0.09083
50224	1986	0.07883
50225	1986	0.08525
50226	1986	0.08383
50227	1986	0.06675
50228	1986	0.07025
50229	1986	0.07158
50230	1986	0.08275
50231	1986	0.06908
50232	1986	0.06617
50233	1986	0.08142
50234	1986	0.06833
50235	1986	0.10500
50236	1986	0.12500
50237	1986	0.10700
50238	1986	0.10808
50239	1986	0.09700
50240	1986	0.09408
50241	1986	0.08525
50242	1986	0.08142
50243	1986	0.06475
50244	1986	0.07233
50245	1986	0.06333
50246	1986	0.07358
50247	1986	0.11558
50248	1986	0.10475
50249	1986	0.11142
50250	1986	0.16150
50251	1986	0.07670
50252	1986	0.06728
50253	1986	0.06792
50254	1986	0.12992
51137	1986	0.05400
51138	1986	0.06592
51139	1986	0.09842
51140	1986	0.15075
51141	1986	0.10517
51142	1986	0.07408
51143	1986	0.07542
51144	1986	0.08075
51145	1986	0.06342
51146	1986	0.07367
51147	1986	0.06208
51148	1986	0.15717
51149	1986	0.08842
51150	1986	0.06975
51151	1986	0.06650
51152	1986	0.06300
51153	1986	0.05750
51154	1986	0.04700
51155	1986	0.07125
51156	1986	0.06725
51157	1986	0.05442
51158	1986	0.08200
51159	1986	0.12542
51160	1986	0.25925
51161	1986	0.18575
51162	1986	0.22925
51163	1986	0.24717
51164	1986	0.24642
51165	1986	0.05875
51166	1986	0.05508
51167	1986	0.08550
51168	1986	0.05767
51169	1986	0.09100
51170	1986	0.09592
51171	1986	0.03667
51172	1986	0.05208
51173	1986	0.04133
51174	1986	0.05475
51175	1986	0.06125
51176	1986	0.08000
51177	1986	0.06808
51178	1986	0.05217
51179	1986	0.08133
51180	1986	0.08625
51181	1986	0.07250
51182	1986	0.05100
51183	1986	0.06067
51184	1986	0.06625
51185	1986	0.06200
51186	1986	0.06450
51187	1986	0.02292
51188	1986	0.03667
51189	1986	0.05425
51190	1986	0.04725
51191	1986	0.04417
51192	1986	0.03517
51193	1986	0.04742
51194	1986	0.04942
51195	1986	0.03275
51196	1986	0.04417
51197	1986	0.04492
51198	1986	0.03292
51199	1986	0.04633
51200	1986	0.05950
51201	1986	0.09617
51202	1986	0.08058
51203	1986	0.05975
51204	1986	0.07417
51205	1986	0.06367
51206	1986	0.06075
51207	1986	0.05550
51208	1986	0.05017
51209	1986	0.04475
51210	1986	0.05125
51211	1986	0.04708
51212	1986	0.05950
51213	1986	0.06258
51214	1986	0.05667
51215	1986	0.05883
51216	1986	0.05442
51217	1986	0.05325
51218	1986	0.03758
51219	1986	0.05425
51220	1986	0.07325
51221	1986	0.06683
51222	1986	0.08608
51223	1986	0.08817
51224	1986	0.07642
51225	1986	0.05742
51226	1986	0.07083
51227	1986	0.08158
51228	1986	0.07467
51229	1986	0.11267
51230	1986	0.09858
51231	1986	0.09283
51232	1986	0.08092
51233	1986	0.06217
51234	1986	0.05608
51235	1986	0.06083
51236	1986	0.11658
51237	1986	0.12267
51238	1986	0.13000
51239	1986	0.11908
51240	1986	0.11175
51241	1986	0.11583
51242	1986	0.09658
51243	1986	0.07675
51244	1986	0.07683
51245	1986	0.07933
51246	1986	0.08850
51247	1986	0.07758
51248	1986	0.08550
51249	1986	0.13392
51250	1986	0.13108
51251	1986	0.11842
51252	1986	0.10392
51253	1986	0.09517
51254	1986	0.08517
51255	1986	0.07783
52136	1986	0.10767
52137	1986	0.09058
52138	1986	0.10475
52139	1986	0.11242
52140	1986	0.13650
52141	1986	0.08267
52142	1986	0.06242
52143	1986	0.08183
52144	1986	0.11433
52145	1986	0.08233
52146	1986	0.06792
52147	1986	0.06400
52148	1986	0.07275
52149	1986	0.12575
52150	1986	0.08800
52151	1986	0.06800
52152	1986	0.05600
52153	1986	0.05033
52154	1986	0.05142
52155	1986	0.09458
52156	1986	0.07200
52157	1986	0.16183
52158	1986	0.18283
52159	1986	0.23433
52160	1986	0.17850
52161	1986	0.23375
52162	1986	0.22075
52163	1986	0.17333
52164	1986	0.11767
52165	1986	0.04425
52166	1986	0.05517
52167	1986	0.04200
52168	1986	0.05312
52169	1986	0.06145
52170	1986	0.03883
52171	1986	0.04283
52172	1986	0.04892
52173	1986	0.05533
52174	1986	0.04725
52175	1986	0.04925
52176	1986	0.06333
52177	1986	0.09033
52178	1986	0.07358
52179	1986	0.07083
52180	1986	0.08850
52181	1986	0.12400
52182	1986	0.09292
52183	1986	0.09408
52184	1986	0.09300
52185	1986	0.05692
52186	1986	0.07225
52187	1986	0.06808
52188	1986	0.03517
52189	1986	0.04750
52190	1986	0.05600
52191	1986	0.03992
52192	1986	0.05358
52193	1986	0.05525
52194	1986	0.05292
52195	1986	0.04192
52196	1986	0.05425
52197	1986	0.03183
52198	1986	0.04325
52199	1986	0.05317
52200	1986	0.04725
52201	1986	0.05283
52202	1986	0.05350
52203	1986	0.06142
52204	1986	0.06058
52205	1986	0.06967
52206	1986	0.09183
52207	1986	0.06158
52208	1986	0.05433
52209	1986	0.04517
52210	1986	0.04250
52211	1986	0.05150
52212	1986	0.05833
52213	1986	0.06533
52214	1986	0.05058
52215	1986	0.05117
52216	1986	0.05458
52217	1986	0.04208
52218	1986	0.05475
52219	1986	0.04675
52220	1986	0.07108
52221	1986	0.07400
52222	1986	0.06750
52223	1986	0.07658
52224	1986	0.07333
52225	1986	0.06650
52226	1986	0.05892
52227	1986	0.07992
52228	1986	0.08533
52229	1986	0.08675
52230	1986	0.09933
52231	1986	0.07725
52232	1986	0.08008
52233	1986	0.07767
52234	1986	0.07467
52235	1986	0.12925
52236	1986	0.07333
52237	1986	0.06475
52238	1986	0.09175
52239	1986	0.03967
52240	1986	0.10142
52241	1986	0.12033
52242	1986	0.08558
52243	1986	0.09775
52244	1986	0.09258
52245	1986	0.08717
52246	1986	0.09492
52247	1986	0.09150
52248	1986	0.10458
52249	1986	0.10767
52250	1986	0.12525
52251	1986	0.13642
52252	1986	0.11908
52253	1986	0.10925
52254	1986	0.10425
52255	1986	0.09517
53134	1986	0.24450
53135	1986	0.12008
53136	1986	0.10250
53137	1986	0.09742
53138	1986	0.13358
53139	1986	0.08425
53140	1986	0.12750
53141	1986	0.09733
53142	1986	0.08967
53143	1986	0.09258
53144	1986	0.10550
53145	1986	0.08500
53146	1986	0.07683
53147	1986	0.07283
53148	1986	0.10133
53149	1986	0.15483
53150	1986	0.14592
53151	1986	0.06942
53152	1986	0.05608
53153	1986	0.05817
53154	1986	0.05500
53155	1986	0.08542
53156	1986	0.16542
53157	1986	0.21658
53158	1986	0.18325
53159	1986	0.23067
53160	1986	0.21908
53161	1986	0.23167
53162	1986	0.17458
53163	1986	0.03942
53164	1986	0.04500
53165	1986	0.04683
53166	1986	0.04475
53167	1986	0.03933
53168	1986	0.03558
53169	1986	0.06287
53170	1986	0.04225
53171	1986	0.03917
53172	1986	0.04850
53173	1986	0.05283
53174	1986	0.05175
53175	1986	0.09233
53176	1986	0.07942
53177	1986	0.06508
53178	1986	0.05483
53179	1986	0.06525
53180	1986	0.09158
53181	1986	0.08033
53182	1986	0.08125
53183	1986	0.09333
53184	1986	0.06553
53185	1986	0.02692
53186	1986	0.06992
53187	1986	0.06017
53188	1986	0.05858
53189	1986	0.03933
53190	1986	0.04733
53191	1986	0.06150
53192	1986	0.03542
53193	1986	0.05275
53194	1986	0.04242
53195	1986	0.06058
53196	1986	0.04733
53197	1986	0.03783
53198	1986	0.02575
53199	1986	0.03750
53200	1986	0.05767
53201	1986	0.04675
53202	1986	0.06192
53203	1986	0.05517
53204	1986	0.10867
53205	1986	0.07167
53206	1986	0.08325
53207	1986	0.07600
53208	1986	0.06158
53209	1986	0.05258
53210	1986	0.03650
53211	1986	0.08450
53212	1986	0.09042
53213	1986	0.05217
53214	1986	0.04100
53215	1986	0.05825
53216	1986	0.10583
53217	1986	0.05925
53218	1986	0.04600
53219	1986	0.05125
53220	1986	0.07408
53221	1986	0.06783
53222	1986	0.08458
53223	1986	0.07283
53224	1986	0.10050
53225	1986	0.07667
[truncated: 39,738 more rows]
