# Supplementary material for: Trend Patterns of Vegetative Coverage and Their Underlying Causes in the Deserts of Northwest China over 1982 – 2008
Source: PLoS One. 2015 May 11;10(5):e0126044. doi: 10.1371/journal.pone.0126044 (PMC4427295; doi:10.1371/journal.pone.0126044)
Supplement: S1 Dataset — (ZIP) [file pone.0126044.s001.zip › S1_data/NDVI/NDVI_1987.txt]

21143	1987	0.04833
21144	1987	0.05608
21149	1987	0.08400
21150	1987	0.03017
21151	1987	0.03425
22143	1987	0.02450
22144	1987	0.04975
22145	1987	0.10950
22148	1987	0.05000
22149	1987	0.09192
22150	1987	0.04645
22151	1987	0.08525
22152	1987	0.04867
22153	1987	0.11308
22169	1987	0.14108
22170	1987	0.03537
22171	1987	0.07778
23142	1987	0.10025
23143	1987	0.19728
23144	1987	0.04775
23145	1987	0.10483
23146	1987	0.06000
23147	1987	0.02717
23148	1987	0.04850
23149	1987	0.03158
23150	1987	0.04550
23151	1987	0.04667
23152	1987	0.04450
23153	1987	0.05350
23154	1987	0.06675
23169	1987	0.11042
23170	1987	0.06333
23171	1987	0.08108
24142	1987	0.09920
24143	1987	0.20112
24144	1987	0.05250
24145	1987	0.03733
24146	1987	0.05842
24147	1987	0.07000
24148	1987	0.07858
24149	1987	0.04392
24150	1987	0.06175
24151	1987	0.07217
24152	1987	0.04242
24153	1987	0.03733
24154	1987	0.05775
24169	1987	0.18050
24170	1987	0.13637
24171	1987	0.07125
24172	1987	0.09928
25141	1987	0.17700
25142	1987	0.16383
25143	1987	0.18470
25144	1987	0.05900
25145	1987	0.04533
25146	1987	0.04708
25147	1987	0.07417
25148	1987	0.05717
25149	1987	0.10683
25150	1987	0.03892
25151	1987	0.07275
25152	1987	0.04508
25153	1987	0.04625
25169	1987	0.16883
25170	1987	0.10475
25171	1987	0.07050
25172	1987	0.09325
25173	1987	0.07995
26139	1987	0.18133
26140	1987	0.11742
26141	1987	0.10592
26142	1987	0.06850
26143	1987	0.08092
26144	1987	0.04400
26145	1987	0.04300
26146	1987	0.03325
26147	1987	0.02342
26148	1987	0.04167
26149	1987	0.05883
26150	1987	0.08483
26151	1987	0.08433
26152	1987	0.07283
26153	1987	0.05425
26170	1987	0.04595
26171	1987	0.10192
26172	1987	0.07267
26173	1987	0.13475
27138	1987	0.18575
27139	1987	0.09700
27140	1987	0.07700
27141	1987	0.07825
27142	1987	0.09192
27143	1987	0.07942
27144	1987	0.08525
27145	1987	0.07408
27146	1987	0.09442
27147	1987	0.03150
27148	1987	0.02958
27149	1987	0.06258
27150	1987	0.06317
27151	1987	0.09083
27152	1987	0.06267
27153	1987	0.07042
27154	1987	0.07725
27165	1987	0.07542
27166	1987	0.07333
27169	1987	0.13262
27170	1987	0.09042
27171	1987	0.09300
27172	1987	0.12267
27173	1987	0.14283
28137	1987	0.09712
28138	1987	0.11242
28139	1987	0.11183
28140	1987	0.07567
28141	1987	0.08083
28142	1987	0.08192
28143	1987	0.08850
28144	1987	0.09933
28145	1987	0.09292
28146	1987	0.05842
28147	1987	0.11008
28148	1987	0.06383
28149	1987	0.07608
28150	1987	0.11983
28151	1987	0.11725
28152	1987	0.08500
28153	1987	0.07242
28154	1987	0.06792
28159	1987	0.08633
28160	1987	0.10258
28161	1987	0.07667
28163	1987	0.09383
28164	1987	0.11742
28165	1987	0.11192
28166	1987	0.04375
28167	1987	0.07583
28168	1987	0.10417
28169	1987	0.04492
28170	1987	0.03583
28171	1987	0.04458
28172	1987	0.06375
28173	1987	0.04008
28174	1987	0.13375
29137	1987	0.09765
29138	1987	0.11475
29139	1987	0.09508
29140	1987	0.07167
29141	1987	0.08933
29142	1987	0.10525
29143	1987	0.09267
29144	1987	0.09942
29145	1987	0.08650
29146	1987	0.06075
29147	1987	0.08942
29148	1987	0.07375
29149	1987	0.02967
29150	1987	0.04483
29151	1987	0.05950
29152	1987	0.07042
29153	1987	0.08450
29154	1987	0.10633
29155	1987	0.09408
29157	1987	0.06183
29158	1987	0.10600
29159	1987	0.09175
29160	1987	0.06925
29161	1987	0.08942
29162	1987	0.07275
29163	1987	0.09808
29164	1987	0.07200
29165	1987	0.05825
29166	1987	0.04542
29167	1987	0.10267
29168	1987	0.09562
29169	1987	0.06492
29170	1987	0.06817
29171	1987	0.05908
29172	1987	0.08450
29173	1987	0.13408
29174	1987	0.16208
29175	1987	0.13900
29176	1987	0.07000
29177	1987	0.10920
30137	1987	0.21817
30138	1987	0.14983
30139	1987	0.07467
30140	1987	0.08508
30141	1987	0.10592
30142	1987	0.09875
30143	1987	0.09617
30144	1987	0.09250
30145	1987	0.06433
30146	1987	0.08542
30147	1987	0.06875
30148	1987	0.10270
30149	1987	0.08242
30150	1987	0.02917
30151	1987	0.04475
30152	1987	0.05833
30153	1987	0.06992
30154	1987	0.08008
30155	1987	0.08733
30156	1987	0.09442
30157	1987	0.07792
30158	1987	0.07775
30159	1987	0.06325
30160	1987	0.04300
30161	1987	0.06917
30162	1987	0.06933
30163	1987	0.12425
30164	1987	0.08858
30165	1987	0.07175
30166	1987	0.09142
30167	1987	0.05508
30168	1987	0.06175
30169	1987	0.08442
30170	1987	0.08292
30171	1987	0.06833
30172	1987	0.09067
30173	1987	0.08225
30174	1987	0.08783
30175	1987	0.11783
30176	1987	0.05925
30177	1987	0.07187
31137	1987	0.26575
31138	1987	0.11233
31139	1987	0.09825
31140	1987	0.07075
31141	1987	0.08150
31142	1987	0.09292
31143	1987	0.10667
31144	1987	0.10792
31145	1987	0.10800
31146	1987	0.12600
31147	1987	0.11175
31148	1987	0.07325
31149	1987	0.05367
31150	1987	0.08542
31151	1987	0.04042
31152	1987	0.02733
31153	1987	0.06600
31154	1987	0.07733
31155	1987	0.06517
31156	1987	0.08067
31157	1987	0.06650
31158	1987	0.10017
31159	1987	0.13392
31160	1987	0.10308
31161	1987	0.05533
31162	1987	0.06233
31163	1987	0.06558
31164	1987	0.06050
31165	1987	0.04742
31166	1987	0.03525
31167	1987	0.06883
31168	1987	0.07767
31169	1987	0.07642
31170	1987	0.07475
31171	1987	0.06308
31172	1987	0.08125
31173	1987	0.06342
31174	1987	0.07275
31175	1987	0.12392
31176	1987	0.02292
31177	1987	0.09633
31184	1987	0.06562
31185	1987	0.06078
31186	1987	0.06687
32137	1987	0.33075
32138	1987	0.08558
32139	1987	0.08692
32140	1987	0.10475
32141	1987	0.08958
32142	1987	0.08108
32143	1987	0.07775
32144	1987	0.09983
32145	1987	0.09558
32146	1987	0.10467
32147	1987	0.14783
32148	1987	0.10375
32149	1987	0.07092
32150	1987	0.04050
32151	1987	0.04333
32152	1987	0.12050
32153	1987	0.10042
32154	1987	0.03600
32155	1987	0.03717
32156	1987	0.03258
32157	1987	0.05175
32158	1987	0.07342
32159	1987	0.11875
32160	1987	0.05425
32161	1987	0.03592
32162	1987	0.05583
32163	1987	0.08025
32164	1987	0.06100
32165	1987	0.06192
32166	1987	0.06275
32167	1987	0.07008
32168	1987	0.08758
32169	1987	0.07367
32170	1987	0.10225
32171	1987	0.05450
32172	1987	0.07717
32173	1987	0.02808
32174	1987	0.03067
32175	1987	0.02642
32176	1987	0.05733
32177	1987	0.09308
32178	1987	0.07350
32179	1987	0.05658
32180	1987	0.04717
32182	1987	0.03833
32183	1987	0.09262
32184	1987	0.09578
32185	1987	0.06878
32186	1987	0.07095
32187	1987	0.06012
32188	1987	0.05278
33136	1987	0.29307
33137	1987	0.24333
33138	1987	0.23275
33139	1987	0.10600
33140	1987	0.09075
33141	1987	0.08642
33142	1987	0.08692
33143	1987	0.08283
33144	1987	0.10475
33145	1987	0.08683
33146	1987	0.09350
33147	1987	0.08092
33148	1987	0.14800
33149	1987	0.11583
33150	1987	0.11633
33151	1987	0.12167
33152	1987	0.06183
33153	1987	0.05517
33154	1987	0.12633
33155	1987	0.05775
33156	1987	0.08287
33157	1987	0.08325
33158	1987	0.03508
33159	1987	0.11167
33160	1987	0.05567
33161	1987	0.03108
33162	1987	0.09167
33163	1987	0.08967
33164	1987	0.05883
33165	1987	0.07142
33166	1987	0.06967
33167	1987	0.06258
33168	1987	0.08817
33169	1987	0.12142
33170	1987	0.10875
33171	1987	0.07883
33172	1987	0.05042
33173	1987	0.05317
33174	1987	0.06567
33175	1987	0.05717
33176	1987	0.06433
33177	1987	0.06200
33178	1987	0.05283
33179	1987	0.04208
33180	1987	0.05375
33181	1987	0.03708
33182	1987	0.04933
33183	1987	0.09192
33184	1987	0.09350
33185	1987	0.06528
33186	1987	0.06078
33187	1987	0.05762
33188	1987	0.07053
33189	1987	0.05348
34136	1987	0.18717
34137	1987	0.24025
34138	1987	0.22433
34139	1987	0.14295
34140	1987	0.09758
34141	1987	0.10808
34142	1987	0.11442
34143	1987	0.09733
34144	1987	0.09217
34145	1987	0.09900
34146	1987	0.09233
34147	1987	0.06417
34148	1987	0.08492
34149	1987	0.16292
34150	1987	0.11250
34151	1987	0.12242
34152	1987	0.09675
34153	1987	0.14167
34154	1987	0.09342
34155	1987	0.06450
34156	1987	0.05083
34157	1987	0.09608
34158	1987	0.06733
34159	1987	0.06333
34160	1987	0.05775
34161	1987	0.07225
34162	1987	0.10400
34163	1987	0.10975
34164	1987	0.07175
34165	1987	0.10367
34166	1987	0.08217
34167	1987	0.11425
34168	1987	0.07700
34169	1987	0.07558
34170	1987	0.10583
34171	1987	0.07800
34172	1987	0.05392
34173	1987	0.07408
34174	1987	0.06342
34175	1987	0.04075
34176	1987	0.04158
34177	1987	0.04250
34178	1987	0.04708
34179	1987	0.04575
34180	1987	0.04167
34181	1987	0.04417
34182	1987	0.08267
34183	1987	0.08308
34184	1987	0.05033
34185	1987	0.10067
34186	1987	0.05033
34187	1987	0.08378
34188	1987	0.06195
34189	1987	0.06303
35136	1987	0.08083
35137	1987	0.08578
35138	1987	0.11742
35139	1987	0.13342
35140	1987	0.06720
35141	1987	0.06767
35142	1987	0.12067
35143	1987	0.09500
35144	1987	0.08917
35145	1987	0.08542
35146	1987	0.07342
35147	1987	0.05808
35148	1987	0.05317
35149	1987	0.03175
35150	1987	0.05325
35151	1987	0.07958
35152	1987	0.09192
35153	1987	0.12550
35154	1987	0.11792
35155	1987	0.09800
35156	1987	0.05525
35157	1987	0.10303
35158	1987	0.09108
35159	1987	0.05842
35160	1987	0.09633
35161	1987	0.10375
35162	1987	0.07642
35163	1987	0.10867
35164	1987	0.12908
35165	1987	0.12133
35166	1987	0.12383
35167	1987	0.13392
35168	1987	0.09933
35169	1987	0.10267
35170	1987	0.04258
35171	1987	0.07225
35172	1987	0.06833
35173	1987	0.06275
35174	1987	0.05033
35175	1987	0.05658
35176	1987	0.06592
35177	1987	0.04725
35178	1987	0.04308
35179	1987	0.03358
35180	1987	0.05092
35181	1987	0.09558
35182	1987	0.08225
35183	1987	0.08575
35184	1987	0.02067
35185	1987	0.04617
35186	1987	0.04092
35187	1987	0.10508
35188	1987	0.06520
35189	1987	0.08478
35190	1987	0.07878
36134	1987	0.12300
36135	1987	0.16667
36136	1987	0.13033
36137	1987	0.11142
36138	1987	0.08875
36139	1987	0.11333
36140	1987	0.04750
36141	1987	0.09617
36142	1987	0.14633
36143	1987	0.14217
36144	1987	0.12200
36145	1987	0.08308
36146	1987	0.08058
36147	1987	0.08008
36148	1987	0.06017
36149	1987	0.05208
36150	1987	0.04042
36151	1987	0.04258
36152	1987	0.04650
36153	1987	0.08092
36154	1987	0.08033
36155	1987	0.14850
36156	1987	0.16508
36157	1987	0.07200
36158	1987	0.07283
36159	1987	0.06308
36160	1987	0.08400
36161	1987	0.10483
36162	1987	0.12633
36163	1987	0.09525
36164	1987	0.08617
36165	1987	0.14667
36166	1987	0.11300
36167	1987	0.12483
36168	1987	0.15425
36169	1987	0.12442
36170	1987	0.06375
36171	1987	0.11358
36172	1987	0.11425
36173	1987	0.07058
36174	1987	0.09717
36175	1987	0.07233
36176	1987	0.05075
36177	1987	0.08442
36178	1987	0.13417
36179	1987	0.08017
36180	1987	0.02692
36181	1987	0.04308
36182	1987	0.03950
36183	1987	0.04183
36184	1987	0.06817
36185	1987	0.05592
36186	1987	0.05525
36187	1987	0.10900
36188	1987	0.03150
36189	1987	0.07917
36190	1987	0.05720
36191	1987	0.05253
37134	1987	0.18117
37135	1987	0.08892
37136	1987	0.11192
37137	1987	0.11442
37138	1987	0.10708
37139	1987	0.10217
37140	1987	0.10742
37141	1987	0.11533
37142	1987	0.12375
37143	1987	0.12608
37144	1987	0.10950
37145	1987	0.10833
37146	1987	0.07183
37147	1987	0.06933
37148	1987	0.07125
37149	1987	0.10492
37150	1987	0.08217
37151	1987	0.08492
37152	1987	0.05975
37153	1987	0.07475
37154	1987	0.06692
37155	1987	0.08133
37156	1987	0.11025
37157	1987	0.12392
37158	1987	0.06950
37159	1987	0.09817
37160	1987	0.09242
37161	1987	0.13750
37162	1987	0.14442
37163	1987	0.10367
37164	1987	0.08608
37165	1987	0.12200
37166	1987	0.08850
37167	1987	0.11808
37168	1987	0.09517
37169	1987	0.11833
37170	1987	0.12608
37171	1987	0.08750
37172	1987	0.08350
37173	1987	0.09100
37174	1987	0.10967
37175	1987	0.08933
37176	1987	0.06708
37177	1987	0.07183
37178	1987	0.08525
37179	1987	0.05283
37180	1987	0.10075
37181	1987	0.02617
37182	1987	0.08595
37183	1987	0.04883
37184	1987	0.02733
37185	1987	0.12125
37186	1987	0.10183
37187	1987	0.04158
37188	1987	0.04358
37189	1987	0.04408
37190	1987	0.08442
37191	1987	0.08450
37192	1987	0.05812
38135	1987	0.09125
38136	1987	0.07183
38137	1987	0.11167
38138	1987	0.12058
38139	1987	0.12392
38140	1987	0.10092
38141	1987	0.08692
38142	1987	0.11433
38143	1987	0.15975
38144	1987	0.10633
38145	1987	0.08317
38146	1987	0.06917
38147	1987	0.07633
38148	1987	0.08525
38149	1987	0.12175
38150	1987	0.23917
38151	1987	0.05292
38152	1987	0.12817
38153	1987	0.10350
38154	1987	0.05775
38155	1987	0.06367
38156	1987	0.09383
38157	1987	0.12542
38158	1987	0.08208
38159	1987	0.10950
38160	1987	0.10108
38161	1987	0.07792
38162	1987	0.11258
38163	1987	0.11742
38164	1987	0.07367
38165	1987	0.13017
38166	1987	0.14625
38167	1987	0.08667
38168	1987	0.08125
38169	1987	0.07742
38170	1987	0.08583
38171	1987	0.09058
38172	1987	0.08675
38173	1987	0.09692
38174	1987	0.11108
38175	1987	0.09917
38176	1987	0.12758
38177	1987	0.06767
38178	1987	0.05492
38179	1987	0.03817
38180	1987	0.06208
38181	1987	0.06575
38182	1987	0.01875
38183	1987	0.02400
38184	1987	0.03025
38185	1987	0.03867
38186	1987	0.08525
38187	1987	0.03600
38188	1987	0.06875
38189	1987	0.04733
38190	1987	0.03667
38191	1987	0.09492
38192	1987	0.08933
38193	1987	0.06287
39136	1987	0.11583
39137	1987	0.12925
39138	1987	0.12000
39139	1987	0.10683
39140	1987	0.11950
39141	1987	0.15433
39142	1987	0.14967
39143	1987	0.12500
39144	1987	0.10150
39145	1987	0.08525
39146	1987	0.06983
39147	1987	0.07458
39148	1987	0.19750
39149	1987	0.07025
39150	1987	0.16975
39151	1987	0.15050
39152	1987	0.19567
39153	1987	0.11300
39154	1987	0.10433
39155	1987	0.07775
39156	1987	0.07508
39157	1987	0.10737
39158	1987	0.11092
39159	1987	0.06042
39160	1987	0.08958
39161	1987	0.10208
39162	1987	0.17792
39163	1987	0.15758
39164	1987	0.12575
39165	1987	0.07292
39166	1987	0.07375
39167	1987	0.14275
39168	1987	0.14025
39169	1987	0.12875
39170	1987	0.18042
39171	1987	0.14392
39172	1987	0.11200
39173	1987	0.17717
39174	1987	0.06583
39175	1987	0.13692
39176	1987	0.18067
39177	1987	0.21975
39178	1987	0.08350
39179	1987	0.07183
39180	1987	0.08392
39181	1987	0.03512
39182	1987	0.02158
39183	1987	0.02083
39184	1987	0.05108
39185	1987	0.05267
39186	1987	0.03508
39187	1987	0.08142
39188	1987	0.04242
39189	1987	0.04575
39190	1987	0.09703
39191	1987	0.02392
39192	1987	0.09858
39193	1987	0.05137
39194	1987	0.06045
40135	1987	0.08667
40136	1987	0.11083
40137	1987	0.09558
40138	1987	0.10700
40139	1987	0.10575
40140	1987	0.10017
40141	1987	0.10267
40142	1987	0.12250
40143	1987	0.10250
40144	1987	0.09733
40145	1987	0.08908
40146	1987	0.07950
40147	1987	0.09775
40148	1987	0.11350
40149	1987	0.20333
40150	1987	0.32100
40151	1987	0.32108
40152	1987	0.27792
40153	1987	0.09917
40154	1987	0.08708
40155	1987	0.06600
40156	1987	0.12367
40157	1987	0.15292
40158	1987	0.07833
40159	1987	0.07858
40160	1987	0.13100
40161	1987	0.13942
40162	1987	0.17008
40163	1987	0.10808
40164	1987	0.09508
40165	1987	0.08742
40166	1987	0.06700
40167	1987	0.10483
40168	1987	0.13100
40169	1987	0.16033
40170	1987	0.17150
40171	1987	0.21067
40172	1987	0.22642
40173	1987	0.23017
40174	1987	0.23400
40175	1987	0.12750
40176	1987	0.13933
40177	1987	0.23525
40178	1987	0.21500
40179	1987	0.14625
40180	1987	0.05628
40181	1987	0.02987
40182	1987	0.02662
40183	1987	0.06175
40184	1987	0.05533
40185	1987	0.03925
40186	1987	0.10742
40187	1987	0.09733
40188	1987	0.07428
40189	1987	0.04125
40190	1987	0.03292
40191	1987	0.02817
40192	1987	0.08533
40193	1987	0.10767
40194	1987	0.05012
41135	1987	0.13675
41136	1987	0.09567
41137	1987	0.10383
41138	1987	0.10733
41139	1987	0.08175
41140	1987	0.08825
41141	1987	0.11850
41142	1987	0.11183
41143	1987	0.10717
41144	1987	0.08433
41145	1987	0.06717
41146	1987	0.12192
41147	1987	0.19050
41148	1987	0.27992
41149	1987	0.34983
41150	1987	0.29708
41151	1987	0.25192
41152	1987	0.32042
41153	1987	0.19033
41154	1987	0.12950
41155	1987	0.22100
41156	1987	0.20158
41157	1987	0.11425
41158	1987	0.08758
41159	1987	0.06258
41160	1987	0.09683
41161	1987	0.09100
41162	1987	0.12483
41163	1987	0.15325
41164	1987	0.11467
41165	1987	0.09817
41166	1987	0.06483
41167	1987	0.07308
41168	1987	0.09992
41169	1987	0.09125
41170	1987	0.10667
41171	1987	0.17092
41172	1987	0.12842
41173	1987	0.17667
41174	1987	0.19208
41175	1987	0.13308
41176	1987	0.10392
41177	1987	0.18358
41178	1987	0.12800
41179	1987	0.12558
41180	1987	0.15267
41181	1987	0.06533
41182	1987	0.03367
41183	1987	0.02892
41184	1987	0.02108
41185	1987	0.04533
41186	1987	0.03442
41187	1987	0.08008
41188	1987	0.07292
41189	1987	0.04475
41190	1987	0.09142
41191	1987	0.07733
41192	1987	0.07133
41193	1987	0.08408
41194	1987	0.05120
41195	1987	0.05253
41230	1987	0.09650
41231	1987	0.06520
41232	1987	0.05813
41233	1987	0.06745
41234	1987	0.07608
41235	1987	0.05558
41242	1987	0.05915
41243	1987	0.08700
41244	1987	0.07387
42135	1987	0.10692
42136	1987	0.08292
42137	1987	0.08667
42138	1987	0.06100
42139	1987	0.06367
42140	1987	0.07517
42141	1987	0.11392
42142	1987	0.10367
42143	1987	0.07983
42144	1987	0.09283
42145	1987	0.08142
42146	1987	0.04775
42147	1987	0.07075
42148	1987	0.11375
42149	1987	0.29458
42150	1987	0.29725
42151	1987	0.25850
42152	1987	0.27875
42153	1987	0.22817
42154	1987	0.19392
42155	1987	0.25817
42156	1987	0.12400
42157	1987	0.20658
42158	1987	0.07667
42159	1987	0.06175
42160	1987	0.05983
42161	1987	0.06850
42162	1987	0.09217
42163	1987	0.07867
42164	1987	0.08650
42165	1987	0.09775
42166	1987	0.06267
42167	1987	0.06383
42168	1987	0.08300
42169	1987	0.10500
42170	1987	0.09750
42171	1987	0.12600
42172	1987	0.11908
42173	1987	0.12550
42174	1987	0.15308
42175	1987	0.13375
42176	1987	0.19750
42177	1987	0.13242
42178	1987	0.10325
42179	1987	0.12133
42180	1987	0.09417
42181	1987	0.07825
42182	1987	0.05258
42183	1987	0.03883
42184	1987	0.03675
42185	1987	0.04417
42186	1987	0.05742
42187	1987	0.04917
42188	1987	0.04450
42189	1987	0.05217
42190	1987	0.05492
42191	1987	0.04425
42192	1987	0.09233
42193	1987	0.03283
42194	1987	0.06820
42195	1987	0.05153
42229	1987	0.04967
42230	1987	0.10717
42231	1987	0.03783
42232	1987	0.07367
42233	1987	0.08800
42234	1987	0.07117
42235	1987	0.08775
42236	1987	0.08533
42237	1987	0.06792
42238	1987	0.07208
42239	1987	0.11025
42240	1987	0.05328
42241	1987	0.08700
42242	1987	0.08212
42243	1987	0.09317
42244	1987	0.09050
42245	1987	0.08328
42246	1987	0.09170
42247	1987	0.09658
42248	1987	0.14333
43135	1987	0.14183
43136	1987	0.13417
43137	1987	0.11217
43138	1987	0.12942
43139	1987	0.06217
43140	1987	0.10533
43141	1987	0.15150
43142	1987	0.11892
43143	1987	0.06600
43144	1987	0.06358
43145	1987	0.05383
43146	1987	0.10667
43147	1987	0.11967
43148	1987	0.18342
43149	1987	0.36383
43150	1987	0.33333
43151	1987	0.26500
43152	1987	0.23092
43153	1987	0.19925
43154	1987	0.13808
43155	1987	0.27892
43156	1987	0.06042
43157	1987	0.04458
43158	1987	0.11733
43159	1987	0.10600
43160	1987	0.06592
43161	1987	0.05850
43162	1987	0.06842
43163	1987	0.06492
43164	1987	0.06617
43165	1987	0.06358
43166	1987	0.06175
43167	1987	0.04800
43168	1987	0.14042
43169	1987	0.05658
43170	1987	0.07208
43171	1987	0.07650
43172	1987	0.10342
43173	1987	0.09475
43174	1987	0.10317
43175	1987	0.12617
43176	1987	0.16917
43177	1987	0.15808
43178	1987	0.11925
43179	1987	0.09683
43180	1987	0.08242
43181	1987	0.06308
43182	1987	0.08333
43183	1987	0.03392
43184	1987	0.04542
43185	1987	0.04342
43186	1987	0.08700
43187	1987	0.04875
43188	1987	0.04550
43189	1987	0.06225
43190	1987	0.04700
43191	1987	0.04925
43192	1987	0.10400
43193	1987	0.06862
43194	1987	0.06782
43195	1987	0.02733
43196	1987	0.02442
43229	1987	0.07183
43230	1987	0.06425
43231	1987	0.05675
43232	1987	0.06600
43233	1987	0.06308
43234	1987	0.07592
43235	1987	0.07908
43236	1987	0.05975
43237	1987	0.12083
43238	1987	0.07465
43239	1987	0.07467
43240	1987	0.08358
43241	1987	0.08392
43242	1987	0.09350
43243	1987	0.10362
43244	1987	0.09583
43245	1987	0.10945
43246	1987	0.11195
43247	1987	0.09487
43248	1987	0.22962
44137	1987	0.10592
44139	1987	0.11683
44140	1987	0.08167
44141	1987	0.11492
44142	1987	0.09975
44143	1987	0.06367
44144	1987	0.08383
44145	1987	0.07733
44146	1987	0.10750
44147	1987	0.21133
44148	1987	0.10308
44149	1987	0.25883
44150	1987	0.31625
44151	1987	0.28842
44152	1987	0.28942
44153	1987	0.15283
44154	1987	0.18233
44155	1987	0.10525
44156	1987	0.10508
44157	1987	0.04208
44158	1987	0.08500
44159	1987	0.12950
44160	1987	0.06242
44161	1987	0.05175
44162	1987	0.05783
44163	1987	0.04967
44164	1987	0.05175
44165	1987	0.04367
44166	1987	0.03875
44167	1987	0.06550
44168	1987	0.07350
44169	1987	0.06217
44170	1987	0.07842
44171	1987	0.06583
44172	1987	0.08208
44173	1987	0.07783
44174	1987	0.11125
44175	1987	0.11092
44176	1987	0.13200
44177	1987	0.12808
44178	1987	0.13225
44179	1987	0.09125
44180	1987	0.09367
44181	1987	0.08442
44182	1987	0.06592
44183	1987	0.05175
44184	1987	0.08250
44185	1987	0.03220
44186	1987	0.03783
44187	1987	0.04292
44188	1987	0.06583
44189	1987	0.07800
44190	1987	0.06517
44191	1987	0.06058
44192	1987	0.03975
44193	1987	0.03983
44194	1987	0.03133
44195	1987	0.03142
44196	1987	0.08067
44229	1987	0.05775
44230	1987	0.07800
44231	1987	0.04367
44232	1987	0.09000
44233	1987	0.05333
44234	1987	0.06975
44235	1987	0.07775
44236	1987	0.07067
44237	1987	0.11283
44238	1987	0.09442
44239	1987	0.09142
44240	1987	0.11175
44241	1987	0.09092
44242	1987	0.12100
44243	1987	0.09167
44244	1987	0.12617
44245	1987	0.10875
44246	1987	0.08537
44247	1987	0.07583
44248	1987	0.07945
44249	1987	0.22137
45139	1987	0.11025
45140	1987	0.08667
45141	1987	0.11475
45142	1987	0.08017
45143	1987	0.10567
45144	1987	0.09592
45145	1987	0.07883
45146	1987	0.10650
45147	1987	0.18692
45148	1987	0.04067
45149	1987	0.10417
45150	1987	0.27817
45151	1987	0.24908
45152	1987	0.29192
45153	1987	0.16717
45154	1987	0.20350
45155	1987	0.07167
45156	1987	0.07075
45157	1987	0.10370
45158	1987	0.03833
45159	1987	0.06492
45160	1987	0.06742
45161	1987	0.05900
45162	1987	0.08517
45163	1987	0.06092
45164	1987	0.05075
45165	1987	0.06267
45166	1987	0.06717
45167	1987	0.15933
45168	1987	0.04233
45169	1987	0.04700
45170	1987	0.05192
45171	1987	0.05575
45172	1987	0.06308
45173	1987	0.07092
45174	1987	0.08650
45175	1987	0.10500
45176	1987	0.11308
45177	1987	0.14308
45178	1987	0.19208
45179	1987	0.09425
45180	1987	0.10417
45181	1987	0.05250
45182	1987	0.06750
45183	1987	0.05787
45184	1987	0.07278
45185	1987	0.07503
45186	1987	0.09075
45187	1987	0.07742
45188	1987	0.01983
45189	1987	0.06050
45190	1987	0.06575
45191	1987	0.06192
45192	1987	0.04625
45193	1987	0.04508
45194	1987	0.04150
45195	1987	0.03633
45196	1987	0.07403
45229	1987	0.08500
45230	1987	0.07133
45231	1987	0.06758
45232	1987	0.05992
45233	1987	0.05133
45234	1987	0.07133
45235	1987	0.06858
45236	1987	0.06750
45237	1987	0.11583
45238	1987	0.09978
45239	1987	0.08670
45240	1987	0.11217
45241	1987	0.08542
45242	1987	0.09933
45243	1987	0.10958
45244	1987	0.09475
45245	1987	0.09975
45246	1987	0.10283
45247	1987	0.05748
45248	1987	0.22212
45249	1987	0.22137
46139	1987	0.11425
46140	1987	0.10242
46141	1987	0.14633
46142	1987	0.09417
46143	1987	0.08192
46144	1987	0.08658
46145	1987	0.07842
46146	1987	0.05783
46147	1987	0.06500
46148	1987	0.05000
46149	1987	0.12083
46150	1987	0.15900
46151	1987	0.29867
46152	1987	0.23025
46153	1987	0.20192
46154	1987	0.14658
46155	1987	0.11058
46156	1987	0.05058
46157	1987	0.04375
46158	1987	0.04383
46159	1987	0.03850
46160	1987	0.05758
46161	1987	0.07300
46162	1987	0.12508
46163	1987	0.09625
46164	1987	0.09233
46165	1987	0.12300
46166	1987	0.11283
46167	1987	0.05983
46168	1987	0.07608
46169	1987	0.05033
46170	1987	0.07225
46171	1987	0.05542
46172	1987	0.06950
46173	1987	0.05950
46174	1987	0.08650
46175	1987	0.10058
46176	1987	0.12242
46177	1987	0.13717
46178	1987	0.17067
46179	1987	0.08158
46180	1987	0.08050
46181	1987	0.05833
46182	1987	0.06225
46183	1987	0.06792
46184	1987	0.03725
46185	1987	0.02278
46186	1987	0.08000
46187	1987	0.08325
46188	1987	0.06758
46189	1987	0.04058
46190	1987	0.05758
46191	1987	0.07042
46192	1987	0.06575
46193	1987	0.03167
46194	1987	0.04517
46195	1987	0.03808
46196	1987	0.10728
46197	1987	0.07517
46198	1987	0.05658
46199	1987	0.05825
46200	1987	0.05392
46201	1987	0.05533
46202	1987	0.11775
46203	1987	0.09775
46205	1987	0.03017
46206	1987	0.08625
46207	1987	0.08067
46233	1987	0.06617
46234	1987	0.10287
46235	1987	0.08367
46236	1987	0.08225
46237	1987	0.08158
46238	1987	0.07267
46239	1987	0.09575
46240	1987	0.09925
46241	1987	0.06750
46242	1987	0.08392
46243	1987	0.10017
46244	1987	0.10092
46245	1987	0.08858
46246	1987	0.10225
46247	1987	0.11067
46248	1987	0.08400
46249	1987	0.20853
47139	1987	0.05508
47140	1987	0.06733
47141	1987	0.12708
47142	1987	0.09233
47143	1987	0.10592
47144	1987	0.09392
47145	1987	0.07050
47146	1987	0.08217
47147	1987	0.10475
47148	1987	0.05550
47149	1987	0.06142
47150	1987	0.28325
47151	1987	0.20000
47152	1987	0.14975
47153	1987	0.14317
47154	1987	0.17175
47155	1987	0.08633
47156	1987	0.07733
47157	1987	0.05167
47158	1987	0.04317
47159	1987	0.04167
47160	1987	0.04725
47161	1987	0.06125
47162	1987	0.11042
47163	1987	0.23617
47164	1987	0.26200
47165	1987	0.14733
47166	1987	0.15350
47167	1987	0.19100
47168	1987	0.16358
47169	1987	0.10108
47170	1987	0.12017
47171	1987	0.08867
47172	1987	0.04925
47173	1987	0.06425
47174	1987	0.15417
47175	1987	0.09692
47176	1987	0.08567
47177	1987	0.12067
47178	1987	0.13950
47179	1987	0.12058
47180	1987	0.10850
47181	1987	0.07083
47182	1987	0.02900
47183	1987	0.05358
47184	1987	0.03283
47185	1987	0.06653
47186	1987	0.03778
47187	1987	0.03508
47188	1987	0.07592
47189	1987	0.08150
47190	1987	0.06275
47191	1987	0.04975
47192	1987	0.05917
47193	1987	0.06600
47194	1987	0.05875
47195	1987	0.03817
47196	1987	0.03820
47197	1987	0.08042
47198	1987	0.04675
47199	1987	0.06383
47200	1987	0.05742
47201	1987	0.04692
47202	1987	0.03575
47203	1987	0.04967
47204	1987	0.02542
47205	1987	0.03742
47206	1987	0.04508
47207	1987	0.09833
47218	1987	0.06192
47219	1987	0.06467
47220	1987	0.07850
47232	1987	0.08833
47233	1987	0.08312
47234	1987	0.10433
47235	1987	0.12017
47236	1987	0.09125
47237	1987	0.10017
47238	1987	0.09058
47239	1987	0.06800
47240	1987	0.08325
47241	1987	0.07517
47242	1987	0.07742
47243	1987	0.08258
47244	1987	0.08142
47245	1987	0.09533
47246	1987	0.08933
47247	1987	0.10892
47248	1987	0.08650
47249	1987	0.03950
47250	1987	0.23628
48139	1987	0.09392
48140	1987	0.09228
48141	1987	0.15517
48142	1987	0.12275
48143	1987	0.09333
48144	1987	0.06700
48145	1987	0.06717
48146	1987	0.05658
48147	1987	0.08975
48148	1987	0.08167
48149	1987	0.19192
48150	1987	0.24300
48151	1987	0.16867
48152	1987	0.14725
48153	1987	0.12658
48154	1987	0.12792
48155	1987	0.07275
48156	1987	0.06875
48157	1987	0.04750
48158	1987	0.05500
48159	1987	0.04742
48160	1987	0.04833
48161	1987	0.11450
48162	1987	0.17150
48163	1987	0.27258
48164	1987	0.33842
48165	1987	0.24408
48166	1987	0.30150
48167	1987	0.28958
48168	1987	0.30508
48169	1987	0.31750
48170	1987	0.28058
48171	1987	0.06925
48172	1987	0.08400
48173	1987	0.11800
48174	1987	0.10908
48175	1987	0.04583
48176	1987	0.08700
48177	1987	0.11883
48178	1987	0.13758
48179	1987	0.13808
48180	1987	0.08108
48181	1987	0.06492
48182	1987	0.06392
48183	1987	0.09078
48184	1987	0.04450
48185	1987	0.07292
48186	1987	0.04192
48187	1987	0.05933
48188	1987	0.07367
48189	1987	0.08125
48190	1987	0.04383
48191	1987	0.06500
48192	1987	0.06308
48193	1987	0.06192
48194	1987	0.05950
48195	1987	0.05475
48196	1987	0.12095
48197	1987	0.05958
48198	1987	0.06067
48199	1987	0.06050
48200	1987	0.06117
48201	1987	0.04492
48202	1987	0.04267
48203	1987	0.12183
48204	1987	0.03433
48205	1987	0.03342
48206	1987	0.10433
48207	1987	0.09500
48208	1987	0.08958
48213	1987	0.05450
48214	1987	0.05050
48215	1987	0.05942
48216	1987	0.03667
48217	1987	0.08933
48218	1987	0.08042
48219	1987	0.06008
48220	1987	0.07208
48221	1987	0.09042
48222	1987	0.08700
48232	1987	0.06892
48233	1987	0.06903
48234	1987	0.12358
48235	1987	0.10042
48236	1987	0.10817
48237	1987	0.09175
48238	1987	0.07983
48239	1987	0.05258
48240	1987	0.07092
48241	1987	0.07208
48242	1987	0.06908
48243	1987	0.06583
48244	1987	0.07417
48245	1987	0.08342
48246	1987	0.10008
48247	1987	0.10775
48248	1987	0.08600
48249	1987	0.10842
48250	1987	0.07878
49139	1987	0.10433
49140	1987	0.09742
49141	1987	0.11817
49142	1987	0.09708
49143	1987	0.07992
49144	1987	0.06892
49145	1987	0.06333
49146	1987	0.05950
49147	1987	0.06842
49148	1987	0.10525
49149	1987	0.18792
49150	1987	0.15458
49151	1987	0.21625
49152	1987	0.07458
49153	1987	0.08408
49154	1987	0.07983
49155	1987	0.17008
49156	1987	0.08433
49157	1987	0.06450
49158	1987	0.07917
49159	1987	0.08183
49160	1987	0.13250
49161	1987	0.24733
49162	1987	0.29600
49163	1987	0.31100
49164	1987	0.32692
49165	1987	0.27108
49166	1987	0.22642
49167	1987	0.27992
49168	1987	0.31242
49169	1987	0.31875
49170	1987	0.25283
49171	1987	0.13783
49172	1987	0.04875
49173	1987	0.04025
49174	1987	0.06108
49175	1987	0.07058
49176	1987	0.08575
49177	1987	0.11375
49178	1987	0.11042
49179	1987	0.10067
49180	1987	0.11383
49181	1987	0.09558
49182	1987	0.05233
49183	1987	0.04100
49184	1987	0.05708
49185	1987	0.05042
49186	1987	0.05367
49187	1987	0.05650
49188	1987	0.05225
49189	1987	0.03633
49190	1987	0.02575
49191	1987	0.05600
49192	1987	0.06800
49193	1987	0.06758
49194	1987	0.05842
49195	1987	0.04700
49196	1987	0.04200
49197	1987	0.06483
49198	1987	0.06058
49199	1987	0.05842
49200	1987	0.04800
49201	1987	0.04625
49202	1987	0.10933
49203	1987	0.05542
49204	1987	0.09620
49205	1987	0.09592
49206	1987	0.03608
49207	1987	0.05458
49208	1987	0.09508
49209	1987	0.03458
49213	1987	0.06258
49214	1987	0.05517
49215	1987	0.05250
49216	1987	0.07033
49217	1987	0.04150
49218	1987	0.04342
49219	1987	0.12600
49220	1987	0.07008
49221	1987	0.09825
49222	1987	0.09100
49223	1987	0.08492
49224	1987	0.08192
49225	1987	0.08783
49226	1987	0.09858
49228	1987	0.09142
49229	1987	0.10100
49230	1987	0.09683
49231	1987	0.07942
49232	1987	0.07217
49233	1987	0.10753
49234	1987	0.10800
49235	1987	0.09892
49236	1987	0.12083
49237	1987	0.09675
49238	1987	0.08925
49239	1987	0.07625
49240	1987	0.08225
49241	1987	0.06242
49242	1987	0.06333
49243	1987	0.04158
49244	1987	0.05583
49245	1987	0.07475
49246	1987	0.09717
49247	1987	0.09833
49248	1987	0.09850
49249	1987	0.06533
49250	1987	0.05373
49251	1987	0.09642
50138	1987	0.06737
50139	1987	0.07742
50140	1987	0.13767
50141	1987	0.17242
50142	1987	0.08475
50143	1987	0.15275
50144	1987	0.10292
50145	1987	0.07483
50146	1987	0.06850
50147	1987	0.08925
50148	1987	0.11300
50149	1987	0.12250
50150	1987	0.17117
50151	1987	0.15192
50152	1987	0.06550
50153	1987	0.06683
50154	1987	0.06750
50155	1987	0.15100
50156	1987	0.14742
50157	1987	0.08550
50158	1987	0.09192
50159	1987	0.11317
50160	1987	0.20533
50161	1987	0.24542
50162	1987	0.28758
50163	1987	0.19800
50164	1987	0.21708
50165	1987	0.24717
50166	1987	0.18592
50167	1987	0.22017
50168	1987	0.13417
50169	1987	0.22550
50170	1987	0.21192
50171	1987	0.04017
50172	1987	0.04267
50173	1987	0.08400
50174	1987	0.03867
50175	1987	0.07083
50176	1987	0.08092
50177	1987	0.12958
50178	1987	0.10433
50179	1987	0.11917
50180	1987	0.11608
50181	1987	0.10117
50182	1987	0.07192
50183	1987	0.04217
50184	1987	0.05267
50185	1987	0.07275
50186	1987	0.06867
50187	1987	0.07033
50188	1987	0.05517
50189	1987	0.05342
50190	1987	0.08083
50191	1987	0.06025
50192	1987	0.06758
50193	1987	0.06175
50194	1987	0.05442
50195	1987	0.05275
50196	1987	0.06525
50197	1987	0.06033
50198	1987	0.06158
50199	1987	0.05850
50200	1987	0.03408
50201	1987	0.10583
50202	1987	0.04667
50203	1987	0.09708
50204	1987	0.05692
50205	1987	0.04883
50206	1987	0.04550
50207	1987	0.05475
50208	1987	0.04742
50209	1987	0.08692
50210	1987	0.09508
50213	1987	0.11842
50214	1987	0.05575
50215	1987	0.06967
50216	1987	0.05125
50217	1987	0.05817
50218	1987	0.05542
50219	1987	0.08533
50220	1987	0.08058
50221	1987	0.07192
50222	1987	0.08825
50223	1987	0.09292
50224	1987	0.07958
50225	1987	0.10242
50226	1987	0.08975
50227	1987	0.07067
50228	1987	0.07492
50229	1987	0.06775
50230	1987	0.08075
50231	1987	0.06775
50232	1987	0.07092
50233	1987	0.08058
50234	1987	0.06867
50235	1987	0.12075
50236	1987	0.12283
50237	1987	0.10808
50238	1987	0.09692
50239	1987	0.08542
50240	1987	0.08725
50241	1987	0.07500
50242	1987	0.07267
50243	1987	0.05850
50244	1987	0.06142
50245	1987	0.06708
50246	1987	0.08117
50247	1987	0.11192
50248	1987	0.09875
50249	1987	0.10850
50250	1987	0.15558
50251	1987	0.07653
50252	1987	0.05878
50253	1987	0.07483
50254	1987	0.15392
51137	1987	0.04400
51138	1987	0.05358
51139	1987	0.09583
51140	1987	0.16958
51141	1987	0.11883
51142	1987	0.08733
51143	1987	0.07658
51144	1987	0.08650
51145	1987	0.07500
51146	1987	0.07125
51147	1987	0.06725
51148	1987	0.15575
51149	1987	0.09258
51150	1987	0.05875
51151	1987	0.06200
51152	1987	0.05933
51153	1987	0.04925
51154	1987	0.04633
51155	1987	0.07667
51156	1987	0.06875
51157	1987	0.05275
51158	1987	0.08400
51159	1987	0.12850
51160	1987	0.25925
51161	1987	0.19325
51162	1987	0.25567
51163	1987	0.26158
51164	1987	0.25633
51165	1987	0.05675
51166	1987	0.07817
51167	1987	0.09517
51168	1987	0.05242
51169	1987	0.09258
51170	1987	0.10275
51171	1987	0.03400
51172	1987	0.04558
51173	1987	0.03592
51174	1987	0.05792
51175	1987	0.06375
51176	1987	0.10533
51177	1987	0.10958
51178	1987	0.09375
51179	1987	0.11358
51180	1987	0.12358
51181	1987	0.08492
51182	1987	0.05817
51183	1987	0.05292
51184	1987	0.06650
51185	1987	0.06142
51186	1987	0.06392
51187	1987	0.02950
51188	1987	0.03717
51189	1987	0.05742
51190	1987	0.04925
51191	1987	0.03775
51192	1987	0.04400
51193	1987	0.04575
51194	1987	0.05100
51195	1987	0.03142
51196	1987	0.05158
51197	1987	0.04233
51198	1987	0.03275
51199	1987	0.06133
51200	1987	0.06600
51201	1987	0.09242
51202	1987	0.08583
51203	1987	0.05817
51204	1987	0.07158
51205	1987	0.05508
51206	1987	0.06125
51207	1987	0.05992
51208	1987	0.04958
51209	1987	0.04833
51210	1987	0.05017
51211	1987	0.05275
51212	1987	0.06500
51213	1987	0.06983
51214	1987	0.06867
51215	1987	0.07100
51216	1987	0.05583
51217	1987	0.07500
51218	1987	0.03708
51219	1987	0.06650
51220	1987	0.07858
51221	1987	0.07108
51222	1987	0.08967
51223	1987	0.09317
51224	1987	0.08617
51225	1987	0.07308
51226	1987	0.08900
51227	1987	0.08233
51228	1987	0.08583
51229	1987	0.09058
51230	1987	0.10200
51231	1987	0.08917
51232	1987	0.07425
51233	1987	0.06267
51234	1987	0.06475
51235	1987	0.06792
51236	1987	0.11867
51237	1987	0.11925
51238	1987	0.11958
51239	1987	0.11433
51240	1987	0.10458
51241	1987	0.10600
51242	1987	0.08542
51243	1987	0.07625
51244	1987	0.07725
51245	1987	0.07333
51246	1987	0.08475
51247	1987	0.07567
51248	1987	0.08342
51249	1987	0.12342
51250	1987	0.11933
51251	1987	0.10820
51252	1987	0.09925
51253	1987	0.10783
51254	1987	0.10625
51255	1987	0.10125
52136	1987	0.10050
52137	1987	0.10575
52138	1987	0.11200
52139	1987	0.12467
52140	1987	0.14717
52141	1987	0.09983
52142	1987	0.06533
52143	1987	0.08950
52144	1987	0.12133
52145	1987	0.08475
52146	1987	0.07500
52147	1987	0.06658
52148	1987	0.07183
52149	1987	0.13675
52150	1987	0.07967
52151	1987	0.06775
52152	1987	0.05358
52153	1987	0.04975
52154	1987	0.04892
52155	1987	0.09342
52156	1987	0.07667
52157	1987	0.16958
52158	1987	0.19592
52159	1987	0.25900
52160	1987	0.19058
52161	1987	0.23975
52162	1987	0.24242
52163	1987	0.18033
52164	1987	0.13500
52165	1987	0.04550
52166	1987	0.05650
52167	1987	0.04275
52168	1987	0.06037
52169	1987	0.06853
52170	1987	0.03983
52171	1987	0.03792
52172	1987	0.04475
52173	1987	0.05258
52174	1987	0.04658
52175	1987	0.05883
52176	1987	0.07925
52177	1987	0.11917
52178	1987	0.08967
52179	1987	0.09825
52180	1987	0.11225
52181	1987	0.14383
52182	1987	0.08292
52183	1987	0.09433
52184	1987	0.09533
52185	1987	0.06983
52186	1987	0.06775
52187	1987	0.06175
52188	1987	0.02875
52189	1987	0.05375
52190	1987	0.06217
52191	1987	0.04467
52192	1987	0.06483
52193	1987	0.05808
52194	1987	0.05617
52195	1987	0.04475
52196	1987	0.05242
52197	1987	0.04258
52198	1987	0.04733
52199	1987	0.06342
52200	1987	0.05567
52201	1987	0.06008
52202	1987	0.05308
52203	1987	0.05608
52204	1987	0.06267
52205	1987	0.06725
52206	1987	0.07850
52207	1987	0.07025
52208	1987	0.06217
52209	1987	0.05175
52210	1987	0.05117
52211	1987	0.05050
52212	1987	0.06350
52213	1987	0.07017
52214	1987	0.06275
52215	1987	0.06267
52216	1987	0.07533
52217	1987	0.06133
52218	1987	0.05567
52219	1987	0.06217
52220	1987	0.08008
52221	1987	0.08183
52222	1987	0.07417
52223	1987	0.08350
52224	1987	0.08525
52225	1987	0.08483
52226	1987	0.06650
52227	1987	0.08600
52228	1987	0.08700
52229	1987	0.09117
52230	1987	0.10667
52231	1987	0.07225
52232	1987	0.07767
52233	1987	0.08183
52234	1987	0.08100
52235	1987	0.16258
52236	1987	0.09675
52237	1987	0.06075
52238	1987	0.08642
52239	1987	0.04675
52240	1987	0.10050
52241	1987	0.11767
52242	1987	0.08367
52243	1987	0.09817
52244	1987	0.08792
52245	1987	0.08642
52246	1987	0.08500
52247	1987	0.09008
52248	1987	0.09467
52249	1987	0.09542
52250	1987	0.10875
52251	1987	0.13575
52252	1987	0.12017
52253	1987	0.11242
52254	1987	0.11033
52255	1987	0.11337
53134	1987	0.22183
53135	1987	0.11175
53136	1987	0.08475
53137	1987	0.09267
53138	1987	0.14233
53139	1987	0.08508
53140	1987	0.15933
53141	1987	0.11475
53142	1987	0.10275
53143	1987	0.08883
53144	1987	0.10792
53145	1987	0.07833
53146	1987	0.07517
53147	1987	0.07442
53148	1987	0.09750
53149	1987	0.14733
53150	1987	0.15175
53151	1987	0.06850
53152	1987	0.05525
53153	1987	0.05292
53154	1987	0.05233
53155	1987	0.07525
53156	1987	0.17475
53157	1987	0.20875
53158	1987	0.19883
53159	1987	0.25392
53160	1987	0.24383
53161	1987	0.25292
53162	1987	0.18583
53163	1987	0.05483
53164	1987	0.04192
53165	1987	0.04467
53166	1987	0.04292
53167	1987	0.03567
53168	1987	0.03692
53169	1987	0.07287
53170	1987	0.03733
53171	1987	0.04075
53172	1987	0.04375
53173	1987	0.05175
53174	1987	0.05100
53175	1987	0.10567
53176	1987	0.09383
53177	1987	0.10067
53178	1987	0.06725
53179	1987	0.07817
53180	1987	0.12625
53181	1987	0.09683
53182	1987	0.08367
53183	1987	0.08908
53184	1987	0.07303
53185	1987	0.02790
53186	1987	0.07667
53187	1987	0.06975
53188	1987	0.05583
53189	1987	0.04108
53190	1987	0.06017
53191	1987	0.06633
53192	1987	0.04108
53193	1987	0.06092
53194	1987	0.04783
53195	1987	0.06558
53196	1987	0.05150
53197	1987	0.04992
53198	1987	0.02933
53199	1987	0.04350
53200	1987	0.06400
53201	1987	0.05175
53202	1987	0.06800
53203	1987	0.05850
53204	1987	0.10833
53205	1987	0.07842
53206	1987	0.07892
53207	1987	0.07875
53208	1987	0.07250
53209	1987	0.06308
53210	1987	0.04542
53211	1987	0.09375
53212	1987	0.09833
53213	1987	0.06133
53214	1987	0.05033
53215	1987	0.06942
53216	1987	0.11558
53217	1987	0.06417
53218	1987	0.05550
53219	1987	0.04933
53220	1987	0.07358
53221	1987	0.07517
53222	1987	0.08858
53223	1987	0.08408
53224	1987	0.10642
53225	1987	0.08658
[truncated: 39,738 more rows]
