# Supplementary material for: Trend Patterns of Vegetative Coverage and Their Underlying Causes in the Deserts of Northwest China over 1982 – 2008
Source: PLoS One. 2015 May 11;10(5):e0126044. doi: 10.1371/journal.pone.0126044 (PMC4427295; doi:10.1371/journal.pone.0126044)
Supplement: S1 Dataset — (ZIP) [file pone.0126044.s001.zip › S1_data/NDVI/NDVI_1988.txt]

21143	1988	0.05633
21144	1988	0.06383
21149	1988	0.09633
21150	1988	0.04508
21151	1988	0.04058
22143	1988	0.04653
22144	1988	0.05567
22145	1988	0.12008
22148	1988	0.05458
22149	1988	0.09817
22150	1988	0.05100
22151	1988	0.09392
22152	1988	0.04942
22153	1988	0.11175
22169	1988	0.15708
22170	1988	0.04217
22171	1988	0.08878
23142	1988	0.10425
23143	1988	0.18567
23144	1988	0.05208
23145	1988	0.11742
23146	1988	0.06750
23147	1988	0.04067
23148	1988	0.05192
23149	1988	0.03825
23150	1988	0.05342
23151	1988	0.05142
23152	1988	0.05092
23153	1988	0.06092
23154	1988	0.08133
23169	1988	0.13467
23170	1988	0.07783
23171	1988	0.07933
24142	1988	0.11375
24143	1988	0.19217
24144	1988	0.06608
24145	1988	0.04400
24146	1988	0.06033
24147	1988	0.08008
24148	1988	0.07442
24149	1988	0.05158
24150	1988	0.06225
24151	1988	0.07483
24152	1988	0.05708
24153	1988	0.04450
24154	1988	0.06575
24169	1988	0.19150
24170	1988	0.14275
24171	1988	0.07367
24172	1988	0.12142
25141	1988	0.16892
25142	1988	0.17408
25143	1988	0.16017
25144	1988	0.06317
25145	1988	0.04525
25146	1988	0.04525
25147	1988	0.07475
25148	1988	0.06317
25149	1988	0.10658
25150	1988	0.05458
25151	1988	0.06908
25152	1988	0.06450
25153	1988	0.05325
25169	1988	0.17825
25170	1988	0.12475
25171	1988	0.07208
25172	1988	0.09892
25173	1988	0.09087
26139	1988	0.18020
26140	1988	0.14492
26141	1988	0.11383
26142	1988	0.08942
26143	1988	0.08492
26144	1988	0.04825
26145	1988	0.04258
26146	1988	0.03167
26147	1988	0.03225
26148	1988	0.04833
26149	1988	0.07067
26150	1988	0.08158
26151	1988	0.08225
26152	1988	0.07550
26153	1988	0.07208
26170	1988	0.05708
26171	1988	0.10450
26172	1988	0.07500
26173	1988	0.15200
27138	1988	0.18637
27139	1988	0.11333
27140	1988	0.08292
27141	1988	0.07783
27142	1988	0.08533
27143	1988	0.05942
27144	1988	0.08458
27145	1988	0.07942
27146	1988	0.09742
27147	1988	0.02925
27148	1988	0.04367
27149	1988	0.06833
27150	1988	0.07942
27151	1988	0.08142
27152	1988	0.06617
27153	1988	0.08325
27154	1988	0.08508
27165	1988	0.08767
27166	1988	0.08850
27169	1988	0.14800
27170	1988	0.08958
27171	1988	0.11217
27172	1988	0.09158
27173	1988	0.14425
28137	1988	0.13467
28138	1988	0.11225
28139	1988	0.11408
28140	1988	0.07767
28141	1988	0.07758
28142	1988	0.08375
28143	1988	0.09458
28144	1988	0.09575
28145	1988	0.07950
28146	1988	0.05525
28147	1988	0.10608
28148	1988	0.04550
28149	1988	0.07092
28150	1988	0.09200
28151	1988	0.10300
28152	1988	0.08100
28153	1988	0.08692
28154	1988	0.08708
28159	1988	0.09275
28160	1988	0.10592
28161	1988	0.08833
28163	1988	0.08325
28164	1988	0.13700
28165	1988	0.13192
28166	1988	0.06275
28167	1988	0.08700
28168	1988	0.12600
28169	1988	0.05325
28170	1988	0.03883
28171	1988	0.04500
28172	1988	0.06658
28173	1988	0.05583
28174	1988	0.12250
29137	1988	0.11383
29138	1988	0.11478
29139	1988	0.11317
29140	1988	0.07625
29141	1988	0.08475
29142	1988	0.10575
29143	1988	0.09083
29144	1988	0.09750
29145	1988	0.08317
29146	1988	0.06100
29147	1988	0.09150
29148	1988	0.08525
29149	1988	0.03617
29150	1988	0.04208
29151	1988	0.06883
29152	1988	0.08250
29153	1988	0.08592
29154	1988	0.09275
29155	1988	0.10492
29157	1988	0.06575
29158	1988	0.09933
29159	1988	0.09642
29160	1988	0.06600
29161	1988	0.08842
29162	1988	0.08675
29163	1988	0.10467
29164	1988	0.06867
29165	1988	0.05500
29166	1988	0.04708
29167	1988	0.11050
29168	1988	0.11042
29169	1988	0.07008
29170	1988	0.06533
29171	1988	0.06092
29172	1988	0.09200
29173	1988	0.13458
29174	1988	0.17100
29175	1988	0.14453
29176	1988	0.05767
29177	1988	0.13467
30137	1988	0.21608
30138	1988	0.15500
30139	1988	0.06900
30140	1988	0.08475
30141	1988	0.09967
30142	1988	0.08808
30143	1988	0.08625
30144	1988	0.08742
30145	1988	0.06100
30146	1988	0.08642
30147	1988	0.06033
30148	1988	0.11750
30149	1988	0.08767
30150	1988	0.03708
30151	1988	0.05092
30152	1988	0.06783
30153	1988	0.08342
30154	1988	0.08558
30155	1988	0.09458
30156	1988	0.09325
30157	1988	0.08233
30158	1988	0.08983
30159	1988	0.08117
30160	1988	0.04692
30161	1988	0.07108
30162	1988	0.07075
30163	1988	0.13708
30164	1988	0.09500
30165	1988	0.07800
30166	1988	0.09833
30167	1988	0.06492
30168	1988	0.07075
30169	1988	0.08133
30170	1988	0.08550
30171	1988	0.07750
30172	1988	0.10617
30173	1988	0.08667
30174	1988	0.09800
30175	1988	0.12717
30176	1988	0.07583
30177	1988	0.09867
31137	1988	0.29017
31138	1988	0.12000
31139	1988	0.12867
31140	1988	0.08267
31141	1988	0.06925
31142	1988	0.09800
31143	1988	0.10350
31144	1988	0.10167
31145	1988	0.09417
31146	1988	0.11308
31147	1988	0.12292
31148	1988	0.06933
31149	1988	0.04125
31150	1988	0.08492
31151	1988	0.03300
31152	1988	0.02592
31153	1988	0.06025
31154	1988	0.06783
31155	1988	0.07500
31156	1988	0.08192
31157	1988	0.07383
31158	1988	0.08492
31159	1988	0.12725
31160	1988	0.11600
31161	1988	0.05292
31162	1988	0.06825
31163	1988	0.08108
31164	1988	0.08508
31165	1988	0.04633
31166	1988	0.06125
31167	1988	0.06958
31168	1988	0.07217
31169	1988	0.07767
31170	1988	0.08317
31171	1988	0.08675
31172	1988	0.07758
31173	1988	0.06825
31174	1988	0.07942
31175	1988	0.12292
31176	1988	0.04183
31177	1988	0.09875
31184	1988	0.07437
31185	1988	0.06945
31186	1988	0.07462
32137	1988	0.33642
32138	1988	0.09850
32139	1988	0.11825
32140	1988	0.10008
32141	1988	0.08450
32142	1988	0.07700
32143	1988	0.07200
32144	1988	0.09142
32145	1988	0.09367
32146	1988	0.10717
32147	1988	0.14725
32148	1988	0.11708
32149	1988	0.06408
32150	1988	0.05042
32151	1988	0.04283
32152	1988	0.10975
32153	1988	0.10658
32154	1988	0.03625
32155	1988	0.04675
32156	1988	0.03333
32157	1988	0.06283
32158	1988	0.07317
32159	1988	0.11267
32160	1988	0.06025
32161	1988	0.04908
32162	1988	0.06167
32163	1988	0.06917
32164	1988	0.06142
32165	1988	0.06508
32166	1988	0.07758
32167	1988	0.08433
32168	1988	0.08425
32169	1988	0.08300
32170	1988	0.10192
32171	1988	0.04983
32172	1988	0.07692
32173	1988	0.03725
32174	1988	0.03775
32175	1988	0.02592
32176	1988	0.04733
32177	1988	0.08858
32178	1988	0.07508
32179	1988	0.05833
32180	1988	0.05542
32182	1988	0.04408
32183	1988	0.10770
32184	1988	0.09512
32185	1988	0.08178
32186	1988	0.07612
32187	1988	0.06762
32188	1988	0.06228
33136	1988	0.33617
33137	1988	0.27158
33138	1988	0.23003
33139	1988	0.12050
33140	1988	0.09175
33141	1988	0.07833
33142	1988	0.08217
33143	1988	0.07667
33144	1988	0.09492
33145	1988	0.09117
33146	1988	0.08800
33147	1988	0.08650
33148	1988	0.13500
33149	1988	0.12258
33150	1988	0.11458
33151	1988	0.11892
33152	1988	0.06025
33153	1988	0.04850
33154	1988	0.13142
33155	1988	0.05242
33156	1988	0.08978
33157	1988	0.08042
33158	1988	0.04083
33159	1988	0.13853
33160	1988	0.05350
33161	1988	0.03567
33162	1988	0.06975
33163	1988	0.07425
33164	1988	0.05642
33165	1988	0.07250
33166	1988	0.06925
33167	1988	0.06858
33168	1988	0.09692
33169	1988	0.12042
33170	1988	0.08608
33171	1988	0.09358
33172	1988	0.04833
33173	1988	0.04883
33174	1988	0.07208
33175	1988	0.05817
33176	1988	0.05992
33177	1988	0.05550
33178	1988	0.04850
33179	1988	0.04217
33180	1988	0.05325
33181	1988	0.04308
33182	1988	0.04733
33183	1988	0.09750
33184	1988	0.09992
33185	1988	0.07895
33186	1988	0.06603
33187	1988	0.06150
33188	1988	0.07212
33189	1988	0.06065
34136	1988	0.19920
34137	1988	0.25342
34138	1988	0.22633
34139	1988	0.14578
34140	1988	0.08825
34141	1988	0.09808
34142	1988	0.09842
34143	1988	0.08983
34144	1988	0.08350
34145	1988	0.08467
34146	1988	0.09050
34147	1988	0.06400
34148	1988	0.07658
34149	1988	0.16033
34150	1988	0.09908
34151	1988	0.10633
34152	1988	0.10142
34153	1988	0.12800
34154	1988	0.08917
34155	1988	0.06825
34156	1988	0.04858
34157	1988	0.08633
34158	1988	0.06392
34159	1988	0.05475
34160	1988	0.07650
34161	1988	0.06192
34162	1988	0.09133
34163	1988	0.07908
34164	1988	0.05283
34165	1988	0.07983
34166	1988	0.07500
34167	1988	0.10833
34168	1988	0.07042
34169	1988	0.06550
34170	1988	0.09042
34171	1988	0.08750
34172	1988	0.05942
34173	1988	0.06625
34174	1988	0.06075
34175	1988	0.04792
34176	1988	0.05392
34177	1988	0.04508
34178	1988	0.04933
34179	1988	0.04908
34180	1988	0.04608
34181	1988	0.03983
34182	1988	0.09383
34183	1988	0.09317
34184	1988	0.03592
34185	1988	0.11008
34186	1988	0.05292
34187	1988	0.08717
34188	1988	0.06362
34189	1988	0.06753
35136	1988	0.08425
35137	1988	0.11733
35138	1988	0.11883
35139	1988	0.13600
35140	1988	0.06075
35141	1988	0.05625
35142	1988	0.11425
35143	1988	0.09517
35144	1988	0.08342
35145	1988	0.06883
35146	1988	0.06975
35147	1988	0.04958
35148	1988	0.04467
35149	1988	0.03575
35150	1988	0.05242
35151	1988	0.07117
35152	1988	0.09467
35153	1988	0.10767
35154	1988	0.12267
35155	1988	0.08908
35156	1988	0.05742
35157	1988	0.10908
35158	1988	0.08458
35159	1988	0.05067
35160	1988	0.08442
35161	1988	0.09033
35162	1988	0.06742
35163	1988	0.09442
35164	1988	0.11667
35165	1988	0.10992
35166	1988	0.10525
35167	1988	0.12050
35168	1988	0.08800
35169	1988	0.10042
35170	1988	0.04933
35171	1988	0.06975
35172	1988	0.06600
35173	1988	0.05567
35174	1988	0.05325
35175	1988	0.06292
35176	1988	0.06850
35177	1988	0.05658
35178	1988	0.06783
35179	1988	0.03483
35180	1988	0.04533
35181	1988	0.10200
35182	1988	0.08542
35183	1988	0.08000
35184	1988	0.02208
35185	1988	0.04600
35186	1988	0.03917
35187	1988	0.11217
35188	1988	0.06745
35189	1988	0.08345
35190	1988	0.08203
36134	1988	0.13033
36135	1988	0.18817
36136	1988	0.12967
36137	1988	0.12667
36138	1988	0.10550
36139	1988	0.12567
36140	1988	0.04533
36141	1988	0.08825
36142	1988	0.14533
36143	1988	0.13933
36144	1988	0.11017
36145	1988	0.08050
36146	1988	0.07100
36147	1988	0.07475
36148	1988	0.05333
36149	1988	0.05100
36150	1988	0.04725
36151	1988	0.04650
36152	1988	0.05017
36153	1988	0.08550
36154	1988	0.08433
36155	1988	0.12058
36156	1988	0.13675
36157	1988	0.06950
36158	1988	0.06600
36159	1988	0.06667
36160	1988	0.08000
36161	1988	0.10742
36162	1988	0.13475
36163	1988	0.08583
36164	1988	0.07867
36165	1988	0.13200
36166	1988	0.09592
36167	1988	0.12750
36168	1988	0.14033
36169	1988	0.12542
36170	1988	0.06458
36171	1988	0.10342
36172	1988	0.10617
36173	1988	0.07250
36174	1988	0.08908
36175	1988	0.07558
36176	1988	0.05975
36177	1988	0.08567
36178	1988	0.13258
36179	1988	0.09408
36180	1988	0.03167
36181	1988	0.04942
36182	1988	0.04000
36183	1988	0.03867
36184	1988	0.08217
36185	1988	0.05475
36186	1988	0.05792
36187	1988	0.11992
36188	1988	0.03025
36189	1988	0.08042
36190	1988	0.06270
36191	1988	0.06253
37134	1988	0.18725
37135	1988	0.07375
37136	1988	0.10025
37137	1988	0.10592
37138	1988	0.10158
37139	1988	0.10308
37140	1988	0.09600
37141	1988	0.09333
37142	1988	0.12225
37143	1988	0.11767
37144	1988	0.09975
37145	1988	0.09267
37146	1988	0.06742
37147	1988	0.06850
37148	1988	0.06758
37149	1988	0.11342
37150	1988	0.08433
37151	1988	0.09608
37152	1988	0.05950
37153	1988	0.06733
37154	1988	0.06308
37155	1988	0.07700
37156	1988	0.10542
37157	1988	0.12750
37158	1988	0.07458
37159	1988	0.10608
37160	1988	0.09367
37161	1988	0.13675
37162	1988	0.13183
37163	1988	0.08750
37164	1988	0.08250
37165	1988	0.12625
37166	1988	0.07725
37167	1988	0.13600
37168	1988	0.10092
37169	1988	0.11717
37170	1988	0.13792
37171	1988	0.08758
37172	1988	0.08242
37173	1988	0.09783
37174	1988	0.11067
37175	1988	0.09167
37176	1988	0.06892
37177	1988	0.07667
37178	1988	0.08342
37179	1988	0.07325
37180	1988	0.10850
37181	1988	0.02392
37182	1988	0.07925
37183	1988	0.04700
37184	1988	0.03600
37185	1988	0.10925
37186	1988	0.10367
37187	1988	0.05392
37188	1988	0.04717
37189	1988	0.04283
37190	1988	0.08692
37191	1988	0.08750
37192	1988	0.05687
38135	1988	0.09892
38136	1988	0.08167
38137	1988	0.12100
38138	1988	0.12025
38139	1988	0.12008
38140	1988	0.08033
38141	1988	0.08150
38142	1988	0.11575
38143	1988	0.16150
38144	1988	0.11258
38145	1988	0.08175
38146	1988	0.06708
38147	1988	0.07158
38148	1988	0.09342
38149	1988	0.11025
38150	1988	0.25742
38151	1988	0.07408
38152	1988	0.13100
38153	1988	0.10583
38154	1988	0.05767
38155	1988	0.06058
38156	1988	0.09650
38157	1988	0.13150
38158	1988	0.07475
38159	1988	0.10342
38160	1988	0.08383
38161	1988	0.07983
38162	1988	0.09567
38163	1988	0.12325
38164	1988	0.07150
38165	1988	0.14917
38166	1988	0.13608
38167	1988	0.08933
38168	1988	0.08942
38169	1988	0.07617
38170	1988	0.07917
38171	1988	0.08825
38172	1988	0.09225
38173	1988	0.09900
38174	1988	0.09775
38175	1988	0.10817
38176	1988	0.12767
38177	1988	0.09258
38178	1988	0.08358
38179	1988	0.07075
38180	1988	0.06308
38181	1988	0.08733
38182	1988	0.02208
38183	1988	0.02125
38184	1988	0.03225
38185	1988	0.03483
38186	1988	0.08542
38187	1988	0.03225
38188	1988	0.08200
38189	1988	0.04617
38190	1988	0.03867
38191	1988	0.10375
38192	1988	0.08967
38193	1988	0.06920
39136	1988	0.13083
39137	1988	0.12083
39138	1988	0.11392
39139	1988	0.09400
39140	1988	0.11158
39141	1988	0.13325
39142	1988	0.16083
39143	1988	0.12092
39144	1988	0.10292
39145	1988	0.08925
39146	1988	0.06950
39147	1988	0.07592
39148	1988	0.21708
39149	1988	0.09342
39150	1988	0.17425
39151	1988	0.16758
39152	1988	0.21708
39153	1988	0.11008
39154	1988	0.11233
39155	1988	0.06208
39156	1988	0.08083
39157	1988	0.11775
39158	1988	0.11142
39159	1988	0.07225
39160	1988	0.08575
39161	1988	0.11158
39162	1988	0.15833
39163	1988	0.14508
39164	1988	0.10433
39165	1988	0.08717
39166	1988	0.06617
39167	1988	0.12533
39168	1988	0.15842
39169	1988	0.11558
39170	1988	0.16467
39171	1988	0.13642
39172	1988	0.11483
39173	1988	0.16192
39174	1988	0.08383
39175	1988	0.12467
39176	1988	0.15550
39177	1988	0.20050
39178	1988	0.11033
39179	1988	0.09400
39180	1988	0.09950
39181	1988	0.03858
39182	1988	0.02175
39183	1988	0.02075
39184	1988	0.03825
39185	1988	0.04558
39186	1988	0.04500
39187	1988	0.08183
39188	1988	0.03750
39189	1988	0.04692
39190	1988	0.09392
39191	1988	0.02967
39192	1988	0.10217
39193	1988	0.05345
39194	1988	0.06578
40135	1988	0.08833
40136	1988	0.11083
40137	1988	0.09467
40138	1988	0.10025
40139	1988	0.10117
40140	1988	0.08375
40141	1988	0.10908
40142	1988	0.11858
40143	1988	0.10942
40144	1988	0.10317
40145	1988	0.09575
40146	1988	0.09433
40147	1988	0.13558
40148	1988	0.12242
40149	1988	0.23725
40150	1988	0.34450
40151	1988	0.34492
40152	1988	0.28850
40153	1988	0.10183
40154	1988	0.07542
40155	1988	0.07108
40156	1988	0.12375
40157	1988	0.08042
40158	1988	0.07875
40159	1988	0.07800
40160	1988	0.13933
40161	1988	0.11775
40162	1988	0.15433
40163	1988	0.07617
40164	1988	0.09842
40165	1988	0.08875
40166	1988	0.06425
40167	1988	0.10425
40168	1988	0.14692
40169	1988	0.16042
40170	1988	0.18558
40171	1988	0.18800
40172	1988	0.19217
40173	1988	0.21592
40174	1988	0.23042
40175	1988	0.12017
40176	1988	0.14100
40177	1988	0.24050
40178	1988	0.18008
40179	1988	0.13875
40180	1988	0.06775
40181	1988	0.03575
40182	1988	0.02883
40183	1988	0.07108
40184	1988	0.04292
40185	1988	0.03600
40186	1988	0.11442
40187	1988	0.08350
40188	1988	0.07287
40189	1988	0.02933
40190	1988	0.03158
40191	1988	0.04042
40192	1988	0.08508
40193	1988	0.10583
40194	1988	0.05162
41135	1988	0.13933
41136	1988	0.10183
41137	1988	0.09883
41138	1988	0.10042
41139	1988	0.08725
41140	1988	0.08750
41141	1988	0.11708
41142	1988	0.11358
41143	1988	0.10050
41144	1988	0.09100
41145	1988	0.07433
41146	1988	0.12367
41147	1988	0.21933
41148	1988	0.29100
41149	1988	0.36383
41150	1988	0.28925
41151	1988	0.26975
41152	1988	0.32500
41153	1988	0.20533
41154	1988	0.14817
41155	1988	0.22475
41156	1988	0.20733
41157	1988	0.11208
41158	1988	0.08083
41159	1988	0.07633
41160	1988	0.08858
41161	1988	0.09125
41162	1988	0.11958
41163	1988	0.15308
41164	1988	0.12242
41165	1988	0.10200
41166	1988	0.07033
41167	1988	0.08100
41168	1988	0.10033
41169	1988	0.09917
41170	1988	0.10367
41171	1988	0.14808
41172	1988	0.11200
41173	1988	0.18358
41174	1988	0.19792
41175	1988	0.12950
41176	1988	0.12042
41177	1988	0.16733
41178	1988	0.12200
41179	1988	0.12133
41180	1988	0.12533
41181	1988	0.07558
41182	1988	0.03992
41183	1988	0.02958
41184	1988	0.02417
41185	1988	0.03958
41186	1988	0.03733
41187	1988	0.08600
41188	1988	0.08028
41189	1988	0.04075
41190	1988	0.08525
41191	1988	0.07875
41192	1988	0.07150
41193	1988	0.08487
41194	1988	0.05262
41195	1988	0.05662
41230	1988	0.08708
41231	1988	0.06337
41232	1988	0.06873
41233	1988	0.06683
41234	1988	0.08258
41235	1988	0.05758
41242	1988	0.06650
41243	1988	0.08917
41244	1988	0.07267
42135	1988	0.11092
42136	1988	0.09192
42137	1988	0.09533
42138	1988	0.07100
42139	1988	0.06317
42140	1988	0.07933
42141	1988	0.12433
42142	1988	0.09967
42143	1988	0.08675
42144	1988	0.09342
42145	1988	0.08408
42146	1988	0.05583
42147	1988	0.06267
42148	1988	0.13192
42149	1988	0.30833
42150	1988	0.31042
42151	1988	0.27258
42152	1988	0.28500
42153	1988	0.22250
42154	1988	0.20867
42155	1988	0.26600
42156	1988	0.15758
42157	1988	0.20833
42158	1988	0.06008
42159	1988	0.05975
42160	1988	0.06583
42161	1988	0.06825
42162	1988	0.09608
42163	1988	0.08317
42164	1988	0.09000
42165	1988	0.10092
42166	1988	0.06542
42167	1988	0.06658
42168	1988	0.09392
42169	1988	0.10700
42170	1988	0.10175
42171	1988	0.11050
42172	1988	0.11333
42173	1988	0.10633
42174	1988	0.14475
42175	1988	0.11733
42176	1988	0.21283
42177	1988	0.13650
42178	1988	0.10083
42179	1988	0.11575
42180	1988	0.10067
42181	1988	0.09167
42182	1988	0.05833
42183	1988	0.03983
42184	1988	0.03917
42185	1988	0.04117
42186	1988	0.05592
42187	1988	0.03892
42188	1988	0.03875
42189	1988	0.04458
42190	1988	0.05125
42191	1988	0.04350
42192	1988	0.08333
42193	1988	0.03375
42194	1988	0.06767
42195	1988	0.05370
42229	1988	0.05967
42230	1988	0.11292
42231	1988	0.04167
42232	1988	0.06745
42233	1988	0.08492
42234	1988	0.07158
42235	1988	0.09625
42236	1988	0.10000
42237	1988	0.06008
42238	1988	0.08808
42239	1988	0.11258
42240	1988	0.05983
42241	1988	0.08542
42242	1988	0.08483
42243	1988	0.09783
42244	1988	0.08117
42245	1988	0.08183
42246	1988	0.09592
42247	1988	0.09742
42248	1988	0.13817
43135	1988	0.15933
43136	1988	0.14500
43137	1988	0.11667
43138	1988	0.13158
43139	1988	0.06283
43140	1988	0.09375
43141	1988	0.15075
43142	1988	0.11575
43143	1988	0.08100
43144	1988	0.07108
43145	1988	0.06158
43146	1988	0.10283
43147	1988	0.12167
43148	1988	0.20858
43149	1988	0.37600
43150	1988	0.33800
43151	1988	0.26742
43152	1988	0.23642
43153	1988	0.21325
43154	1988	0.14392
43155	1988	0.31358
43156	1988	0.07292
43157	1988	0.04367
43158	1988	0.13175
43159	1988	0.12167
43160	1988	0.05883
43161	1988	0.06142
43162	1988	0.07608
43163	1988	0.07258
43164	1988	0.06808
43165	1988	0.06867
43166	1988	0.06208
43167	1988	0.05475
43168	1988	0.12000
43169	1988	0.06167
43170	1988	0.07417
43171	1988	0.07758
43172	1988	0.09675
43173	1988	0.09208
43174	1988	0.09892
43175	1988	0.12150
43176	1988	0.14350
43177	1988	0.16517
43178	1988	0.11825
43179	1988	0.10008
43180	1988	0.09125
43181	1988	0.08083
43182	1988	0.09258
43183	1988	0.04133
43184	1988	0.03358
43185	1988	0.03733
43186	1988	0.08467
43187	1988	0.04558
43188	1988	0.03517
43189	1988	0.04775
43190	1988	0.03550
43191	1988	0.04483
43192	1988	0.09600
43193	1988	0.06770
43194	1988	0.06550
43195	1988	0.02942
43196	1988	0.02892
43229	1988	0.08292
43230	1988	0.08033
43231	1988	0.05808
43232	1988	0.07575
43233	1988	0.06925
43234	1988	0.08150
43235	1988	0.08150
43236	1988	0.06075
43237	1988	0.12675
43238	1988	0.09000
43239	1988	0.08242
43240	1988	0.08583
43241	1988	0.09333
43242	1988	0.09867
43243	1988	0.10192
43244	1988	0.11250
43245	1988	0.10358
43246	1988	0.10942
43247	1988	0.09400
43248	1988	0.24620
44137	1988	0.10958
44139	1988	0.11542
44140	1988	0.08825
44141	1988	0.11525
44142	1988	0.10550
44143	1988	0.06817
44144	1988	0.09992
44145	1988	0.07733
44146	1988	0.11867
44147	1988	0.22625
44148	1988	0.11058
44149	1988	0.26708
44150	1988	0.33283
44151	1988	0.31808
44152	1988	0.29867
44153	1988	0.16058
44154	1988	0.19617
44155	1988	0.10808
44156	1988	0.14208
44157	1988	0.05425
44158	1988	0.09475
44159	1988	0.15683
44160	1988	0.04658
44161	1988	0.05658
44162	1988	0.05725
44163	1988	0.05417
44164	1988	0.05375
44165	1988	0.04692
44166	1988	0.04483
44167	1988	0.05367
44168	1988	0.08575
44169	1988	0.06967
44170	1988	0.07908
44171	1988	0.07217
44172	1988	0.08458
44173	1988	0.07275
44174	1988	0.10317
44175	1988	0.10542
44176	1988	0.11000
44177	1988	0.11725
44178	1988	0.12958
44179	1988	0.09608
44180	1988	0.09767
44181	1988	0.09142
44182	1988	0.06667
44183	1988	0.05475
44184	1988	0.09133
44185	1988	0.03403
44186	1988	0.02792
44187	1988	0.04783
44188	1988	0.06092
44189	1988	0.06308
44190	1988	0.05500
44191	1988	0.05800
44192	1988	0.04067
44193	1988	0.04117
44194	1988	0.03267
44195	1988	0.02728
44196	1988	0.08075
44229	1988	0.06042
44230	1988	0.08833
44231	1988	0.05208
44232	1988	0.09417
44233	1988	0.06083
44234	1988	0.07825
44235	1988	0.09350
44236	1988	0.07650
44237	1988	0.12675
44238	1988	0.10575
44239	1988	0.10675
44240	1988	0.12183
44241	1988	0.09608
44242	1988	0.13575
44243	1988	0.08792
44244	1988	0.13192
44245	1988	0.13333
44246	1988	0.09883
44247	1988	0.08867
44248	1988	0.07817
44249	1988	0.22903
45139	1988	0.10725
45140	1988	0.09117
45141	1988	0.12600
45142	1988	0.07333
45143	1988	0.11975
45144	1988	0.10100
45145	1988	0.07792
45146	1988	0.11583
45147	1988	0.19750
45148	1988	0.07383
45149	1988	0.11017
45150	1988	0.28458
45151	1988	0.26725
45152	1988	0.31500
45153	1988	0.17317
45154	1988	0.20417
45155	1988	0.07608
45156	1988	0.06625
45157	1988	0.10995
45158	1988	0.04617
45159	1988	0.06800
45160	1988	0.07392
45161	1988	0.05917
45162	1988	0.07175
45163	1988	0.06950
45164	1988	0.05458
45165	1988	0.06325
45166	1988	0.07133
45167	1988	0.17258
45168	1988	0.05467
45169	1988	0.05183
45170	1988	0.05742
45171	1988	0.06025
45172	1988	0.07067
45173	1988	0.06700
45174	1988	0.08808
45175	1988	0.10108
45176	1988	0.12458
45177	1988	0.13442
45178	1988	0.21083
45179	1988	0.09392
45180	1988	0.09550
45181	1988	0.06800
45182	1988	0.06308
45183	1988	0.05770
45184	1988	0.08767
45185	1988	0.07583
45186	1988	0.08692
45187	1988	0.07708
45188	1988	0.02067
45189	1988	0.05500
45190	1988	0.06458
45191	1988	0.06108
45192	1988	0.04542
45193	1988	0.03900
45194	1988	0.04150
45195	1988	0.03353
45196	1988	0.07000
45229	1988	0.08858
45230	1988	0.06758
45231	1988	0.06867
45232	1988	0.06517
45233	1988	0.07133
45234	1988	0.07742
45235	1988	0.06717
45236	1988	0.07542
45237	1988	0.12675
45238	1988	0.11842
45239	1988	0.09692
45240	1988	0.12458
45241	1988	0.08708
45242	1988	0.10617
45243	1988	0.11217
45244	1988	0.11167
45245	1988	0.10717
45246	1988	0.11325
45247	1988	0.05912
45248	1988	0.23020
45249	1988	0.21937
46139	1988	0.10850
46140	1988	0.12467
46141	1988	0.14158
46142	1988	0.10092
46143	1988	0.08933
46144	1988	0.09100
46145	1988	0.08267
46146	1988	0.05817
46147	1988	0.06733
46148	1988	0.05617
46149	1988	0.09558
46150	1988	0.16958
46151	1988	0.30492
46152	1988	0.25608
46153	1988	0.20917
46154	1988	0.16558
46155	1988	0.12400
46156	1988	0.05842
46157	1988	0.04800
46158	1988	0.05000
46159	1988	0.04750
46160	1988	0.06658
46161	1988	0.07858
46162	1988	0.12725
46163	1988	0.08908
46164	1988	0.07425
46165	1988	0.13842
46166	1988	0.11958
46167	1988	0.07492
46168	1988	0.06117
46169	1988	0.05517
46170	1988	0.10783
46171	1988	0.06892
46172	1988	0.07025
46173	1988	0.06708
46174	1988	0.09542
46175	1988	0.09367
46176	1988	0.11125
46177	1988	0.13242
46178	1988	0.18375
46179	1988	0.09492
46180	1988	0.08692
46181	1988	0.06825
46182	1988	0.06358
46183	1988	0.08792
46184	1988	0.04367
46185	1988	0.02845
46186	1988	0.08083
46187	1988	0.08392
46188	1988	0.07317
46189	1988	0.03733
46190	1988	0.05675
46191	1988	0.06625
46192	1988	0.06033
46193	1988	0.03367
46194	1988	0.04192
46195	1988	0.03542
46196	1988	0.09267
46197	1988	0.07342
46198	1988	0.04675
46199	1988	0.04078
46200	1988	0.05483
46201	1988	0.05192
46202	1988	0.11783
46203	1988	0.09575
46205	1988	0.03292
46206	1988	0.08850
46207	1988	0.08308
46233	1988	0.07092
46234	1988	0.11383
46235	1988	0.09275
46236	1988	0.08917
46237	1988	0.10267
46238	1988	0.08725
46239	1988	0.10592
46240	1988	0.10625
46241	1988	0.07383
46242	1988	0.08942
46243	1988	0.10100
46244	1988	0.10983
46245	1988	0.09742
46246	1988	0.10317
46247	1988	0.10367
46248	1988	0.07167
46249	1988	0.20903
47139	1988	0.05767
47140	1988	0.07700
47141	1988	0.11667
47142	1988	0.09292
47143	1988	0.09308
47144	1988	0.10917
47145	1988	0.07208
47146	1988	0.07967
47147	1988	0.12100
47148	1988	0.05917
47149	1988	0.07742
47150	1988	0.30942
47151	1988	0.20267
47152	1988	0.15142
47153	1988	0.15975
47154	1988	0.18433
47155	1988	0.08900
47156	1988	0.06817
47157	1988	0.05733
47158	1988	0.04867
47159	1988	0.04675
47160	1988	0.05058
47161	1988	0.06450
47162	1988	0.12042
47163	1988	0.22817
47164	1988	0.27708
47165	1988	0.14525
47166	1988	0.15725
47167	1988	0.20142
47168	1988	0.16958
47169	1988	0.08658
47170	1988	0.12058
47171	1988	0.07983
47172	1988	0.05325
47173	1988	0.06233
47174	1988	0.16000
47175	1988	0.10542
47176	1988	0.08600
47177	1988	0.11000
47178	1988	0.17558
47179	1988	0.12725
47180	1988	0.11258
47181	1988	0.07008
47182	1988	0.03708
47183	1988	0.03858
47184	1988	0.02792
47185	1988	0.06895
47186	1988	0.04328
47187	1988	0.02733
47188	1988	0.07408
47189	1988	0.07850
47190	1988	0.07433
47191	1988	0.04900
47192	1988	0.04983
47193	1988	0.06208
47194	1988	0.05583
47195	1988	0.03800
47196	1988	0.03708
47197	1988	0.08042
47198	1988	0.04000
47199	1988	0.04970
47200	1988	0.05492
47201	1988	0.04667
47202	1988	0.03433
47203	1988	0.04575
47204	1988	0.02325
47205	1988	0.04333
47206	1988	0.04217
47207	1988	0.09025
47218	1988	0.07458
47219	1988	0.06458
47220	1988	0.08567
47232	1988	0.10342
47233	1988	0.09525
47234	1988	0.11912
47235	1988	0.14292
47236	1988	0.09942
47237	1988	0.10675
47238	1988	0.09733
47239	1988	0.07492
47240	1988	0.08500
47241	1988	0.07650
47242	1988	0.08058
47243	1988	0.09533
47244	1988	0.09208
47245	1988	0.10650
47246	1988	0.10117
47247	1988	0.10733
47248	1988	0.07208
47249	1988	0.04675
47250	1988	0.23187
48139	1988	0.10708
48140	1988	0.09367
48141	1988	0.14567
48142	1988	0.11550
48143	1988	0.08567
48144	1988	0.07183
48145	1988	0.06592
48146	1988	0.05908
48147	1988	0.11083
48148	1988	0.09525
48149	1988	0.19258
48150	1988	0.24733
48151	1988	0.16933
48152	1988	0.14308
48153	1988	0.13858
48154	1988	0.14333
48155	1988	0.08358
48156	1988	0.08108
48157	1988	0.05225
48158	1988	0.05283
48159	1988	0.04908
48160	1988	0.05000
48161	1988	0.11700
48162	1988	0.17117
48163	1988	0.30300
48164	1988	0.35142
48165	1988	0.25392
48166	1988	0.31992
48167	1988	0.28917
48168	1988	0.32967
48169	1988	0.33433
48170	1988	0.29350
48171	1988	0.07067
48172	1988	0.08058
48173	1988	0.12917
48174	1988	0.12008
48175	1988	0.05075
48176	1988	0.08792
48177	1988	0.11183
48178	1988	0.12208
48179	1988	0.14200
48180	1988	0.08667
48181	1988	0.09400
48182	1988	0.08658
48183	1988	0.10742
48184	1988	0.04333
48185	1988	0.07817
48186	1988	0.05125
48187	1988	0.04925
48188	1988	0.08450
48189	1988	0.08258
48190	1988	0.04092
48191	1988	0.06317
48192	1988	0.05883
48193	1988	0.06050
48194	1988	0.05808
48195	1988	0.06475
48196	1988	0.10767
48197	1988	0.04692
48198	1988	0.04950
48199	1988	0.05083
48200	1988	0.05775
48201	1988	0.03975
48202	1988	0.04375
48203	1988	0.09767
48204	1988	0.03825
48205	1988	0.03825
48206	1988	0.10625
48207	1988	0.09550
48208	1988	0.08483
48213	1988	0.05992
48214	1988	0.05517
48215	1988	0.05400
48216	1988	0.04450
48217	1988	0.08900
48218	1988	0.08900
48219	1988	0.06767
48220	1988	0.07617
48221	1988	0.09383
48222	1988	0.08925
48232	1988	0.07817
48233	1988	0.09550
48234	1988	0.13842
48235	1988	0.11283
48236	1988	0.12433
48237	1988	0.10242
48238	1988	0.08783
48239	1988	0.06275
48240	1988	0.07258
48241	1988	0.07425
48242	1988	0.06600
48243	1988	0.07558
48244	1988	0.08117
48245	1988	0.09092
48246	1988	0.10450
48247	1988	0.11458
48248	1988	0.08642
48249	1988	0.10583
48250	1988	0.07683
49139	1988	0.11792
49140	1988	0.09583
49141	1988	0.10158
49142	1988	0.09158
49143	1988	0.07708
49144	1988	0.07192
49145	1988	0.06517
49146	1988	0.05875
49147	1988	0.07125
49148	1988	0.10583
49149	1988	0.21192
49150	1988	0.17333
49151	1988	0.23100
49152	1988	0.07325
49153	1988	0.09133
49154	1988	0.09125
49155	1988	0.19875
49156	1988	0.08867
49157	1988	0.06042
49158	1988	0.07425
49159	1988	0.07650
49160	1988	0.12608
49161	1988	0.24233
49162	1988	0.32058
49163	1988	0.32925
49164	1988	0.34292
49165	1988	0.28392
49166	1988	0.23892
49167	1988	0.28800
49168	1988	0.30892
49169	1988	0.34583
49170	1988	0.26517
49171	1988	0.16033
49172	1988	0.04642
49173	1988	0.05000
49174	1988	0.06292
49175	1988	0.07325
49176	1988	0.08883
49177	1988	0.13100
49178	1988	0.10825
49179	1988	0.12017
49180	1988	0.11058
49181	1988	0.09258
49182	1988	0.07392
49183	1988	0.04808
49184	1988	0.05258
49185	1988	0.04483
49186	1988	0.05308
49187	1988	0.05233
49188	1988	0.05883
49189	1988	0.04383
49190	1988	0.02200
49191	1988	0.05225
49192	1988	0.06183
49193	1988	0.05742
49194	1988	0.06100
49195	1988	0.05167
49196	1988	0.03708
49197	1988	0.04175
49198	1988	0.04503
49199	1988	0.05208
49200	1988	0.04933
49201	1988	0.03975
49202	1988	0.08567
49203	1988	0.04225
49204	1988	0.09675
49205	1988	0.09233
49206	1988	0.03742
49207	1988	0.04050
49208	1988	0.08908
49209	1988	0.03983
49213	1988	0.06775
49214	1988	0.05375
49215	1988	0.05492
49216	1988	0.06917
49217	1988	0.04392
49218	1988	0.04275
49219	1988	0.12900
49220	1988	0.07733
49221	1988	0.09675
49222	1988	0.10175
49223	1988	0.09158
49224	1988	0.07233
49225	1988	0.07808
49226	1988	0.10992
49228	1988	0.09992
49229	1988	0.10975
49230	1988	0.10400
49231	1988	0.08825
49232	1988	0.07992
49233	1988	0.12908
49234	1988	0.12167
49235	1988	0.10875
49236	1988	0.13217
49237	1988	0.10700
49238	1988	0.09833
49239	1988	0.08442
49240	1988	0.08942
49241	1988	0.06583
49242	1988	0.06542
49243	1988	0.05067
49244	1988	0.06433
49245	1988	0.08325
49246	1988	0.10117
49247	1988	0.10425
49248	1988	0.10400
49249	1988	0.08017
49250	1988	0.05817
49251	1988	0.09708
50138	1988	0.05167
50139	1988	0.07158
50140	1988	0.13000
50141	1988	0.15258
50142	1988	0.09242
50143	1988	0.13675
50144	1988	0.12158
50145	1988	0.06783
50146	1988	0.06700
50147	1988	0.09983
50148	1988	0.11817
50149	1988	0.13842
50150	1988	0.20917
50151	1988	0.15392
50152	1988	0.07633
50153	1988	0.06525
50154	1988	0.07017
50155	1988	0.15792
50156	1988	0.15100
50157	1988	0.08683
50158	1988	0.09508
50159	1988	0.10875
50160	1988	0.21975
50161	1988	0.25525
50162	1988	0.30817
50163	1988	0.20683
50164	1988	0.24300
50165	1988	0.26008
50166	1988	0.19683
50167	1988	0.23017
50168	1988	0.16175
50169	1988	0.22325
50170	1988	0.20317
50171	1988	0.03617
50172	1988	0.04817
50173	1988	0.08050
50174	1988	0.04467
50175	1988	0.07308
50176	1988	0.08683
50177	1988	0.14425
50178	1988	0.13058
50179	1988	0.11567
50180	1988	0.12533
50181	1988	0.11283
50182	1988	0.08042
50183	1988	0.04133
50184	1988	0.05575
50185	1988	0.07425
50186	1988	0.07317
50187	1988	0.06692
50188	1988	0.05475
50189	1988	0.05708
50190	1988	0.08642
50191	1988	0.04450
50192	1988	0.05883
50193	1988	0.05425
50194	1988	0.04545
50195	1988	0.04975
50196	1988	0.04475
50197	1988	0.05025
50198	1988	0.05650
50199	1988	0.05317
50200	1988	0.03000
50201	1988	0.09200
50202	1988	0.03683
50203	1988	0.08408
50204	1988	0.04508
50205	1988	0.04117
50206	1988	0.04558
50207	1988	0.05008
50208	1988	0.04558
50209	1988	0.08625
50210	1988	0.09150
50213	1988	0.11183
50214	1988	0.06417
50215	1988	0.06783
50216	1988	0.05542
50217	1988	0.05525
50218	1988	0.05683
50219	1988	0.09667
50220	1988	0.07333
50221	1988	0.07525
50222	1988	0.10767
50223	1988	0.09567
50224	1988	0.08567
50225	1988	0.09275
50226	1988	0.09525
50227	1988	0.07117
50228	1988	0.08250
50229	1988	0.07875
50230	1988	0.09183
50231	1988	0.08875
50232	1988	0.07075
50233	1988	0.08208
50234	1988	0.07725
50235	1988	0.13458
50236	1988	0.13183
50237	1988	0.12467
50238	1988	0.10708
50239	1988	0.09608
50240	1988	0.09167
50241	1988	0.08667
50242	1988	0.08517
50243	1988	0.06400
50244	1988	0.06592
50245	1988	0.06750
50246	1988	0.07858
50247	1988	0.11608
50248	1988	0.10667
50249	1988	0.12333
50250	1988	0.16042
50251	1988	0.09008
50252	1988	0.07858
50253	1988	0.08450
50254	1988	0.14792
51137	1988	0.07500
51138	1988	0.05200
51139	1988	0.09642
51140	1988	0.17442
51141	1988	0.11958
51142	1988	0.09725
51143	1988	0.08233
51144	1988	0.09075
51145	1988	0.08450
51146	1988	0.07558
51147	1988	0.06500
51148	1988	0.16175
51149	1988	0.09858
51150	1988	0.07383
51151	1988	0.06575
51152	1988	0.06500
51153	1988	0.05425
51154	1988	0.04875
51155	1988	0.08650
51156	1988	0.07467
51157	1988	0.05750
51158	1988	0.08867
51159	1988	0.12392
51160	1988	0.26142
51161	1988	0.21550
51162	1988	0.27900
51163	1988	0.28592
51164	1988	0.27617
51165	1988	0.06000
51166	1988	0.07942
51167	1988	0.10242
51168	1988	0.05967
51169	1988	0.09850
51170	1988	0.10650
51171	1988	0.03725
51172	1988	0.05058
51173	1988	0.03900
51174	1988	0.06175
51175	1988	0.06958
51176	1988	0.10633
51177	1988	0.12183
51178	1988	0.10150
51179	1988	0.11683
51180	1988	0.10508
51181	1988	0.09167
51182	1988	0.06308
51183	1988	0.06733
51184	1988	0.06933
51185	1988	0.07317
51186	1988	0.06942
51187	1988	0.02883
51188	1988	0.03125
51189	1988	0.05583
51190	1988	0.06175
51191	1988	0.03233
51192	1988	0.03317
51193	1988	0.04150
51194	1988	0.04433
51195	1988	0.03517
51196	1988	0.04683
51197	1988	0.04233
51198	1988	0.03650
51199	1988	0.04458
51200	1988	0.04733
51201	1988	0.09308
51202	1988	0.07867
51203	1988	0.04417
51204	1988	0.05717
51205	1988	0.04633
51206	1988	0.05408
51207	1988	0.04725
51208	1988	0.04158
51209	1988	0.04433
51210	1988	0.05208
51211	1988	0.04642
51212	1988	0.06292
51213	1988	0.07142
51214	1988	0.06667
51215	1988	0.06675
51216	1988	0.06442
51217	1988	0.06983
51218	1988	0.04258
51219	1988	0.06975
51220	1988	0.08692
51221	1988	0.07117
51222	1988	0.09333
51223	1988	0.08883
51224	1988	0.09042
51225	1988	0.07233
51226	1988	0.06958
51227	1988	0.08975
51228	1988	0.07458
51229	1988	0.08942
51230	1988	0.09492
51231	1988	0.09933
51232	1988	0.08592
51233	1988	0.06800
51234	1988	0.06092
51235	1988	0.06767
51236	1988	0.13083
51237	1988	0.12650
51238	1988	0.12783
51239	1988	0.11892
51240	1988	0.11125
51241	1988	0.10967
51242	1988	0.09317
51243	1988	0.08592
51244	1988	0.07183
51245	1988	0.07700
51246	1988	0.08050
51247	1988	0.07892
51248	1988	0.08683
51249	1988	0.13350
51250	1988	0.13092
51251	1988	0.12583
51252	1988	0.10767
51253	1988	0.11758
51254	1988	0.10192
51255	1988	0.08942
52136	1988	0.11217
52137	1988	0.09475
52138	1988	0.09950
52139	1988	0.11800
52140	1988	0.15717
52141	1988	0.09908
52142	1988	0.06492
52143	1988	0.09750
52144	1988	0.12008
52145	1988	0.08625
52146	1988	0.07383
52147	1988	0.06675
52148	1988	0.06517
52149	1988	0.13467
52150	1988	0.09025
52151	1988	0.06383
52152	1988	0.05508
52153	1988	0.05142
52154	1988	0.05058
52155	1988	0.10433
52156	1988	0.07092
52157	1988	0.17858
52158	1988	0.20308
52159	1988	0.26458
52160	1988	0.19592
52161	1988	0.24492
52162	1988	0.22767
52163	1988	0.19767
52164	1988	0.14017
52165	1988	0.04025
52166	1988	0.05758
52167	1988	0.05067
52168	1988	0.05870
52169	1988	0.06953
52170	1988	0.03700
52171	1988	0.04158
52172	1988	0.04675
52173	1988	0.05533
52174	1988	0.04925
52175	1988	0.06525
52176	1988	0.07917
52177	1988	0.12233
52178	1988	0.10283
52179	1988	0.09775
52180	1988	0.10442
52181	1988	0.14592
52182	1988	0.09708
52183	1988	0.10433
52184	1988	0.09958
52185	1988	0.07267
52186	1988	0.06908
52187	1988	0.06617
52188	1988	0.03483
52189	1988	0.05983
52190	1988	0.05992
52191	1988	0.03933
52192	1988	0.05700
52193	1988	0.05567
52194	1988	0.04258
52195	1988	0.04417
52196	1988	0.05225
52197	1988	0.03992
52198	1988	0.04408
52199	1988	0.05442
52200	1988	0.05017
52201	1988	0.04825
52202	1988	0.05367
52203	1988	0.05075
52204	1988	0.05300
52205	1988	0.06300
52206	1988	0.07508
52207	1988	0.05575
52208	1988	0.05317
52209	1988	0.04500
52210	1988	0.05025
52211	1988	0.05092
52212	1988	0.06075
52213	1988	0.07442
52214	1988	0.06008
52215	1988	0.06067
52216	1988	0.07692
52217	1988	0.05867
52218	1988	0.06308
52219	1988	0.05708
52220	1988	0.08100
52221	1988	0.08575
52222	1988	0.08050
52223	1988	0.08167
52224	1988	0.08092
52225	1988	0.07442
52226	1988	0.06733
52227	1988	0.08800
52228	1988	0.09908
52229	1988	0.10000
52230	1988	0.09600
52231	1988	0.08450
52232	1988	0.08267
52233	1988	0.08692
52234	1988	0.08767
52235	1988	0.14392
52236	1988	0.07167
52237	1988	0.05708
52238	1988	0.09775
52239	1988	0.03467
52240	1988	0.10317
52241	1988	0.12717
52242	1988	0.09208
52243	1988	0.10283
52244	1988	0.09200
52245	1988	0.09767
52246	1988	0.08492
52247	1988	0.09500
52248	1988	0.09608
52249	1988	0.10358
52250	1988	0.13075
52251	1988	0.14817
52252	1988	0.13217
52253	1988	0.11808
52254	1988	0.10892
52255	1988	0.11025
53134	1988	0.24708
53135	1988	0.12708
53136	1988	0.09600
53137	1988	0.09725
53138	1988	0.12692
53139	1988	0.08408
53140	1988	0.14725
53141	1988	0.09925
53142	1988	0.09550
53143	1988	0.09358
53144	1988	0.11408
53145	1988	0.09300
53146	1988	0.08042
53147	1988	0.07758
53148	1988	0.10725
53149	1988	0.14242
53150	1988	0.15375
53151	1988	0.06775
53152	1988	0.05500
53153	1988	0.05533
53154	1988	0.05500
53155	1988	0.07392
53156	1988	0.16767
53157	1988	0.23042
53158	1988	0.20708
53159	1988	0.24767
53160	1988	0.24817
53161	1988	0.24833
53162	1988	0.18517
53163	1988	0.04442
53164	1988	0.04292
53165	1988	0.04358
53166	1988	0.04708
53167	1988	0.03817
53168	1988	0.03483
53169	1988	0.07612
53170	1988	0.04125
53171	1988	0.04317
53172	1988	0.04683
53173	1988	0.05367
53174	1988	0.05142
53175	1988	0.11083
53176	1988	0.08917
53177	1988	0.09408
53178	1988	0.06442
53179	1988	0.08525
53180	1988	0.10233
53181	1988	0.10708
53182	1988	0.10133
53183	1988	0.11008
53184	1988	0.06787
53185	1988	0.03533
53186	1988	0.07367
53187	1988	0.07825
53188	1988	0.06317
53189	1988	0.03375
53190	1988	0.06050
53191	1988	0.06267
53192	1988	0.03650
53193	1988	0.05058
53194	1988	0.04133
53195	1988	0.06567
53196	1988	0.05517
53197	1988	0.04000
53198	1988	0.03208
53199	1988	0.04950
53200	1988	0.06333
53201	1988	0.05367
53202	1988	0.06300
53203	1988	0.06833
53204	1988	0.11817
53205	1988	0.07183
53206	1988	0.08258
53207	1988	0.07592
53208	1988	0.07425
53209	1988	0.05442
53210	1988	0.04483
53211	1988	0.09450
53212	1988	0.09575
53213	1988	0.05833
53214	1988	0.05400
53215	1988	0.07483
53216	1988	0.12058
53217	1988	0.06192
53218	1988	0.05717
53219	1988	0.05750
53220	1988	0.08250
53221	1988	0.07800
53222	1988	0.09417
53223	1988	0.08083
53224	1988	0.10375
53225	1988	0.08000
[truncated: 39,738 more rows]
