# Supplementary material for: Trend Patterns of Vegetative Coverage and Their Underlying Causes in the Deserts of Northwest China over 1982 – 2008
Source: PLoS One. 2015 May 11;10(5):e0126044. doi: 10.1371/journal.pone.0126044 (PMC4427295; doi:10.1371/journal.pone.0126044)
Supplement: S1 Dataset — (ZIP) [file pone.0126044.s001.zip › S1_data/NDVI/NDVI_1989.txt]

21143	1989	0.07142
21144	1989	0.05783
21149	1989	0.08242
21150	1989	0.03492
21151	1989	0.03250
22143	1989	0.04392
22144	1989	0.05475
22145	1989	0.10508
22148	1989	0.03287
22149	1989	0.08367
22150	1989	0.04583
22151	1989	0.08608
22152	1989	0.03917
22153	1989	0.10158
22169	1989	0.11758
22170	1989	0.03583
22171	1989	0.07345
23142	1989	0.10895
23143	1989	0.12017
23144	1989	0.04608
23145	1989	0.10392
23146	1989	0.05700
23147	1989	0.02742
23148	1989	0.03308
23149	1989	0.02842
23150	1989	0.04458
23151	1989	0.03767
23152	1989	0.04383
23153	1989	0.05967
23154	1989	0.06742
23169	1989	0.10483
23170	1989	0.06742
23171	1989	0.06200
24142	1989	0.11358
24143	1989	0.14850
24144	1989	0.05075
24145	1989	0.03600
24146	1989	0.05708
24147	1989	0.05875
24148	1989	0.06667
24149	1989	0.03292
24150	1989	0.04787
24151	1989	0.05533
24152	1989	0.03025
24153	1989	0.03500
24154	1989	0.06050
24169	1989	0.14558
24170	1989	0.10242
24171	1989	0.05433
24172	1989	0.07775
25141	1989	0.18058
25142	1989	0.18842
25143	1989	0.13100
25144	1989	0.05492
25145	1989	0.03392
25146	1989	0.03633
25147	1989	0.06400
25148	1989	0.06292
25149	1989	0.10267
25150	1989	0.04175
25151	1989	0.06125
25152	1989	0.04375
25153	1989	0.04142
25169	1989	0.12450
25170	1989	0.09528
25171	1989	0.07203
25172	1989	0.08042
25173	1989	0.06512
26139	1989	0.15642
26140	1989	0.12425
26141	1989	0.11058
26142	1989	0.08075
26143	1989	0.08942
26144	1989	0.02608
26145	1989	0.03625
26146	1989	0.03225
26147	1989	0.02825
26148	1989	0.04717
26149	1989	0.06417
26150	1989	0.05742
26151	1989	0.06383
26152	1989	0.06058
26153	1989	0.05492
26170	1989	0.03770
26171	1989	0.09187
26172	1989	0.07125
26173	1989	0.11542
27138	1989	0.18808
27139	1989	0.10233
27140	1989	0.08683
27141	1989	0.08958
27142	1989	0.09533
27143	1989	0.07017
27144	1989	0.06817
27145	1989	0.07525
27146	1989	0.08550
27147	1989	0.02750
27148	1989	0.02933
27149	1989	0.05975
27150	1989	0.05008
27151	1989	0.06992
27152	1989	0.05300
27153	1989	0.07675
27154	1989	0.08508
27165	1989	0.06283
27166	1989	0.07650
27169	1989	0.11467
27170	1989	0.06608
27171	1989	0.08692
27172	1989	0.11750
27173	1989	0.11850
28137	1989	0.11437
28138	1989	0.09800
28139	1989	0.11358
28140	1989	0.08092
28141	1989	0.07658
28142	1989	0.09508
28143	1989	0.10142
28144	1989	0.07517
28145	1989	0.08533
28146	1989	0.05000
28147	1989	0.09267
28148	1989	0.05050
28149	1989	0.04975
28150	1989	0.08008
28151	1989	0.03608
28152	1989	0.07225
28153	1989	0.06017
28154	1989	0.07617
28159	1989	0.06767
28160	1989	0.09217
28161	1989	0.07200
28163	1989	0.06733
28164	1989	0.11533
28165	1989	0.10958
28166	1989	0.03692
28167	1989	0.07117
28168	1989	0.09933
28169	1989	0.04442
28170	1989	0.04158
28171	1989	0.04025
28172	1989	0.06325
28173	1989	0.02950
28174	1989	0.08953
29137	1989	0.09100
29138	1989	0.11200
29139	1989	0.10442
29140	1989	0.06450
29141	1989	0.08000
29142	1989	0.09842
29143	1989	0.08800
29144	1989	0.08658
29145	1989	0.08092
29146	1989	0.05783
29147	1989	0.07750
29148	1989	0.06600
29149	1989	0.03008
29150	1989	0.07000
29151	1989	0.07483
29152	1989	0.06625
29153	1989	0.07367
29154	1989	0.09117
29155	1989	0.10408
29157	1989	0.05508
29158	1989	0.09067
29159	1989	0.08475
29160	1989	0.06475
29161	1989	0.08167
29162	1989	0.06492
29163	1989	0.06658
29164	1989	0.05800
29165	1989	0.04192
29166	1989	0.03008
29167	1989	0.09617
29168	1989	0.09658
29169	1989	0.05042
29170	1989	0.05033
29171	1989	0.04433
29172	1989	0.06800
29173	1989	0.11742
29174	1989	0.11642
29175	1989	0.08695
29176	1989	0.04628
29177	1989	0.08625
30137	1989	0.23292
30138	1989	0.12225
30139	1989	0.08083
30140	1989	0.07833
30141	1989	0.08933
30142	1989	0.08983
30143	1989	0.08433
30144	1989	0.08725
30145	1989	0.06025
30146	1989	0.06450
30147	1989	0.05442
30148	1989	0.08008
30149	1989	0.07442
30150	1989	0.03058
30151	1989	0.04875
30152	1989	0.05433
30153	1989	0.06975
30154	1989	0.07208
30155	1989	0.09150
30156	1989	0.09983
30157	1989	0.07100
30158	1989	0.08408
30159	1989	0.06450
30160	1989	0.04150
30161	1989	0.06350
30162	1989	0.06850
30163	1989	0.07842
30164	1989	0.05400
30165	1989	0.06633
30166	1989	0.04642
30167	1989	0.05375
30168	1989	0.06700
30169	1989	0.08008
30170	1989	0.07175
30171	1989	0.06983
30172	1989	0.09992
30173	1989	0.07767
30174	1989	0.10517
30175	1989	0.10450
30176	1989	0.05467
30177	1989	0.07592
31137	1989	0.29092
31138	1989	0.12533
31139	1989	0.05058
31140	1989	0.07167
31141	1989	0.08117
31142	1989	0.09375
31143	1989	0.10242
31144	1989	0.08900
31145	1989	0.09933
31146	1989	0.09658
31147	1989	0.10808
31148	1989	0.04975
31149	1989	0.04033
31150	1989	0.08012
31151	1989	0.02550
31152	1989	0.03575
31153	1989	0.05817
31154	1989	0.06375
31155	1989	0.05958
31156	1989	0.06592
31157	1989	0.06958
31158	1989	0.09100
31159	1989	0.12750
31160	1989	0.10583
31161	1989	0.05308
31162	1989	0.07467
31163	1989	0.09517
31164	1989	0.04517
31165	1989	0.06708
31166	1989	0.04217
31167	1989	0.05833
31168	1989	0.06058
31169	1989	0.06558
31170	1989	0.06958
31171	1989	0.06492
31172	1989	0.06992
31173	1989	0.05942
31174	1989	0.06400
31175	1989	0.12333
31176	1989	0.02808
31177	1989	0.10042
31184	1989	0.06812
31185	1989	0.06545
31186	1989	0.07087
32137	1989	0.32917
32138	1989	0.11967
32139	1989	0.09083
32140	1989	0.08950
32141	1989	0.07758
32142	1989	0.07925
32143	1989	0.08925
32144	1989	0.09258
32145	1989	0.08767
32146	1989	0.10808
32147	1989	0.14608
32148	1989	0.10308
32149	1989	0.05042
32150	1989	0.04892
32151	1989	0.03550
32152	1989	0.08408
32153	1989	0.08283
32154	1989	0.05050
32155	1989	0.04050
32156	1989	0.03942
32157	1989	0.05333
32158	1989	0.07508
32159	1989	0.12083
32160	1989	0.02842
32161	1989	0.02515
32162	1989	0.04582
32163	1989	0.07650
32164	1989	0.06475
32165	1989	0.05750
32166	1989	0.06000
32167	1989	0.06267
32168	1989	0.07767
32169	1989	0.05650
32170	1989	0.07458
32171	1989	0.03767
32172	1989	0.06792
32173	1989	0.03042
32174	1989	0.03817
32175	1989	0.04583
32176	1989	0.04067
32177	1989	0.07158
32178	1989	0.06725
32179	1989	0.06242
32180	1989	0.05483
32182	1989	0.02992
32183	1989	0.09712
32184	1989	0.09453
32185	1989	0.07020
32186	1989	0.07220
32187	1989	0.05420
32188	1989	0.05520
33136	1989	0.30867
33137	1989	0.28525
33138	1989	0.24808
33139	1989	0.12250
33140	1989	0.08700
33141	1989	0.06867
33142	1989	0.07992
33143	1989	0.07758
33144	1989	0.09450
33145	1989	0.09083
33146	1989	0.08417
33147	1989	0.07050
33148	1989	0.13733
33149	1989	0.10867
33150	1989	0.10850
33151	1989	0.09225
33152	1989	0.04675
33153	1989	0.04017
33154	1989	0.09858
33155	1989	0.04350
33156	1989	0.07937
33157	1989	0.09858
33158	1989	0.03267
33159	1989	0.11042
33160	1989	0.04750
33161	1989	0.03442
33162	1989	0.07433
33163	1989	0.07325
33164	1989	0.04733
33165	1989	0.05467
33166	1989	0.05825
33167	1989	0.04217
33168	1989	0.08175
33169	1989	0.10158
33170	1989	0.08650
33171	1989	0.07125
33172	1989	0.03917
33173	1989	0.03875
33174	1989	0.06058
33175	1989	0.05275
33176	1989	0.05108
33177	1989	0.04883
33178	1989	0.06017
33179	1989	0.04750
33180	1989	0.05917
33181	1989	0.03817
33182	1989	0.04408
33183	1989	0.08158
33184	1989	0.08258
33185	1989	0.06862
33186	1989	0.05628
33187	1989	0.05158
33188	1989	0.06128
33189	1989	0.05350
34136	1989	0.21508
34137	1989	0.27450
34138	1989	0.22325
34139	1989	0.12925
34140	1989	0.08908
34141	1989	0.09983
34142	1989	0.09333
34143	1989	0.08625
34144	1989	0.07925
34145	1989	0.09308
34146	1989	0.08858
34147	1989	0.06075
34148	1989	0.08558
34149	1989	0.15250
34150	1989	0.11667
34151	1989	0.11217
34152	1989	0.10700
34153	1989	0.14725
34154	1989	0.07867
34155	1989	0.06150
34156	1989	0.04250
34157	1989	0.08158
34158	1989	0.08208
34159	1989	0.06950
34160	1989	0.02958
34161	1989	0.06958
34162	1989	0.10792
34163	1989	0.09442
34164	1989	0.05500
34165	1989	0.09067
34166	1989	0.06675
34167	1989	0.10775
34168	1989	0.03492
34169	1989	0.05033
34170	1989	0.07183
34171	1989	0.06475
34172	1989	0.05092
34173	1989	0.08317
34174	1989	0.05308
34175	1989	0.04358
34176	1989	0.04242
34177	1989	0.04108
34178	1989	0.04100
34179	1989	0.04167
34180	1989	0.04342
34181	1989	0.03425
34182	1989	0.09333
34183	1989	0.09092
34184	1989	0.03208
34185	1989	0.08258
34186	1989	0.02417
34187	1989	0.06625
34188	1989	0.05662
34189	1989	0.06637
35136	1989	0.09575
35137	1989	0.15542
35138	1989	0.13867
35139	1989	0.13817
35140	1989	0.05683
35141	1989	0.06800
35142	1989	0.11933
35143	1989	0.08050
35144	1989	0.08142
35145	1989	0.07383
35146	1989	0.07367
35147	1989	0.04325
35148	1989	0.05158
35149	1989	0.03792
35150	1989	0.05483
35151	1989	0.09442
35152	1989	0.10133
35153	1989	0.12842
35154	1989	0.12908
35155	1989	0.07725
35156	1989	0.05442
35157	1989	0.08492
35158	1989	0.08703
35159	1989	0.08150
35160	1989	0.09208
35161	1989	0.11608
35162	1989	0.06050
35163	1989	0.12100
35164	1989	0.12775
35165	1989	0.13025
35166	1989	0.09175
35167	1989	0.12692
35168	1989	0.05883
35169	1989	0.08617
35170	1989	0.04700
35171	1989	0.06308
35172	1989	0.04433
35173	1989	0.05017
35174	1989	0.04542
35175	1989	0.04175
35176	1989	0.05542
35177	1989	0.02825
35178	1989	0.03292
35179	1989	0.03042
35180	1989	0.04583
35181	1989	0.09175
35182	1989	0.08508
35183	1989	0.08133
35184	1989	0.02917
35185	1989	0.02942
35186	1989	0.02675
35187	1989	0.08725
35188	1989	0.06737
35189	1989	0.08562
35190	1989	0.07953
36134	1989	0.10925
36135	1989	0.15908
36136	1989	0.14742
36137	1989	0.10708
36138	1989	0.08483
36139	1989	0.10517
36140	1989	0.05933
36141	1989	0.08975
36142	1989	0.14533
36143	1989	0.13883
36144	1989	0.08208
36145	1989	0.04758
36146	1989	0.05867
36147	1989	0.06433
36148	1989	0.04825
36149	1989	0.01967
36150	1989	0.04083
36151	1989	0.04517
36152	1989	0.05475
36153	1989	0.09375
36154	1989	0.11408
36155	1989	0.13250
36156	1989	0.14625
36157	1989	0.07150
36158	1989	0.07425
36159	1989	0.06050
36160	1989	0.07542
36161	1989	0.12533
36162	1989	0.11417
36163	1989	0.08100
36164	1989	0.08475
36165	1989	0.12542
36166	1989	0.09758
36167	1989	0.13742
36168	1989	0.15542
36169	1989	0.13025
36170	1989	0.04908
36171	1989	0.09408
36172	1989	0.09542
36173	1989	0.04925
36174	1989	0.08383
36175	1989	0.06558
36176	1989	0.04825
36177	1989	0.06875
36178	1989	0.11558
36179	1989	0.09483
36180	1989	0.02950
36181	1989	0.03692
36182	1989	0.03767
36183	1989	0.02800
36184	1989	0.07658
36185	1989	0.03250
36186	1989	0.04925
36187	1989	0.10333
36188	1989	0.02100
36189	1989	0.06233
36190	1989	0.06287
36191	1989	0.05262
37134	1989	0.18825
37135	1989	0.04692
37136	1989	0.07817
37137	1989	0.11150
37138	1989	0.09767
37139	1989	0.09233
37140	1989	0.08433
37141	1989	0.09517
37142	1989	0.11617
37143	1989	0.10175
37144	1989	0.09017
37145	1989	0.11058
37146	1989	0.06058
37147	1989	0.06650
37148	1989	0.06458
37149	1989	0.10317
37150	1989	0.02492
37151	1989	0.06425
37152	1989	0.03458
37153	1989	0.05675
37154	1989	0.06317
37155	1989	0.08933
37156	1989	0.14133
37157	1989	0.13267
37158	1989	0.05417
37159	1989	0.09067
37160	1989	0.09025
37161	1989	0.12433
37162	1989	0.14958
37163	1989	0.08450
37164	1989	0.07133
37165	1989	0.13375
37166	1989	0.07733
37167	1989	0.13992
37168	1989	0.09133
37169	1989	0.13692
37170	1989	0.13475
37171	1989	0.07167
37172	1989	0.06925
37173	1989	0.08025
37174	1989	0.10300
37175	1989	0.08858
37176	1989	0.06433
37177	1989	0.05833
37178	1989	0.08933
37179	1989	0.04525
37180	1989	0.09358
37181	1989	0.03367
37182	1989	0.08550
37183	1989	0.03142
37184	1989	0.04975
37185	1989	0.10750
37186	1989	0.10558
37187	1989	0.04067
37188	1989	0.02892
37189	1989	0.02600
37190	1989	0.06842
37191	1989	0.05933
37192	1989	0.05412
38135	1989	0.08050
38136	1989	0.04175
38137	1989	0.10617
38138	1989	0.11458
38139	1989	0.11850
38140	1989	0.07667
38141	1989	0.07233
38142	1989	0.11208
38143	1989	0.14817
38144	1989	0.08283
38145	1989	0.07658
38146	1989	0.06333
38147	1989	0.05700
38148	1989	0.02950
38149	1989	0.12725
38150	1989	0.23167
38151	1989	0.04717
38152	1989	0.10008
38153	1989	0.03458
38154	1989	0.05033
38155	1989	0.06033
38156	1989	0.10192
38157	1989	0.11933
38158	1989	0.07342
38159	1989	0.09067
38160	1989	0.10517
38161	1989	0.10250
38162	1989	0.10783
38163	1989	0.10850
38164	1989	0.07083
38165	1989	0.14442
38166	1989	0.12717
38167	1989	0.06875
38168	1989	0.07842
38169	1989	0.08067
38170	1989	0.09250
38171	1989	0.07475
38172	1989	0.07617
38173	1989	0.09258
38174	1989	0.09900
38175	1989	0.08575
38176	1989	0.08050
38177	1989	0.04292
38178	1989	0.04375
38179	1989	0.04875
38180	1989	0.05550
38181	1989	0.07000
38182	1989	0.02267
38183	1989	0.02645
38184	1989	0.02925
38185	1989	0.02750
38186	1989	0.08908
38187	1989	0.02292
38188	1989	0.08600
38189	1989	0.03983
38190	1989	0.03642
38191	1989	0.09058
38192	1989	0.09008
38193	1989	0.05778
39136	1989	0.09575
39137	1989	0.11292
39138	1989	0.09925
39139	1989	0.10433
39140	1989	0.11892
39141	1989	0.15383
39142	1989	0.14625
39143	1989	0.12233
39144	1989	0.10275
39145	1989	0.08133
39146	1989	0.05850
39147	1989	0.06292
39148	1989	0.22558
39149	1989	0.06225
39150	1989	0.22433
39151	1989	0.13008
39152	1989	0.15133
39153	1989	0.09475
39154	1989	0.07958
39155	1989	0.03908
39156	1989	0.04275
39157	1989	0.11217
39158	1989	0.10200
39159	1989	0.07392
39160	1989	0.07617
39161	1989	0.10017
39162	1989	0.15192
39163	1989	0.14050
39164	1989	0.10667
39165	1989	0.10725
39166	1989	0.07625
39167	1989	0.12658
39168	1989	0.12592
39169	1989	0.10700
39170	1989	0.13383
39171	1989	0.12325
39172	1989	0.08900
39173	1989	0.15392
39174	1989	0.07850
39175	1989	0.09742
39176	1989	0.15317
39177	1989	0.19033
39178	1989	0.04217
39179	1989	0.05342
39180	1989	0.03408
39181	1989	0.02008
39182	1989	0.02025
39183	1989	0.01817
39184	1989	0.03358
39185	1989	0.04583
39186	1989	0.02558
39187	1989	0.07892
39188	1989	0.03483
39189	1989	0.03992
39190	1989	0.10242
39191	1989	0.02492
39192	1989	0.08908
39193	1989	0.04712
39194	1989	0.05695
40135	1989	0.09692
40136	1989	0.09103
40137	1989	0.08817
40138	1989	0.10067
40139	1989	0.09808
40140	1989	0.09658
40141	1989	0.11017
40142	1989	0.10608
40143	1989	0.10575
40144	1989	0.09233
40145	1989	0.08817
40146	1989	0.06200
40147	1989	0.06033
40148	1989	0.12450
40149	1989	0.22158
40150	1989	0.30300
40151	1989	0.32850
40152	1989	0.26750
40153	1989	0.05292
40154	1989	0.06758
40155	1989	0.03700
40156	1989	0.07767
40157	1989	0.03050
40158	1989	0.08025
40159	1989	0.07292
40160	1989	0.12250
40161	1989	0.11283
40162	1989	0.14517
40163	1989	0.08217
40164	1989	0.07367
40165	1989	0.06408
40166	1989	0.06833
40167	1989	0.10850
40168	1989	0.12842
40169	1989	0.16233
40170	1989	0.16417
40171	1989	0.19233
40172	1989	0.19192
40173	1989	0.23350
40174	1989	0.22458
40175	1989	0.12883
40176	1989	0.16650
40177	1989	0.25700
40178	1989	0.22475
40179	1989	0.10883
40180	1989	0.03133
40181	1989	0.02258
40182	1989	0.01942
40183	1989	0.06358
40184	1989	0.04517
40185	1989	0.03300
40186	1989	0.11150
40187	1989	0.09242
40188	1989	0.09150
40189	1989	0.03550
40190	1989	0.02920
40191	1989	0.03795
40192	1989	0.09503
40193	1989	0.09625
40194	1989	0.04495
41135	1989	0.12158
41136	1989	0.09575
41137	1989	0.09158
41138	1989	0.10483
41139	1989	0.08958
41140	1989	0.09908
41141	1989	0.11917
41142	1989	0.10600
41143	1989	0.09233
41144	1989	0.08958
41145	1989	0.06717
41146	1989	0.12633
41147	1989	0.20983
41148	1989	0.24025
41149	1989	0.29275
41150	1989	0.26592
41151	1989	0.25158
41152	1989	0.30975
41153	1989	0.17767
41154	1989	0.07692
41155	1989	0.18917
41156	1989	0.19733
41157	1989	0.05900
41158	1989	0.07533
41159	1989	0.04800
41160	1989	0.08817
41161	1989	0.08483
41162	1989	0.11267
41163	1989	0.13792
41164	1989	0.10908
41165	1989	0.08233
41166	1989	0.05450
41167	1989	0.06917
41168	1989	0.08658
41169	1989	0.08742
41170	1989	0.11450
41171	1989	0.16117
41172	1989	0.13775
41173	1989	0.20125
41174	1989	0.20533
41175	1989	0.11008
41176	1989	0.11042
41177	1989	0.20050
41178	1989	0.17425
41179	1989	0.13683
41180	1989	0.13092
41181	1989	0.07300
41182	1989	0.03417
41183	1989	0.02458
41184	1989	0.02395
41185	1989	0.03383
41186	1989	0.03308
41187	1989	0.08200
41188	1989	0.07742
41189	1989	0.03342
41190	1989	0.06808
41191	1989	0.08212
41192	1989	0.06787
41193	1989	0.08353
41194	1989	0.05195
41195	1989	0.05253
41230	1989	0.07492
41231	1989	0.04478
41232	1989	0.07002
41233	1989	0.08170
41234	1989	0.07317
41235	1989	0.05290
41242	1989	0.05595
41243	1989	0.08892
41244	1989	0.07342
42135	1989	0.10050
42136	1989	0.07225
42137	1989	0.07742
42138	1989	0.03975
42139	1989	0.05692
42140	1989	0.07975
42141	1989	0.10808
42142	1989	0.08508
42143	1989	0.07617
42144	1989	0.08433
42145	1989	0.07867
42146	1989	0.09142
42147	1989	0.10817
42148	1989	0.19842
42149	1989	0.30217
42150	1989	0.28683
42151	1989	0.25317
42152	1989	0.26617
42153	1989	0.21842
42154	1989	0.22417
42155	1989	0.23342
42156	1989	0.13392
42157	1989	0.22192
42158	1989	0.03750
42159	1989	0.05625
42160	1989	0.06317
42161	1989	0.07033
42162	1989	0.09125
42163	1989	0.07933
42164	1989	0.09575
42165	1989	0.09217
42166	1989	0.06075
42167	1989	0.06025
42168	1989	0.06950
42169	1989	0.06725
42170	1989	0.09183
42171	1989	0.11267
42172	1989	0.10533
42173	1989	0.09983
42174	1989	0.13783
42175	1989	0.12075
42176	1989	0.18192
42177	1989	0.13192
42178	1989	0.08267
42179	1989	0.11058
42180	1989	0.08192
42181	1989	0.06217
42182	1989	0.05467
42183	1989	0.02875
42184	1989	0.02750
42185	1989	0.04375
42186	1989	0.05525
42187	1989	0.03675
42188	1989	0.03225
42189	1989	0.03592
42190	1989	0.04283
42191	1989	0.03875
42192	1989	0.08187
42193	1989	0.03217
42194	1989	0.08417
42195	1989	0.04578
42229	1989	0.04167
42230	1989	0.09458
42231	1989	0.03083
42232	1989	0.05545
42233	1989	0.07078
42234	1989	0.06045
42235	1989	0.08767
42236	1989	0.06917
42237	1989	0.06133
42238	1989	0.08867
42239	1989	0.10075
42240	1989	0.06325
42241	1989	0.07533
42242	1989	0.05970
42243	1989	0.07883
42244	1989	0.07592
42245	1989	0.05820
42246	1989	0.06058
42247	1989	0.13858
42248	1989	0.21142
43135	1989	0.13708
43136	1989	0.13017
43137	1989	0.10050
43138	1989	0.10692
43139	1989	0.04450
43140	1989	0.08933
43141	1989	0.12275
43142	1989	0.10183
43143	1989	0.07092
43144	1989	0.06342
43145	1989	0.05583
43146	1989	0.05892
43147	1989	0.06350
43148	1989	0.21350
43149	1989	0.34867
43150	1989	0.31733
43151	1989	0.25667
43152	1989	0.22000
43153	1989	0.21875
43154	1989	0.12167
43155	1989	0.28042
43156	1989	0.04025
43157	1989	0.08750
43158	1989	0.15258
43159	1989	0.09333
43160	1989	0.04700
43161	1989	0.06083
43162	1989	0.06917
43163	1989	0.07008
43164	1989	0.06925
43165	1989	0.07100
43166	1989	0.05842
43167	1989	0.05242
43168	1989	0.08483
43169	1989	0.07467
43170	1989	0.06450
43171	1989	0.07925
43172	1989	0.07950
43173	1989	0.08258
43174	1989	0.08325
43175	1989	0.09858
43176	1989	0.15542
43177	1989	0.14192
43178	1989	0.11092
43179	1989	0.08258
43180	1989	0.08200
43181	1989	0.06567
43182	1989	0.07208
43183	1989	0.03700
43184	1989	0.03667
43185	1989	0.02533
43186	1989	0.10058
43187	1989	0.05058
43188	1989	0.04167
43189	1989	0.05008
43190	1989	0.02967
43191	1989	0.03742
43192	1989	0.10367
43193	1989	0.06120
43194	1989	0.05385
43195	1989	0.03025
43196	1989	0.02207
43229	1989	0.06525
43230	1989	0.06217
43231	1989	0.04167
43232	1989	0.06367
43233	1989	0.06033
43234	1989	0.06808
43235	1989	0.08267
43236	1989	0.05075
43237	1989	0.10950
43238	1989	0.05328
43239	1989	0.06517
43240	1989	0.04950
43241	1989	0.08175
43242	1989	0.08287
43243	1989	0.08595
43244	1989	0.08017
43245	1989	0.07782
43246	1989	0.08228
43247	1989	0.10125
43248	1989	0.23645
44137	1989	0.10633
44139	1989	0.11325
44140	1989	0.05550
44141	1989	0.10950
44142	1989	0.09033
44143	1989	0.06492
44144	1989	0.07400
44145	1989	0.04758
44146	1989	0.09708
44147	1989	0.21700
44148	1989	0.09292
44149	1989	0.31292
44150	1989	0.30533
44151	1989	0.29500
44152	1989	0.27267
44153	1989	0.15442
44154	1989	0.17942
44155	1989	0.12283
44156	1989	0.17167
44157	1989	0.05358
44158	1989	0.10283
44159	1989	0.15208
44160	1989	0.06167
44161	1989	0.05058
44162	1989	0.06267
44163	1989	0.05483
44164	1989	0.05992
44165	1989	0.04683
44166	1989	0.04658
44167	1989	0.04633
44168	1989	0.04592
44169	1989	0.06017
44170	1989	0.07100
44171	1989	0.06392
44172	1989	0.07642
44173	1989	0.06375
44174	1989	0.08567
44175	1989	0.08808
44176	1989	0.09575
44177	1989	0.11425
44178	1989	0.11367
44179	1989	0.09275
44180	1989	0.07758
44181	1989	0.08783
44182	1989	0.06492
44183	1989	0.05125
44184	1989	0.08408
44185	1989	0.03350
44186	1989	0.03617
44187	1989	0.05633
44188	1989	0.06208
44189	1989	0.05733
44190	1989	0.04883
44191	1989	0.05025
44192	1989	0.03025
44193	1989	0.03200
44194	1989	0.03150
44195	1989	0.03425
44196	1989	0.06983
44229	1989	0.04683
44230	1989	0.06958
44231	1989	0.03433
44232	1989	0.08417
44233	1989	0.05117
44234	1989	0.05250
44235	1989	0.07450
44236	1989	0.06442
44237	1989	0.08600
44238	1989	0.08962
44239	1989	0.08292
44240	1989	0.10592
44241	1989	0.07658
44242	1989	0.12267
44243	1989	0.08400
44244	1989	0.12167
44245	1989	0.11762
44246	1989	0.06892
44247	1989	0.08892
44248	1989	0.07583
44249	1989	0.22045
45139	1989	0.10125
45140	1989	0.07208
45141	1989	0.12175
45142	1989	0.06008
45143	1989	0.10267
45144	1989	0.07483
45145	1989	0.07050
45146	1989	0.17258
45147	1989	0.19125
45148	1989	0.11717
45149	1989	0.13425
45150	1989	0.25900
45151	1989	0.23858
45152	1989	0.27700
45153	1989	0.14725
45154	1989	0.18908
45155	1989	0.07758
45156	1989	0.06775
45157	1989	0.09820
45158	1989	0.03758
45159	1989	0.09408
45160	1989	0.07042
45161	1989	0.05292
45162	1989	0.04817
45163	1989	0.04883
45164	1989	0.05208
45165	1989	0.03133
45166	1989	0.04033
45167	1989	0.14942
45168	1989	0.08267
45169	1989	0.04875
45170	1989	0.05825
45171	1989	0.05483
45172	1989	0.06733
45173	1989	0.06708
45174	1989	0.08250
45175	1989	0.07692
45176	1989	0.07933
45177	1989	0.12500
45178	1989	0.17983
45179	1989	0.09617
45180	1989	0.10883
45181	1989	0.05758
45182	1989	0.05908
45183	1989	0.05328
45184	1989	0.08108
45185	1989	0.08970
45186	1989	0.08692
45187	1989	0.06592
45188	1989	0.03208
45189	1989	0.06125
45190	1989	0.06425
45191	1989	0.05842
45192	1989	0.04033
45193	1989	0.04125
45194	1989	0.03833
45195	1989	0.03092
45196	1989	0.06625
45229	1989	0.07267
45230	1989	0.04558
45231	1989	0.04475
45232	1989	0.04225
45233	1989	0.04325
45234	1989	0.05742
45235	1989	0.05308
45236	1989	0.05833
45237	1989	0.09775
45238	1989	0.08483
45239	1989	0.09087
45240	1989	0.10425
45241	1989	0.06350
45242	1989	0.09717
45243	1989	0.10692
45244	1989	0.09525
45245	1989	0.09142
45246	1989	0.10025
45247	1989	0.05212
45248	1989	0.22278
45249	1989	0.22045
46139	1989	0.11000
46140	1989	0.10058
46141	1989	0.12300
46142	1989	0.07592
46143	1989	0.07117
46144	1989	0.07858
46145	1989	0.06917
46146	1989	0.06675
46147	1989	0.10008
46148	1989	0.04800
46149	1989	0.14250
46150	1989	0.16900
46151	1989	0.29117
46152	1989	0.26458
46153	1989	0.20075
46154	1989	0.16008
46155	1989	0.11400
46156	1989	0.04575
46157	1989	0.03500
46158	1989	0.03883
46159	1989	0.04408
46160	1989	0.06008
46161	1989	0.05833
46162	1989	0.08525
46163	1989	0.05717
46164	1989	0.04158
46165	1989	0.11650
46166	1989	0.09917
46167	1989	0.04492
46168	1989	0.04592
46169	1989	0.04825
46170	1989	0.05567
46171	1989	0.05058
46172	1989	0.07058
46173	1989	0.05808
46174	1989	0.07108
46175	1989	0.07692
46176	1989	0.10900
46177	1989	0.10692
46178	1989	0.18483
46179	1989	0.10017
46180	1989	0.08117
46181	1989	0.08425
46182	1989	0.06342
46183	1989	0.06392
46184	1989	0.03525
46185	1989	0.03062
46186	1989	0.07692
46187	1989	0.07517
46188	1989	0.06500
46189	1989	0.04825
46190	1989	0.05108
46191	1989	0.05942
46192	1989	0.05983
46193	1989	0.02883
46194	1989	0.03983
46195	1989	0.02817
46196	1989	0.07808
46197	1989	0.06800
46198	1989	0.04325
46199	1989	0.04408
46200	1989	0.04470
46201	1989	0.04800
46202	1989	0.12167
46203	1989	0.09342
46205	1989	0.02267
46206	1989	0.08058
46207	1989	0.07183
46233	1989	0.06067
46234	1989	0.08853
46235	1989	0.05450
46236	1989	0.07150
46237	1989	0.07453
46238	1989	0.06683
46239	1989	0.08700
46240	1989	0.10150
46241	1989	0.06567
46242	1989	0.09075
46243	1989	0.10025
46244	1989	0.09842
46245	1989	0.07417
46246	1989	0.08883
46247	1989	0.10033
46248	1989	0.06825
46249	1989	0.20020
47139	1989	0.04692
47140	1989	0.05633
47141	1989	0.11217
47142	1989	0.07358
47143	1989	0.09883
47144	1989	0.07642
47145	1989	0.06692
47146	1989	0.07750
47147	1989	0.11283
47148	1989	0.03308
47149	1989	0.04208
47150	1989	0.28867
47151	1989	0.20217
47152	1989	0.15267
47153	1989	0.17642
47154	1989	0.15775
47155	1989	0.05725
47156	1989	0.04275
47157	1989	0.04283
47158	1989	0.03650
47159	1989	0.03775
47160	1989	0.04383
47161	1989	0.04975
47162	1989	0.13008
47163	1989	0.21242
47164	1989	0.24267
47165	1989	0.11975
47166	1989	0.13633
47167	1989	0.14458
47168	1989	0.10475
47169	1989	0.03050
47170	1989	0.04125
47171	1989	0.04017
47172	1989	0.04692
47173	1989	0.04050
47174	1989	0.11067
47175	1989	0.06575
47176	1989	0.08358
47177	1989	0.09858
47178	1989	0.14850
47179	1989	0.11617
47180	1989	0.11408
47181	1989	0.07550
47182	1989	0.03192
47183	1989	0.06333
47184	1989	0.02608
47185	1989	0.05803
47186	1989	0.04303
47187	1989	0.01942
47188	1989	0.06558
47189	1989	0.08042
47190	1989	0.06858
47191	1989	0.04825
47192	1989	0.05700
47193	1989	0.05892
47194	1989	0.05342
47195	1989	0.03358
47196	1989	0.03183
47197	1989	0.07292
47198	1989	0.03900
47199	1989	0.06142
47200	1989	0.05167
47201	1989	0.04683
47202	1989	0.03325
47203	1989	0.03133
47204	1989	0.02525
47205	1989	0.03492
47206	1989	0.03775
47207	1989	0.08817
47218	1989	0.06833
47219	1989	0.06358
47220	1989	0.08033
47232	1989	0.08167
47233	1989	0.08408
47234	1989	0.09870
47235	1989	0.11412
47236	1989	0.08192
47237	1989	0.09442
47238	1989	0.07950
47239	1989	0.06408
47240	1989	0.07517
47241	1989	0.06217
47242	1989	0.07033
47243	1989	0.08508
47244	1989	0.08117
47245	1989	0.09600
47246	1989	0.07817
47247	1989	0.10317
47248	1989	0.07217
47249	1989	0.03775
47250	1989	0.23903
48139	1989	0.09983
48140	1989	0.07467
48141	1989	0.15317
48142	1989	0.09950
48143	1989	0.08783
48144	1989	0.07250
48145	1989	0.05692
48146	1989	0.05150
48147	1989	0.10558
48148	1989	0.09242
48149	1989	0.14525
48150	1989	0.23150
48151	1989	0.15475
48152	1989	0.14067
48153	1989	0.18033
48154	1989	0.11942
48155	1989	0.05617
48156	1989	0.03975
48157	1989	0.03817
48158	1989	0.03700
48159	1989	0.03867
48160	1989	0.04358
48161	1989	0.08233
48162	1989	0.12200
48163	1989	0.25033
48164	1989	0.31333
48165	1989	0.22700
48166	1989	0.28500
48167	1989	0.27675
48168	1989	0.30242
48169	1989	0.30650
48170	1989	0.25400
48171	1989	0.03467
48172	1989	0.08142
48173	1989	0.09908
48174	1989	0.09400
48175	1989	0.06983
48176	1989	0.07208
48177	1989	0.09408
48178	1989	0.09850
48179	1989	0.14342
48180	1989	0.08800
48181	1989	0.06567
48182	1989	0.07417
48183	1989	0.10350
48184	1989	0.03633
48185	1989	0.07083
48186	1989	0.04453
48187	1989	0.04542
48188	1989	0.06892
48189	1989	0.07692
48190	1989	0.05267
48191	1989	0.05833
48192	1989	0.06200
48193	1989	0.05933
48194	1989	0.05558
48195	1989	0.05625
48196	1989	0.10950
48197	1989	0.04292
48198	1989	0.04567
48199	1989	0.04617
48200	1989	0.05617
48201	1989	0.04167
48202	1989	0.03992
48203	1989	0.09025
48204	1989	0.02467
48205	1989	0.03758
48206	1989	0.10158
48207	1989	0.08942
48208	1989	0.07775
48213	1989	0.04358
48214	1989	0.05100
48215	1989	0.04808
48216	1989	0.04358
48217	1989	0.09192
48218	1989	0.08317
48219	1989	0.06867
48220	1989	0.06608
48221	1989	0.08150
48222	1989	0.06958
48232	1989	0.06650
48233	1989	0.08992
48234	1989	0.11095
48235	1989	0.08592
48236	1989	0.08408
48237	1989	0.07333
48238	1989	0.06008
48239	1989	0.04683
48240	1989	0.06550
48241	1989	0.05900
48242	1989	0.05575
48243	1989	0.05608
48244	1989	0.07600
48245	1989	0.08217
48246	1989	0.09192
48247	1989	0.10842
48248	1989	0.08925
48249	1989	0.10725
48250	1989	0.06183
49139	1989	0.09717
49140	1989	0.08783
49141	1989	0.09750
49142	1989	0.07567
49143	1989	0.06708
49144	1989	0.05833
49145	1989	0.05142
49146	1989	0.04542
49147	1989	0.07792
49148	1989	0.10342
49149	1989	0.21258
49150	1989	0.20050
49151	1989	0.23742
49152	1989	0.07683
49153	1989	0.10492
49154	1989	0.08667
49155	1989	0.19975
49156	1989	0.06650
49157	1989	0.03775
49158	1989	0.05825
49159	1989	0.04158
49160	1989	0.10208
49161	1989	0.20183
49162	1989	0.26908
49163	1989	0.30925
49164	1989	0.32250
49165	1989	0.26592
49166	1989	0.20933
49167	1989	0.26767
49168	1989	0.30850
49169	1989	0.31375
49170	1989	0.25158
49171	1989	0.12400
49172	1989	0.03650
49173	1989	0.06133
49174	1989	0.04567
49175	1989	0.05967
49176	1989	0.06667
49177	1989	0.08433
49178	1989	0.08842
49179	1989	0.09533
49180	1989	0.11508
49181	1989	0.10117
49182	1989	0.06808
49183	1989	0.04642
49184	1989	0.04383
49185	1989	0.04133
49186	1989	0.04500
49187	1989	0.05092
49188	1989	0.04000
49189	1989	0.03217
49190	1989	0.04558
49191	1989	0.05575
49192	1989	0.06008
49193	1989	0.05975
49194	1989	0.05783
49195	1989	0.05058
49196	1989	0.03633
49197	1989	0.05275
49198	1989	0.05308
49199	1989	0.04883
49200	1989	0.04558
49201	1989	0.03700
49202	1989	0.08945
49203	1989	0.03817
49204	1989	0.09117
49205	1989	0.09108
49206	1989	0.03467
49207	1989	0.03692
49208	1989	0.08333
49209	1989	0.02525
49213	1989	0.05592
49214	1989	0.04700
49215	1989	0.04458
49216	1989	0.06242
49217	1989	0.02800
49218	1989	0.03758
49219	1989	0.08892
49220	1989	0.05983
49221	1989	0.08908
49222	1989	0.09058
49223	1989	0.06750
49224	1989	0.06900
49225	1989	0.06800
49226	1989	0.09942
49228	1989	0.08775
49229	1989	0.09100
49230	1989	0.09150
49231	1989	0.07067
49232	1989	0.07458
49233	1989	0.09845
49234	1989	0.09862
49235	1989	0.10450
49236	1989	0.11850
49237	1989	0.08633
49238	1989	0.07708
49239	1989	0.05850
49240	1989	0.06433
49241	1989	0.05575
49242	1989	0.05742
49243	1989	0.04367
49244	1989	0.04900
49245	1989	0.07700
49246	1989	0.10317
49247	1989	0.09983
49248	1989	0.09425
49249	1989	0.05442
49250	1989	0.04350
49251	1989	0.07170
50138	1989	0.04667
50139	1989	0.07483
50140	1989	0.12008
50141	1989	0.12392
50142	1989	0.06308
50143	1989	0.10525
50144	1989	0.03150
50145	1989	0.05067
50146	1989	0.05142
50147	1989	0.09642
50148	1989	0.09933
50149	1989	0.13008
50150	1989	0.16550
50151	1989	0.16033
50152	1989	0.07675
50153	1989	0.05525
50154	1989	0.08558
50155	1989	0.16033
50156	1989	0.13733
50157	1989	0.09425
50158	1989	0.08383
50159	1989	0.08675
50160	1989	0.19150
50161	1989	0.21008
50162	1989	0.28008
50163	1989	0.20758
50164	1989	0.21975
50165	1989	0.25408
50166	1989	0.19133
50167	1989	0.23117
50168	1989	0.17250
50169	1989	0.21592
50170	1989	0.22500
50171	1989	0.05983
50172	1989	0.04558
50173	1989	0.07633
50174	1989	0.06050
50175	1989	0.06025
50176	1989	0.06742
50177	1989	0.11433
50178	1989	0.07983
50179	1989	0.10950
50180	1989	0.10400
50181	1989	0.10683
50182	1989	0.09133
50183	1989	0.04142
50184	1989	0.04492
50185	1989	0.07167
50186	1989	0.06108
50187	1989	0.05850
50188	1989	0.04942
50189	1989	0.04758
50190	1989	0.07842
50191	1989	0.05158
50192	1989	0.06400
50193	1989	0.05592
50194	1989	0.04342
50195	1989	0.05408
50196	1989	0.06475
50197	1989	0.05808
50198	1989	0.05033
50199	1989	0.04983
50200	1989	0.03017
50201	1989	0.09625
50202	1989	0.03608
50203	1989	0.08358
50204	1989	0.03700
50205	1989	0.03800
50206	1989	0.04217
50207	1989	0.05617
50208	1989	0.04008
50209	1989	0.07775
50210	1989	0.08175
50213	1989	0.10433
50214	1989	0.06125
50215	1989	0.05383
50216	1989	0.04542
50217	1989	0.04125
50218	1989	0.05575
50219	1989	0.05108
50220	1989	0.05717
50221	1989	0.07142
50222	1989	0.08417
50223	1989	0.07467
50224	1989	0.07792
50225	1989	0.09433
50226	1989	0.07892
50227	1989	0.06408
50228	1989	0.07858
50229	1989	0.06967
50230	1989	0.09175
50231	1989	0.07442
50232	1989	0.06483
50233	1989	0.06150
50234	1989	0.05867
50235	1989	0.11733
50236	1989	0.12217
50237	1989	0.09967
50238	1989	0.07975
50239	1989	0.06708
50240	1989	0.06667
50241	1989	0.06092
50242	1989	0.05192
50243	1989	0.04008
50244	1989	0.04392
50245	1989	0.05658
50246	1989	0.06775
50247	1989	0.11517
50248	1989	0.09950
50249	1989	0.10867
50250	1989	0.14175
50251	1989	0.04662
50252	1989	0.06262
50253	1989	0.07975
50254	1989	0.19633
51137	1989	0.05625
51138	1989	0.05617
51139	1989	0.08475
51140	1989	0.17958
51141	1989	0.09350
51142	1989	0.06492
51143	1989	0.07392
51144	1989	0.07992
51145	1989	0.05525
51146	1989	0.06967
51147	1989	0.05508
51148	1989	0.16375
51149	1989	0.09842
51150	1989	0.08833
51151	1989	0.08933
51152	1989	0.06500
51153	1989	0.04625
51154	1989	0.03875
51155	1989	0.07242
51156	1989	0.08783
51157	1989	0.07425
51158	1989	0.06467
51159	1989	0.11192
51160	1989	0.23825
51161	1989	0.18783
51162	1989	0.24733
51163	1989	0.23892
51164	1989	0.24967
51165	1989	0.08658
51166	1989	0.10600
51167	1989	0.10883
51168	1989	0.09850
51169	1989	0.13233
51170	1989	0.11983
51171	1989	0.06175
51172	1989	0.04542
51173	1989	0.05575
51174	1989	0.05708
51175	1989	0.06375
51176	1989	0.10125
51177	1989	0.08658
51178	1989	0.08000
51179	1989	0.08225
51180	1989	0.10542
51181	1989	0.07742
51182	1989	0.05625
51183	1989	0.07117
51184	1989	0.06583
51185	1989	0.05783
51186	1989	0.06000
51187	1989	0.02508
51188	1989	0.03828
51189	1989	0.05083
51190	1989	0.05408
51191	1989	0.02733
51192	1989	0.04200
51193	1989	0.03175
51194	1989	0.04233
51195	1989	0.03608
51196	1989	0.04308
51197	1989	0.05200
51198	1989	0.03600
51199	1989	0.04383
51200	1989	0.04808
51201	1989	0.08625
51202	1989	0.08600
51203	1989	0.04808
51204	1989	0.06525
51205	1989	0.05975
51206	1989	0.05483
51207	1989	0.04408
51208	1989	0.03958
51209	1989	0.03592
51210	1989	0.04133
51211	1989	0.03425
51212	1989	0.06500
51213	1989	0.07225
51214	1989	0.05875
51215	1989	0.06708
51216	1989	0.04542
51217	1989	0.06900
51218	1989	0.04933
51219	1989	0.06592
51220	1989	0.06192
51221	1989	0.06525
51222	1989	0.08292
51223	1989	0.08958
51224	1989	0.07533
51225	1989	0.06900
51226	1989	0.07650
51227	1989	0.07358
51228	1989	0.07217
51229	1989	0.06808
51230	1989	0.07475
51231	1989	0.08450
51232	1989	0.07625
51233	1989	0.05608
51234	1989	0.05542
51235	1989	0.04517
51236	1989	0.11750
51237	1989	0.11258
51238	1989	0.10442
51239	1989	0.09667
51240	1989	0.07975
51241	1989	0.08158
51242	1989	0.07283
51243	1989	0.06383
51244	1989	0.04808
51245	1989	0.05442
51246	1989	0.06983
51247	1989	0.07908
51248	1989	0.08767
51249	1989	0.12258
51250	1989	0.11900
51251	1989	0.10450
51252	1989	0.08042
51253	1989	0.10458
51254	1989	0.13050
51255	1989	0.08200
52136	1989	0.11342
52137	1989	0.08417
52138	1989	0.08558
52139	1989	0.10442
52140	1989	0.16450
52141	1989	0.08775
52142	1989	0.04967
52143	1989	0.08983
52144	1989	0.12525
52145	1989	0.07217
52146	1989	0.05808
52147	1989	0.05700
52148	1989	0.07117
52149	1989	0.11450
52150	1989	0.05050
52151	1989	0.04925
52152	1989	0.04958
52153	1989	0.04225
52154	1989	0.04150
52155	1989	0.08392
52156	1989	0.05817
52157	1989	0.10933
52158	1989	0.13833
52159	1989	0.23267
52160	1989	0.16075
52161	1989	0.24892
52162	1989	0.23008
52163	1989	0.17725
52164	1989	0.12642
52165	1989	0.06008
52166	1989	0.07808
52167	1989	0.06775
52168	1989	0.05645
52169	1989	0.06570
52170	1989	0.03242
52171	1989	0.03775
52172	1989	0.04358
52173	1989	0.04592
52174	1989	0.04750
52175	1989	0.04392
52176	1989	0.03425
52177	1989	0.08458
52178	1989	0.09442
52179	1989	0.08167
52180	1989	0.10217
52181	1989	0.14583
52182	1989	0.10333
52183	1989	0.10967
52184	1989	0.09592
52185	1989	0.05758
52186	1989	0.07350
52187	1989	0.06208
52188	1989	0.03383
52189	1989	0.04917
52190	1989	0.05308
52191	1989	0.03492
52192	1989	0.05158
52193	1989	0.05192
52194	1989	0.03792
52195	1989	0.04425
52196	1989	0.04433
52197	1989	0.04158
52198	1989	0.04075
52199	1989	0.05808
52200	1989	0.05575
52201	1989	0.07042
52202	1989	0.04867
52203	1989	0.05183
52204	1989	0.05942
52205	1989	0.06842
52206	1989	0.08000
52207	1989	0.05917
52208	1989	0.04667
52209	1989	0.03517
52210	1989	0.04158
52211	1989	0.03992
52212	1989	0.05425
52213	1989	0.07317
52214	1989	0.04667
52215	1989	0.04417
52216	1989	0.05808
52217	1989	0.05442
52218	1989	0.05217
52219	1989	0.04283
52220	1989	0.06275
52221	1989	0.07375
52222	1989	0.07683
52223	1989	0.07908
52224	1989	0.07292
52225	1989	0.06350
52226	1989	0.06342
52227	1989	0.09308
52228	1989	0.09017
52229	1989	0.06842
52230	1989	0.07775
52231	1989	0.07317
52232	1989	0.06392
52233	1989	0.07200
52234	1989	0.07942
52235	1989	0.10142
52236	1989	0.04117
52237	1989	0.06725
52238	1989	0.08367
52239	1989	0.05567
52240	1989	0.10533
52241	1989	0.10408
52242	1989	0.07792
52243	1989	0.09017
52244	1989	0.07192
52245	1989	0.07133
52246	1989	0.06242
52247	1989	0.07433
52248	1989	0.07725
52249	1989	0.08342
52250	1989	0.10742
52251	1989	0.13425
52252	1989	0.10817
52253	1989	0.10000
52254	1989	0.10875
52255	1989	0.08233
53134	1989	0.23750
53135	1989	0.15058
53136	1989	0.10633
53137	1989	0.09842
53138	1989	0.12633
53139	1989	0.07850
53140	1989	0.14575
53141	1989	0.09275
53142	1989	0.05317
53143	1989	0.08458
53144	1989	0.09975
53145	1989	0.08942
53146	1989	0.06975
53147	1989	0.06208
53148	1989	0.09758
53149	1989	0.16917
53150	1989	0.14850
53151	1989	0.05558
53152	1989	0.05008
53153	1989	0.04625
53154	1989	0.04592
53155	1989	0.05925
53156	1989	0.12525
53157	1989	0.19225
53158	1989	0.21000
53159	1989	0.22300
53160	1989	0.22175
53161	1989	0.22042
53162	1989	0.16850
53163	1989	0.05242
53164	1989	0.04483
53165	1989	0.05325
53166	1989	0.04633
53167	1989	0.03467
53168	1989	0.03100
53169	1989	0.06270
53170	1989	0.02933
53171	1989	0.03442
53172	1989	0.04133
53173	1989	0.04542
53174	1989	0.04483
53175	1989	0.07217
53176	1989	0.11425
53177	1989	0.08517
53178	1989	0.08050
53179	1989	0.07242
53180	1989	0.09592
53181	1989	0.09700
53182	1989	0.09025
53183	1989	0.08425
53184	1989	0.06803
53185	1989	0.05092
53186	1989	0.07012
53187	1989	0.06025
53188	1989	0.04758
53189	1989	0.03508
53190	1989	0.05075
53191	1989	0.05200
53192	1989	0.03608
53193	1989	0.05217
53194	1989	0.03817
53195	1989	0.06175
53196	1989	0.06217
53197	1989	0.03675
53198	1989	0.03208
53199	1989	0.04050
53200	1989	0.06858
53201	1989	0.05683
53202	1989	0.05933
53203	1989	0.05183
53204	1989	0.10858
53205	1989	0.08075
53206	1989	0.07783
53207	1989	0.07658
53208	1989	0.06800
53209	1989	0.05267
53210	1989	0.03858
53211	1989	0.08592
53212	1989	0.08750
53213	1989	0.05008
53214	1989	0.04158
53215	1989	0.06042
53216	1989	0.10750
53217	1989	0.05750
53218	1989	0.04900
53219	1989	0.04217
53220	1989	0.07342
53221	1989	0.06283
53222	1989	0.08208
53223	1989	0.07508
53224	1989	0.08150
53225	1989	0.06192
[truncated: 39,738 more rows]
