# Supplementary material for: Trend Patterns of Vegetative Coverage and Their Underlying Causes in the Deserts of Northwest China over 1982 – 2008
Source: PLoS One. 2015 May 11;10(5):e0126044. doi: 10.1371/journal.pone.0126044 (PMC4427295; doi:10.1371/journal.pone.0126044)
Supplement: S1 Dataset — (ZIP) [file pone.0126044.s001.zip › S1_data/NDVI/NDVI_1990.txt]

21143	1990	0.07933
21144	1990	0.06358
21149	1990	0.09267
21150	1990	0.03392
21151	1990	0.04467
22143	1990	0.06242
22144	1990	0.06450
22145	1990	0.09292
22148	1990	0.04042
22149	1990	0.08933
22150	1990	0.04800
22151	1990	0.09175
22152	1990	0.05658
22153	1990	0.10358
22169	1990	0.13733
22170	1990	0.04642
22171	1990	0.08437
23142	1990	0.09300
23143	1990	0.12308
23144	1990	0.06150
23145	1990	0.09700
23146	1990	0.06833
23147	1990	0.03450
23148	1990	0.03625
23149	1990	0.03400
23150	1990	0.05242
23151	1990	0.03875
23152	1990	0.04392
23153	1990	0.05008
23154	1990	0.07183
23169	1990	0.11817
23170	1990	0.08883
23171	1990	0.07592
24142	1990	0.12042
24143	1990	0.15108
24144	1990	0.07100
24145	1990	0.04308
24146	1990	0.06775
24147	1990	0.06967
24148	1990	0.07467
24149	1990	0.03792
24150	1990	0.05825
24151	1990	0.05675
24152	1990	0.02583
24153	1990	0.03483
24154	1990	0.06242
24169	1990	0.16158
24170	1990	0.12333
24171	1990	0.08325
24172	1990	0.10075
25141	1990	0.21725
25142	1990	0.21158
25143	1990	0.13800
25144	1990	0.07142
25145	1990	0.03008
25146	1990	0.03992
25147	1990	0.08350
25148	1990	0.06800
25149	1990	0.10292
25150	1990	0.05775
25151	1990	0.06450
25152	1990	0.04333
25153	1990	0.03783
25169	1990	0.15575
25170	1990	0.11633
25171	1990	0.08942
25172	1990	0.09700
25173	1990	0.07750
26139	1990	0.19225
26140	1990	0.12908
26141	1990	0.14258
26142	1990	0.09367
26143	1990	0.08225
26144	1990	0.04017
26145	1990	0.03108
26146	1990	0.03058
26147	1990	0.04242
26148	1990	0.05467
26149	1990	0.06525
26150	1990	0.07792
26151	1990	0.08008
26152	1990	0.05775
26153	1990	0.05792
26170	1990	0.05642
26171	1990	0.11858
26172	1990	0.08908
26173	1990	0.13175
27138	1990	0.19367
27139	1990	0.12183
27140	1990	0.09200
27141	1990	0.10275
27142	1990	0.10508
27143	1990	0.07867
27144	1990	0.08358
27145	1990	0.08908
27146	1990	0.08525
27147	1990	0.03967
27148	1990	0.03933
27149	1990	0.06900
27150	1990	0.06400
27151	1990	0.07342
27152	1990	0.05608
27153	1990	0.08050
27154	1990	0.08967
27165	1990	0.07792
27166	1990	0.09200
27169	1990	0.14083
27170	1990	0.09042
27171	1990	0.12267
27172	1990	0.13408
27173	1990	0.12067
28137	1990	0.10958
28138	1990	0.13992
28139	1990	0.13258
28140	1990	0.08567
28141	1990	0.08767
28142	1990	0.12050
28143	1990	0.11542
28144	1990	0.10283
28145	1990	0.09558
28146	1990	0.05158
28147	1990	0.07675
28148	1990	0.06025
28149	1990	0.08875
28150	1990	0.11692
28151	1990	0.05400
28152	1990	0.07225
28153	1990	0.07433
28154	1990	0.08675
28159	1990	0.07567
28160	1990	0.10550
28161	1990	0.07617
28163	1990	0.09042
28164	1990	0.12742
28165	1990	0.12858
28166	1990	0.06117
28167	1990	0.08925
28168	1990	0.11558
28169	1990	0.06108
28170	1990	0.06858
28171	1990	0.06458
28172	1990	0.08483
28173	1990	0.05225
28174	1990	0.12033
29137	1990	0.07733
29138	1990	0.12917
29139	1990	0.10225
29140	1990	0.05650
29141	1990	0.07992
29142	1990	0.10908
29143	1990	0.08992
29144	1990	0.09950
29145	1990	0.08475
29146	1990	0.06650
29147	1990	0.07083
29148	1990	0.08142
29149	1990	0.04825
29150	1990	0.08250
29151	1990	0.05842
29152	1990	0.07367
29153	1990	0.08783
29154	1990	0.10383
29155	1990	0.10550
29157	1990	0.07525
29158	1990	0.10008
29159	1990	0.09025
29160	1990	0.07067
29161	1990	0.09375
29162	1990	0.07417
29163	1990	0.07442
29164	1990	0.06650
29165	1990	0.06167
29166	1990	0.05067
29167	1990	0.10458
29168	1990	0.11008
29169	1990	0.06792
29170	1990	0.06300
29171	1990	0.05850
29172	1990	0.08783
29173	1990	0.14008
29174	1990	0.15208
29175	1990	0.11958
29176	1990	0.09067
29177	1990	0.10592
30137	1990	0.20700
30138	1990	0.08758
30139	1990	0.07325
30140	1990	0.08675
30141	1990	0.09833
30142	1990	0.09067
30143	1990	0.09175
30144	1990	0.09200
30145	1990	0.06250
30146	1990	0.07850
30147	1990	0.06342
30148	1990	0.08225
30149	1990	0.08283
30150	1990	0.03425
30151	1990	0.05742
30152	1990	0.06750
30153	1990	0.07242
30154	1990	0.07800
30155	1990	0.10858
30156	1990	0.11092
30157	1990	0.08308
30158	1990	0.09133
30159	1990	0.07150
30160	1990	0.04417
30161	1990	0.07242
30162	1990	0.07542
30163	1990	0.08442
30164	1990	0.06917
30165	1990	0.07575
30166	1990	0.05017
30167	1990	0.06383
30168	1990	0.07742
30169	1990	0.10300
30170	1990	0.08650
30171	1990	0.06783
30172	1990	0.11325
30173	1990	0.10417
30174	1990	0.13008
30175	1990	0.12925
30176	1990	0.09250
30177	1990	0.09867
31137	1990	0.25817
31138	1990	0.11975
31139	1990	0.04567
31140	1990	0.07017
31141	1990	0.08067
31142	1990	0.09433
31143	1990	0.10750
31144	1990	0.09050
31145	1990	0.10075
31146	1990	0.11183
31147	1990	0.11433
31148	1990	0.05142
31149	1990	0.04325
31150	1990	0.09225
31151	1990	0.03117
31152	1990	0.03842
31153	1990	0.06442
31154	1990	0.06875
31155	1990	0.06658
31156	1990	0.08900
31157	1990	0.07950
31158	1990	0.11825
31159	1990	0.13967
31160	1990	0.10550
31161	1990	0.08925
31162	1990	0.07667
31163	1990	0.12583
31164	1990	0.05133
31165	1990	0.10100
31166	1990	0.04475
31167	1990	0.07108
31168	1990	0.06975
31169	1990	0.08175
31170	1990	0.07258
31171	1990	0.06542
31172	1990	0.07875
31173	1990	0.08058
31174	1990	0.08933
31175	1990	0.14392
31176	1990	0.06567
31177	1990	0.10800
31184	1990	0.08428
31185	1990	0.07770
31186	1990	0.07812
32137	1990	0.33550
32138	1990	0.09708
32139	1990	0.09208
32140	1990	0.08575
32141	1990	0.08233
32142	1990	0.08225
32143	1990	0.09950
32144	1990	0.09983
32145	1990	0.09000
32146	1990	0.11417
32147	1990	0.16017
32148	1990	0.09400
32149	1990	0.04950
32150	1990	0.04075
32151	1990	0.04650
32152	1990	0.08567
32153	1990	0.09242
32154	1990	0.06417
32155	1990	0.02800
32156	1990	0.04142
32157	1990	0.06308
32158	1990	0.09500
32159	1990	0.11858
32160	1990	0.03117
32161	1990	0.04167
32162	1990	0.07525
32163	1990	0.08375
32164	1990	0.05033
32165	1990	0.06333
32166	1990	0.06483
32167	1990	0.08517
32168	1990	0.09575
32169	1990	0.08683
32170	1990	0.09650
32171	1990	0.05958
32172	1990	0.08675
32173	1990	0.04917
32174	1990	0.04792
32175	1990	0.08242
32176	1990	0.05625
32177	1990	0.08650
32178	1990	0.08825
32179	1990	0.06342
32180	1990	0.05667
32182	1990	0.03408
32183	1990	0.09920
32184	1990	0.10287
32185	1990	0.07637
32186	1990	0.07995
32187	1990	0.06803
32188	1990	0.07687
33136	1990	0.35817
33137	1990	0.26125
33138	1990	0.22175
33139	1990	0.09367
33140	1990	0.06467
33141	1990	0.06542
33142	1990	0.08100
33143	1990	0.07458
33144	1990	0.10142
33145	1990	0.10508
33146	1990	0.08850
33147	1990	0.07650
33148	1990	0.12800
33149	1990	0.11550
33150	1990	0.10200
33151	1990	0.12158
33152	1990	0.04092
33153	1990	0.02825
33154	1990	0.10792
33155	1990	0.05542
33156	1990	0.08287
33157	1990	0.10683
33158	1990	0.03642
33159	1990	0.11692
33160	1990	0.06633
33161	1990	0.04958
33162	1990	0.10342
33163	1990	0.07958
33164	1990	0.04667
33165	1990	0.06933
33166	1990	0.05942
33167	1990	0.04667
33168	1990	0.09467
33169	1990	0.13708
33170	1990	0.10700
33171	1990	0.07167
33172	1990	0.05483
33173	1990	0.04542
33174	1990	0.06867
33175	1990	0.06225
33176	1990	0.05942
33177	1990	0.05375
33178	1990	0.06808
33179	1990	0.04867
33180	1990	0.05550
33181	1990	0.04458
33182	1990	0.04617
33183	1990	0.08333
33184	1990	0.08175
33185	1990	0.08095
33186	1990	0.06653
33187	1990	0.05108
33188	1990	0.07703
33189	1990	0.05795
34136	1990	0.21758
34137	1990	0.24158
34138	1990	0.21800
34139	1990	0.12750
34140	1990	0.08517
34141	1990	0.09825
34142	1990	0.09350
34143	1990	0.08100
34144	1990	0.07667
34145	1990	0.10325
34146	1990	0.08500
34147	1990	0.05575
34148	1990	0.08617
34149	1990	0.15250
34150	1990	0.10650
34151	1990	0.12008
34152	1990	0.12342
34153	1990	0.15217
34154	1990	0.07367
34155	1990	0.06867
34156	1990	0.05458
34157	1990	0.09025
34158	1990	0.09225
34159	1990	0.09083
34160	1990	0.04275
34161	1990	0.07158
34162	1990	0.13158
34163	1990	0.09808
34164	1990	0.06542
34165	1990	0.11525
34166	1990	0.07525
34167	1990	0.12050
34168	1990	0.03600
34169	1990	0.06725
34170	1990	0.10358
34171	1990	0.06950
34172	1990	0.06225
34173	1990	0.07708
34174	1990	0.05817
34175	1990	0.04858
34176	1990	0.04467
34177	1990	0.04075
34178	1990	0.04450
34179	1990	0.04850
34180	1990	0.04767
34181	1990	0.03475
34182	1990	0.09533
34183	1990	0.09358
34184	1990	0.03592
34185	1990	0.07842
34186	1990	0.01975
34187	1990	0.07317
34188	1990	0.06928
34189	1990	0.07312
35136	1990	0.07775
35137	1990	0.12933
35138	1990	0.14958
35139	1990	0.13867
35140	1990	0.06175
35141	1990	0.07750
35142	1990	0.11983
35143	1990	0.07658
35144	1990	0.08383
35145	1990	0.07567
35146	1990	0.07342
35147	1990	0.03933
35148	1990	0.05933
35149	1990	0.04333
35150	1990	0.06383
35151	1990	0.09642
35152	1990	0.11467
35153	1990	0.11825
35154	1990	0.12658
35155	1990	0.07700
35156	1990	0.05950
35157	1990	0.10725
35158	1990	0.10942
35159	1990	0.08117
35160	1990	0.10317
35161	1990	0.12575
35162	1990	0.08508
35163	1990	0.11450
35164	1990	0.13625
35165	1990	0.13583
35166	1990	0.09383
35167	1990	0.14525
35168	1990	0.08167
35169	1990	0.10967
35170	1990	0.05708
35171	1990	0.07842
35172	1990	0.05000
35173	1990	0.06092
35174	1990	0.04683
35175	1990	0.04875
35176	1990	0.05692
35177	1990	0.03358
35178	1990	0.04275
35179	1990	0.03983
35180	1990	0.03725
35181	1990	0.09083
35182	1990	0.08875
35183	1990	0.08425
35184	1990	0.03617
35185	1990	0.03558
35186	1990	0.03967
35187	1990	0.09058
35188	1990	0.07195
35189	1990	0.09453
35190	1990	0.09537
36134	1990	0.08317
36135	1990	0.14083
36136	1990	0.14667
36137	1990	0.12175
36138	1990	0.08592
36139	1990	0.11050
36140	1990	0.06258
36141	1990	0.11400
36142	1990	0.14700
36143	1990	0.14833
36144	1990	0.10667
36145	1990	0.05142
36146	1990	0.06167
36147	1990	0.06983
36148	1990	0.03842
36149	1990	0.02542
36150	1990	0.04225
36151	1990	0.05900
36152	1990	0.06500
36153	1990	0.09975
36154	1990	0.11658
36155	1990	0.13917
36156	1990	0.17825
36157	1990	0.06650
36158	1990	0.09275
36159	1990	0.05675
36160	1990	0.09008
36161	1990	0.13692
36162	1990	0.11675
36163	1990	0.07992
36164	1990	0.10083
36165	1990	0.12908
36166	1990	0.10417
36167	1990	0.14367
36168	1990	0.16483
36169	1990	0.13483
36170	1990	0.05500
36171	1990	0.10858
36172	1990	0.10658
36173	1990	0.06158
36174	1990	0.08242
36175	1990	0.07142
36176	1990	0.07367
36177	1990	0.09158
36178	1990	0.10325
36179	1990	0.09683
36180	1990	0.03575
36181	1990	0.03900
36182	1990	0.05133
36183	1990	0.03650
36184	1990	0.08458
36185	1990	0.03908
36186	1990	0.06083
36187	1990	0.11017
36188	1990	0.02842
36189	1990	0.06087
36190	1990	0.08378
36191	1990	0.06070
37134	1990	0.16767
37135	1990	0.05008
37136	1990	0.08675
37137	1990	0.10883
37138	1990	0.09558
37139	1990	0.09067
37140	1990	0.09175
37141	1990	0.09608
37142	1990	0.12783
37143	1990	0.10225
37144	1990	0.09633
37145	1990	0.14058
37146	1990	0.05900
37147	1990	0.06700
37148	1990	0.06033
37149	1990	0.13250
37150	1990	0.02092
37151	1990	0.06108
37152	1990	0.03483
37153	1990	0.05775
37154	1990	0.07342
37155	1990	0.11050
37156	1990	0.15317
37157	1990	0.14492
37158	1990	0.05842
37159	1990	0.10542
37160	1990	0.10075
37161	1990	0.14792
37162	1990	0.14725
37163	1990	0.08292
37164	1990	0.08708
37165	1990	0.15133
37166	1990	0.09075
37167	1990	0.13500
37168	1990	0.10450
37169	1990	0.13950
37170	1990	0.15383
37171	1990	0.08792
37172	1990	0.09292
37173	1990	0.08250
37174	1990	0.11908
37175	1990	0.09867
37176	1990	0.07158
37177	1990	0.07658
37178	1990	0.11042
37179	1990	0.05500
37180	1990	0.09750
37181	1990	0.03317
37182	1990	0.09367
37183	1990	0.04008
37184	1990	0.05267
37185	1990	0.10367
37186	1990	0.10178
37187	1990	0.04075
37188	1990	0.03683
37189	1990	0.03417
37190	1990	0.07792
37191	1990	0.05778
37192	1990	0.06553
38135	1990	0.06892
38136	1990	0.04650
38137	1990	0.10717
38138	1990	0.10925
38139	1990	0.12183
38140	1990	0.07300
38141	1990	0.07858
38142	1990	0.12483
38143	1990	0.16075
38144	1990	0.08217
38145	1990	0.09042
38146	1990	0.06325
38147	1990	0.05475
38148	1990	0.04067
38149	1990	0.18250
38150	1990	0.25467
38151	1990	0.04400
38152	1990	0.12092
38153	1990	0.01383
38154	1990	0.05100
38155	1990	0.05942
38156	1990	0.10992
38157	1990	0.14183
38158	1990	0.08600
38159	1990	0.11508
38160	1990	0.10508
38161	1990	0.11283
38162	1990	0.11550
38163	1990	0.12225
38164	1990	0.07342
38165	1990	0.17292
38166	1990	0.14050
38167	1990	0.07508
38168	1990	0.09175
38169	1990	0.08417
38170	1990	0.10050
38171	1990	0.08650
38172	1990	0.08600
38173	1990	0.10017
38174	1990	0.10775
38175	1990	0.08750
38176	1990	0.10267
38177	1990	0.04200
38178	1990	0.06233
38179	1990	0.05817
38180	1990	0.07283
38181	1990	0.07533
38182	1990	0.02942
38183	1990	0.03550
38184	1990	0.04050
38185	1990	0.02008
38186	1990	0.08542
38187	1990	0.03267
38188	1990	0.09308
38189	1990	0.04608
38190	1990	0.04742
38191	1990	0.09867
38192	1990	0.09367
38193	1990	0.06270
39136	1990	0.11183
39137	1990	0.12017
39138	1990	0.09842
39139	1990	0.10100
39140	1990	0.12250
39141	1990	0.13900
39142	1990	0.15233
39143	1990	0.12158
39144	1990	0.09650
39145	1990	0.08142
39146	1990	0.05858
39147	1990	0.08967
39148	1990	0.26217
39149	1990	0.05992
39150	1990	0.25367
39151	1990	0.12450
39152	1990	0.16900
39153	1990	0.08758
39154	1990	0.06933
39155	1990	0.04242
39156	1990	0.04842
39157	1990	0.12783
39158	1990	0.11400
39159	1990	0.07817
39160	1990	0.08067
39161	1990	0.10650
39162	1990	0.17142
39163	1990	0.13775
39164	1990	0.10308
39165	1990	0.11725
39166	1990	0.08700
39167	1990	0.14525
39168	1990	0.14258
39169	1990	0.12167
39170	1990	0.14825
39171	1990	0.12192
39172	1990	0.10417
39173	1990	0.16683
39174	1990	0.08750
39175	1990	0.10667
39176	1990	0.17592
39177	1990	0.23025
39178	1990	0.02967
39179	1990	0.04417
39180	1990	0.05200
39181	1990	0.02275
39182	1990	0.02967
39183	1990	0.02650
39184	1990	0.04383
39185	1990	0.05908
39186	1990	0.02708
39187	1990	0.08075
39188	1990	0.03675
39189	1990	0.05200
39190	1990	0.11425
39191	1990	0.02408
39192	1990	0.09692
39193	1990	0.05137
39194	1990	0.06012
40135	1990	0.09733
40136	1990	0.11058
40137	1990	0.08508
40138	1990	0.10258
40139	1990	0.09692
40140	1990	0.09950
40141	1990	0.11533
40142	1990	0.11283
40143	1990	0.10158
40144	1990	0.08242
40145	1990	0.09458
40146	1990	0.07608
40147	1990	0.02817
40148	1990	0.17792
40149	1990	0.23467
40150	1990	0.31675
40151	1990	0.33683
40152	1990	0.25475
40153	1990	0.05942
40154	1990	0.04900
40155	1990	0.03633
40156	1990	0.07245
40157	1990	0.03758
40158	1990	0.10258
40159	1990	0.08325
40160	1990	0.13408
40161	1990	0.13642
40162	1990	0.16350
40163	1990	0.07483
40164	1990	0.07167
40165	1990	0.06683
40166	1990	0.07708
40167	1990	0.11508
40168	1990	0.15175
40169	1990	0.16808
40170	1990	0.16142
40171	1990	0.20292
40172	1990	0.20808
40173	1990	0.23717
40174	1990	0.23300
40175	1990	0.11833
40176	1990	0.17883
40177	1990	0.26358
40178	1990	0.23342
40179	1990	0.12725
40180	1990	0.04467
40181	1990	0.02317
40182	1990	0.02517
40183	1990	0.06583
40184	1990	0.05742
40185	1990	0.03633
40186	1990	0.12042
40187	1990	0.09667
40188	1990	0.09408
40189	1990	0.04400
40190	1990	0.02825
40191	1990	0.05742
40192	1990	0.11217
40193	1990	0.10250
40194	1990	0.05228
41135	1990	0.12950
41136	1990	0.10183
41137	1990	0.09742
41138	1990	0.10167
41139	1990	0.09075
41140	1990	0.09300
41141	1990	0.11542
41142	1990	0.11100
41143	1990	0.09158
41144	1990	0.08600
41145	1990	0.10442
41146	1990	0.14192
41147	1990	0.24058
41148	1990	0.29400
41149	1990	0.35250
41150	1990	0.26783
41151	1990	0.25717
41152	1990	0.29783
41153	1990	0.17092
41154	1990	0.03900
41155	1990	0.22025
41156	1990	0.19583
41157	1990	0.07692
41158	1990	0.09300
41159	1990	0.05783
41160	1990	0.11408
41161	1990	0.10375
41162	1990	0.12767
41163	1990	0.13742
41164	1990	0.10458
41165	1990	0.07683
41166	1990	0.05533
41167	1990	0.07892
41168	1990	0.09533
41169	1990	0.10000
41170	1990	0.11483
41171	1990	0.17250
41172	1990	0.13550
41173	1990	0.20650
41174	1990	0.22250
41175	1990	0.10417
41176	1990	0.12650
41177	1990	0.21975
41178	1990	0.16450
41179	1990	0.16125
41180	1990	0.13175
41181	1990	0.07742
41182	1990	0.03925
41183	1990	0.02992
41184	1990	0.03633
41185	1990	0.03425
41186	1990	0.04158
41187	1990	0.09375
41188	1990	0.08167
41189	1990	0.04175
41190	1990	0.07158
41191	1990	0.09958
41192	1990	0.07667
41193	1990	0.10550
41194	1990	0.06187
41195	1990	0.06203
41230	1990	0.06978
41231	1990	0.05045
41232	1990	0.06875
41233	1990	0.08317
41234	1990	0.07675
41235	1990	0.05842
41242	1990	0.06712
41243	1990	0.10383
41244	1990	0.07367
42135	1990	0.10875
42136	1990	0.09750
42137	1990	0.09075
42138	1990	0.03983
42139	1990	0.05442
42140	1990	0.07983
42141	1990	0.11042
42142	1990	0.09017
42143	1990	0.07417
42144	1990	0.08958
42145	1990	0.08292
42146	1990	0.16758
42147	1990	0.13525
42148	1990	0.18733
42149	1990	0.37192
42150	1990	0.28642
42151	1990	0.27400
42152	1990	0.27725
42153	1990	0.20483
42154	1990	0.21633
42155	1990	0.26033
42156	1990	0.12408
42157	1990	0.20750
42158	1990	0.03475
42159	1990	0.05433
42160	1990	0.06792
42161	1990	0.07592
42162	1990	0.10000
42163	1990	0.10033
42164	1990	0.10325
42165	1990	0.08950
42166	1990	0.06467
42167	1990	0.06758
42168	1990	0.07675
42169	1990	0.06867
42170	1990	0.09750
42171	1990	0.13683
42172	1990	0.09958
42173	1990	0.09367
42174	1990	0.13417
42175	1990	0.11892
42176	1990	0.17558
42177	1990	0.11467
42178	1990	0.09642
42179	1990	0.11675
42180	1990	0.08917
42181	1990	0.07700
42182	1990	0.06017
42183	1990	0.04017
42184	1990	0.03617
42185	1990	0.05017
42186	1990	0.06792
42187	1990	0.04908
42188	1990	0.04050
42189	1990	0.04600
42190	1990	0.04933
42191	1990	0.03625
42192	1990	0.08508
42193	1990	0.03500
42194	1990	0.09525
42195	1990	0.05312
42229	1990	0.04375
42230	1990	0.09258
42231	1990	0.02592
42232	1990	0.06567
42233	1990	0.07850
42234	1990	0.06742
42235	1990	0.10342
42236	1990	0.08642
42237	1990	0.05642
42238	1990	0.09742
42239	1990	0.11667
42240	1990	0.06042
42241	1990	0.08383
42242	1990	0.08092
42243	1990	0.08692
42244	1990	0.07492
42245	1990	0.07078
42246	1990	0.07000
42247	1990	0.16042
42248	1990	0.20833
43135	1990	0.14700
43136	1990	0.13475
43137	1990	0.11192
43138	1990	0.11950
43139	1990	0.04975
43140	1990	0.10550
43141	1990	0.13150
43142	1990	0.10367
43143	1990	0.07000
43144	1990	0.07100
43145	1990	0.06200
43146	1990	0.06708
43147	1990	0.10883
43148	1990	0.27683
43149	1990	0.39533
43150	1990	0.32575
43151	1990	0.28558
43152	1990	0.22692
43153	1990	0.20333
43154	1990	0.13267
43155	1990	0.29833
43156	1990	0.05812
43157	1990	0.12617
43158	1990	0.15925
43159	1990	0.08400
43160	1990	0.04983
43161	1990	0.07350
43162	1990	0.08392
43163	1990	0.08250
43164	1990	0.07692
43165	1990	0.08642
43166	1990	0.05967
43167	1990	0.06842
43168	1990	0.09550
43169	1990	0.05600
43170	1990	0.07883
43171	1990	0.09125
43172	1990	0.08492
43173	1990	0.07792
43174	1990	0.07767
43175	1990	0.09742
43176	1990	0.15083
43177	1990	0.14808
43178	1990	0.09042
43179	1990	0.08867
43180	1990	0.08783
43181	1990	0.07583
43182	1990	0.09000
43183	1990	0.04867
43184	1990	0.04933
43185	1990	0.02425
43186	1990	0.10133
43187	1990	0.06042
43188	1990	0.05192
43189	1990	0.05492
43190	1990	0.03383
43191	1990	0.04150
43192	1990	0.10200
43193	1990	0.07045
43194	1990	0.07278
43195	1990	0.03333
43196	1990	0.03317
43229	1990	0.06783
43230	1990	0.05792
43231	1990	0.04750
43232	1990	0.06608
43233	1990	0.06667
43234	1990	0.08333
43235	1990	0.08500
43236	1990	0.04842
43237	1990	0.11067
43238	1990	0.07350
43239	1990	0.07133
43240	1990	0.05917
43241	1990	0.07767
43242	1990	0.09117
43243	1990	0.09133
43244	1990	0.07803
43245	1990	0.08917
43246	1990	0.09142
43247	1990	0.10500
43248	1990	0.24378
44137	1990	0.12642
44139	1990	0.10908
44140	1990	0.06750
44141	1990	0.10767
44142	1990	0.08617
44143	1990	0.05350
44144	1990	0.08208
44145	1990	0.06717
44146	1990	0.12208
44147	1990	0.22825
44148	1990	0.14558
44149	1990	0.31808
44150	1990	0.33642
44151	1990	0.28200
44152	1990	0.28767
44153	1990	0.14617
44154	1990	0.19858
44155	1990	0.09992
44156	1990	0.17317
44157	1990	0.06433
44158	1990	0.11550
44159	1990	0.15642
44160	1990	0.06058
44161	1990	0.05800
44162	1990	0.07575
44163	1990	0.05942
44164	1990	0.06967
44165	1990	0.05708
44166	1990	0.05942
44167	1990	0.05767
44168	1990	0.05492
44169	1990	0.07217
44170	1990	0.08700
44171	1990	0.06750
44172	1990	0.07167
44173	1990	0.06108
44174	1990	0.07908
44175	1990	0.07883
44176	1990	0.09775
44177	1990	0.13075
44178	1990	0.11042
44179	1990	0.10733
44180	1990	0.07667
44181	1990	0.09392
44182	1990	0.07575
44183	1990	0.06217
44184	1990	0.09358
44185	1990	0.03892
44186	1990	0.04467
44187	1990	0.06967
44188	1990	0.05625
44189	1990	0.07125
44190	1990	0.06042
44191	1990	0.05150
44192	1990	0.02875
44193	1990	0.03683
44194	1990	0.03433
44195	1990	0.03975
44196	1990	0.09492
44229	1990	0.04567
44230	1990	0.06508
44231	1990	0.04017
44232	1990	0.09367
44233	1990	0.05075
44234	1990	0.05517
44235	1990	0.07950
44236	1990	0.07917
44237	1990	0.10108
44238	1990	0.10575
44239	1990	0.09650
44240	1990	0.11642
44241	1990	0.08058
44242	1990	0.12450
44243	1990	0.08192
44244	1990	0.13300
44245	1990	0.11750
44246	1990	0.07158
44247	1990	0.09025
44248	1990	0.07000
44249	1990	0.22345
45139	1990	0.11775
45140	1990	0.08117
45141	1990	0.11200
45142	1990	0.05983
45143	1990	0.11025
45144	1990	0.08717
45145	1990	0.06867
45146	1990	0.18300
45147	1990	0.20225
45148	1990	0.07367
45149	1990	0.16025
45150	1990	0.29100
45151	1990	0.26008
45152	1990	0.28425
45153	1990	0.16000
45154	1990	0.18442
45155	1990	0.08117
45156	1990	0.05800
45157	1990	0.11137
45158	1990	0.06092
45159	1990	0.08675
45160	1990	0.06383
45161	1990	0.05100
45162	1990	0.05100
45163	1990	0.05583
45164	1990	0.05592
45165	1990	0.04008
45166	1990	0.05867
45167	1990	0.17858
45168	1990	0.06850
45169	1990	0.05308
45170	1990	0.06958
45171	1990	0.06350
45172	1990	0.07008
45173	1990	0.07167
45174	1990	0.08275
45175	1990	0.08192
45176	1990	0.09442
45177	1990	0.13783
45178	1990	0.19858
45179	1990	0.09525
45180	1990	0.11042
45181	1990	0.07408
45182	1990	0.08825
45183	1990	0.05878
45184	1990	0.08208
45185	1990	0.09617
45186	1990	0.08167
45187	1990	0.06400
45188	1990	0.03550
45189	1990	0.06342
45190	1990	0.06425
45191	1990	0.05783
45192	1990	0.04083
45193	1990	0.03900
45194	1990	0.03967
45195	1990	0.03950
45196	1990	0.08967
45229	1990	0.07642
45230	1990	0.04408
45231	1990	0.05183
45232	1990	0.07125
45233	1990	0.04742
45234	1990	0.06933
45235	1990	0.06600
45236	1990	0.05358
45237	1990	0.10708
45238	1990	0.09733
45239	1990	0.10517
45240	1990	0.11942
45241	1990	0.07600
45242	1990	0.11700
45243	1990	0.10758
45244	1990	0.09700
45245	1990	0.09383
45246	1990	0.09650
45247	1990	0.05517
45248	1990	0.22828
45249	1990	0.21745
46139	1990	0.13025
46140	1990	0.11300
46141	1990	0.13008
46142	1990	0.07425
46143	1990	0.07225
46144	1990	0.08225
46145	1990	0.06375
46146	1990	0.07533
46147	1990	0.12608
46148	1990	0.07342
46149	1990	0.18425
46150	1990	0.17333
46151	1990	0.30033
46152	1990	0.24650
46153	1990	0.20767
46154	1990	0.15558
46155	1990	0.10333
46156	1990	0.04325
46157	1990	0.03883
46158	1990	0.04600
46159	1990	0.04858
46160	1990	0.06942
46161	1990	0.06258
46162	1990	0.08758
46163	1990	0.05858
46164	1990	0.05125
46165	1990	0.13958
46166	1990	0.10750
46167	1990	0.05200
46168	1990	0.04533
46169	1990	0.05400
46170	1990	0.05317
46171	1990	0.05525
46172	1990	0.09433
46173	1990	0.05992
46174	1990	0.09075
46175	1990	0.07783
46176	1990	0.11525
46177	1990	0.15300
46178	1990	0.18742
46179	1990	0.09017
46180	1990	0.08100
46181	1990	0.07625
46182	1990	0.07933
46183	1990	0.07333
46184	1990	0.03017
46185	1990	0.03442
46186	1990	0.07292
46187	1990	0.06900
46188	1990	0.06650
46189	1990	0.05750
46190	1990	0.05550
46191	1990	0.06683
46192	1990	0.06267
46193	1990	0.03358
46194	1990	0.04208
46195	1990	0.03000
46196	1990	0.07808
46197	1990	0.07870
46198	1990	0.05258
46199	1990	0.05692
46200	1990	0.05392
46201	1990	0.05742
46202	1990	0.12683
46203	1990	0.09375
46205	1990	0.02608
46206	1990	0.08367
46207	1990	0.07858
46233	1990	0.05170
46234	1990	0.10475
46235	1990	0.05650
46236	1990	0.07408
46237	1990	0.08125
46238	1990	0.07042
46239	1990	0.09817
46240	1990	0.12175
46241	1990	0.06408
46242	1990	0.10442
46243	1990	0.10192
46244	1990	0.11408
46245	1990	0.07667
46246	1990	0.08858
46247	1990	0.09250
46248	1990	0.06217
46249	1990	0.21003
47139	1990	0.07025
47140	1990	0.08075
47141	1990	0.10483
47142	1990	0.08025
47143	1990	0.10183
47144	1990	0.08442
47145	1990	0.07150
47146	1990	0.08733
47147	1990	0.11858
47148	1990	0.03925
47149	1990	0.06258
47150	1990	0.31108
47151	1990	0.21783
47152	1990	0.15742
47153	1990	0.17142
47154	1990	0.15533
47155	1990	0.06033
47156	1990	0.03867
47157	1990	0.04525
47158	1990	0.04508
47159	1990	0.04358
47160	1990	0.05200
47161	1990	0.06700
47162	1990	0.13583
47163	1990	0.24308
47164	1990	0.26033
47165	1990	0.09750
47166	1990	0.13108
47167	1990	0.14392
47168	1990	0.11842
47169	1990	0.06092
47170	1990	0.05317
47171	1990	0.05008
47172	1990	0.05033
47173	1990	0.05450
47174	1990	0.14008
47175	1990	0.04933
47176	1990	0.08575
47177	1990	0.09783
47178	1990	0.15575
47179	1990	0.11250
47180	1990	0.10692
47181	1990	0.08183
47182	1990	0.04625
47183	1990	0.07575
47184	1990	0.02875
47185	1990	0.06153
47186	1990	0.05350
47187	1990	0.01567
47188	1990	0.06625
47189	1990	0.09008
47190	1990	0.07625
47191	1990	0.04975
47192	1990	0.05992
47193	1990	0.06183
47194	1990	0.05533
47195	1990	0.03450
47196	1990	0.02408
47197	1990	0.08675
47198	1990	0.04550
47199	1990	0.06242
47200	1990	0.05642
47201	1990	0.05208
47202	1990	0.04458
47203	1990	0.04283
47204	1990	0.02583
47205	1990	0.03808
47206	1990	0.04467
47207	1990	0.08237
47218	1990	0.08025
47219	1990	0.08558
47220	1990	0.08058
47232	1990	0.08917
47233	1990	0.09267
47234	1990	0.11208
47235	1990	0.11825
47236	1990	0.07608
47237	1990	0.09592
47238	1990	0.08450
47239	1990	0.07033
47240	1990	0.08192
47241	1990	0.07175
47242	1990	0.08367
47243	1990	0.09508
47244	1990	0.08708
47245	1990	0.10050
47246	1990	0.08275
47247	1990	0.09658
47248	1990	0.06558
47249	1990	0.02983
47250	1990	0.24137
48139	1990	0.11283
48140	1990	0.09308
48141	1990	0.14267
48142	1990	0.10150
48143	1990	0.09517
48144	1990	0.06550
48145	1990	0.05625
48146	1990	0.06150
48147	1990	0.12183
48148	1990	0.08892
48149	1990	0.17558
48150	1990	0.25175
48151	1990	0.15908
48152	1990	0.12400
48153	1990	0.19825
48154	1990	0.13767
48155	1990	0.04792
48156	1990	0.02208
48157	1990	0.04250
48158	1990	0.03983
48159	1990	0.04450
48160	1990	0.05250
48161	1990	0.11375
48162	1990	0.16083
48163	1990	0.28025
48164	1990	0.33025
48165	1990	0.22292
48166	1990	0.30383
48167	1990	0.28033
48168	1990	0.31408
48169	1990	0.30617
48170	1990	0.26092
48171	1990	0.04858
48172	1990	0.10292
48173	1990	0.10858
48174	1990	0.10225
48175	1990	0.09650
48176	1990	0.07050
48177	1990	0.09708
48178	1990	0.11242
48179	1990	0.14225
48180	1990	0.09658
48181	1990	0.09258
48182	1990	0.08167
48183	1990	0.10617
48184	1990	0.03700
48185	1990	0.07108
48186	1990	0.05400
48187	1990	0.05117
48188	1990	0.07317
48189	1990	0.08267
48190	1990	0.06717
48191	1990	0.05575
48192	1990	0.06175
48193	1990	0.06283
48194	1990	0.06008
48195	1990	0.05492
48196	1990	0.10783
48197	1990	0.04975
48198	1990	0.04817
48199	1990	0.05375
48200	1990	0.06100
48201	1990	0.05233
48202	1990	0.04467
48203	1990	0.11783
48204	1990	0.03092
48205	1990	0.04150
48206	1990	0.10542
48207	1990	0.08525
48208	1990	0.07720
48213	1990	0.04525
48214	1990	0.05783
48215	1990	0.04425
48216	1990	0.03700
48217	1990	0.08642
48218	1990	0.08450
48219	1990	0.08017
48220	1990	0.07467
48221	1990	0.08483
48222	1990	0.07308
48232	1990	0.07500
48233	1990	0.09625
48234	1990	0.12483
48235	1990	0.08950
48236	1990	0.09150
48237	1990	0.08083
48238	1990	0.06850
48239	1990	0.05133
48240	1990	0.06983
48241	1990	0.06367
48242	1990	0.05858
48243	1990	0.06792
48244	1990	0.08100
48245	1990	0.09075
48246	1990	0.10025
48247	1990	0.10892
48248	1990	0.07725
48249	1990	0.09508
48250	1990	0.06312
49139	1990	0.11708
49140	1990	0.09983
49141	1990	0.09775
49142	1990	0.07600
49143	1990	0.07092
49144	1990	0.06883
49145	1990	0.05442
49146	1990	0.05442
49147	1990	0.09967
49148	1990	0.13100
49149	1990	0.22042
49150	1990	0.20575
49151	1990	0.25517
49152	1990	0.06983
49153	1990	0.12092
49154	1990	0.10017
49155	1990	0.18758
49156	1990	0.05850
49157	1990	0.04367
49158	1990	0.06117
49159	1990	0.04892
49160	1990	0.12058
49161	1990	0.25000
49162	1990	0.32075
49163	1990	0.32667
49164	1990	0.34250
49165	1990	0.26167
49166	1990	0.22408
49167	1990	0.27042
49168	1990	0.31942
49169	1990	0.32733
49170	1990	0.25400
49171	1990	0.10983
49172	1990	0.03933
49173	1990	0.07300
49174	1990	0.05333
49175	1990	0.06167
49176	1990	0.06600
49177	1990	0.08200
49178	1990	0.08442
49179	1990	0.10783
49180	1990	0.11208
49181	1990	0.12000
49182	1990	0.08908
49183	1990	0.03925
49184	1990	0.05950
49185	1990	0.05342
49186	1990	0.05900
49187	1990	0.05150
49188	1990	0.03492
49189	1990	0.03833
49190	1990	0.04967
49191	1990	0.06683
49192	1990	0.06375
49193	1990	0.06100
49194	1990	0.05950
49195	1990	0.04717
49196	1990	0.04067
49197	1990	0.05383
49198	1990	0.05350
49199	1990	0.04650
49200	1990	0.05008
49201	1990	0.03617
49202	1990	0.10817
49203	1990	0.04758
49204	1990	0.09808
49205	1990	0.09342
49206	1990	0.04375
49207	1990	0.04058
49208	1990	0.08545
49209	1990	0.02350
49213	1990	0.05483
49214	1990	0.05592
49215	1990	0.04483
49216	1990	0.05250
49217	1990	0.03208
49218	1990	0.03850
49219	1990	0.10183
49220	1990	0.07533
49221	1990	0.08133
49222	1990	0.10033
49223	1990	0.06925
49224	1990	0.06542
49225	1990	0.07733
49226	1990	0.09775
49228	1990	0.09225
49229	1990	0.09567
49230	1990	0.09367
49231	1990	0.07492
49232	1990	0.08350
49233	1990	0.12200
49234	1990	0.11983
49235	1990	0.10550
49236	1990	0.10958
49237	1990	0.09308
49238	1990	0.07925
49239	1990	0.06200
49240	1990	0.06925
49241	1990	0.06025
49242	1990	0.06050
49243	1990	0.04558
49244	1990	0.05858
49245	1990	0.08558
49246	1990	0.10450
49247	1990	0.10508
49248	1990	0.09333
49249	1990	0.05050
49250	1990	0.04745
49251	1990	0.08108
50138	1990	0.06550
50139	1990	0.08750
50140	1990	0.13692
50141	1990	0.14908
50142	1990	0.06425
50143	1990	0.11375
50144	1990	0.03225
50145	1990	0.05500
50146	1990	0.06308
50147	1990	0.12042
50148	1990	0.11958
50149	1990	0.14842
50150	1990	0.19358
50151	1990	0.16942
50152	1990	0.06958
50153	1990	0.06067
50154	1990	0.11608
50155	1990	0.17975
50156	1990	0.15300
50157	1990	0.06775
50158	1990	0.10408
50159	1990	0.10675
50160	1990	0.22725
50161	1990	0.23975
50162	1990	0.30358
50163	1990	0.21658
50164	1990	0.24600
50165	1990	0.25733
50166	1990	0.20250
50167	1990	0.24200
50168	1990	0.19067
50169	1990	0.22033
50170	1990	0.21658
50171	1990	0.02075
50172	1990	0.05450
50173	1990	0.10825
50174	1990	0.06083
50175	1990	0.06233
50176	1990	0.07417
50177	1990	0.11642
50178	1990	0.07317
50179	1990	0.11925
50180	1990	0.09083
50181	1990	0.11358
50182	1990	0.09108
50183	1990	0.05100
50184	1990	0.05642
50185	1990	0.07733
50186	1990	0.06167
50187	1990	0.06525
50188	1990	0.04900
50189	1990	0.04850
50190	1990	0.07683
50191	1990	0.06533
50192	1990	0.06417
50193	1990	0.05608
50194	1990	0.05217
50195	1990	0.05367
50196	1990	0.06342
50197	1990	0.05650
50198	1990	0.05492
50199	1990	0.05925
50200	1990	0.03017
50201	1990	0.09283
50202	1990	0.04858
50203	1990	0.10383
50204	1990	0.04867
50205	1990	0.04358
50206	1990	0.05075
50207	1990	0.05725
50208	1990	0.05108
50209	1990	0.08408
50210	1990	0.08650
50213	1990	0.11158
50214	1990	0.05758
50215	1990	0.06450
50216	1990	0.04975
50217	1990	0.04092
50218	1990	0.05983
50219	1990	0.05875
50220	1990	0.06858
50221	1990	0.08475
50222	1990	0.09442
50223	1990	0.06992
50224	1990	0.07133
50225	1990	0.09308
50226	1990	0.08758
50227	1990	0.05525
50228	1990	0.06850
50229	1990	0.07517
50230	1990	0.08783
50231	1990	0.07392
50232	1990	0.06075
50233	1990	0.06767
50234	1990	0.06267
50235	1990	0.13392
50236	1990	0.12000
50237	1990	0.09842
50238	1990	0.07925
50239	1990	0.06700
50240	1990	0.07258
50241	1990	0.06750
50242	1990	0.05783
50243	1990	0.04392
50244	1990	0.05525
50245	1990	0.06067
50246	1990	0.07417
50247	1990	0.12742
50248	1990	0.11192
50249	1990	0.10967
50250	1990	0.12975
50251	1990	0.05492
50252	1990	0.07108
50253	1990	0.07258
50254	1990	0.17308
51137	1990	0.05167
51138	1990	0.07317
51139	1990	0.10433
51140	1990	0.18917
51141	1990	0.09758
51142	1990	0.06625
51143	1990	0.10300
51144	1990	0.05750
51145	1990	0.06475
51146	1990	0.07783
51147	1990	0.07308
51148	1990	0.18958
51149	1990	0.08092
51150	1990	0.09700
51151	1990	0.09275
51152	1990	0.06208
51153	1990	0.04867
51154	1990	0.05125
51155	1990	0.10233
51156	1990	0.08758
51157	1990	0.07425
51158	1990	0.06983
51159	1990	0.14350
51160	1990	0.28158
51161	1990	0.21283
51162	1990	0.27542
51163	1990	0.24942
51164	1990	0.26750
51165	1990	0.10300
51166	1990	0.10358
51167	1990	0.11342
51168	1990	0.11983
51169	1990	0.14900
51170	1990	0.12317
51171	1990	0.04017
51172	1990	0.04892
51173	1990	0.07500
51174	1990	0.06150
51175	1990	0.06817
51176	1990	0.11917
51177	1990	0.08992
51178	1990	0.06475
51179	1990	0.08400
51180	1990	0.12675
51181	1990	0.07733
51182	1990	0.05825
51183	1990	0.08358
51184	1990	0.07217
51185	1990	0.08067
51186	1990	0.08067
51187	1990	0.03592
51188	1990	0.04017
51189	1990	0.06017
51190	1990	0.05833
51191	1990	0.03225
51192	1990	0.05983
51193	1990	0.04000
51194	1990	0.05025
51195	1990	0.03450
51196	1990	0.04708
51197	1990	0.05225
51198	1990	0.04000
51199	1990	0.05450
51200	1990	0.05633
51201	1990	0.08595
51202	1990	0.09408
51203	1990	0.05950
51204	1990	0.06333
51205	1990	0.05783
51206	1990	0.05950
51207	1990	0.05125
51208	1990	0.04367
51209	1990	0.03708
51210	1990	0.04133
51211	1990	0.04742
51212	1990	0.06483
51213	1990	0.06533
51214	1990	0.06192
51215	1990	0.07042
51216	1990	0.05342
51217	1990	0.07125
51218	1990	0.04467
51219	1990	0.06458
51220	1990	0.06983
51221	1990	0.07192
51222	1990	0.08967
51223	1990	0.08267
51224	1990	0.07708
51225	1990	0.05733
51226	1990	0.08675
51227	1990	0.07358
51228	1990	0.06458
51229	1990	0.08183
51230	1990	0.08250
51231	1990	0.09142
51232	1990	0.07542
51233	1990	0.05725
51234	1990	0.06100
51235	1990	0.05583
51236	1990	0.12700
51237	1990	0.11417
51238	1990	0.09908
51239	1990	0.09333
51240	1990	0.07967
51241	1990	0.08983
51242	1990	0.08600
51243	1990	0.07142
51244	1990	0.05058
51245	1990	0.05933
51246	1990	0.07342
51247	1990	0.08983
51248	1990	0.09042
51249	1990	0.12858
51250	1990	0.11808
51251	1990	0.10383
51252	1990	0.06275
51253	1990	0.11292
51254	1990	0.11750
51255	1990	0.08067
52136	1990	0.11400
52137	1990	0.08567
52138	1990	0.09758
52139	1990	0.11925
52140	1990	0.16833
52141	1990	0.07917
52142	1990	0.06300
52143	1990	0.11183
52144	1990	0.14792
52145	1990	0.08450
52146	1990	0.06175
52147	1990	0.07567
52148	1990	0.09558
52149	1990	0.11583
52150	1990	0.06458
52151	1990	0.05808
52152	1990	0.05817
52153	1990	0.05042
52154	1990	0.05658
52155	1990	0.10783
52156	1990	0.06508
52157	1990	0.13700
52158	1990	0.16500
52159	1990	0.25750
52160	1990	0.17242
52161	1990	0.23608
52162	1990	0.24417
52163	1990	0.18317
52164	1990	0.13600
52165	1990	0.06967
52166	1990	0.06742
52167	1990	0.07642
52168	1990	0.05820
52169	1990	0.07403
52170	1990	0.03558
52171	1990	0.04167
52172	1990	0.04633
52173	1990	0.04750
52174	1990	0.05458
52175	1990	0.04925
52176	1990	0.05208
52177	1990	0.11233
52178	1990	0.08775
52179	1990	0.08525
52180	1990	0.13950
52181	1990	0.15042
52182	1990	0.10275
52183	1990	0.11125
52184	1990	0.09533
52185	1990	0.07050
52186	1990	0.08583
52187	1990	0.08058
52188	1990	0.04475
52189	1990	0.05958
52190	1990	0.05392
52191	1990	0.04425
52192	1990	0.06167
52193	1990	0.05558
52194	1990	0.03942
52195	1990	0.04917
52196	1990	0.04900
52197	1990	0.03767
52198	1990	0.04308
52199	1990	0.06383
52200	1990	0.05600
52201	1990	0.05383
52202	1990	0.03933
52203	1990	0.05608
52204	1990	0.06100
52205	1990	0.06367
52206	1990	0.06817
52207	1990	0.04883
52208	1990	0.04133
52209	1990	0.03133
52210	1990	0.04942
52211	1990	0.04292
52212	1990	0.06342
52213	1990	0.07000
52214	1990	0.05000
52215	1990	0.05308
52216	1990	0.05508
52217	1990	0.06167
52218	1990	0.04383
52219	1990	0.03175
52220	1990	0.06983
52221	1990	0.09417
52222	1990	0.07667
52223	1990	0.08133
52224	1990	0.06792
52225	1990	0.06383
52226	1990	0.08008
52227	1990	0.10017
52228	1990	0.11417
52229	1990	0.08725
52230	1990	0.08783
52231	1990	0.08000
52232	1990	0.06975
52233	1990	0.07217
52234	1990	0.07517
52235	1990	0.09383
52236	1990	0.03750
52237	1990	0.06642
52238	1990	0.08833
52239	1990	0.04833
52240	1990	0.09317
52241	1990	0.10825
52242	1990	0.07842
52243	1990	0.09958
52244	1990	0.07392
52245	1990	0.07033
52246	1990	0.05983
52247	1990	0.07033
52248	1990	0.08017
52249	1990	0.10208
52250	1990	0.12367
52251	1990	0.13558
52252	1990	0.10858
52253	1990	0.08817
52254	1990	0.09617
52255	1990	0.09425
53134	1990	0.24325
53135	1990	0.14592
53136	1990	0.09625
53137	1990	0.09258
53138	1990	0.11417
53139	1990	0.09150
53140	1990	0.16642
53141	1990	0.09533
53142	1990	0.06325
53143	1990	0.10775
53144	1990	0.10600
53145	1990	0.09117
53146	1990	0.07867
53147	1990	0.08042
53148	1990	0.14633
53149	1990	0.17808
53150	1990	0.15933
53151	1990	0.05492
53152	1990	0.05017
53153	1990	0.06758
53154	1990	0.05850
53155	1990	0.08267
53156	1990	0.13425
53157	1990	0.21825
53158	1990	0.22300
53159	1990	0.24858
53160	1990	0.22417
53161	1990	0.22575
53162	1990	0.17725
53163	1990	0.05700
53164	1990	0.04642
53165	1990	0.04775
53166	1990	0.04617
53167	1990	0.03592
53168	1990	0.03008
53169	1990	0.07312
53170	1990	0.03408
53171	1990	0.04017
53172	1990	0.04775
53173	1990	0.05083
53174	1990	0.05708
53175	1990	0.09533
53176	1990	0.12333
53177	1990	0.09233
53178	1990	0.05933
53179	1990	0.06950
53180	1990	0.11033
53181	1990	0.10525
53182	1990	0.09442
53183	1990	0.09150
53184	1990	0.07920
53185	1990	0.05442
53186	1990	0.07942
53187	1990	0.06950
53188	1990	0.06942
53189	1990	0.05108
53190	1990	0.06000
53191	1990	0.05117
53192	1990	0.04575
53193	1990	0.05583
53194	1990	0.04283
53195	1990	0.07608
53196	1990	0.05600
53197	1990	0.02817
53198	1990	0.03508
53199	1990	0.04925
53200	1990	0.06533
53201	1990	0.04825
53202	1990	0.05225
53203	1990	0.04725
53204	1990	0.09908
53205	1990	0.07458
53206	1990	0.06542
53207	1990	0.06458
53208	1990	0.05733
53209	1990	0.03617
53210	1990	0.04200
53211	1990	0.08792
53212	1990	0.10392
53213	1990	0.05292
53214	1990	0.04192
53215	1990	0.07583
53216	1990	0.10908
53217	1990	0.06467
53218	1990	0.05383
53219	1990	0.03892
53220	1990	0.06433
53221	1990	0.07375
53222	1990	0.09483
53223	1990	0.07917
53224	1990	0.08392
53225	1990	0.05700
[truncated: 39,738 more rows]
