# Supplementary material for: Trend Patterns of Vegetative Coverage and Their Underlying Causes in the Deserts of Northwest China over 1982 – 2008
Source: PLoS One. 2015 May 11;10(5):e0126044. doi: 10.1371/journal.pone.0126044 (PMC4427295; doi:10.1371/journal.pone.0126044)
Supplement: S1 Dataset — (ZIP) [file pone.0126044.s001.zip › S1_data/NDVI/NDVI_1991.txt]

21143	1991	0.05358
21144	1991	0.05175
21149	1991	0.08150
21150	1991	0.03733
21151	1991	0.03417
22143	1991	0.04417
22144	1991	0.04642
22145	1991	0.10358
22148	1991	0.04067
22149	1991	0.08383
22150	1991	0.03992
22151	1991	0.08475
22152	1991	0.04992
22153	1991	0.10708
22169	1991	0.12908
22170	1991	0.04703
22171	1991	0.07603
23142	1991	0.08875
23143	1991	0.15650
23144	1991	0.03675
23145	1991	0.09442
23146	1991	0.05750
23147	1991	0.02850
23148	1991	0.03650
23149	1991	0.02462
23150	1991	0.04542
23151	1991	0.03950
23152	1991	0.04775
23153	1991	0.06142
23154	1991	0.07283
23169	1991	0.12375
23170	1991	0.07533
23171	1991	0.07058
24142	1991	0.11242
24143	1991	0.15853
24144	1991	0.05633
24145	1991	0.04183
24146	1991	0.06258
24147	1991	0.06142
24148	1991	0.06358
24149	1991	0.03275
24150	1991	0.05575
24151	1991	0.05975
24152	1991	0.03292
24153	1991	0.03617
24154	1991	0.05933
24169	1991	0.14125
24170	1991	0.12017
24171	1991	0.07708
24172	1991	0.09467
25141	1991	0.18692
25142	1991	0.19558
25143	1991	0.14300
25144	1991	0.04883
25145	1991	0.03683
25146	1991	0.03758
25147	1991	0.06942
25148	1991	0.05750
25149	1991	0.09700
25150	1991	0.04425
25151	1991	0.06208
25152	1991	0.05317
25153	1991	0.03925
25169	1991	0.15108
25170	1991	0.11653
25171	1991	0.08042
25172	1991	0.08958
25173	1991	0.07912
26139	1991	0.15992
26140	1991	0.11617
26141	1991	0.11275
26142	1991	0.06992
26143	1991	0.09000
26144	1991	0.04175
26145	1991	0.03542
26146	1991	0.03075
26147	1991	0.03583
26148	1991	0.05200
26149	1991	0.05667
26150	1991	0.05600
26151	1991	0.06642
26152	1991	0.05717
26153	1991	0.04925
26170	1991	0.04412
26171	1991	0.11642
26172	1991	0.07425
26173	1991	0.12358
27138	1991	0.16578
27139	1991	0.10825
27140	1991	0.08475
27141	1991	0.07183
27142	1991	0.09408
27143	1991	0.07017
27144	1991	0.06325
27145	1991	0.07475
27146	1991	0.08325
27147	1991	0.03142
27148	1991	0.03158
27149	1991	0.05225
27150	1991	0.04950
27151	1991	0.08167
27152	1991	0.06017
27153	1991	0.07233
27154	1991	0.07670
27165	1991	0.06350
27166	1991	0.08417
27169	1991	0.12175
27170	1991	0.07950
27171	1991	0.09875
27172	1991	0.12292
27173	1991	0.12658
28137	1991	0.10092
28138	1991	0.10592
28139	1991	0.11400
28140	1991	0.08017
28141	1991	0.06708
28142	1991	0.11533
28143	1991	0.09900
28144	1991	0.08475
28145	1991	0.08600
28146	1991	0.04925
28147	1991	0.10445
28148	1991	0.04733
28149	1991	0.05900
28150	1991	0.08992
28151	1991	0.06550
28152	1991	0.07075
28153	1991	0.06508
28154	1991	0.07725
28159	1991	0.06492
28160	1991	0.09175
28161	1991	0.07525
28163	1991	0.07900
28164	1991	0.12783
28165	1991	0.12500
28166	1991	0.05508
28167	1991	0.08450
28168	1991	0.11017
28169	1991	0.05258
28170	1991	0.05025
28171	1991	0.05217
28172	1991	0.06192
28173	1991	0.06242
28174	1991	0.09883
29137	1991	0.06267
29138	1991	0.10508
29139	1991	0.10092
29140	1991	0.06375
29141	1991	0.07275
29142	1991	0.09517
29143	1991	0.09067
29144	1991	0.09550
29145	1991	0.08208
29146	1991	0.06242
29147	1991	0.09042
29148	1991	0.07083
29149	1991	0.03542
29150	1991	0.08083
29151	1991	0.08158
29152	1991	0.06725
29153	1991	0.07725
29154	1991	0.09283
29155	1991	0.08725
29157	1991	0.05833
29158	1991	0.08658
29159	1991	0.07108
29160	1991	0.06325
29161	1991	0.07717
29162	1991	0.07608
29163	1991	0.06817
29164	1991	0.06658
29165	1991	0.05592
29166	1991	0.04850
29167	1991	0.09958
29168	1991	0.10575
29169	1991	0.05692
29170	1991	0.04783
29171	1991	0.05050
29172	1991	0.07483
29173	1991	0.11725
29174	1991	0.15400
29175	1991	0.09867
29176	1991	0.05933
29177	1991	0.12400
30137	1991	0.23992
30138	1991	0.12750
30139	1991	0.07742
30140	1991	0.08308
30141	1991	0.09792
30142	1991	0.09217
30143	1991	0.08967
30144	1991	0.08833
30145	1991	0.06333
30146	1991	0.06833
30147	1991	0.05275
30148	1991	0.07733
30149	1991	0.07808
30150	1991	0.03250
30151	1991	0.04392
30152	1991	0.07000
30153	1991	0.06325
30154	1991	0.06408
30155	1991	0.09433
30156	1991	0.08287
30157	1991	0.06475
30158	1991	0.08333
30159	1991	0.06933
30160	1991	0.04033
30161	1991	0.06650
30162	1991	0.06792
30163	1991	0.06917
30164	1991	0.06117
30165	1991	0.07075
30166	1991	0.04983
30167	1991	0.05650
30168	1991	0.06183
30169	1991	0.08450
30170	1991	0.08108
30171	1991	0.07058
30172	1991	0.11475
30173	1991	0.08575
30174	1991	0.10858
30175	1991	0.11617
30176	1991	0.07375
30177	1991	0.09153
31137	1991	0.26775
31138	1991	0.12217
31139	1991	0.05717
31140	1991	0.05817
31141	1991	0.08792
31142	1991	0.09650
31143	1991	0.10600
31144	1991	0.08642
31145	1991	0.10142
31146	1991	0.10175
31147	1991	0.11033
31148	1991	0.05083
31149	1991	0.03908
31150	1991	0.08450
31151	1991	0.02058
31152	1991	0.03517
31153	1991	0.05817
31154	1991	0.05617
31155	1991	0.06367
31156	1991	0.06633
31157	1991	0.06167
31158	1991	0.08058
31159	1991	0.12542
31160	1991	0.09692
31161	1991	0.06242
31162	1991	0.05667
31163	1991	0.12000
31164	1991	0.05817
31165	1991	0.05392
31166	1991	0.07675
31167	1991	0.05875
31168	1991	0.05800
31169	1991	0.06850
31170	1991	0.07583
31171	1991	0.06483
31172	1991	0.06933
31173	1991	0.07100
31174	1991	0.07258
31175	1991	0.12158
31176	1991	0.05767
31177	1991	0.11242
31184	1991	0.07153
31185	1991	0.06703
31186	1991	0.07187
32137	1991	0.31853
32138	1991	0.12800
32139	1991	0.07692
32140	1991	0.07117
32141	1991	0.07225
32142	1991	0.07900
32143	1991	0.09308
32144	1991	0.10842
32145	1991	0.08450
32146	1991	0.10850
32147	1991	0.13883
32148	1991	0.09633
32149	1991	0.04400
32150	1991	0.02808
32151	1991	0.03375
32152	1991	0.08342
32153	1991	0.10508
32154	1991	0.05283
32155	1991	0.04092
32156	1991	0.04908
32157	1991	0.05700
32158	1991	0.07833
32159	1991	0.11008
32160	1991	0.03567
32161	1991	0.03317
32162	1991	0.05383
32163	1991	0.09750
32164	1991	0.06350
32165	1991	0.06183
32166	1991	0.07908
32167	1991	0.07425
32168	1991	0.08950
32169	1991	0.07583
32170	1991	0.07667
32171	1991	0.05792
32172	1991	0.07133
32173	1991	0.04225
32174	1991	0.04458
32175	1991	0.05242
32176	1991	0.03308
32177	1991	0.09267
32178	1991	0.08033
32179	1991	0.06342
32180	1991	0.04658
32182	1991	0.02783
32183	1991	0.10170
32184	1991	0.10078
32185	1991	0.07320
32186	1991	0.07153
32187	1991	0.06245
32188	1991	0.06703
33136	1991	0.36550
33137	1991	0.27675
33138	1991	0.22283
33139	1991	0.10217
33140	1991	0.07958
33141	1991	0.07625
33142	1991	0.08392
33143	1991	0.07850
33144	1991	0.09883
33145	1991	0.09500
33146	1991	0.08592
33147	1991	0.07183
33148	1991	0.13150
33149	1991	0.09642
33150	1991	0.10067
33151	1991	0.08100
33152	1991	0.03217
33153	1991	0.02008
33154	1991	0.10275
33155	1991	0.05242
33156	1991	0.08537
33157	1991	0.11033
33158	1991	0.03575
33159	1991	0.10583
33160	1991	0.05842
33161	1991	0.04450
33162	1991	0.07392
33163	1991	0.07333
33164	1991	0.03858
33165	1991	0.05883
33166	1991	0.06542
33167	1991	0.04392
33168	1991	0.08850
33169	1991	0.12008
33170	1991	0.08925
33171	1991	0.07175
33172	1991	0.05492
33173	1991	0.04342
33174	1991	0.06092
33175	1991	0.05617
33176	1991	0.06442
33177	1991	0.04625
33178	1991	0.04458
33179	1991	0.04558
33180	1991	0.05900
33181	1991	0.04433
33182	1991	0.04608
33183	1991	0.08092
33184	1991	0.08242
33185	1991	0.07370
33186	1991	0.05978
33187	1991	0.05433
33188	1991	0.07162
33189	1991	0.05512
34136	1991	0.21383
34137	1991	0.26425
34138	1991	0.21592
34139	1991	0.12762
34140	1991	0.07483
34141	1991	0.09575
34142	1991	0.10533
34143	1991	0.08850
34144	1991	0.07867
34145	1991	0.09175
34146	1991	0.08200
34147	1991	0.06300
34148	1991	0.09217
34149	1991	0.14700
34150	1991	0.10358
34151	1991	0.08633
34152	1991	0.08958
34153	1991	0.13850
34154	1991	0.04992
34155	1991	0.05467
34156	1991	0.04117
34157	1991	0.07617
34158	1991	0.06308
34159	1991	0.06417
34160	1991	0.03958
34161	1991	0.05967
34162	1991	0.10567
34163	1991	0.09250
34164	1991	0.05067
34165	1991	0.09775
34166	1991	0.07208
34167	1991	0.10817
34168	1991	0.02708
34169	1991	0.05325
34170	1991	0.09050
34171	1991	0.07767
34172	1991	0.05442
34173	1991	0.07200
34174	1991	0.06258
34175	1991	0.04967
34176	1991	0.04608
34177	1991	0.04300
34178	1991	0.04208
34179	1991	0.04300
34180	1991	0.04950
34181	1991	0.03967
34182	1991	0.10133
34183	1991	0.09642
34184	1991	0.04633
34185	1991	0.08208
34186	1991	0.02217
34187	1991	0.07258
34188	1991	0.06612
34189	1991	0.06887
35136	1991	0.07575
35137	1991	0.15700
35138	1991	0.14908
35139	1991	0.13567
35140	1991	0.05667
35141	1991	0.06733
35142	1991	0.11200
35143	1991	0.08700
35144	1991	0.08825
35145	1991	0.07692
35146	1991	0.07200
35147	1991	0.04667
35148	1991	0.04442
35149	1991	0.03742
35150	1991	0.05217
35151	1991	0.09775
35152	1991	0.10342
35153	1991	0.11525
35154	1991	0.11642
35155	1991	0.07217
35156	1991	0.03717
35157	1991	0.09242
35158	1991	0.09742
35159	1991	0.06592
35160	1991	0.08675
35161	1991	0.09083
35162	1991	0.07383
35163	1991	0.10383
35164	1991	0.10917
35165	1991	0.11425
35166	1991	0.09042
35167	1991	0.11417
35168	1991	0.06783
35169	1991	0.10367
35170	1991	0.05808
35171	1991	0.07525
35172	1991	0.04633
35173	1991	0.05758
35174	1991	0.04508
35175	1991	0.05150
35176	1991	0.06467
35177	1991	0.05358
35178	1991	0.04350
35179	1991	0.03575
35180	1991	0.04433
35181	1991	0.09400
35182	1991	0.08958
35183	1991	0.08442
35184	1991	0.03758
35185	1991	0.03483
35186	1991	0.03783
35187	1991	0.09100
35188	1991	0.07503
35189	1991	0.08420
35190	1991	0.09087
36134	1991	0.09617
36135	1991	0.15642
36136	1991	0.14342
36137	1991	0.12617
36138	1991	0.08683
36139	1991	0.10833
36140	1991	0.06128
36141	1991	0.08875
36142	1991	0.13892
36143	1991	0.12900
36144	1991	0.09850
36145	1991	0.05542
36146	1991	0.06292
36147	1991	0.07042
36148	1991	0.04208
36149	1991	0.02075
36150	1991	0.04233
36151	1991	0.03908
36152	1991	0.04967
36153	1991	0.08700
36154	1991	0.10533
36155	1991	0.11492
36156	1991	0.13383
36157	1991	0.05875
36158	1991	0.07233
36159	1991	0.05367
36160	1991	0.08425
36161	1991	0.10675
36162	1991	0.11875
36163	1991	0.07958
36164	1991	0.08425
36165	1991	0.12350
36166	1991	0.09358
36167	1991	0.13000
36168	1991	0.15325
36169	1991	0.11733
36170	1991	0.05175
36171	1991	0.09350
36172	1991	0.09733
36173	1991	0.05400
36174	1991	0.08558
36175	1991	0.07008
36176	1991	0.06350
36177	1991	0.08417
36178	1991	0.13267
36179	1991	0.10025
36180	1991	0.03558
36181	1991	0.03225
36182	1991	0.04417
36183	1991	0.03000
36184	1991	0.08275
36185	1991	0.03517
36186	1991	0.05767
36187	1991	0.10833
36188	1991	0.02525
36189	1991	0.06770
36190	1991	0.07345
36191	1991	0.06128
37134	1991	0.17175
37135	1991	0.05650
37136	1991	0.07483
37137	1991	0.09950
37138	1991	0.08592
37139	1991	0.08000
37140	1991	0.08200
37141	1991	0.08383
37142	1991	0.11492
37143	1991	0.11442
37144	1991	0.10258
37145	1991	0.13300
37146	1991	0.06742
37147	1991	0.06475
37148	1991	0.06342
37149	1991	0.10258
37150	1991	0.01050
37151	1991	0.04642
37152	1991	0.04050
37153	1991	0.05775
37154	1991	0.06467
37155	1991	0.08100
37156	1991	0.13558
37157	1991	0.15483
37158	1991	0.05258
37159	1991	0.09000
37160	1991	0.09525
37161	1991	0.12642
37162	1991	0.13242
37163	1991	0.08167
37164	1991	0.07133
37165	1991	0.12833
37166	1991	0.07983
37167	1991	0.12875
37168	1991	0.09883
37169	1991	0.12200
37170	1991	0.12442
37171	1991	0.08050
37172	1991	0.07817
37173	1991	0.08183
37174	1991	0.10817
37175	1991	0.09183
37176	1991	0.07100
37177	1991	0.05517
37178	1991	0.09700
37179	1991	0.04733
37180	1991	0.10175
37181	1991	0.03875
37182	1991	0.09508
37183	1991	0.03517
37184	1991	0.03583
37185	1991	0.10250
37186	1991	0.11542
37187	1991	0.04342
37188	1991	0.04058
37189	1991	0.03258
37190	1991	0.07275
37191	1991	0.06803
37192	1991	0.06295
38135	1991	0.07483
38136	1991	0.05725
38137	1991	0.10483
38138	1991	0.09992
38139	1991	0.11083
38140	1991	0.07133
38141	1991	0.07133
38142	1991	0.10083
38143	1991	0.15033
38144	1991	0.08492
38145	1991	0.08625
38146	1991	0.06825
38147	1991	0.05767
38148	1991	0.02708
38149	1991	0.12542
38150	1991	0.26200
38151	1991	0.04700
38152	1991	0.12242
38153	1991	0.03100
38154	1991	0.04833
38155	1991	0.05933
38156	1991	0.10442
38157	1991	0.13117
38158	1991	0.07933
38159	1991	0.09308
38160	1991	0.10308
38161	1991	0.10725
38162	1991	0.10683
38163	1991	0.11150
38164	1991	0.06892
38165	1991	0.17025
38166	1991	0.13058
38167	1991	0.07717
38168	1991	0.09233
38169	1991	0.08800
38170	1991	0.11042
38171	1991	0.09075
38172	1991	0.08158
38173	1991	0.07242
38174	1991	0.10075
38175	1991	0.09367
38176	1991	0.08042
38177	1991	0.05317
38178	1991	0.04200
38179	1991	0.04933
38180	1991	0.06875
38181	1991	0.07950
38182	1991	0.03442
38183	1991	0.03975
38184	1991	0.03908
38185	1991	0.02725
38186	1991	0.09383
38187	1991	0.03042
38188	1991	0.10108
38189	1991	0.05183
38190	1991	0.04183
38191	1991	0.10358
38192	1991	0.09600
38193	1991	0.06562
39136	1991	0.10878
39137	1991	0.12092
39138	1991	0.09792
39139	1991	0.09650
39140	1991	0.11433
39141	1991	0.13108
39142	1991	0.14108
39143	1991	0.11667
39144	1991	0.10092
39145	1991	0.08642
39146	1991	0.06067
39147	1991	0.08725
39148	1991	0.24575
39149	1991	0.05175
39150	1991	0.25250
39151	1991	0.14100
39152	1991	0.16675
39153	1991	0.11342
39154	1991	0.06817
39155	1991	0.04117
39156	1991	0.04142
39157	1991	0.12425
39158	1991	0.10008
39159	1991	0.08225
39160	1991	0.08525
39161	1991	0.09950
39162	1991	0.14025
39163	1991	0.12408
39164	1991	0.10008
39165	1991	0.09525
39166	1991	0.08783
39167	1991	0.14042
39168	1991	0.14392
39169	1991	0.10225
39170	1991	0.13042
39171	1991	0.11325
39172	1991	0.08975
39173	1991	0.14100
39174	1991	0.06867
39175	1991	0.09925
39176	1991	0.15850
39177	1991	0.16608
39178	1991	0.02783
39179	1991	0.02817
39180	1991	0.04450
39181	1991	0.03358
39182	1991	0.02520
39183	1991	0.02550
39184	1991	0.04350
39185	1991	0.05625
39186	1991	0.02842
39187	1991	0.08067
39188	1991	0.04000
39189	1991	0.05042
39190	1991	0.12325
39191	1991	0.02758
39192	1991	0.10150
39193	1991	0.05112
39194	1991	0.06045
40135	1991	0.09108
40136	1991	0.09208
40137	1991	0.09242
40138	1991	0.09592
40139	1991	0.08892
40140	1991	0.10008
40141	1991	0.09400
40142	1991	0.10467
40143	1991	0.10917
40144	1991	0.08925
40145	1991	0.09233
40146	1991	0.07425
40147	1991	0.02933
40148	1991	0.14533
40149	1991	0.22325
40150	1991	0.32433
40151	1991	0.33833
40152	1991	0.26867
40153	1991	0.06233
40154	1991	0.05608
40155	1991	0.05342
40156	1991	0.07117
40157	1991	0.03450
40158	1991	0.09817
40159	1991	0.09117
40160	1991	0.12392
40161	1991	0.12417
40162	1991	0.15692
40163	1991	0.06692
40164	1991	0.07767
40165	1991	0.06917
40166	1991	0.06875
40167	1991	0.11100
40168	1991	0.13667
40169	1991	0.15075
40170	1991	0.15808
40171	1991	0.18283
40172	1991	0.18700
40173	1991	0.22158
40174	1991	0.21200
40175	1991	0.10058
40176	1991	0.17175
40177	1991	0.22300
40178	1991	0.20025
40179	1991	0.11475
40180	1991	0.02992
40181	1991	0.02708
40182	1991	0.02808
40183	1991	0.06933
40184	1991	0.05883
40185	1991	0.03258
40186	1991	0.12417
40187	1991	0.09592
40188	1991	0.09892
40189	1991	0.04400
40190	1991	0.03350
40191	1991	0.04008
40192	1991	0.11192
40193	1991	0.10575
40194	1991	0.05103
41135	1991	0.12900
41136	1991	0.09133
41137	1991	0.09533
41138	1991	0.09058
41139	1991	0.07833
41140	1991	0.08475
41141	1991	0.11800
41142	1991	0.10933
41143	1991	0.09800
41144	1991	0.09200
41145	1991	0.06742
41146	1991	0.13250
41147	1991	0.25067
41148	1991	0.27533
41149	1991	0.34175
41150	1991	0.28450
41151	1991	0.27433
41152	1991	0.32633
41153	1991	0.19225
41154	1991	0.02750
41155	1991	0.21175
41156	1991	0.20442
41157	1991	0.07267
41158	1991	0.08200
41159	1991	0.04925
41160	1991	0.10725
41161	1991	0.09783
41162	1991	0.12425
41163	1991	0.14217
41164	1991	0.10808
41165	1991	0.08158
41166	1991	0.05775
41167	1991	0.07825
41168	1991	0.10283
41169	1991	0.08850
41170	1991	0.10675
41171	1991	0.15550
41172	1991	0.12525
41173	1991	0.20658
41174	1991	0.19183
41175	1991	0.11658
41176	1991	0.12008
41177	1991	0.18258
41178	1991	0.15692
41179	1991	0.13658
41180	1991	0.12750
41181	1991	0.06500
41182	1991	0.03967
41183	1991	0.02508
41184	1991	0.03217
41185	1991	0.04117
41186	1991	0.03900
41187	1991	0.08442
41188	1991	0.08075
41189	1991	0.04233
41190	1991	0.08083
41191	1991	0.10333
41192	1991	0.08158
41193	1991	0.10200
41194	1991	0.06145
41195	1991	0.06353
41230	1991	0.07683
41231	1991	0.04927
41232	1991	0.07548
41233	1991	0.08558
41234	1991	0.08370
41235	1991	0.05975
41242	1991	0.07225
41243	1991	0.09717
41244	1991	0.08308
42135	1991	0.10300
42136	1991	0.07508
42137	1991	0.08950
42138	1991	0.05058
42139	1991	0.05008
42140	1991	0.07750
42141	1991	0.10133
42142	1991	0.09567
42143	1991	0.07642
42144	1991	0.08750
42145	1991	0.08308
42146	1991	0.09033
42147	1991	0.11933
42148	1991	0.15842
42149	1991	0.32975
42150	1991	0.30383
42151	1991	0.28250
42152	1991	0.27950
42153	1991	0.22942
42154	1991	0.21250
42155	1991	0.26875
42156	1991	0.10692
42157	1991	0.23325
42158	1991	0.02617
42159	1991	0.06100
42160	1991	0.06483
42161	1991	0.07483
42162	1991	0.10617
42163	1991	0.09517
42164	1991	0.11250
42165	1991	0.10200
42166	1991	0.06500
42167	1991	0.06275
42168	1991	0.07692
42169	1991	0.06508
42170	1991	0.09892
42171	1991	0.13833
42172	1991	0.11658
42173	1991	0.10417
42174	1991	0.13592
42175	1991	0.11892
42176	1991	0.17567
42177	1991	0.12875
42178	1991	0.07508
42179	1991	0.09908
42180	1991	0.07792
42181	1991	0.06400
42182	1991	0.05342
42183	1991	0.03733
42184	1991	0.03783
42185	1991	0.05358
42186	1991	0.06175
42187	1991	0.04808
42188	1991	0.04783
42189	1991	0.05217
42190	1991	0.04767
42191	1991	0.03375
42192	1991	0.08083
42193	1991	0.03233
42194	1991	0.11000
42195	1991	0.05278
42229	1991	0.04550
42230	1991	0.09425
42231	1991	0.03083
42232	1991	0.05975
42233	1991	0.08217
42234	1991	0.05903
42235	1991	0.09675
42236	1991	0.07525
42237	1991	0.05192
42238	1991	0.09600
42239	1991	0.10508
42240	1991	0.06175
42241	1991	0.07767
42242	1991	0.08100
42243	1991	0.08383
42244	1991	0.07892
42245	1991	0.07903
42246	1991	0.07925
42247	1991	0.14483
42248	1991	0.19800
43135	1991	0.14125
43136	1991	0.13233
43137	1991	0.10683
43138	1991	0.11158
43139	1991	0.04678
43140	1991	0.09733
43141	1991	0.12450
43142	1991	0.10125
43143	1991	0.07750
43144	1991	0.06458
43145	1991	0.06050
43146	1991	0.06167
43147	1991	0.08333
43148	1991	0.18075
43149	1991	0.37992
43150	1991	0.33750
43151	1991	0.29958
43152	1991	0.24058
43153	1991	0.23592
43154	1991	0.14617
43155	1991	0.31983
43156	1991	0.05637
43157	1991	0.07358
43158	1991	0.16125
43159	1991	0.07858
43160	1991	0.04633
43161	1991	0.06392
43162	1991	0.08050
43163	1991	0.08042
43164	1991	0.07883
43165	1991	0.08292
43166	1991	0.05867
43167	1991	0.05558
43168	1991	0.10925
43169	1991	0.06658
43170	1991	0.06692
43171	1991	0.09142
43172	1991	0.09483
43173	1991	0.08492
43174	1991	0.08908
43175	1991	0.11500
43176	1991	0.16492
43177	1991	0.15117
43178	1991	0.10142
43179	1991	0.07375
43180	1991	0.08708
43181	1991	0.07292
43182	1991	0.08417
43183	1991	0.04258
43184	1991	0.05258
43185	1991	0.02967
43186	1991	0.10192
43187	1991	0.06425
43188	1991	0.04733
43189	1991	0.05808
43190	1991	0.04133
43191	1991	0.04508
43192	1991	0.10067
43193	1991	0.07228
43194	1991	0.06600
43195	1991	0.03600
43196	1991	0.03558
43229	1991	0.06358
43230	1991	0.06067
43231	1991	0.04108
43232	1991	0.06442
43233	1991	0.06292
43234	1991	0.07642
43235	1991	0.09150
43236	1991	0.05525
43237	1991	0.10883
43238	1991	0.06958
43239	1991	0.06875
43240	1991	0.05650
43241	1991	0.08092
43242	1991	0.08833
43243	1991	0.08833
43244	1991	0.08700
43245	1991	0.09750
43246	1991	0.09833
43247	1991	0.09550
43248	1991	0.23370
44137	1991	0.10117
44139	1991	0.09158
44140	1991	0.06992
44141	1991	0.10992
44142	1991	0.09717
44143	1991	0.07000
44144	1991	0.07142
44145	1991	0.06467
44146	1991	0.10925
44147	1991	0.20900
44148	1991	0.12108
44149	1991	0.31533
44150	1991	0.32075
44151	1991	0.29608
44152	1991	0.30158
44153	1991	0.17125
44154	1991	0.19842
44155	1991	0.10700
44156	1991	0.17375
44157	1991	0.05450
44158	1991	0.10958
44159	1991	0.16342
44160	1991	0.07658
44161	1991	0.05825
44162	1991	0.07142
44163	1991	0.06458
44164	1991	0.07125
44165	1991	0.05400
44166	1991	0.05117
44167	1991	0.05208
44168	1991	0.08025
44169	1991	0.05900
44170	1991	0.08108
44171	1991	0.07367
44172	1991	0.07492
44173	1991	0.06717
44174	1991	0.10192
44175	1991	0.10283
44176	1991	0.13542
44177	1991	0.13467
44178	1991	0.10792
44179	1991	0.08725
44180	1991	0.07808
44181	1991	0.08342
44182	1991	0.06958
44183	1991	0.05983
44184	1991	0.10175
44185	1991	0.04300
44186	1991	0.04158
44187	1991	0.06708
44188	1991	0.06783
44189	1991	0.07100
44190	1991	0.05992
44191	1991	0.05733
44192	1991	0.02950
44193	1991	0.03717
44194	1991	0.03533
44195	1991	0.04492
44196	1991	0.09975
44229	1991	0.04667
44230	1991	0.06192
44231	1991	0.03400
44232	1991	0.09017
44233	1991	0.04908
44234	1991	0.05567
44235	1991	0.08083
44236	1991	0.07075
44237	1991	0.09792
44238	1991	0.09725
44239	1991	0.08000
44240	1991	0.11042
44241	1991	0.07667
44242	1991	0.12933
44243	1991	0.07700
44244	1991	0.11633
44245	1991	0.11500
44246	1991	0.07317
44247	1991	0.08500
44248	1991	0.07042
44249	1991	0.20562
45139	1991	0.09008
45140	1991	0.08183
45141	1991	0.11150
45142	1991	0.07325
45143	1991	0.10092
45144	1991	0.08008
45145	1991	0.07333
45146	1991	0.16842
45147	1991	0.20458
45148	1991	0.11150
45149	1991	0.14667
45150	1991	0.28283
45151	1991	0.26808
45152	1991	0.28158
45153	1991	0.17558
45154	1991	0.19517
45155	1991	0.08633
45156	1991	0.06692
45157	1991	0.11503
45158	1991	0.03592
45159	1991	0.09925
45160	1991	0.05858
45161	1991	0.04950
45162	1991	0.04933
45163	1991	0.05142
45164	1991	0.05242
45165	1991	0.03617
45166	1991	0.03950
45167	1991	0.18158
45168	1991	0.07450
45169	1991	0.04800
45170	1991	0.05858
45171	1991	0.05200
45172	1991	0.06133
45173	1991	0.07542
45174	1991	0.07517
45175	1991	0.09750
45176	1991	0.10767
45177	1991	0.12725
45178	1991	0.19675
45179	1991	0.11267
45180	1991	0.10783
45181	1991	0.05658
45182	1991	0.07483
45183	1991	0.05820
45184	1991	0.08733
45185	1991	0.09350
45186	1991	0.09025
45187	1991	0.06683
45188	1991	0.04058
45189	1991	0.07092
45190	1991	0.06725
45191	1991	0.06008
45192	1991	0.04258
45193	1991	0.03992
45194	1991	0.03383
45195	1991	0.03792
45196	1991	0.08758
45229	1991	0.07242
45230	1991	0.04500
45231	1991	0.04475
45232	1991	0.05142
45233	1991	0.05253
45234	1991	0.06028
45235	1991	0.05092
45236	1991	0.05908
45237	1991	0.11458
45238	1991	0.09800
45239	1991	0.09308
45240	1991	0.12000
45241	1991	0.07062
45242	1991	0.10825
45243	1991	0.10742
45244	1991	0.09225
45245	1991	0.09008
45246	1991	0.09400
45247	1991	0.04758
45248	1991	0.22370
45249	1991	0.21828
46139	1991	0.11433
46140	1991	0.10508
46141	1991	0.12850
46142	1991	0.08417
46143	1991	0.07258
46144	1991	0.09975
46145	1991	0.07050
46146	1991	0.06867
46147	1991	0.09975
46148	1991	0.05275
46149	1991	0.15650
46150	1991	0.15225
46151	1991	0.28717
46152	1991	0.26583
46153	1991	0.24050
46154	1991	0.16533
46155	1991	0.12475
46156	1991	0.04925
46157	1991	0.03425
46158	1991	0.03850
46159	1991	0.03758
46160	1991	0.05725
46161	1991	0.05658
46162	1991	0.10708
46163	1991	0.06342
46164	1991	0.04425
46165	1991	0.13958
46166	1991	0.10542
46167	1991	0.06508
46168	1991	0.03950
46169	1991	0.04658
46170	1991	0.03650
46171	1991	0.05158
46172	1991	0.07392
46173	1991	0.05858
46174	1991	0.08258
46175	1991	0.08858
46176	1991	0.10383
46177	1991	0.13108
46178	1991	0.18317
46179	1991	0.09858
46180	1991	0.08525
46181	1991	0.06850
46182	1991	0.06858
46183	1991	0.06158
46184	1991	0.03833
46185	1991	0.03742
46186	1991	0.07658
46187	1991	0.07808
46188	1991	0.06800
46189	1991	0.06117
46190	1991	0.05683
46191	1991	0.06733
46192	1991	0.06250
46193	1991	0.03075
46194	1991	0.04242
46195	1991	0.03617
46196	1991	0.08775
46197	1991	0.08200
46198	1991	0.06742
46199	1991	0.05675
46200	1991	0.05433
46201	1991	0.05867
46202	1991	0.12342
46203	1991	0.10425
46205	1991	0.02608
46206	1991	0.08983
46207	1991	0.07658
46233	1991	0.05700
46234	1991	0.09700
46235	1991	0.06058
46236	1991	0.07767
46237	1991	0.07783
46238	1991	0.07117
46239	1991	0.09558
46240	1991	0.11203
46241	1991	0.06775
46242	1991	0.08992
46243	1991	0.10075
46244	1991	0.09792
46245	1991	0.07892
46246	1991	0.08250
46247	1991	0.08350
46248	1991	0.06500
46249	1991	0.21262
47139	1991	0.06142
47140	1991	0.07462
47141	1991	0.11225
47142	1991	0.08200
47143	1991	0.09550
47144	1991	0.08108
47145	1991	0.07792
47146	1991	0.08200
47147	1991	0.11692
47148	1991	0.05283
47149	1991	0.04517
47150	1991	0.30958
47151	1991	0.21583
47152	1991	0.17350
47153	1991	0.18667
47154	1991	0.17492
47155	1991	0.07717
47156	1991	0.04425
47157	1991	0.04500
47158	1991	0.03692
47159	1991	0.03792
47160	1991	0.04300
47161	1991	0.04642
47162	1991	0.13608
47163	1991	0.25225
47164	1991	0.27442
47165	1991	0.13117
47166	1991	0.14817
47167	1991	0.17333
47168	1991	0.12042
47169	1991	0.04817
47170	1991	0.05483
47171	1991	0.04575
47172	1991	0.04817
47173	1991	0.03517
47174	1991	0.13400
47175	1991	0.06875
47176	1991	0.08683
47177	1991	0.10892
47178	1991	0.14608
47179	1991	0.10775
47180	1991	0.10225
47181	1991	0.07417
47182	1991	0.04308
47183	1991	0.05858
47184	1991	0.03717
47185	1991	0.05953
47186	1991	0.05000
47187	1991	0.02250
47188	1991	0.07042
47189	1991	0.08442
47190	1991	0.07300
47191	1991	0.04967
47192	1991	0.06217
47193	1991	0.06192
47194	1991	0.05608
47195	1991	0.04050
47196	1991	0.03117
47197	1991	0.09050
47198	1991	0.05650
47199	1991	0.06967
47200	1991	0.05825
47201	1991	0.05525
47202	1991	0.04483
47203	1991	0.05350
47204	1991	0.02975
47205	1991	0.03258
47206	1991	0.04133
47207	1991	0.08608
47218	1991	0.07158
47219	1991	0.07283
47220	1991	0.08167
47232	1991	0.08275
47233	1991	0.08625
47234	1991	0.10117
47235	1991	0.11492
47236	1991	0.08142
47237	1991	0.10067
47238	1991	0.08387
47239	1991	0.06937
47240	1991	0.08242
47241	1991	0.07950
47242	1991	0.07792
47243	1991	0.09108
47244	1991	0.08200
47245	1991	0.10475
47246	1991	0.07675
47247	1991	0.09808
47248	1991	0.06250
47249	1991	0.02808
47250	1991	0.23637
48139	1991	0.08575
48140	1991	0.07583
48141	1991	0.14775
48142	1991	0.10967
48143	1991	0.09617
48144	1991	0.07292
48145	1991	0.06550
48146	1991	0.05758
48147	1991	0.12217
48148	1991	0.08392
48149	1991	0.16642
48150	1991	0.23125
48151	1991	0.17367
48152	1991	0.11492
48153	1991	0.17958
48154	1991	0.16400
48155	1991	0.05842
48156	1991	0.03275
48157	1991	0.04067
48158	1991	0.04050
48159	1991	0.04258
48160	1991	0.04025
48161	1991	0.08700
48162	1991	0.13300
48163	1991	0.29933
48164	1991	0.34508
48165	1991	0.24983
48166	1991	0.33058
48167	1991	0.29158
48168	1991	0.33000
48169	1991	0.34242
48170	1991	0.30058
48171	1991	0.04692
48172	1991	0.08033
48173	1991	0.10650
48174	1991	0.09633
48175	1991	0.09000
48176	1991	0.07175
48177	1991	0.10742
48178	1991	0.11133
48179	1991	0.14592
48180	1991	0.08208
48181	1991	0.07658
48182	1991	0.07392
48183	1991	0.10517
48184	1991	0.04008
48185	1991	0.07633
48186	1991	0.05833
48187	1991	0.05558
48188	1991	0.07117
48189	1991	0.08208
48190	1991	0.06483
48191	1991	0.05692
48192	1991	0.06225
48193	1991	0.06167
48194	1991	0.06033
48195	1991	0.05650
48196	1991	0.11300
48197	1991	0.05858
48198	1991	0.06125
48199	1991	0.06508
48200	1991	0.06942
48201	1991	0.05317
48202	1991	0.04608
48203	1991	0.11950
48204	1991	0.04142
48205	1991	0.03975
48206	1991	0.10092
48207	1991	0.08933
48208	1991	0.07958
48213	1991	0.04217
48214	1991	0.05667
48215	1991	0.04575
48216	1991	0.03525
48217	1991	0.09183
48218	1991	0.08175
48219	1991	0.06542
48220	1991	0.06450
48221	1991	0.07950
48222	1991	0.06992
48232	1991	0.06908
48233	1991	0.08067
48234	1991	0.12595
48235	1991	0.09058
48236	1991	0.08958
48237	1991	0.08125
48238	1991	0.06253
48239	1991	0.05292
48240	1991	0.07217
48241	1991	0.06183
48242	1991	0.05525
48243	1991	0.06117
48244	1991	0.07733
48245	1991	0.08183
48246	1991	0.08758
48247	1991	0.09392
48248	1991	0.06883
48249	1991	0.09175
48250	1991	0.06917
49139	1991	0.09917
49140	1991	0.09058
49141	1991	0.09358
49142	1991	0.09250
49143	1991	0.08025
49144	1991	0.06225
49145	1991	0.05842
49146	1991	0.05017
49147	1991	0.07358
49148	1991	0.12558
49149	1991	0.23683
49150	1991	0.19858
49151	1991	0.26692
49152	1991	0.08875
49153	1991	0.12967
49154	1991	0.13458
49155	1991	0.20683
49156	1991	0.07617
49157	1991	0.04133
49158	1991	0.06325
49159	1991	0.04275
49160	1991	0.11058
49161	1991	0.24008
49162	1991	0.31400
49163	1991	0.36325
49164	1991	0.35667
49165	1991	0.29358
49166	1991	0.26025
49167	1991	0.30392
49168	1991	0.32358
49169	1991	0.37008
49170	1991	0.28233
49171	1991	0.13417
49172	1991	0.04933
49173	1991	0.07542
49174	1991	0.04800
49175	1991	0.05183
49176	1991	0.06200
49177	1991	0.08225
49178	1991	0.10292
49179	1991	0.11450
49180	1991	0.10792
49181	1991	0.09383
49182	1991	0.07517
49183	1991	0.03800
49184	1991	0.05808
49185	1991	0.04183
49186	1991	0.05792
49187	1991	0.05717
49188	1991	0.03892
49189	1991	0.04042
49190	1991	0.05733
49191	1991	0.06425
49192	1991	0.06567
49193	1991	0.06033
49194	1991	0.06283
49195	1991	0.05025
49196	1991	0.03767
49197	1991	0.05833
49198	1991	0.06492
49199	1991	0.05758
49200	1991	0.05133
49201	1991	0.04417
49202	1991	0.11175
49203	1991	0.05742
49204	1991	0.10925
49205	1991	0.09883
49206	1991	0.03992
49207	1991	0.04292
49208	1991	0.08975
49209	1991	0.02725
49213	1991	0.05233
49214	1991	0.05583
49215	1991	0.04533
49216	1991	0.05767
49217	1991	0.03683
49218	1991	0.04158
49219	1991	0.09333
49220	1991	0.06450
49221	1991	0.07233
49222	1991	0.08467
49223	1991	0.07367
49224	1991	0.07367
49225	1991	0.05967
49226	1991	0.09742
49228	1991	0.08650
49229	1991	0.09350
49230	1991	0.09692
49231	1991	0.07533
49232	1991	0.06917
49233	1991	0.10787
49234	1991	0.11092
49235	1991	0.10067
49236	1991	0.10792
49237	1991	0.09592
49238	1991	0.08100
49239	1991	0.06667
49240	1991	0.06783
49241	1991	0.05458
49242	1991	0.05725
49243	1991	0.04583
49244	1991	0.05792
49245	1991	0.08508
49246	1991	0.09225
49247	1991	0.08558
49248	1991	0.08333
49249	1991	0.04358
49250	1991	0.04425
49251	1991	0.07642
50138	1991	0.05792
50139	1991	0.06850
50140	1991	0.10542
50141	1991	0.14008
50142	1991	0.07525
50143	1991	0.10175
50144	1991	0.02858
50145	1991	0.05192
50146	1991	0.05633
50147	1991	0.09217
50148	1991	0.11633
50149	1991	0.15542
50150	1991	0.18692
50151	1991	0.18508
50152	1991	0.09950
50153	1991	0.06517
50154	1991	0.08433
50155	1991	0.17242
50156	1991	0.17042
50157	1991	0.10175
50158	1991	0.09417
50159	1991	0.10200
50160	1991	0.20042
50161	1991	0.25692
50162	1991	0.32250
50163	1991	0.24383
50164	1991	0.26150
50165	1991	0.29350
50166	1991	0.22267
50167	1991	0.27475
50168	1991	0.19125
50169	1991	0.24117
50170	1991	0.24658
50171	1991	0.07000
50172	1991	0.04642
50173	1991	0.09017
50174	1991	0.07233
50175	1991	0.05167
50176	1991	0.05950
50177	1991	0.11267
50178	1991	0.08625
50179	1991	0.11925
50180	1991	0.09958
50181	1991	0.09875
50182	1991	0.08525
50183	1991	0.04125
50184	1991	0.06317
50185	1991	0.08500
50186	1991	0.06150
50187	1991	0.06467
50188	1991	0.05658
50189	1991	0.05058
50190	1991	0.08267
50191	1991	0.06783
50192	1991	0.06500
50193	1991	0.05975
50194	1991	0.05458
50195	1991	0.05325
50196	1991	0.06433
50197	1991	0.06083
50198	1991	0.06308
50199	1991	0.07008
50200	1991	0.03125
50201	1991	0.10583
50202	1991	0.04550
50203	1991	0.10858
50204	1991	0.05000
50205	1991	0.03408
50206	1991	0.04033
50207	1991	0.05867
50208	1991	0.04892
50209	1991	0.08342
50210	1991	0.08608
50213	1991	0.10392
50214	1991	0.06217
50215	1991	0.05658
50216	1991	0.04308
50217	1991	0.03692
50218	1991	0.05642
50219	1991	0.06142
50220	1991	0.05467
50221	1991	0.06650
50222	1991	0.07917
50223	1991	0.07383
50224	1991	0.06917
50225	1991	0.08892
50226	1991	0.07717
50227	1991	0.06100
50228	1991	0.07375
50229	1991	0.07517
50230	1991	0.08825
50231	1991	0.07525
50232	1991	0.05975
50233	1991	0.07267
50234	1991	0.06642
50235	1991	0.12403
50236	1991	0.12150
50237	1991	0.09633
50238	1991	0.08583
50239	1991	0.07500
50240	1991	0.06600
50241	1991	0.06483
50242	1991	0.05367
50243	1991	0.04142
50244	1991	0.05000
50245	1991	0.06275
50246	1991	0.07158
50247	1991	0.10625
50248	1991	0.08800
50249	1991	0.10208
50250	1991	0.13733
50251	1991	0.04970
50252	1991	0.06633
50253	1991	0.06500
50254	1991	0.15775
51137	1991	0.05125
51138	1991	0.07317
51139	1991	0.08892
51140	1991	0.15850
51141	1991	0.10233
51142	1991	0.09633
51143	1991	0.07767
51144	1991	0.07292
51145	1991	0.06192
51146	1991	0.08025
51147	1991	0.06608
51148	1991	0.17992
51149	1991	0.07967
51150	1991	0.11608
51151	1991	0.08650
51152	1991	0.06842
51153	1991	0.05933
51154	1991	0.05050
51155	1991	0.08142
51156	1991	0.10475
51157	1991	0.09158
51158	1991	0.06633
51159	1991	0.12017
51160	1991	0.28983
51161	1991	0.22842
51162	1991	0.28908
51163	1991	0.26233
51164	1991	0.29983
51165	1991	0.14492
51166	1991	0.12325
51167	1991	0.12708
51168	1991	0.11475
51169	1991	0.15167
51170	1991	0.13742
51171	1991	0.06575
51172	1991	0.04458
51173	1991	0.05975
51174	1991	0.05258
51175	1991	0.05908
51176	1991	0.12900
51177	1991	0.09633
51178	1991	0.07442
51179	1991	0.08783
51180	1991	0.11458
51181	1991	0.06642
51182	1991	0.04467
51183	1991	0.06775
51184	1991	0.06192
51185	1991	0.07567
51186	1991	0.06700
51187	1991	0.03650
51188	1991	0.04200
51189	1991	0.05425
51190	1991	0.05758
51191	1991	0.03583
51192	1991	0.06125
51193	1991	0.04158
51194	1991	0.05625
51195	1991	0.03517
51196	1991	0.05425
51197	1991	0.05708
51198	1991	0.04725
51199	1991	0.06642
51200	1991	0.05650
51201	1991	0.08925
51202	1991	0.08883
51203	1991	0.05408
51204	1991	0.06042
51205	1991	0.05383
51206	1991	0.05658
51207	1991	0.04908
51208	1991	0.04417
51209	1991	0.03800
51210	1991	0.04183
51211	1991	0.04575
51212	1991	0.06383
51213	1991	0.05742
51214	1991	0.05825
51215	1991	0.05833
51216	1991	0.04850
51217	1991	0.07442
51218	1991	0.03583
51219	1991	0.06383
51220	1991	0.06700
51221	1991	0.07050
51222	1991	0.07767
51223	1991	0.07542
51224	1991	0.06983
51225	1991	0.05817
51226	1991	0.09000
51227	1991	0.06508
51228	1991	0.06550
51229	1991	0.07667
51230	1991	0.07758
51231	1991	0.08767
51232	1991	0.07375
51233	1991	0.05825
51234	1991	0.06300
51235	1991	0.05700
51236	1991	0.12100
51237	1991	0.11192
51238	1991	0.10533
51239	1991	0.09650
51240	1991	0.07633
51241	1991	0.08858
51242	1991	0.07450
51243	1991	0.06075
51244	1991	0.05125
51245	1991	0.05667
51246	1991	0.06658
51247	1991	0.08167
51248	1991	0.07683
51249	1991	0.12250
51250	1991	0.11833
51251	1991	0.10208
51252	1991	0.07142
51253	1991	0.10075
51254	1991	0.11075
51255	1991	0.08050
52136	1991	0.11008
52137	1991	0.07333
52138	1991	0.08850
52139	1991	0.10383
52140	1991	0.16167
52141	1991	0.09917
52142	1991	0.05767
52143	1991	0.09083
52144	1991	0.12983
52145	1991	0.08083
52146	1991	0.06825
52147	1991	0.06617
52148	1991	0.06492
52149	1991	0.12508
52150	1991	0.06900
52151	1991	0.06650
52152	1991	0.06833
52153	1991	0.05850
52154	1991	0.04958
52155	1991	0.10700
52156	1991	0.08433
52157	1991	0.11058
52158	1991	0.16975
52159	1991	0.28342
52160	1991	0.19950
52161	1991	0.27292
52162	1991	0.26542
52163	1991	0.20058
52164	1991	0.15108
52165	1991	0.08317
52166	1991	0.06825
52167	1991	0.08400
52168	1991	0.06137
52169	1991	0.06978
52170	1991	0.03383
52171	1991	0.03783
52172	1991	0.04200
52173	1991	0.04600
52174	1991	0.04275
52175	1991	0.04333
52176	1991	0.04100
52177	1991	0.11100
52178	1991	0.09433
52179	1991	0.08967
52180	1991	0.09717
52181	1991	0.13542
52182	1991	0.09675
52183	1991	0.09542
52184	1991	0.08825
52185	1991	0.05983
52186	1991	0.07358
52187	1991	0.07250
52188	1991	0.04733
52189	1991	0.05992
52190	1991	0.05458
52191	1991	0.04167
52192	1991	0.06483
52193	1991	0.05908
52194	1991	0.04617
52195	1991	0.04175
52196	1991	0.05192
52197	1991	0.03800
52198	1991	0.03633
52199	1991	0.06275
52200	1991	0.05825
52201	1991	0.05933
52202	1991	0.04017
52203	1991	0.05725
52204	1991	0.05808
52205	1991	0.06258
52206	1991	0.06500
52207	1991	0.05342
52208	1991	0.04233
52209	1991	0.03483
52210	1991	0.04583
52211	1991	0.04025
52212	1991	0.05733
52213	1991	0.06067
52214	1991	0.04500
52215	1991	0.04308
52216	1991	0.05292
52217	1991	0.05617
52218	1991	0.05442
52219	1991	0.03642
52220	1991	0.06808
52221	1991	0.08217
52222	1991	0.07258
52223	1991	0.07075
52224	1991	0.06517
52225	1991	0.06475
52226	1991	0.07508
52227	1991	0.09425
52228	1991	0.09475
52229	1991	0.07133
52230	1991	0.08242
52231	1991	0.06800
52232	1991	0.06467
52233	1991	0.07625
52234	1991	0.06317
52235	1991	0.10342
52236	1991	0.04475
52237	1991	0.06458
52238	1991	0.08450
52239	1991	0.04817
52240	1991	0.09133
52241	1991	0.10167
52242	1991	0.06875
52243	1991	0.08583
52244	1991	0.07433
52245	1991	0.07325
52246	1991	0.06175
52247	1991	0.06375
52248	1991	0.07175
52249	1991	0.08900
52250	1991	0.10817
52251	1991	0.12733
52252	1991	0.10767
52253	1991	0.09758
52254	1991	0.08725
52255	1991	0.09567
53134	1991	0.23775
53135	1991	0.15367
53136	1991	0.10700
53137	1991	0.09775
53138	1991	0.11158
53139	1991	0.07300
53140	1991	0.14358
53141	1991	0.10758
53142	1991	0.07350
53143	1991	0.09200
53144	1991	0.11425
53145	1991	0.09833
53146	1991	0.07917
53147	1991	0.07667
53148	1991	0.12908
53149	1991	0.17367
53150	1991	0.16800
53151	1991	0.06683
53152	1991	0.05992
53153	1991	0.05467
53154	1991	0.05383
53155	1991	0.07650
53156	1991	0.12925
53157	1991	0.21558
53158	1991	0.22508
53159	1991	0.28392
53160	1991	0.24567
53161	1991	0.25533
53162	1991	0.21175
53163	1991	0.08200
53164	1991	0.05508
53165	1991	0.06142
53166	1991	0.04600
53167	1991	0.04150
53168	1991	0.03658
53169	1991	0.06637
53170	1991	0.03550
53171	1991	0.03883
53172	1991	0.04208
53173	1991	0.04750
53174	1991	0.04200
53175	1991	0.08592
53176	1991	0.10550
53177	1991	0.10375
53178	1991	0.05475
53179	1991	0.06900
53180	1991	0.09092
53181	1991	0.09950
53182	1991	0.09300
53183	1991	0.07950
53184	1991	0.07387
53185	1991	0.06792
53186	1991	0.08500
53187	1991	0.06425
53188	1991	0.07150
53189	1991	0.04050
53190	1991	0.06017
53191	1991	0.05125
53192	1991	0.04783
53193	1991	0.06092
53194	1991	0.04208
53195	1991	0.06492
53196	1991	0.05750
53197	1991	0.03267
53198	1991	0.03192
53199	1991	0.04367
53200	1991	0.05983
53201	1991	0.04000
53202	1991	0.05300
53203	1991	0.04933
53204	1991	0.10408
53205	1991	0.07250
53206	1991	0.06925
53207	1991	0.06783
53208	1991	0.06650
53209	1991	0.05050
53210	1991	0.04000
53211	1991	0.08758
53212	1991	0.09108
53213	1991	0.04617
53214	1991	0.03908
53215	1991	0.05975
53216	1991	0.10717
53217	1991	0.06367
53218	1991	0.05250
53219	1991	0.03975
53220	1991	0.06058
53221	1991	0.06225
53222	1991	0.08175
53223	1991	0.06975
53224	1991	0.07375
53225	1991	0.05642
[truncated: 39,738 more rows]
