# Supplementary material for: Trend Patterns of Vegetative Coverage and Their Underlying Causes in the Deserts of Northwest China over 1982 – 2008
Source: PLoS One. 2015 May 11;10(5):e0126044. doi: 10.1371/journal.pone.0126044 (PMC4427295; doi:10.1371/journal.pone.0126044)
Supplement: S1 Dataset — (ZIP) [file pone.0126044.s001.zip › S1_data/NDVI/NDVI_1992.txt]

21143	1992	0.07867
21144	1992	0.06292
21149	1992	0.10217
21150	1992	0.04625
21151	1992	0.03925
22143	1992	0.04392
22144	1992	0.05183
22145	1992	0.09400
22148	1992	0.04400
22149	1992	0.08650
22150	1992	0.05000
22151	1992	0.08283
22152	1992	0.04908
22153	1992	0.10600
22169	1992	0.11392
22170	1992	0.03667
22171	1992	0.07620
23142	1992	0.10033
23143	1992	0.12150
23144	1992	0.05025
23145	1992	0.09608
23146	1992	0.05975
23147	1992	0.03817
23148	1992	0.04308
23149	1992	0.03075
23150	1992	0.05075
23151	1992	0.04050
23152	1992	0.04258
23153	1992	0.05967
23154	1992	0.07333
23169	1992	0.11092
23170	1992	0.06867
23171	1992	0.07275
24142	1992	0.10792
24143	1992	0.13742
24144	1992	0.05642
24145	1992	0.04617
24146	1992	0.06467
24147	1992	0.06925
24148	1992	0.06475
24149	1992	0.02883
24150	1992	0.06167
24151	1992	0.07433
24152	1992	0.04542
24153	1992	0.03908
24154	1992	0.05742
24169	1992	0.13717
24170	1992	0.11008
24171	1992	0.05333
24172	1992	0.08633
25141	1992	0.20933
25142	1992	0.23492
25143	1992	0.14950
25144	1992	0.07750
25145	1992	0.03325
25146	1992	0.04158
25147	1992	0.08033
25148	1992	0.06133
25149	1992	0.09975
25150	1992	0.04850
25151	1992	0.06817
25152	1992	0.05900
25153	1992	0.04533
25169	1992	0.14500
25170	1992	0.10867
25171	1992	0.07003
25172	1992	0.08483
25173	1992	0.10117
26139	1992	0.21237
26140	1992	0.13950
26141	1992	0.13608
26142	1992	0.06433
26143	1992	0.08342
26144	1992	0.03787
26145	1992	0.03483
26146	1992	0.03292
26147	1992	0.03667
26148	1992	0.05533
26149	1992	0.05900
26150	1992	0.06700
26151	1992	0.08675
26152	1992	0.05742
26153	1992	0.04958
26170	1992	0.03212
26171	1992	0.10808
26172	1992	0.07858
26173	1992	0.11370
27138	1992	0.22450
27139	1992	0.12387
27140	1992	0.09125
27141	1992	0.09083
27142	1992	0.11367
27143	1992	0.07492
27144	1992	0.06717
27145	1992	0.07933
27146	1992	0.08817
27147	1992	0.03533
27148	1992	0.03675
27149	1992	0.06308
27150	1992	0.05675
27151	1992	0.07158
27152	1992	0.05700
27153	1992	0.06675
27154	1992	0.09400
27165	1992	0.07650
27166	1992	0.08108
27169	1992	0.12000
27170	1992	0.05787
27171	1992	0.10108
27172	1992	0.11642
27173	1992	0.12537
28137	1992	0.10462
28138	1992	0.14225
28139	1992	0.12742
28140	1992	0.08867
28141	1992	0.08425
28142	1992	0.10708
28143	1992	0.09733
28144	1992	0.08517
28145	1992	0.09125
28146	1992	0.05225
28147	1992	0.07903
28148	1992	0.06700
28149	1992	0.07183
28150	1992	0.11067
28151	1992	0.05583
28152	1992	0.07117
28153	1992	0.07450
28154	1992	0.07708
28159	1992	0.06892
28160	1992	0.09583
28161	1992	0.06883
28163	1992	0.07417
28164	1992	0.12267
28165	1992	0.11775
28166	1992	0.05462
28167	1992	0.08692
28168	1992	0.11637
28169	1992	0.04703
28170	1992	0.05217
28171	1992	0.04775
28172	1992	0.06650
28173	1992	0.03833
28174	1992	0.09133
29137	1992	0.06812
29138	1992	0.12100
29139	1992	0.12533
29140	1992	0.07683
29141	1992	0.08100
29142	1992	0.11358
29143	1992	0.09233
29144	1992	0.10008
29145	1992	0.07400
29146	1992	0.05617
29147	1992	0.07300
29148	1992	0.07558
29149	1992	0.03683
29150	1992	0.08408
29151	1992	0.04942
29152	1992	0.06833
29153	1992	0.07642
29154	1992	0.10075
29155	1992	0.09850
29157	1992	0.05867
29158	1992	0.08600
29159	1992	0.07625
29160	1992	0.06533
29161	1992	0.07842
29162	1992	0.06800
29163	1992	0.06675
29164	1992	0.06333
29165	1992	0.05425
29166	1992	0.04592
29167	1992	0.10300
29168	1992	0.10023
29169	1992	0.04858
29170	1992	0.03658
29171	1992	0.05100
29172	1992	0.08250
29173	1992	0.13692
29174	1992	0.13800
29175	1992	0.10583
29176	1992	0.05183
29177	1992	0.09528
30137	1992	0.25700
30138	1992	0.10442
30139	1992	0.08192
30140	1992	0.10342
30141	1992	0.12258
30142	1992	0.09092
30143	1992	0.08025
30144	1992	0.08900
30145	1992	0.06325
30146	1992	0.08017
30147	1992	0.06912
30148	1992	0.07583
30149	1992	0.07950
30150	1992	0.03533
30151	1992	0.05667
30152	1992	0.06800
30153	1992	0.06242
30154	1992	0.06058
30155	1992	0.09033
30156	1992	0.09042
30157	1992	0.06967
30158	1992	0.08217
30159	1992	0.06042
30160	1992	0.04450
30161	1992	0.07292
30162	1992	0.06983
30163	1992	0.07525
30164	1992	0.05208
30165	1992	0.05892
30166	1992	0.04133
30167	1992	0.05433
30168	1992	0.06658
30169	1992	0.08117
30170	1992	0.08167
30171	1992	0.06933
30172	1992	0.11033
30173	1992	0.07575
30174	1992	0.11133
30175	1992	0.10858
30176	1992	0.05992
30177	1992	0.07837
31137	1992	0.33617
31138	1992	0.11783
31139	1992	0.05117
31140	1992	0.07483
31141	1992	0.08417
31142	1992	0.09533
31143	1992	0.10850
31144	1992	0.08392
31145	1992	0.10617
31146	1992	0.10042
31147	1992	0.11675
31148	1992	0.05050
31149	1992	0.03383
31150	1992	0.08728
31151	1992	0.02842
31152	1992	0.03875
31153	1992	0.05808
31154	1992	0.06475
31155	1992	0.05450
31156	1992	0.06800
31157	1992	0.07642
31158	1992	0.08283
31159	1992	0.13233
31160	1992	0.08908
31161	1992	0.06017
31162	1992	0.12342
31163	1992	0.10117
31164	1992	0.05200
31165	1992	0.10067
31166	1992	0.05575
31167	1992	0.06567
31168	1992	0.06250
31169	1992	0.07508
31170	1992	0.08758
31171	1992	0.07192
31172	1992	0.08025
31173	1992	0.07092
31174	1992	0.07592
31175	1992	0.12808
31176	1992	0.04683
31177	1992	0.09183
31184	1992	0.06620
31185	1992	0.06170
31186	1992	0.06945
32137	1992	0.39067
32138	1992	0.11925
32139	1992	0.07992
32140	1992	0.10800
32141	1992	0.07575
32142	1992	0.07575
32143	1992	0.10342
32144	1992	0.10525
32145	1992	0.08300
32146	1992	0.11042
32147	1992	0.15842
32148	1992	0.09458
32149	1992	0.05008
32150	1992	0.03333
32151	1992	0.03433
32152	1992	0.08200
32153	1992	0.09033
32154	1992	0.04708
32155	1992	0.03658
32156	1992	0.05000
32157	1992	0.05308
32158	1992	0.07475
32159	1992	0.11608
32160	1992	0.02200
32161	1992	0.04273
32162	1992	0.06150
32163	1992	0.10158
32164	1992	0.04617
32165	1992	0.06567
32166	1992	0.06217
32167	1992	0.07508
32168	1992	0.11267
32169	1992	0.06500
32170	1992	0.08167
32171	1992	0.04675
32172	1992	0.06425
32173	1992	0.03687
32174	1992	0.04908
32175	1992	0.06550
32176	1992	0.03767
32177	1992	0.08233
32178	1992	0.07842
32179	1992	0.05417
32180	1992	0.04417
32182	1992	0.02875
32183	1992	0.10103
32184	1992	0.09728
32185	1992	0.06753
32186	1992	0.07195
32187	1992	0.05820
32188	1992	0.06895
33136	1992	0.38650
33137	1992	0.30992
33138	1992	0.24333
33139	1992	0.11792
33140	1992	0.08300
33141	1992	0.06975
33142	1992	0.07625
33143	1992	0.07508
33144	1992	0.11633
33145	1992	0.09550
33146	1992	0.09583
33147	1992	0.07458
33148	1992	0.14125
33149	1992	0.12067
33150	1992	0.10083
33151	1992	0.11942
33152	1992	0.03542
33153	1992	0.04050
33154	1992	0.09933
33155	1992	0.04325
33156	1992	0.08603
33157	1992	0.09867
33158	1992	0.03567
33159	1992	0.10783
33160	1992	0.06042
33161	1992	0.02790
33162	1992	0.07333
33163	1992	0.06575
33164	1992	0.04017
33165	1992	0.06383
33166	1992	0.05617
33167	1992	0.04408
33168	1992	0.08142
33169	1992	0.11725
33170	1992	0.08317
33171	1992	0.06450
33172	1992	0.04475
33173	1992	0.03825
33174	1992	0.05267
33175	1992	0.04942
33176	1992	0.05567
33177	1992	0.04133
33178	1992	0.05400
33179	1992	0.04050
33180	1992	0.05775
33181	1992	0.04783
33182	1992	0.05083
33183	1992	0.07750
33184	1992	0.07900
33185	1992	0.07137
33186	1992	0.05645
33187	1992	0.04858
33188	1992	0.06362
33189	1992	0.05665
34136	1992	0.24775
34137	1992	0.28208
34138	1992	0.23633
34139	1992	0.14308
34140	1992	0.09333
34141	1992	0.12325
34142	1992	0.09142
34143	1992	0.08067
34144	1992	0.07650
34145	1992	0.09425
34146	1992	0.08433
34147	1992	0.05633
34148	1992	0.09875
34149	1992	0.17058
34150	1992	0.12950
34151	1992	0.11500
34152	1992	0.11058
34153	1992	0.14475
34154	1992	0.05008
34155	1992	0.06183
34156	1992	0.04083
34157	1992	0.07253
34158	1992	0.07400
34159	1992	0.03392
34160	1992	0.03267
34161	1992	0.06795
34162	1992	0.10183
34163	1992	0.07825
34164	1992	0.04400
34165	1992	0.08433
34166	1992	0.05842
34167	1992	0.11567
34168	1992	0.03050
34169	1992	0.05042
34170	1992	0.09675
34171	1992	0.06517
34172	1992	0.05383
34173	1992	0.06958
34174	1992	0.05400
34175	1992	0.03942
34176	1992	0.03942
34177	1992	0.03733
34178	1992	0.04425
34179	1992	0.04150
34180	1992	0.04575
34181	1992	0.03750
34182	1992	0.09633
34183	1992	0.09675
34184	1992	0.03358
34185	1992	0.06883
34186	1992	0.01725
34187	1992	0.06283
34188	1992	0.06212
34189	1992	0.06728
35136	1992	0.09908
35137	1992	0.15745
35138	1992	0.16378
35139	1992	0.17675
35140	1992	0.06067
35141	1992	0.07867
35142	1992	0.13050
35143	1992	0.07125
35144	1992	0.07450
35145	1992	0.06500
35146	1992	0.08092
35147	1992	0.04317
35148	1992	0.05725
35149	1992	0.03550
35150	1992	0.07350
35151	1992	0.11083
35152	1992	0.11642
35153	1992	0.13292
35154	1992	0.12400
35155	1992	0.06275
35156	1992	0.04408
35157	1992	0.08420
35158	1992	0.08992
35159	1992	0.06625
35160	1992	0.06425
35161	1992	0.08942
35162	1992	0.06200
35163	1992	0.09783
35164	1992	0.12133
35165	1992	0.11292
35166	1992	0.08167
35167	1992	0.12167
35168	1992	0.06025
35169	1992	0.09500
35170	1992	0.04875
35171	1992	0.08033
35172	1992	0.04892
35173	1992	0.06267
35174	1992	0.04833
35175	1992	0.04117
35176	1992	0.05750
35177	1992	0.04325
35178	1992	0.03625
35179	1992	0.03608
35180	1992	0.03892
35181	1992	0.09250
35182	1992	0.09267
35183	1992	0.08037
35184	1992	0.03000
35185	1992	0.03308
35186	1992	0.03183
35187	1992	0.08242
35188	1992	0.07487
35189	1992	0.08770
35190	1992	0.09037
36134	1992	0.09975
36135	1992	0.14350
36136	1992	0.16292
36137	1992	0.13070
36138	1992	0.09758
36139	1992	0.13783
36140	1992	0.07095
36141	1992	0.09283
36142	1992	0.15733
36143	1992	0.12967
36144	1992	0.09742
36145	1992	0.05075
36146	1992	0.06258
36147	1992	0.07125
36148	1992	0.04225
36149	1992	0.01767
36150	1992	0.04475
36151	1992	0.05208
36152	1992	0.05525
36153	1992	0.10500
36154	1992	0.11258
36155	1992	0.16025
36156	1992	0.15425
36157	1992	0.04158
36158	1992	0.07475
36159	1992	0.04042
36160	1992	0.07467
36161	1992	0.11317
36162	1992	0.10642
36163	1992	0.07433
36164	1992	0.08767
36165	1992	0.11733
36166	1992	0.08675
36167	1992	0.14808
36168	1992	0.15825
36169	1992	0.11592
36170	1992	0.04492
36171	1992	0.09800
36172	1992	0.10358
36173	1992	0.05558
36174	1992	0.07217
36175	1992	0.06967
36176	1992	0.05042
36177	1992	0.07275
36178	1992	0.10767
36179	1992	0.09817
36180	1992	0.03567
36181	1992	0.04117
36182	1992	0.03800
36183	1992	0.03108
36184	1992	0.07767
36185	1992	0.03742
36186	1992	0.05225
36187	1992	0.10125
36188	1992	0.01925
36189	1992	0.06568
36190	1992	0.07237
36191	1992	0.05712
37134	1992	0.20008
37135	1992	0.04333
37136	1992	0.08767
37137	1992	0.13208
37138	1992	0.10475
37139	1992	0.09542
37140	1992	0.08467
37141	1992	0.10208
37142	1992	0.14467
37143	1992	0.09633
37144	1992	0.09917
37145	1992	0.11642
37146	1992	0.06358
37147	1992	0.06575
37148	1992	0.05975
37149	1992	0.11267
37150	1992	0.01583
37151	1992	0.05333
37152	1992	0.03500
37153	1992	0.05550
37154	1992	0.07208
37155	1992	0.11317
37156	1992	0.14500
37157	1992	0.13995
37158	1992	0.04875
37159	1992	0.09025
37160	1992	0.06908
37161	1992	0.13300
37162	1992	0.13725
37163	1992	0.07442
37164	1992	0.06825
37165	1992	0.14275
37166	1992	0.07033
37167	1992	0.12750
37168	1992	0.08567
37169	1992	0.15317
37170	1992	0.13708
37171	1992	0.08392
37172	1992	0.06633
37173	1992	0.09375
37174	1992	0.09783
37175	1992	0.07892
37176	1992	0.05433
37177	1992	0.07467
37178	1992	0.08425
37179	1992	0.03417
37180	1992	0.09542
37181	1992	0.03567
37182	1992	0.09225
37183	1992	0.03225
37184	1992	0.04917
37185	1992	0.10433
37186	1992	0.10375
37187	1992	0.04358
37188	1992	0.03267
37189	1992	0.02708
37190	1992	0.06492
37191	1992	0.05842
37192	1992	0.06153
38135	1992	0.10383
38136	1992	0.05433
38137	1992	0.11825
38138	1992	0.11300
38139	1992	0.12558
38140	1992	0.08167
38141	1992	0.08333
38142	1992	0.12358
38143	1992	0.15567
38144	1992	0.08217
38145	1992	0.08575
38146	1992	0.06458
38147	1992	0.06175
38148	1992	0.04200
38149	1992	0.17092
38150	1992	0.28442
38151	1992	0.05750
38152	1992	0.15492
38153	1992	0.01717
38154	1992	0.05183
38155	1992	0.06300
38156	1992	0.10683
38157	1992	0.12983
38158	1992	0.05808
38159	1992	0.08792
38160	1992	0.09317
38161	1992	0.09367
38162	1992	0.10133
38163	1992	0.11608
38164	1992	0.06433
38165	1992	0.13908
38166	1992	0.12942
38167	1992	0.05525
38168	1992	0.08392
38169	1992	0.08100
38170	1992	0.08592
38171	1992	0.07858
38172	1992	0.07608
38173	1992	0.10308
38174	1992	0.09392
38175	1992	0.07792
38176	1992	0.09608
38177	1992	0.04317
38178	1992	0.04592
38179	1992	0.04592
38180	1992	0.04708
38181	1992	0.07517
38182	1992	0.02987
38183	1992	0.03842
38184	1992	0.04750
38185	1992	0.02608
38186	1992	0.08842
38187	1992	0.02308
38188	1992	0.09683
38189	1992	0.04175
38190	1992	0.04008
38191	1992	0.09550
38192	1992	0.08575
38193	1992	0.06070
39136	1992	0.12075
39137	1992	0.14617
39138	1992	0.10250
39139	1992	0.10642
39140	1992	0.11792
39141	1992	0.15350
39142	1992	0.15900
39143	1992	0.11550
39144	1992	0.09458
39145	1992	0.09125
39146	1992	0.05567
39147	1992	0.07800
39148	1992	0.26358
39149	1992	0.06467
39150	1992	0.26842
39151	1992	0.15758
39152	1992	0.21525
39153	1992	0.11167
39154	1992	0.07733
39155	1992	0.04617
39156	1992	0.04475
39157	1992	0.13575
39158	1992	0.11808
39159	1992	0.07425
39160	1992	0.09292
39161	1992	0.09500
39162	1992	0.14783
39163	1992	0.12508
39164	1992	0.08550
39165	1992	0.10033
39166	1992	0.07250
39167	1992	0.12633
39168	1992	0.12133
39169	1992	0.09967
39170	1992	0.13258
39171	1992	0.11325
39172	1992	0.10267
39173	1992	0.13717
39174	1992	0.09492
39175	1992	0.10867
39176	1992	0.16783
39177	1992	0.20258
39178	1992	0.05142
39179	1992	0.02815
39180	1992	0.04492
39181	1992	0.02858
39182	1992	0.02442
39183	1992	0.02267
39184	1992	0.04267
39185	1992	0.05725
39186	1992	0.02008
39187	1992	0.08033
39188	1992	0.03758
39189	1992	0.04992
39190	1992	0.10992
39191	1992	0.02367
39192	1992	0.09817
39193	1992	0.04995
39194	1992	0.06237
40135	1992	0.11700
40136	1992	0.10792
40137	1992	0.09483
40138	1992	0.11508
40139	1992	0.09717
40140	1992	0.10483
40141	1992	0.12208
40142	1992	0.10675
40143	1992	0.10958
40144	1992	0.09958
40145	1992	0.08945
40146	1992	0.07350
40147	1992	0.02292
40148	1992	0.16350
40149	1992	0.25425
40150	1992	0.35825
40151	1992	0.38558
40152	1992	0.29150
40153	1992	0.08658
40154	1992	0.07133
40155	1992	0.04925
40156	1992	0.09225
40157	1992	0.03867
40158	1992	0.09533
40159	1992	0.09192
40160	1992	0.11925
40161	1992	0.12908
40162	1992	0.15692
40163	1992	0.06342
40164	1992	0.06808
40165	1992	0.06125
40166	1992	0.06192
40167	1992	0.11767
40168	1992	0.13208
40169	1992	0.14892
40170	1992	0.15658
40171	1992	0.19125
40172	1992	0.18783
40173	1992	0.21342
40174	1992	0.21800
40175	1992	0.09408
40176	1992	0.12950
40177	1992	0.26292
40178	1992	0.25575
40179	1992	0.11117
40180	1992	0.03558
40181	1992	0.02117
40182	1992	0.02100
40183	1992	0.06100
40184	1992	0.05517
40185	1992	0.04258
40186	1992	0.11767
40187	1992	0.08850
40188	1992	0.09028
40189	1992	0.03408
40190	1992	0.02742
40191	1992	0.03842
40192	1992	0.10908
40193	1992	0.09550
40194	1992	0.05370
41135	1992	0.13233
41136	1992	0.10658
41137	1992	0.10850
41138	1992	0.12792
41139	1992	0.10233
41140	1992	0.10633
41141	1992	0.13083
41142	1992	0.09925
41143	1992	0.09117
41144	1992	0.08712
41145	1992	0.07658
41146	1992	0.14283
41147	1992	0.25817
41148	1992	0.32125
41149	1992	0.37483
41150	1992	0.31025
41151	1992	0.31908
41152	1992	0.36033
41153	1992	0.21208
41154	1992	0.05333
41155	1992	0.22533
41156	1992	0.20433
41157	1992	0.05975
41158	1992	0.11058
41159	1992	0.06142
41160	1992	0.11217
41161	1992	0.12067
41162	1992	0.14917
41163	1992	0.16242
41164	1992	0.10575
41165	1992	0.07442
41166	1992	0.05200
41167	1992	0.07892
41168	1992	0.09692
41169	1992	0.09867
41170	1992	0.10900
41171	1992	0.17320
41172	1992	0.13992
41173	1992	0.18967
41174	1992	0.18958
41175	1992	0.10958
41176	1992	0.09458
41177	1992	0.20867
41178	1992	0.18000
41179	1992	0.14317
41180	1992	0.12708
41181	1992	0.06508
41182	1992	0.03633
41183	1992	0.02625
41184	1992	0.03033
41185	1992	0.03583
41186	1992	0.03417
41187	1992	0.08583
41188	1992	0.07695
41189	1992	0.03292
41190	1992	0.07025
41191	1992	0.09233
41192	1992	0.07375
41193	1992	0.09992
41194	1992	0.06087
41195	1992	0.06262
41230	1992	0.07750
41231	1992	0.04815
41232	1992	0.07978
41233	1992	0.08667
41234	1992	0.08108
41235	1992	0.05783
41242	1992	0.07567
41243	1992	0.10642
41244	1992	0.07542
42135	1992	0.12333
42136	1992	0.08808
42137	1992	0.09317
42138	1992	0.05658
42139	1992	0.07250
42140	1992	0.08975
42141	1992	0.12425
42142	1992	0.08258
42143	1992	0.07517
42144	1992	0.08275
42145	1992	0.07795
42146	1992	0.11375
42147	1992	0.15100
42148	1992	0.19658
42149	1992	0.36175
42150	1992	0.31900
42151	1992	0.31550
42152	1992	0.30708
42153	1992	0.24008
42154	1992	0.24858
42155	1992	0.28850
42156	1992	0.13225
42157	1992	0.24542
42158	1992	0.04267
42159	1992	0.06975
42160	1992	0.06458
42161	1992	0.07567
42162	1992	0.10450
42163	1992	0.09583
42164	1992	0.09833
42165	1992	0.09083
42166	1992	0.06258
42167	1992	0.06300
42168	1992	0.07658
42169	1992	0.06400
42170	1992	0.10367
42171	1992	0.13367
42172	1992	0.11592
42173	1992	0.10675
42174	1992	0.13483
42175	1992	0.14383
42176	1992	0.20300
42177	1992	0.11933
42178	1992	0.07350
42179	1992	0.10625
42180	1992	0.08575
42181	1992	0.06000
42182	1992	0.05008
42183	1992	0.03325
42184	1992	0.02958
42185	1992	0.05450
42186	1992	0.06242
42187	1992	0.04550
42188	1992	0.03575
42189	1992	0.04758
42190	1992	0.04917
42191	1992	0.03133
42192	1992	0.07400
42193	1992	0.02358
42194	1992	0.09458
42195	1992	0.05362
42229	1992	0.05133
42230	1992	0.09467
42231	1992	0.02987
42232	1992	0.05867
42233	1992	0.08958
42234	1992	0.06392
42235	1992	0.10525
42236	1992	0.07525
42237	1992	0.07075
42238	1992	0.10892
42239	1992	0.11417
42240	1992	0.06092
42241	1992	0.07900
42242	1992	0.07262
42243	1992	0.08067
42244	1992	0.07317
42245	1992	0.06700
42246	1992	0.06187
42247	1992	0.13108
42248	1992	0.17217
43135	1992	0.16742
43136	1992	0.15550
43137	1992	0.11933
43138	1992	0.14925
43139	1992	0.05275
43140	1992	0.12650
43141	1992	0.14742
43142	1992	0.10467
43143	1992	0.06870
43144	1992	0.06675
43145	1992	0.06208
43146	1992	0.05933
43147	1992	0.09000
43148	1992	0.24275
43149	1992	0.41100
43150	1992	0.36050
43151	1992	0.31550
43152	1992	0.26858
43153	1992	0.25483
43154	1992	0.14392
43155	1992	0.33125
43156	1992	0.03792
43157	1992	0.10500
43158	1992	0.17833
43159	1992	0.07567
43160	1992	0.04725
43161	1992	0.06558
43162	1992	0.07483
43163	1992	0.07075
43164	1992	0.07158
43165	1992	0.07442
43166	1992	0.05592
43167	1992	0.05275
43168	1992	0.10008
43169	1992	0.06692
43170	1992	0.07017
43171	1992	0.09550
43172	1992	0.09050
43173	1992	0.08558
43174	1992	0.08467
43175	1992	0.11275
43176	1992	0.16458
43177	1992	0.17033
43178	1992	0.11083
43179	1992	0.08558
43180	1992	0.08317
43181	1992	0.07550
43182	1992	0.07492
43183	1992	0.03617
43184	1992	0.04092
43185	1992	0.02550
43186	1992	0.10250
43187	1992	0.05517
43188	1992	0.04733
43189	1992	0.05942
43190	1992	0.03458
43191	1992	0.04358
43192	1992	0.10283
43193	1992	0.07053
43194	1992	0.06570
43195	1992	0.03092
43196	1992	0.03267
43229	1992	0.07333
43230	1992	0.07367
43231	1992	0.04633
43232	1992	0.07375
43233	1992	0.06392
43234	1992	0.08258
43235	1992	0.09800
43236	1992	0.05775
43237	1992	0.10667
43238	1992	0.08032
43239	1992	0.07383
43240	1992	0.05392
43241	1992	0.07992
43242	1992	0.09200
43243	1992	0.08833
43244	1992	0.09100
43245	1992	0.08675
43246	1992	0.09267
43247	1992	0.08833
43248	1992	0.24312
44137	1992	0.12525
44139	1992	0.12408
44140	1992	0.07050
44141	1992	0.10575
44142	1992	0.09192
44143	1992	0.05742
44144	1992	0.08217
44145	1992	0.05117
44146	1992	0.12050
44147	1992	0.23358
44148	1992	0.12233
44149	1992	0.35242
44150	1992	0.34717
44151	1992	0.33050
44152	1992	0.32983
44153	1992	0.18625
44154	1992	0.22600
44155	1992	0.11517
44156	1992	0.19867
44157	1992	0.06775
44158	1992	0.10608
44159	1992	0.17808
44160	1992	0.05300
44161	1992	0.05658
44162	1992	0.06150
44163	1992	0.05375
44164	1992	0.06050
44165	1992	0.04950
44166	1992	0.04925
44167	1992	0.04400
44168	1992	0.05717
44169	1992	0.06567
44170	1992	0.07825
44171	1992	0.07283
44172	1992	0.07867
44173	1992	0.06183
44174	1992	0.09050
44175	1992	0.08742
44176	1992	0.11367
44177	1992	0.13825
44178	1992	0.11483
44179	1992	0.10383
44180	1992	0.08325
44181	1992	0.09600
44182	1992	0.06875
44183	1992	0.04842
44184	1992	0.09567
44185	1992	0.04150
44186	1992	0.03992
44187	1992	0.06008
44188	1992	0.06517
44189	1992	0.07342
44190	1992	0.05892
44191	1992	0.05400
44192	1992	0.02875
44193	1992	0.03683
44194	1992	0.03637
44195	1992	0.03612
44196	1992	0.08850
44229	1992	0.05867
44230	1992	0.06917
44231	1992	0.03983
44232	1992	0.09642
44233	1992	0.05200
44234	1992	0.06108
44235	1992	0.08358
44236	1992	0.07717
44237	1992	0.10650
44238	1992	0.10350
44239	1992	0.09567
44240	1992	0.11967
44241	1992	0.08658
44242	1992	0.14333
44243	1992	0.08383
44244	1992	0.12825
44245	1992	0.12517
44246	1992	0.06992
44247	1992	0.08550
44248	1992	0.07125
44249	1992	0.22387
45139	1992	0.13408
45140	1992	0.07400
45141	1992	0.12133
45142	1992	0.07050
45143	1992	0.10342
45144	1992	0.07792
45145	1992	0.07108
45146	1992	0.18383
45147	1992	0.20933
45148	1992	0.09908
45149	1992	0.14867
45150	1992	0.32133
45151	1992	0.29017
45152	1992	0.31083
45153	1992	0.19233
45154	1992	0.20692
45155	1992	0.07842
45156	1992	0.07442
45157	1992	0.11245
45158	1992	0.05267
45159	1992	0.09725
45160	1992	0.04900
45161	1992	0.05017
45162	1992	0.04100
45163	1992	0.04817
45164	1992	0.04733
45165	1992	0.03408
45166	1992	0.03700
45167	1992	0.17942
45168	1992	0.06892
45169	1992	0.04850
45170	1992	0.06192
45171	1992	0.05867
45172	1992	0.06692
45173	1992	0.07117
45174	1992	0.08992
45175	1992	0.08200
45176	1992	0.10933
45177	1992	0.14392
45178	1992	0.19917
45179	1992	0.10958
45180	1992	0.11358
45181	1992	0.05192
45182	1992	0.08217
45183	1992	0.05570
45184	1992	0.08737
45185	1992	0.09592
45186	1992	0.08375
45187	1992	0.06733
45188	1992	0.04625
45189	1992	0.06892
45190	1992	0.06758
45191	1992	0.06167
45192	1992	0.04417
45193	1992	0.04425
45194	1992	0.04025
45195	1992	0.03925
45196	1992	0.08858
45229	1992	0.07817
45230	1992	0.05042
45231	1992	0.05217
45232	1992	0.06167
45233	1992	0.06142
45234	1992	0.06258
45235	1992	0.05700
45236	1992	0.06492
45237	1992	0.11733
45238	1992	0.10633
45239	1992	0.11000
45240	1992	0.12850
45241	1992	0.07517
45242	1992	0.13133
45243	1992	0.11225
45244	1992	0.10400
45245	1992	0.09975
45246	1992	0.09692
45247	1992	0.05008
45248	1992	0.24087
45249	1992	0.22853
46139	1992	0.15975
46140	1992	0.10700
46141	1992	0.13242
46142	1992	0.07558
46143	1992	0.06808
46144	1992	0.08342
46145	1992	0.07075
46146	1992	0.07600
46147	1992	0.10892
46148	1992	0.04867
46149	1992	0.19933
46150	1992	0.18083
46151	1992	0.32767
46152	1992	0.27408
46153	1992	0.24492
46154	1992	0.19258
46155	1992	0.12333
46156	1992	0.04442
46157	1992	0.04433
46158	1992	0.04425
46159	1992	0.04600
46160	1992	0.05767
46161	1992	0.05892
46162	1992	0.09083
46163	1992	0.05300
46164	1992	0.04217
46165	1992	0.13492
46166	1992	0.11183
46167	1992	0.06958
46168	1992	0.03783
46169	1992	0.04850
46170	1992	0.04358
46171	1992	0.05400
46172	1992	0.08858
46173	1992	0.06050
46174	1992	0.08692
46175	1992	0.08458
46176	1992	0.10925
46177	1992	0.15150
46178	1992	0.18717
46179	1992	0.08350
46180	1992	0.07892
46181	1992	0.07758
46182	1992	0.06792
46183	1992	0.06283
46184	1992	0.04342
46185	1992	0.03625
46186	1992	0.07517
46187	1992	0.07233
46188	1992	0.07267
46189	1992	0.05717
46190	1992	0.06183
46191	1992	0.06708
46192	1992	0.06950
46193	1992	0.03108
46194	1992	0.04558
46195	1992	0.03842
46196	1992	0.08800
46197	1992	0.08367
46198	1992	0.06575
46199	1992	0.06408
46200	1992	0.06617
46201	1992	0.06892
46202	1992	0.12733
46203	1992	0.10300
46205	1992	0.02392
46206	1992	0.09000
46207	1992	0.08083
46233	1992	0.05792
46234	1992	0.10642
46235	1992	0.05992
46236	1992	0.08542
46237	1992	0.08225
46238	1992	0.07492
46239	1992	0.10308
46240	1992	0.13187
46241	1992	0.06867
46242	1992	0.09967
46243	1992	0.11175
46244	1992	0.10717
46245	1992	0.08225
46246	1992	0.09158
46247	1992	0.09567
46248	1992	0.05675
46249	1992	0.21228
47139	1992	0.08375
47140	1992	0.07350
47141	1992	0.11000
47142	1992	0.07833
47143	1992	0.09300
47144	1992	0.08542
47145	1992	0.06458
47146	1992	0.09575
47147	1992	0.11933
47148	1992	0.03525
47149	1992	0.04275
47150	1992	0.32642
47151	1992	0.25150
47152	1992	0.18900
47153	1992	0.20717
47154	1992	0.18083
47155	1992	0.06725
47156	1992	0.04308
47157	1992	0.04717
47158	1992	0.04275
47159	1992	0.04175
47160	1992	0.05117
47161	1992	0.05800
47162	1992	0.14600
47163	1992	0.27683
47164	1992	0.29958
47165	1992	0.11108
47166	1992	0.15825
47167	1992	0.16367
47168	1992	0.11992
47169	1992	0.06508
47170	1992	0.02417
47171	1992	0.04850
47172	1992	0.05033
47173	1992	0.03525
47174	1992	0.13667
47175	1992	0.05950
47176	1992	0.08458
47177	1992	0.11350
47178	1992	0.16925
47179	1992	0.10317
47180	1992	0.10158
47181	1992	0.07858
47182	1992	0.03717
47183	1992	0.05250
47184	1992	0.02792
47185	1992	0.05845
47186	1992	0.04325
47187	1992	0.01825
47188	1992	0.06983
47189	1992	0.08633
47190	1992	0.06975
47191	1992	0.06092
47192	1992	0.06958
47193	1992	0.06775
47194	1992	0.05525
47195	1992	0.04067
47196	1992	0.03025
47197	1992	0.09125
47198	1992	0.04992
47199	1992	0.07517
47200	1992	0.06492
47201	1992	0.05875
47202	1992	0.04908
47203	1992	0.05408
47204	1992	0.02892
47205	1992	0.03692
47206	1992	0.04075
47207	1992	0.08617
47218	1992	0.07608
47219	1992	0.09742
47220	1992	0.08575
47232	1992	0.09142
47233	1992	0.09983
47234	1992	0.11467
47235	1992	0.12358
47236	1992	0.08400
47237	1992	0.10217
47238	1992	0.09750
47239	1992	0.08183
47240	1992	0.09433
47241	1992	0.08267
47242	1992	0.08433
47243	1992	0.10075
47244	1992	0.09442
47245	1992	0.10567
47246	1992	0.08958
47247	1992	0.10517
47248	1992	0.06825
47249	1992	0.02158
47250	1992	0.23470
48139	1992	0.12933
48140	1992	0.08867
48141	1992	0.14303
48142	1992	0.09875
48143	1992	0.09158
48144	1992	0.06675
48145	1992	0.05817
48146	1992	0.05383
48147	1992	0.12592
48148	1992	0.09517
48149	1992	0.17375
48150	1992	0.28142
48151	1992	0.16392
48152	1992	0.12608
48153	1992	0.20317
48154	1992	0.17508
48155	1992	0.05158
48156	1992	0.02842
48157	1992	0.04358
48158	1992	0.04408
48159	1992	0.04717
48160	1992	0.04925
48161	1992	0.09867
48162	1992	0.15750
48163	1992	0.29975
48164	1992	0.37142
48165	1992	0.25575
48166	1992	0.34075
48167	1992	0.31342
48168	1992	0.35383
48169	1992	0.37417
48170	1992	0.31692
48171	1992	0.03567
48172	1992	0.09333
48173	1992	0.10933
48174	1992	0.11467
48175	1992	0.08900
48176	1992	0.06942
48177	1992	0.11558
48178	1992	0.10667
48179	1992	0.16683
48180	1992	0.08858
48181	1992	0.06683
48182	1992	0.07417
48183	1992	0.09342
48184	1992	0.03867
48185	1992	0.06612
48186	1992	0.05042
48187	1992	0.05700
48188	1992	0.07725
48189	1992	0.08483
48190	1992	0.05958
48191	1992	0.06475
48192	1992	0.06200
48193	1992	0.06625
48194	1992	0.06658
48195	1992	0.06125
48196	1992	0.11517
48197	1992	0.05875
48198	1992	0.05733
48199	1992	0.06442
48200	1992	0.06983
48201	1992	0.05992
48202	1992	0.05592
48203	1992	0.12058
48204	1992	0.03842
48205	1992	0.04650
48206	1992	0.09650
48207	1992	0.09142
48208	1992	0.07983
48213	1992	0.04283
48214	1992	0.06358
48215	1992	0.04333
48216	1992	0.04317
48217	1992	0.09700
48218	1992	0.08892
48219	1992	0.07317
48220	1992	0.06942
48221	1992	0.08992
48222	1992	0.07742
48232	1992	0.07450
48233	1992	0.09553
48234	1992	0.13475
48235	1992	0.09050
48236	1992	0.09392
48237	1992	0.09117
48238	1992	0.07242
48239	1992	0.05625
48240	1992	0.07908
48241	1992	0.07842
48242	1992	0.06217
48243	1992	0.07300
48244	1992	0.08558
48245	1992	0.09542
48246	1992	0.11533
48247	1992	0.12008
48248	1992	0.07850
48249	1992	0.09800
48250	1992	0.06112
49139	1992	0.12717
49140	1992	0.10692
49141	1992	0.09092
49142	1992	0.07442
49143	1992	0.07450
49144	1992	0.06583
49145	1992	0.05325
49146	1992	0.04258
49147	1992	0.10050
49148	1992	0.12183
49149	1992	0.24717
49150	1992	0.22175
49151	1992	0.28092
49152	1992	0.06367
49153	1992	0.15525
49154	1992	0.12542
49155	1992	0.22883
49156	1992	0.06758
49157	1992	0.04558
49158	1992	0.06417
49159	1992	0.04325
49160	1992	0.12067
49161	1992	0.26525
49162	1992	0.32892
49163	1992	0.37933
49164	1992	0.38883
49165	1992	0.32025
49166	1992	0.26908
49167	1992	0.32225
49168	1992	0.35550
49169	1992	0.37342
49170	1992	0.28725
49171	1992	0.12500
49172	1992	0.05017
49173	1992	0.08783
49174	1992	0.04533
49175	1992	0.06392
49176	1992	0.07100
49177	1992	0.08700
49178	1992	0.09050
49179	1992	0.11442
49180	1992	0.09950
49181	1992	0.12433
49182	1992	0.06675
49183	1992	0.03517
49184	1992	0.05375
49185	1992	0.04575
49186	1992	0.05408
49187	1992	0.05975
49188	1992	0.04083
49189	1992	0.04350
49190	1992	0.05233
49191	1992	0.06592
49192	1992	0.06083
49193	1992	0.05892
49194	1992	0.06608
49195	1992	0.05467
49196	1992	0.04642
49197	1992	0.06333
49198	1992	0.06325
49199	1992	0.05358
49200	1992	0.05825
49201	1992	0.04725
49202	1992	0.11300
49203	1992	0.05850
49204	1992	0.10658
49205	1992	0.09750
49206	1992	0.04375
49207	1992	0.03917
49208	1992	0.09533
49209	1992	0.02950
49213	1992	0.05150
49214	1992	0.05550
49215	1992	0.04450
49216	1992	0.05917
49217	1992	0.04100
49218	1992	0.04117
49219	1992	0.09633
49220	1992	0.07575
49221	1992	0.08300
49222	1992	0.09500
49223	1992	0.08250
49224	1992	0.07650
49225	1992	0.07483
49226	1992	0.10958
49228	1992	0.09217
49229	1992	0.09850
49230	1992	0.09808
49231	1992	0.08142
49232	1992	0.08708
49233	1992	0.11658
49234	1992	0.12367
49235	1992	0.11408
49236	1992	0.12108
49237	1992	0.09842
49238	1992	0.09242
49239	1992	0.07492
49240	1992	0.07658
49241	1992	0.06642
49242	1992	0.06633
49243	1992	0.05842
49244	1992	0.06858
49245	1992	0.09383
49246	1992	0.11425
49247	1992	0.10867
49248	1992	0.10208
49249	1992	0.04750
49250	1992	0.04267
49251	1992	0.07617
50138	1992	0.05925
50139	1992	0.08833
50140	1992	0.13875
50141	1992	0.14767
50142	1992	0.06208
50143	1992	0.15700
50144	1992	0.02192
50145	1992	0.05717
50146	1992	0.04858
50147	1992	0.11467
50148	1992	0.13667
50149	1992	0.16742
50150	1992	0.20592
50151	1992	0.19642
50152	1992	0.08450
50153	1992	0.05367
50154	1992	0.11083
50155	1992	0.22417
50156	1992	0.17608
50157	1992	0.07892
50158	1992	0.08967
50159	1992	0.10225
50160	1992	0.24442
50161	1992	0.27100
50162	1992	0.34667
50163	1992	0.26275
50164	1992	0.27533
50165	1992	0.29858
50166	1992	0.24500
50167	1992	0.28508
50168	1992	0.21300
50169	1992	0.25425
50170	1992	0.25892
50171	1992	0.06075
50172	1992	0.04333
50173	1992	0.08992
50174	1992	0.05858
50175	1992	0.06625
50176	1992	0.06750
50177	1992	0.13483
50178	1992	0.07150
50179	1992	0.11870
50180	1992	0.09958
50181	1992	0.09792
50182	1992	0.08350
50183	1992	0.04158
50184	1992	0.06333
50185	1992	0.08000
50186	1992	0.05458
50187	1992	0.06317
50188	1992	0.04900
50189	1992	0.04775
50190	1992	0.07337
50191	1992	0.06708
50192	1992	0.06567
50193	1992	0.05758
50194	1992	0.05417
50195	1992	0.06125
50196	1992	0.06750
50197	1992	0.06125
50198	1992	0.06258
50199	1992	0.06200
50200	1992	0.03683
50201	1992	0.10033
50202	1992	0.05075
50203	1992	0.10762
50204	1992	0.05858
50205	1992	0.04150
50206	1992	0.05050
50207	1992	0.06333
50208	1992	0.05033
50209	1992	0.08750
50210	1992	0.08617
50213	1992	0.11292
50214	1992	0.06500
50215	1992	0.05675
50216	1992	0.04850
50217	1992	0.04108
50218	1992	0.06967
50219	1992	0.05408
50220	1992	0.07325
50221	1992	0.08583
50222	1992	0.09067
50223	1992	0.07108
50224	1992	0.07267
50225	1992	0.09767
50226	1992	0.08458
50227	1992	0.06350
50228	1992	0.07958
50229	1992	0.07800
50230	1992	0.09300
50231	1992	0.07817
50232	1992	0.05925
50233	1992	0.07958
50234	1992	0.06933
50235	1992	0.14208
50236	1992	0.12542
50237	1992	0.10475
50238	1992	0.09125
50239	1992	0.07692
50240	1992	0.07700
50241	1992	0.07433
50242	1992	0.06267
50243	1992	0.05092
50244	1992	0.06233
50245	1992	0.06908
50246	1992	0.08492
50247	1992	0.12792
50248	1992	0.11450
50249	1992	0.11383
50250	1992	0.12917
50251	1992	0.04800
50252	1992	0.06033
50253	1992	0.06892
50254	1992	0.19442
51137	1992	0.07050
51138	1992	0.08317
51139	1992	0.11083
51140	1992	0.18250
51141	1992	0.09017
51142	1992	0.07575
51143	1992	0.11175
51144	1992	0.04467
51145	1992	0.05658
51146	1992	0.07292
51147	1992	0.05242
51148	1992	0.19142
51149	1992	0.09300
51150	1992	0.10875
51151	1992	0.09025
51152	1992	0.06433
51153	1992	0.05158
51154	1992	0.04492
51155	1992	0.12467
51156	1992	0.12217
51157	1992	0.08233
51158	1992	0.06750
51159	1992	0.14225
51160	1992	0.32550
51161	1992	0.26600
51162	1992	0.32258
51163	1992	0.28333
51164	1992	0.31308
51165	1992	0.13658
51166	1992	0.12575
51167	1992	0.13225
51168	1992	0.12500
51169	1992	0.15092
51170	1992	0.12867
51171	1992	0.05025
51172	1992	0.04467
51173	1992	0.08408
51174	1992	0.05875
51175	1992	0.06100
51176	1992	0.12800
51177	1992	0.08350
51178	1992	0.07675
51179	1992	0.07408
51180	1992	0.13367
51181	1992	0.06850
51182	1992	0.04900
51183	1992	0.06517
51184	1992	0.05725
51185	1992	0.06950
51186	1992	0.07425
51187	1992	0.03733
51188	1992	0.04242
51189	1992	0.05458
51190	1992	0.04933
51191	1992	0.03067
51192	1992	0.05908
51193	1992	0.03742
51194	1992	0.05317
51195	1992	0.03925
51196	1992	0.04650
51197	1992	0.05233
51198	1992	0.04850
51199	1992	0.05992
51200	1992	0.05725
51201	1992	0.08625
51202	1992	0.09242
51203	1992	0.06358
51204	1992	0.06750
51205	1992	0.06433
51206	1992	0.06025
51207	1992	0.05683
51208	1992	0.04658
51209	1992	0.04283
51210	1992	0.04450
51211	1992	0.04675
51212	1992	0.06642
51213	1992	0.06325
51214	1992	0.06795
51215	1992	0.06333
51216	1992	0.05442
51217	1992	0.07117
51218	1992	0.04267
51219	1992	0.06900
51220	1992	0.07358
51221	1992	0.07375
51222	1992	0.10725
51223	1992	0.09167
51224	1992	0.07442
51225	1992	0.06600
51226	1992	0.08867
51227	1992	0.07767
51228	1992	0.06633
51229	1992	0.08358
51230	1992	0.08725
51231	1992	0.09217
51232	1992	0.07492
51233	1992	0.06775
51234	1992	0.05600
51235	1992	0.05283
51236	1992	0.13383
51237	1992	0.13225
51238	1992	0.11217
51239	1992	0.10392
51240	1992	0.08033
51241	1992	0.09208
51242	1992	0.08283
51243	1992	0.07258
51244	1992	0.06042
51245	1992	0.06842
51246	1992	0.07675
51247	1992	0.09450
51248	1992	0.09225
51249	1992	0.14175
51250	1992	0.12858
51251	1992	0.10208
51252	1992	0.07703
51253	1992	0.09992
51254	1992	0.11167
51255	1992	0.07133
52136	1992	0.13717
52137	1992	0.08125
52138	1992	0.10425
52139	1992	0.14400
52140	1992	0.18442
52141	1992	0.07608
52142	1992	0.05000
52143	1992	0.12200
52144	1992	0.13908
52145	1992	0.08342
52146	1992	0.06475
52147	1992	0.05892
52148	1992	0.07133
52149	1992	0.12775
52150	1992	0.05675
52151	1992	0.05283
52152	1992	0.05600
52153	1992	0.04925
52154	1992	0.04183
52155	1992	0.11558
52156	1992	0.07342
52157	1992	0.12875
52158	1992	0.20467
52159	1992	0.29917
52160	1992	0.20683
52161	1992	0.29142
52162	1992	0.27583
52163	1992	0.22975
52164	1992	0.16217
52165	1992	0.08758
52166	1992	0.08058
52167	1992	0.08992
52168	1992	0.06520
52169	1992	0.07053
52170	1992	0.03367
52171	1992	0.03617
52172	1992	0.04092
52173	1992	0.04525
52174	1992	0.04483
52175	1992	0.04617
52176	1992	0.03442
52177	1992	0.14367
52178	1992	0.10042
52179	1992	0.08383
52180	1992	0.11958
52181	1992	0.13900
52182	1992	0.09050
52183	1992	0.09342
52184	1992	0.10575
52185	1992	0.04000
52186	1992	0.08450
52187	1992	0.06975
52188	1992	0.04383
52189	1992	0.05667
52190	1992	0.05367
52191	1992	0.03808
52192	1992	0.05992
52193	1992	0.05725
52194	1992	0.04258
52195	1992	0.04517
52196	1992	0.05867
52197	1992	0.03333
52198	1992	0.04008
52199	1992	0.06292
52200	1992	0.05167
52201	1992	0.04750
52202	1992	0.03467
52203	1992	0.06075
52204	1992	0.06758
52205	1992	0.07233
52206	1992	0.07467
52207	1992	0.05833
52208	1992	0.04892
52209	1992	0.03450
52210	1992	0.04967
52211	1992	0.04583
52212	1992	0.06092
52213	1992	0.07425
52214	1992	0.05533
52215	1992	0.04550
52216	1992	0.06000
52217	1992	0.06717
52218	1992	0.05617
52219	1992	0.04192
52220	1992	0.07367
52221	1992	0.08633
52222	1992	0.07692
52223	1992	0.07733
52224	1992	0.06433
52225	1992	0.05975
52226	1992	0.07200
52227	1992	0.09442
52228	1992	0.11267
52229	1992	0.08033
52230	1992	0.09425
52231	1992	0.08400
52232	1992	0.07683
52233	1992	0.08017
52234	1992	0.07592
52235	1992	0.10192
52236	1992	0.04233
52237	1992	0.07658
52238	1992	0.09783
52239	1992	0.06650
52240	1992	0.09325
52241	1992	0.11283
52242	1992	0.08092
52243	1992	0.11058
52244	1992	0.08567
52245	1992	0.08592
52246	1992	0.07108
52247	1992	0.08158
52248	1992	0.08342
52249	1992	0.10608
52250	1992	0.12292
52251	1992	0.13592
52252	1992	0.10033
52253	1992	0.09350
52254	1992	0.10317
52255	1992	0.09108
53134	1992	0.29475
53135	1992	0.18600
53136	1992	0.11450
53137	1992	0.11325
53138	1992	0.14700
53139	1992	0.09758
53140	1992	0.17133
53141	1992	0.09250
53142	1992	0.06000
53143	1992	0.11658
53144	1992	0.10683
53145	1992	0.09250
53146	1992	0.07417
53147	1992	0.06683
53148	1992	0.12900
53149	1992	0.19933
53150	1992	0.18400
53151	1992	0.05192
53152	1992	0.04692
53153	1992	0.04417
53154	1992	0.04383
53155	1992	0.08283
53156	1992	0.15450
53157	1992	0.24025
53158	1992	0.24400
53159	1992	0.30967
53160	1992	0.27583
53161	1992	0.25767
53162	1992	0.23208
53163	1992	0.08267
53164	1992	0.05975
53165	1992	0.05717
53166	1992	0.04867
53167	1992	0.03717
53168	1992	0.03308
53169	1992	0.06795
53170	1992	0.03358
53171	1992	0.03533
53172	1992	0.04283
53173	1992	0.04575
53174	1992	0.03825
53175	1992	0.09108
53176	1992	0.10392
53177	1992	0.08650
53178	1992	0.06983
53179	1992	0.07075
53180	1992	0.10933
53181	1992	0.10100
53182	1992	0.08017
53183	1992	0.08650
53184	1992	0.07537
53185	1992	0.04317
53186	1992	0.07442
53187	1992	0.06433
53188	1992	0.07242
53189	1992	0.03475
53190	1992	0.05883
53191	1992	0.04867
53192	1992	0.04975
53193	1992	0.06342
53194	1992	0.04175
53195	1992	0.07058
53196	1992	0.05383
53197	1992	0.03108
53198	1992	0.03083
53199	1992	0.04342
53200	1992	0.06767
53201	1992	0.05142
53202	1992	0.05308
53203	1992	0.04683
53204	1992	0.10692
53205	1992	0.07900
53206	1992	0.06942
53207	1992	0.07167
53208	1992	0.06933
53209	1992	0.04233
53210	1992	0.04358
53211	1992	0.08795
53212	1992	0.09733
53213	1992	0.05717
53214	1992	0.04425
53215	1992	0.06817
53216	1992	0.12058
53217	1992	0.07475
53218	1992	0.05233
53219	1992	0.04142
53220	1992	0.07017
53221	1992	0.07092
53222	1992	0.09825
53223	1992	0.07517
53224	1992	0.08217
53225	1992	0.06192
[truncated: 39,738 more rows]
