# Supplementary material for: Trend Patterns of Vegetative Coverage and Their Underlying Causes in the Deserts of Northwest China over 1982 – 2008
Source: PLoS One. 2015 May 11;10(5):e0126044. doi: 10.1371/journal.pone.0126044 (PMC4427295; doi:10.1371/journal.pone.0126044)
Supplement: S1 Dataset — (ZIP) [file pone.0126044.s001.zip › S1_data/NDVI/NDVI_1993.txt]

21143	1993	0.07525
21144	1993	0.06858
21149	1993	0.11167
21150	1993	0.05900
21151	1993	0.05450
22143	1993	0.05442
22144	1993	0.05692
22145	1993	0.11333
22148	1993	0.06033
22149	1993	0.10267
22150	1993	0.06258
22151	1993	0.10708
22152	1993	0.06225
22153	1993	0.11967
22169	1993	0.14350
22170	1993	0.03942
22171	1993	0.08995
23142	1993	0.11283
23143	1993	0.15400
23144	1993	0.05767
23145	1993	0.10183
23146	1993	0.07283
23147	1993	0.04642
23148	1993	0.05292
23149	1993	0.04575
23150	1993	0.06008
23151	1993	0.05175
23152	1993	0.05717
23153	1993	0.05933
23154	1993	0.07917
23169	1993	0.11475
23170	1993	0.06300
23171	1993	0.08625
24142	1993	0.12758
24143	1993	0.14575
24144	1993	0.06542
24145	1993	0.04767
24146	1993	0.07358
24147	1993	0.07817
24148	1993	0.07442
24149	1993	0.04675
24150	1993	0.06858
24151	1993	0.07708
24152	1993	0.04842
24153	1993	0.04708
24154	1993	0.07200
24169	1993	0.15675
24170	1993	0.11833
24171	1993	0.08142
24172	1993	0.10883
25141	1993	0.18800
25142	1993	0.20950
25143	1993	0.15775
25144	1993	0.08058
25145	1993	0.03808
25146	1993	0.04325
25147	1993	0.08075
25148	1993	0.06817
25149	1993	0.11342
25150	1993	0.06092
25151	1993	0.07392
25152	1993	0.06425
25153	1993	0.05500
25169	1993	0.16433
25170	1993	0.12092
25171	1993	0.10008
25172	1993	0.10392
25173	1993	0.09182
26139	1993	0.17600
26140	1993	0.13075
26141	1993	0.12008
26142	1993	0.07083
26143	1993	0.09833
26144	1993	0.05125
26145	1993	0.03708
26146	1993	0.03992
26147	1993	0.04667
26148	1993	0.05925
26149	1993	0.07275
26150	1993	0.08167
26151	1993	0.08667
26152	1993	0.06617
26153	1993	0.06092
26170	1993	0.03517
26171	1993	0.12092
26172	1993	0.08575
26173	1993	0.12792
27138	1993	0.18920
27139	1993	0.11325
27140	1993	0.08808
27141	1993	0.08083
27142	1993	0.11292
27143	1993	0.07958
27144	1993	0.08808
27145	1993	0.07800
27146	1993	0.10383
27147	1993	0.04625
27148	1993	0.03975
27149	1993	0.07467
27150	1993	0.06642
27151	1993	0.08808
27152	1993	0.06792
27153	1993	0.08217
27154	1993	0.09008
27165	1993	0.07317
27166	1993	0.09167
27169	1993	0.13758
27170	1993	0.08925
27171	1993	0.11150
27172	1993	0.13592
27173	1993	0.13528
28137	1993	0.10967
28138	1993	0.10920
28139	1993	0.12058
28140	1993	0.08850
28141	1993	0.09533
28142	1993	0.11208
28143	1993	0.10583
28144	1993	0.08458
28145	1993	0.08242
28146	1993	0.05808
28147	1993	0.09842
28148	1993	0.05375
28149	1993	0.07758
28150	1993	0.09758
28151	1993	0.05867
28152	1993	0.07975
28153	1993	0.07042
28154	1993	0.08600
28159	1993	0.07783
28160	1993	0.10867
28161	1993	0.07833
28163	1993	0.08425
28164	1993	0.13408
28165	1993	0.13508
28166	1993	0.06167
28167	1993	0.09225
28168	1993	0.12258
28169	1993	0.06558
28170	1993	0.06300
28171	1993	0.06567
28172	1993	0.07500
28173	1993	0.06133
28174	1993	0.11112
29137	1993	0.06895
29138	1993	0.11450
29139	1993	0.10783
29140	1993	0.07442
29141	1993	0.08058
29142	1993	0.10275
29143	1993	0.09300
29144	1993	0.09925
29145	1993	0.07850
29146	1993	0.06775
29147	1993	0.08933
29148	1993	0.08750
29149	1993	0.05042
29150	1993	0.11342
29151	1993	0.08125
29152	1993	0.08183
29153	1993	0.08767
29154	1993	0.10058
29155	1993	0.10342
29157	1993	0.07367
29158	1993	0.10450
29159	1993	0.09467
29160	1993	0.07883
29161	1993	0.08900
29162	1993	0.08167
29163	1993	0.07450
29164	1993	0.07058
29165	1993	0.06175
29166	1993	0.05025
29167	1993	0.10708
29168	1993	0.12042
29169	1993	0.06950
29170	1993	0.05525
29171	1993	0.05342
29172	1993	0.08108
29173	1993	0.12817
29174	1993	0.14792
29175	1993	0.10462
29176	1993	0.05183
29177	1993	0.10867
30137	1993	0.21433
30138	1993	0.10437
30139	1993	0.08800
30140	1993	0.08945
30141	1993	0.10875
30142	1993	0.09225
30143	1993	0.08575
30144	1993	0.09442
30145	1993	0.07225
30146	1993	0.07308
30147	1993	0.05792
30148	1993	0.09875
30149	1993	0.10008
30150	1993	0.04433
30151	1993	0.06258
30152	1993	0.06892
30153	1993	0.07242
30154	1993	0.06925
30155	1993	0.09525
30156	1993	0.10208
30157	1993	0.08342
30158	1993	0.08950
30159	1993	0.07700
30160	1993	0.05775
30161	1993	0.07883
30162	1993	0.07508
30163	1993	0.06967
30164	1993	0.05567
30165	1993	0.07017
30166	1993	0.05667
30167	1993	0.06150
30168	1993	0.06942
30169	1993	0.08367
30170	1993	0.08108
30171	1993	0.08025
30172	1993	0.11400
30173	1993	0.08758
30174	1993	0.11567
30175	1993	0.13500
30176	1993	0.08817
30177	1993	0.09987
31137	1993	0.26717
31138	1993	0.13308
31139	1993	0.08258
31140	1993	0.07425
31141	1993	0.09250
31142	1993	0.09458
31143	1993	0.11233
31144	1993	0.08475
31145	1993	0.11850
31146	1993	0.11425
31147	1993	0.10950
31148	1993	0.06050
31149	1993	0.03933
31150	1993	0.10267
31151	1993	0.03633
31152	1993	0.05100
31153	1993	0.06533
31154	1993	0.06625
31155	1993	0.05658
31156	1993	0.07958
31157	1993	0.07575
31158	1993	0.09817
31159	1993	0.14700
31160	1993	0.11983
31161	1993	0.08175
31162	1993	0.09475
31163	1993	0.11692
31164	1993	0.07933
31165	1993	0.12008
31166	1993	0.07492
31167	1993	0.05433
31168	1993	0.07283
31169	1993	0.08175
31170	1993	0.08333
31171	1993	0.06950
31172	1993	0.07775
31173	1993	0.06575
31174	1993	0.08800
31175	1993	0.14192
31176	1993	0.06925
31177	1993	0.10837
31184	1993	0.08245
31185	1993	0.07545
31186	1993	0.08178
32137	1993	0.34075
32138	1993	0.12692
32139	1993	0.10033
32140	1993	0.09717
32141	1993	0.08675
32142	1993	0.08383
32143	1993	0.10150
32144	1993	0.10492
32145	1993	0.09133
32146	1993	0.11767
32147	1993	0.14733
32148	1993	0.11992
32149	1993	0.05883
32150	1993	0.04850
32151	1993	0.05425
32152	1993	0.09950
32153	1993	0.10242
32154	1993	0.05867
32155	1993	0.06067
32156	1993	0.05458
32157	1993	0.06742
32158	1993	0.10667
32159	1993	0.13067
32160	1993	0.02887
32161	1993	0.03828
32162	1993	0.08375
32163	1993	0.10367
32164	1993	0.07508
32165	1993	0.07417
32166	1993	0.08133
32167	1993	0.09733
32168	1993	0.09700
32169	1993	0.08425
32170	1993	0.09708
32171	1993	0.05892
32172	1993	0.07750
32173	1993	0.05142
32174	1993	0.04200
32175	1993	0.07975
32176	1993	0.04900
32177	1993	0.08750
32178	1993	0.08258
32179	1993	0.06083
32180	1993	0.05242
32182	1993	0.03533
32183	1993	0.11053
32184	1993	0.10387
32185	1993	0.08312
32186	1993	0.08295
32187	1993	0.07403
32188	1993	0.07628
33136	1993	0.34650
33137	1993	0.26892
33138	1993	0.22925
33139	1993	0.10783
33140	1993	0.08867
33141	1993	0.09217
33142	1993	0.08675
33143	1993	0.07075
33144	1993	0.09395
33145	1993	0.10875
33146	1993	0.08745
33147	1993	0.08067
33148	1993	0.14125
33149	1993	0.09825
33150	1993	0.10883
33151	1993	0.09042
33152	1993	0.04192
33153	1993	0.03962
33154	1993	0.11567
33155	1993	0.06558
33156	1993	0.09920
33157	1993	0.11925
33158	1993	0.05033
33159	1993	0.11575
33160	1993	0.06725
33161	1993	0.05792
33162	1993	0.10125
33163	1993	0.09262
33164	1993	0.05075
33165	1993	0.08708
33166	1993	0.08000
33167	1993	0.05108
33168	1993	0.09650
33169	1993	0.13267
33170	1993	0.10617
33171	1993	0.08717
33172	1993	0.05842
33173	1993	0.04467
33174	1993	0.06725
33175	1993	0.05533
33176	1993	0.06117
33177	1993	0.05050
33178	1993	0.05667
33179	1993	0.04662
33180	1993	0.06150
33181	1993	0.05608
33182	1993	0.05375
33183	1993	0.09058
33184	1993	0.08333
33185	1993	0.08087
33186	1993	0.07053
33187	1993	0.05828
33188	1993	0.08095
33189	1993	0.06682
34136	1993	0.23375
34137	1993	0.26150
34138	1993	0.22092
34139	1993	0.13025
34140	1993	0.08900
34141	1993	0.11033
34142	1993	0.10633
34143	1993	0.08083
34144	1993	0.06692
34145	1993	0.10017
34146	1993	0.08442
34147	1993	0.07833
34148	1993	0.08900
34149	1993	0.16750
34150	1993	0.12325
34151	1993	0.11092
34152	1993	0.11592
34153	1993	0.14283
34154	1993	0.06392
34155	1993	0.07942
34156	1993	0.05833
34157	1993	0.08542
34158	1993	0.06883
34159	1993	0.07758
34160	1993	0.04433
34161	1993	0.05533
34162	1993	0.13508
34163	1993	0.12117
34164	1993	0.07117
34165	1993	0.09442
34166	1993	0.07767
34167	1993	0.12767
34168	1993	0.05992
34169	1993	0.06342
34170	1993	0.10417
34171	1993	0.08667
34172	1993	0.05175
34173	1993	0.07178
34174	1993	0.06425
34175	1993	0.04112
34176	1993	0.03533
34177	1993	0.04108
34178	1993	0.04392
34179	1993	0.03792
34180	1993	0.05600
34181	1993	0.05025
34182	1993	0.10883
34183	1993	0.10208
34184	1993	0.04642
34185	1993	0.08433
34186	1993	0.02450
34187	1993	0.07517
34188	1993	0.07778
34189	1993	0.08228
35136	1993	0.11258
35137	1993	0.14153
35138	1993	0.15283
35139	1993	0.15067
35140	1993	0.07542
35141	1993	0.07667
35142	1993	0.12658
35143	1993	0.07978
35144	1993	0.07983
35145	1993	0.06917
35146	1993	0.06300
35147	1993	0.04825
35148	1993	0.05192
35149	1993	0.04667
35150	1993	0.06100
35151	1993	0.10300
35152	1993	0.11983
35153	1993	0.11492
35154	1993	0.13733
35155	1993	0.09008
35156	1993	0.05533
35157	1993	0.09825
35158	1993	0.10533
35159	1993	0.08217
35160	1993	0.09433
35161	1993	0.11067
35162	1993	0.08467
35163	1993	0.12183
35164	1993	0.11833
35165	1993	0.10925
35166	1993	0.09417
35167	1993	0.13042
35168	1993	0.08567
35169	1993	0.10142
35170	1993	0.06092
35171	1993	0.09125
35172	1993	0.05233
35173	1993	0.05667
35174	1993	0.03817
35175	1993	0.05383
35176	1993	0.06850
35177	1993	0.05083
35178	1993	0.04758
35179	1993	0.03800
35180	1993	0.04467
35181	1993	0.09733
35182	1993	0.10183
35183	1993	0.09242
35184	1993	0.05317
35185	1993	0.04408
35186	1993	0.04800
35187	1993	0.09667
35188	1993	0.08837
35189	1993	0.09153
35190	1993	0.09553
36134	1993	0.12950
36135	1993	0.18650
36136	1993	0.14283
36137	1993	0.13442
36138	1993	0.08625
36139	1993	0.12708
36140	1993	0.07017
36141	1993	0.09183
36142	1993	0.15400
36143	1993	0.15650
36144	1993	0.09683
36145	1993	0.05675
36146	1993	0.06517
36147	1993	0.07550
36148	1993	0.05225
36149	1993	0.02200
36150	1993	0.05100
36151	1993	0.05167
36152	1993	0.05283
36153	1993	0.09578
36154	1993	0.12067
36155	1993	0.10575
36156	1993	0.15367
36157	1993	0.07158
36158	1993	0.09267
36159	1993	0.05637
36160	1993	0.09342
36161	1993	0.12550
36162	1993	0.11983
36163	1993	0.09417
36164	1993	0.09692
36165	1993	0.12058
36166	1993	0.10975
36167	1993	0.12937
36168	1993	0.16233
36169	1993	0.11992
36170	1993	0.06183
36171	1993	0.10108
36172	1993	0.11250
36173	1993	0.06233
36174	1993	0.08600
36175	1993	0.08400
36176	1993	0.06292
36177	1993	0.08208
36178	1993	0.11500
36179	1993	0.10533
36180	1993	0.03975
36181	1993	0.03270
36182	1993	0.04808
36183	1993	0.02808
36184	1993	0.09008
36185	1993	0.04825
36186	1993	0.06200
36187	1993	0.12217
36188	1993	0.02508
36189	1993	0.06415
36190	1993	0.08487
36191	1993	0.06778
37134	1993	0.18033
37135	1993	0.08075
37136	1993	0.09750
37137	1993	0.12242
37138	1993	0.10683
37139	1993	0.09608
37140	1993	0.08992
37141	1993	0.09783
37142	1993	0.12800
37143	1993	0.11350
37144	1993	0.09475
37145	1993	0.15958
37146	1993	0.06825
37147	1993	0.07008
37148	1993	0.06583
37149	1993	0.12250
37150	1993	0.02275
37151	1993	0.04992
37152	1993	0.04233
37153	1993	0.05575
37154	1993	0.06725
37155	1993	0.08783
37156	1993	0.15078
37157	1993	0.14575
37158	1993	0.06142
37159	1993	0.10467
37160	1993	0.11133
37161	1993	0.14533
37162	1993	0.15042
37163	1993	0.10708
37164	1993	0.07008
37165	1993	0.13425
37166	1993	0.08025
37167	1993	0.12850
37168	1993	0.10817
37169	1993	0.13542
37170	1993	0.13367
37171	1993	0.09842
37172	1993	0.07325
37173	1993	0.08383
37174	1993	0.12628
37175	1993	0.10042
37176	1993	0.06800
37177	1993	0.06808
37178	1993	0.10700
37179	1993	0.04133
37180	1993	0.10875
37181	1993	0.05067
37182	1993	0.10350
37183	1993	0.03025
37184	1993	0.04550
37185	1993	0.11200
37186	1993	0.10658
37187	1993	0.05683
37188	1993	0.04742
37189	1993	0.03850
37190	1993	0.08150
37191	1993	0.07012
37192	1993	0.06745
38135	1993	0.09583
38136	1993	0.05500
38137	1993	0.12308
38138	1993	0.11317
38139	1993	0.12775
38140	1993	0.08633
38141	1993	0.08842
38142	1993	0.13033
38143	1993	0.16200
38144	1993	0.08542
38145	1993	0.09575
38146	1993	0.08400
38147	1993	0.06217
38148	1993	0.05167
38149	1993	0.15883
38150	1993	0.28892
38151	1993	0.12292
38152	1993	0.15000
38153	1993	0.03292
38154	1993	0.05183
38155	1993	0.05778
38156	1993	0.10892
38157	1993	0.14925
38158	1993	0.09150
38159	1993	0.09725
38160	1993	0.09742
38161	1993	0.09875
38162	1993	0.11075
38163	1993	0.11883
38164	1993	0.07633
38165	1993	0.13133
38166	1993	0.14158
38167	1993	0.07717
38168	1993	0.09058
38169	1993	0.09700
38170	1993	0.10462
38171	1993	0.08758
38172	1993	0.08958
38173	1993	0.09558
38174	1993	0.11083
38175	1993	0.09567
38176	1993	0.09817
38177	1993	0.06350
38178	1993	0.06558
38179	1993	0.06200
38180	1993	0.06425
38181	1993	0.08725
38182	1993	0.04558
38183	1993	0.04275
38184	1993	0.03708
38185	1993	0.02950
38186	1993	0.09400
38187	1993	0.03925
38188	1993	0.09867
38189	1993	0.04983
38190	1993	0.05008
38191	1993	0.10717
38192	1993	0.10133
38193	1993	0.07520
39136	1993	0.12783
39137	1993	0.14783
39138	1993	0.11508
39139	1993	0.11250
39140	1993	0.11833
39141	1993	0.13317
39142	1993	0.16617
39143	1993	0.12258
39144	1993	0.12175
39145	1993	0.09183
39146	1993	0.06442
39147	1993	0.07092
39148	1993	0.26617
39149	1993	0.07808
39150	1993	0.27967
39151	1993	0.17767
39152	1993	0.19192
39153	1993	0.12967
39154	1993	0.08008
39155	1993	0.04275
39156	1993	0.04967
39157	1993	0.14100
39158	1993	0.13000
39159	1993	0.09033
39160	1993	0.09042
39161	1993	0.11250
39162	1993	0.16408
39163	1993	0.14550
39164	1993	0.10733
39165	1993	0.09208
39166	1993	0.08303
39167	1993	0.12675
39168	1993	0.13887
39169	1993	0.12717
39170	1993	0.14925
39171	1993	0.14983
39172	1993	0.11683
39173	1993	0.16350
39174	1993	0.07967
39175	1993	0.13358
39176	1993	0.18117
39177	1993	0.20142
39178	1993	0.04867
39179	1993	0.02133
39180	1993	0.06033
39181	1993	0.03825
39182	1993	0.03775
39183	1993	0.03175
39184	1993	0.04367
39185	1993	0.05942
39186	1993	0.03608
39187	1993	0.08658
39188	1993	0.03633
39189	1993	0.05325
39190	1993	0.12058
39191	1993	0.02808
39192	1993	0.10350
39193	1993	0.06062
39194	1993	0.06895
40135	1993	0.10592
40136	1993	0.12033
40137	1993	0.09908
40138	1993	0.11617
40139	1993	0.10458
40140	1993	0.10300
40141	1993	0.12525
40142	1993	0.10812
40143	1993	0.10808
40144	1993	0.09458
40145	1993	0.09108
40146	1993	0.07025
40147	1993	0.02892
40148	1993	0.19192
40149	1993	0.25783
40150	1993	0.34992
40151	1993	0.39842
40152	1993	0.31025
40153	1993	0.12917
40154	1993	0.07233
40155	1993	0.06500
40156	1993	0.07833
40157	1993	0.04033
40158	1993	0.09808
40159	1993	0.08683
40160	1993	0.13292
40161	1993	0.13783
40162	1993	0.16325
40163	1993	0.08842
40164	1993	0.07550
40165	1993	0.07608
40166	1993	0.07308
40167	1993	0.11283
40168	1993	0.13458
40169	1993	0.15712
40170	1993	0.18758
40171	1993	0.18667
40172	1993	0.18333
40173	1993	0.21703
40174	1993	0.21075
40175	1993	0.12417
40176	1993	0.15742
40177	1993	0.26933
40178	1993	0.22017
40179	1993	0.13633
40180	1993	0.04008
40181	1993	0.04192
40182	1993	0.03483
40183	1993	0.07750
40184	1993	0.06442
40185	1993	0.03508
40186	1993	0.12875
40187	1993	0.10017
40188	1993	0.10250
40189	1993	0.04750
40190	1993	0.04000
40191	1993	0.04425
40192	1993	0.11417
40193	1993	0.11467
40194	1993	0.06087
41135	1993	0.14075
41136	1993	0.10250
41137	1993	0.11400
41138	1993	0.12317
41139	1993	0.08467
41140	1993	0.08917
41141	1993	0.13692
41142	1993	0.11517
41143	1993	0.09908
41144	1993	0.08150
41145	1993	0.06583
41146	1993	0.13633
41147	1993	0.27275
41148	1993	0.30283
41149	1993	0.35950
41150	1993	0.31883
41151	1993	0.29825
41152	1993	0.34767
41153	1993	0.23300
41154	1993	0.04808
41155	1993	0.22425
41156	1993	0.22767
41157	1993	0.03808
41158	1993	0.10617
41159	1993	0.08133
41160	1993	0.10142
41161	1993	0.09658
41162	1993	0.12300
41163	1993	0.15233
41164	1993	0.11633
41165	1993	0.08958
41166	1993	0.06725
41167	1993	0.08008
41168	1993	0.10625
41169	1993	0.09350
41170	1993	0.12817
41171	1993	0.17042
41172	1993	0.14233
41173	1993	0.19258
41174	1993	0.20067
41175	1993	0.11325
41176	1993	0.11808
41177	1993	0.19500
41178	1993	0.14650
41179	1993	0.15708
41180	1993	0.12700
41181	1993	0.06967
41182	1993	0.04233
41183	1993	0.03000
41184	1993	0.03078
41185	1993	0.04742
41186	1993	0.04217
41187	1993	0.09758
41188	1993	0.08650
41189	1993	0.04508
41190	1993	0.09000
41191	1993	0.10608
41192	1993	0.08758
41193	1993	0.09767
41194	1993	0.06912
41195	1993	0.07237
41230	1993	0.08525
41231	1993	0.06048
41232	1993	0.07697
41233	1993	0.09192
41234	1993	0.09333
41235	1993	0.06942
41242	1993	0.08170
41243	1993	0.10358
41244	1993	0.07850
42135	1993	0.11992
42136	1993	0.09617
42137	1993	0.08700
42138	1993	0.05517
42139	1993	0.07075
42140	1993	0.09125
42141	1993	0.11450
42142	1993	0.09742
42143	1993	0.07483
42144	1993	0.08700
42145	1993	0.08517
42146	1993	0.12825
42147	1993	0.19050
42148	1993	0.19375
42149	1993	0.34258
42150	1993	0.31150
42151	1993	0.30758
42152	1993	0.28008
42153	1993	0.24417
42154	1993	0.22108
42155	1993	0.28742
42156	1993	0.13592
42157	1993	0.24900
42158	1993	0.05000
42159	1993	0.07617
42160	1993	0.06608
42161	1993	0.07075
42162	1993	0.09983
42163	1993	0.09583
42164	1993	0.10775
42165	1993	0.10458
42166	1993	0.06317
42167	1993	0.05950
42168	1993	0.07133
42169	1993	0.06192
42170	1993	0.10300
42171	1993	0.13917
42172	1993	0.12775
42173	1993	0.12425
42174	1993	0.15142
42175	1993	0.11825
42176	1993	0.20725
42177	1993	0.14550
42178	1993	0.08858
42179	1993	0.12475
42180	1993	0.07950
42181	1993	0.06642
42182	1993	0.05850
42183	1993	0.04342
42184	1993	0.04033
42185	1993	0.05400
42186	1993	0.06425
42187	1993	0.04558
42188	1993	0.04650
42189	1993	0.05500
42190	1993	0.05533
42191	1993	0.04200
42192	1993	0.09058
42193	1993	0.04200
42194	1993	0.11800
42195	1993	0.05995
42229	1993	0.05850
42230	1993	0.10325
42231	1993	0.03700
42232	1993	0.07062
42233	1993	0.09367
42234	1993	0.07133
42235	1993	0.10120
42236	1993	0.08900
42237	1993	0.05925
42238	1993	0.10283
42239	1993	0.12550
42240	1993	0.06383
42241	1993	0.09200
42242	1993	0.08158
42243	1993	0.09683
42244	1993	0.08242
42245	1993	0.06908
42246	1993	0.07187
42247	1993	0.12958
42248	1993	0.17375
43135	1993	0.15983
43136	1993	0.13775
43137	1993	0.11242
43138	1993	0.13792
43139	1993	0.05958
43140	1993	0.11325
43141	1993	0.13925
43142	1993	0.11008
43143	1993	0.08292
43144	1993	0.06675
43145	1993	0.06283
43146	1993	0.07342
43147	1993	0.11550
43148	1993	0.21508
43149	1993	0.41683
43150	1993	0.36550
43151	1993	0.29875
43152	1993	0.26400
43153	1993	0.22608
43154	1993	0.15958
43155	1993	0.32783
43156	1993	0.07883
43157	1993	0.11817
43158	1993	0.18583
43159	1993	0.13275
43160	1993	0.05400
43161	1993	0.07117
43162	1993	0.07967
43163	1993	0.07175
43164	1993	0.07308
43165	1993	0.08200
43166	1993	0.06242
43167	1993	0.05458
43168	1993	0.10867
43169	1993	0.06208
43170	1993	0.07675
43171	1993	0.09158
43172	1993	0.09408
43173	1993	0.08825
43174	1993	0.08983
43175	1993	0.12200
43176	1993	0.18400
43177	1993	0.15917
43178	1993	0.11383
43179	1993	0.08208
43180	1993	0.09283
43181	1993	0.07058
43182	1993	0.09083
43183	1993	0.05558
43184	1993	0.05200
43185	1993	0.03583
43186	1993	0.11125
43187	1993	0.06550
43188	1993	0.06033
43189	1993	0.06850
43190	1993	0.04433
43191	1993	0.05058
43192	1993	0.11200
43193	1993	0.08053
43194	1993	0.07257
43195	1993	0.04000
43196	1993	0.04433
43229	1993	0.08792
43230	1993	0.08017
43231	1993	0.04708
43232	1993	0.07550
43233	1993	0.06892
43234	1993	0.07923
43235	1993	0.09542
43236	1993	0.07417
43237	1993	0.12925
43238	1993	0.08228
43239	1993	0.08625
43240	1993	0.05858
43241	1993	0.08050
43242	1993	0.08667
43243	1993	0.10000
43244	1993	0.09542
43245	1993	0.08462
43246	1993	0.09792
43247	1993	0.09817
43248	1993	0.24628
44137	1993	0.10217
44139	1993	0.12075
44140	1993	0.09375
44141	1993	0.12225
44142	1993	0.09467
44143	1993	0.06700
44144	1993	0.08025
44145	1993	0.06100
44146	1993	0.14533
44147	1993	0.24975
44148	1993	0.15850
44149	1993	0.33042
44150	1993	0.33408
44151	1993	0.30533
44152	1993	0.29583
44153	1993	0.17345
44154	1993	0.22025
44155	1993	0.13708
44156	1993	0.21667
44157	1993	0.06692
44158	1993	0.12858
44159	1993	0.20642
44160	1993	0.08383
44161	1993	0.05292
44162	1993	0.06233
44163	1993	0.05283
44164	1993	0.05683
44165	1993	0.04450
44166	1993	0.04675
44167	1993	0.04683
44168	1993	0.10892
44169	1993	0.06667
44170	1993	0.08350
44171	1993	0.07850
44172	1993	0.07850
44173	1993	0.06950
44174	1993	0.10092
44175	1993	0.10800
44176	1993	0.10508
44177	1993	0.12833
44178	1993	0.13592
44179	1993	0.10933
44180	1993	0.09792
44181	1993	0.08558
44182	1993	0.07075
44183	1993	0.06317
44184	1993	0.10858
44185	1993	0.05967
44186	1993	0.04217
44187	1993	0.07217
44188	1993	0.07050
44189	1993	0.07658
44190	1993	0.06400
44191	1993	0.06292
44192	1993	0.03808
44193	1993	0.05033
44194	1993	0.03975
44195	1993	0.04858
44196	1993	0.10833
44229	1993	0.06742
44230	1993	0.08842
44231	1993	0.04708
44232	1993	0.10575
44233	1993	0.05933
44234	1993	0.07117
44235	1993	0.09417
44236	1993	0.08233
44237	1993	0.10678
44238	1993	0.10575
44239	1993	0.09958
44240	1993	0.12342
44241	1993	0.07967
44242	1993	0.13867
44243	1993	0.09750
44244	1993	0.13358
44245	1993	0.13695
44246	1993	0.07367
44247	1993	0.09092
44248	1993	0.08042
44249	1993	0.20987
45139	1993	0.12367
45140	1993	0.09242
45141	1993	0.12492
45142	1993	0.06392
45143	1993	0.11542
45144	1993	0.08775
45145	1993	0.07408
45146	1993	0.17733
45147	1993	0.21800
45148	1993	0.10242
45149	1993	0.14242
45150	1993	0.31608
45151	1993	0.28933
45152	1993	0.29683
45153	1993	0.18608
45154	1993	0.22050
45155	1993	0.10992
45156	1993	0.11042
45157	1993	0.11820
45158	1993	0.04417
45159	1993	0.09892
45160	1993	0.06225
45161	1993	0.05667
45162	1993	0.05217
45163	1993	0.05192
45164	1993	0.04942
45165	1993	0.03733
45166	1993	0.04150
45167	1993	0.20625
45168	1993	0.08200
45169	1993	0.05758
45170	1993	0.06300
45171	1993	0.05842
45172	1993	0.07100
45173	1993	0.09275
45174	1993	0.08092
45175	1993	0.08933
45176	1993	0.10100
45177	1993	0.13575
45178	1993	0.19383
45179	1993	0.10942
45180	1993	0.14325
45181	1993	0.05783
45182	1993	0.07703
45183	1993	0.06803
45184	1993	0.09483
45185	1993	0.10183
45186	1993	0.10275
45187	1993	0.07475
45188	1993	0.04275
45189	1993	0.08050
45190	1993	0.07225
45191	1993	0.07158
45192	1993	0.05567
45193	1993	0.05742
45194	1993	0.04967
45195	1993	0.04258
45196	1993	0.10567
45229	1993	0.07575
45230	1993	0.06142
45231	1993	0.04600
45232	1993	0.06617
45233	1993	0.06592
45234	1993	0.06858
45235	1993	0.06633
45236	1993	0.07692
45237	1993	0.11700
45238	1993	0.10975
45239	1993	0.10178
45240	1993	0.12858
45241	1993	0.07675
45242	1993	0.11883
45243	1993	0.12100
45244	1993	0.10650
45245	1993	0.11158
45246	1993	0.11133
45247	1993	0.06333
45248	1993	0.22070
45249	1993	0.21053
46139	1993	0.12283
46140	1993	0.11333
46141	1993	0.14925
46142	1993	0.08417
46143	1993	0.07842
46144	1993	0.09600
46145	1993	0.07417
46146	1993	0.08108
46147	1993	0.10083
46148	1993	0.05025
46149	1993	0.16575
46150	1993	0.18650
46151	1993	0.31467
46152	1993	0.27275
46153	1993	0.24908
46154	1993	0.18253
46155	1993	0.14142
46156	1993	0.04900
46157	1993	0.04317
46158	1993	0.04633
46159	1993	0.04567
46160	1993	0.06408
46161	1993	0.06108
46162	1993	0.09692
46163	1993	0.05617
46164	1993	0.04250
46165	1993	0.14075
46166	1993	0.10175
46167	1993	0.07867
46168	1993	0.04150
46169	1993	0.05592
46170	1993	0.04392
46171	1993	0.05258
46172	1993	0.08083
46173	1993	0.06942
46174	1993	0.08375
46175	1993	0.09925
46176	1993	0.11158
46177	1993	0.13883
46178	1993	0.19133
46179	1993	0.09933
46180	1993	0.08292
46181	1993	0.07792
46182	1993	0.07875
46183	1993	0.07342
46184	1993	0.04617
46185	1993	0.04800
46186	1993	0.09158
46187	1993	0.08008
46188	1993	0.07767
46189	1993	0.06083
46190	1993	0.06683
46191	1993	0.07783
46192	1993	0.07792
46193	1993	0.04767
46194	1993	0.05850
46195	1993	0.05400
46196	1993	0.10142
46197	1993	0.09617
46198	1993	0.08367
46199	1993	0.07783
46200	1993	0.07500
46201	1993	0.07567
46202	1993	0.14117
46203	1993	0.11225
46205	1993	0.04358
46206	1993	0.10058
46207	1993	0.09117
46233	1993	0.06567
46234	1993	0.10687
46235	1993	0.07683
46236	1993	0.08942
46237	1993	0.09192
46238	1993	0.09083
46239	1993	0.10820
46240	1993	0.12425
46241	1993	0.07617
46242	1993	0.08983
46243	1993	0.11508
46244	1993	0.11167
46245	1993	0.09150
46246	1993	0.09300
46247	1993	0.09667
46248	1993	0.05867
46249	1993	0.21578
47139	1993	0.08192
47140	1993	0.09050
47141	1993	0.12542
47142	1993	0.08758
47143	1993	0.12167
47144	1993	0.09617
47145	1993	0.06975
47146	1993	0.08600
47147	1993	0.11483
47148	1993	0.06658
47149	1993	0.04042
47150	1993	0.31458
47151	1993	0.23792
47152	1993	0.20417
47153	1993	0.17825
47154	1993	0.18812
47155	1993	0.08392
47156	1993	0.04117
47157	1993	0.04925
47158	1993	0.03842
47159	1993	0.04325
47160	1993	0.05083
47161	1993	0.05150
47162	1993	0.12500
47163	1993	0.28558
47164	1993	0.28800
47165	1993	0.13017
47166	1993	0.16792
47167	1993	0.15633
47168	1993	0.10692
47169	1993	0.02517
47170	1993	0.04225
47171	1993	0.05067
47172	1993	0.05375
47173	1993	0.04175
47174	1993	0.12942
47175	1993	0.08775
47176	1993	0.08733
47177	1993	0.10967
47178	1993	0.17242
47179	1993	0.13000
47180	1993	0.11900
47181	1993	0.08758
47182	1993	0.04858
47183	1993	0.06292
47184	1993	0.04475
47185	1993	0.06628
47186	1993	0.05245
47187	1993	0.02675
47188	1993	0.07575
47189	1993	0.09142
47190	1993	0.06983
47191	1993	0.06458
47192	1993	0.07408
47193	1993	0.07133
47194	1993	0.06308
47195	1993	0.05858
47196	1993	0.04242
47197	1993	0.10483
47198	1993	0.06175
47199	1993	0.07942
47200	1993	0.08350
47201	1993	0.07608
47202	1993	0.06492
47203	1993	0.05692
47204	1993	0.04575
47205	1993	0.04992
47206	1993	0.05517
47207	1993	0.10275
47218	1993	0.08195
47219	1993	0.10133
47220	1993	0.09483
47232	1993	0.09425
47233	1993	0.10233
47234	1993	0.11928
47235	1993	0.12417
47236	1993	0.08508
47237	1993	0.10633
47238	1993	0.10525
47239	1993	0.08775
47240	1993	0.09392
47241	1993	0.08917
47242	1993	0.07675
47243	1993	0.09333
47244	1993	0.09033
47245	1993	0.10392
47246	1993	0.09992
47247	1993	0.10017
47248	1993	0.06842
47249	1993	0.02858
47250	1993	0.23587
48139	1993	0.11067
48140	1993	0.09808
48141	1993	0.13858
48142	1993	0.10925
48143	1993	0.09850
48144	1993	0.07600
48145	1993	0.06758
48146	1993	0.06425
48147	1993	0.12683
48148	1993	0.10117
48149	1993	0.16475
48150	1993	0.24550
48151	1993	0.20558
48152	1993	0.13850
48153	1993	0.19575
48154	1993	0.15883
48155	1993	0.08167
48156	1993	0.03542
48157	1993	0.04967
48158	1993	0.04692
48159	1993	0.04800
48160	1993	0.04708
48161	1993	0.09500
48162	1993	0.14142
48163	1993	0.29942
48164	1993	0.37308
48165	1993	0.26633
48166	1993	0.34917
48167	1993	0.33308
48168	1993	0.32967
48169	1993	0.34542
48170	1993	0.29167
48171	1993	0.07308
48172	1993	0.09758
48173	1993	0.12758
48174	1993	0.10433
48175	1993	0.10467
48176	1993	0.08083
48177	1993	0.11008
48178	1993	0.10983
48179	1993	0.15842
48180	1993	0.09033
48181	1993	0.09158
48182	1993	0.08542
48183	1993	0.11075
48184	1993	0.04817
48185	1993	0.07892
48186	1993	0.05608
48187	1993	0.06158
48188	1993	0.07433
48189	1993	0.08642
48190	1993	0.07200
48191	1993	0.07183
48192	1993	0.06558
48193	1993	0.07225
48194	1993	0.06925
48195	1993	0.06917
48196	1993	0.12675
48197	1993	0.07358
48198	1993	0.06992
48199	1993	0.07900
48200	1993	0.08942
48201	1993	0.07525
48202	1993	0.06583
48203	1993	0.13742
48204	1993	0.05208
48205	1993	0.05817
48206	1993	0.11533
48207	1993	0.10267
48208	1993	0.09167
48213	1993	0.04775
48214	1993	0.07383
48215	1993	0.05475
48216	1993	0.05708
48217	1993	0.10145
48218	1993	0.09183
48219	1993	0.07508
48220	1993	0.08150
48221	1993	0.10658
48222	1993	0.09858
48232	1993	0.07917
48233	1993	0.10225
48234	1993	0.13937
48235	1993	0.10150
48236	1993	0.10800
48237	1993	0.10200
48238	1993	0.08558
48239	1993	0.07100
48240	1993	0.08600
48241	1993	0.08808
48242	1993	0.08400
48243	1993	0.07667
48244	1993	0.08325
48245	1993	0.09167
48246	1993	0.11650
48247	1993	0.11458
48248	1993	0.07292
48249	1993	0.10350
48250	1993	0.07595
49139	1993	0.11500
49140	1993	0.10067
49141	1993	0.10842
49142	1993	0.09000
49143	1993	0.08467
49144	1993	0.07592
49145	1993	0.06483
49146	1993	0.05008
49147	1993	0.08725
49148	1993	0.12042
49149	1993	0.23525
49150	1993	0.19542
49151	1993	0.27100
49152	1993	0.08408
49153	1993	0.14350
49154	1993	0.12792
49155	1993	0.20758
49156	1993	0.09817
49157	1993	0.04875
49158	1993	0.06275
49159	1993	0.05250
49160	1993	0.11408
49161	1993	0.25750
49162	1993	0.31925
49163	1993	0.38233
49164	1993	0.37067
49165	1993	0.32050
49166	1993	0.27533
49167	1993	0.32225
49168	1993	0.33692
49169	1993	0.35425
49170	1993	0.27825
49171	1993	0.11908
49172	1993	0.06417
49173	1993	0.08417
49174	1993	0.05542
49175	1993	0.06883
49176	1993	0.07892
49177	1993	0.09708
49178	1993	0.09867
49179	1993	0.10875
49180	1993	0.11958
49181	1993	0.09883
49182	1993	0.08708
49183	1993	0.05267
49184	1993	0.05887
49185	1993	0.04975
49186	1993	0.05692
49187	1993	0.06042
49188	1993	0.04650
49189	1993	0.05142
49190	1993	0.06367
49191	1993	0.07408
49192	1993	0.06725
49193	1993	0.08092
49194	1993	0.07050
49195	1993	0.06825
49196	1993	0.05558
49197	1993	0.07342
49198	1993	0.07383
49199	1993	0.07467
49200	1993	0.06900
49201	1993	0.07042
49202	1993	0.12217
49203	1993	0.07292
49204	1993	0.10967
49205	1993	0.11200
49206	1993	0.05858
49207	1993	0.04992
49208	1993	0.10458
49209	1993	0.03967
49213	1993	0.06050
49214	1993	0.06642
49215	1993	0.06683
49216	1993	0.07425
49217	1993	0.04500
49218	1993	0.05742
49219	1993	0.10292
49220	1993	0.08392
49221	1993	0.10033
49222	1993	0.10708
49223	1993	0.10083
49224	1993	0.08800
49225	1993	0.08075
49226	1993	0.10692
49228	1993	0.09817
49229	1993	0.10450
49230	1993	0.10492
49231	1993	0.09517
49232	1993	0.09875
49233	1993	0.11367
49234	1993	0.13142
49235	1993	0.12108
49236	1993	0.12608
49237	1993	0.10892
49238	1993	0.10408
49239	1993	0.08283
49240	1993	0.09525
49241	1993	0.07425
49242	1993	0.07983
49243	1993	0.06092
49244	1993	0.07333
49245	1993	0.09242
49246	1993	0.11258
49247	1993	0.10242
49248	1993	0.10687
49249	1993	0.05742
49250	1993	0.05192
49251	1993	0.07667
50138	1993	0.08392
50139	1993	0.08550
50140	1993	0.11417
50141	1993	0.15025
50142	1993	0.07200
50143	1993	0.11725
50144	1993	0.03542
50145	1993	0.06050
50146	1993	0.05342
50147	1993	0.12167
50148	1993	0.10967
50149	1993	0.14983
50150	1993	0.19900
50151	1993	0.18000
50152	1993	0.09083
50153	1993	0.05508
50154	1993	0.11892
50155	1993	0.20125
50156	1993	0.17608
50157	1993	0.07475
50158	1993	0.08908
50159	1993	0.10717
50160	1993	0.21992
50161	1993	0.25633
50162	1993	0.34058
50163	1993	0.27158
50164	1993	0.30150
50165	1993	0.32325
50166	1993	0.25583
50167	1993	0.27392
50168	1993	0.20742
50169	1993	0.25383
50170	1993	0.26650
50171	1993	0.06483
50172	1993	0.05942
50173	1993	0.08658
50174	1993	0.07342
50175	1993	0.07283
50176	1993	0.07558
50177	1993	0.12192
50178	1993	0.09158
50179	1993	0.11217
50180	1993	0.10033
50181	1993	0.10708
50182	1993	0.09308
50183	1993	0.05208
50184	1993	0.06725
50185	1993	0.08642
50186	1993	0.06050
50187	1993	0.06975
50188	1993	0.06125
50189	1993	0.05475
50190	1993	0.08258
50191	1993	0.07600
50192	1993	0.07283
50193	1993	0.07050
50194	1993	0.06117
50195	1993	0.06342
50196	1993	0.07258
50197	1993	0.06833
50198	1993	0.07508
50199	1993	0.08242
50200	1993	0.05033
50201	1993	0.12842
50202	1993	0.06100
50203	1993	0.12367
50204	1993	0.07492
50205	1993	0.05967
50206	1993	0.07158
50207	1993	0.07792
50208	1993	0.06008
50209	1993	0.09850
50210	1993	0.10067
50213	1993	0.12367
50214	1993	0.07167
50215	1993	0.06767
50216	1993	0.05933
50217	1993	0.05175
50218	1993	0.07475
50219	1993	0.06717
50220	1993	0.07017
50221	1993	0.08367
50222	1993	0.09150
50223	1993	0.08058
50224	1993	0.08242
50225	1993	0.10542
50226	1993	0.08833
50227	1993	0.07325
50228	1993	0.07858
50229	1993	0.08258
50230	1993	0.09958
50231	1993	0.08575
50232	1993	0.07667
50233	1993	0.08900
50234	1993	0.08792
50235	1993	0.13958
50236	1993	0.13808
50237	1993	0.11075
50238	1993	0.10208
50239	1993	0.09342
50240	1993	0.08983
50241	1993	0.08008
50242	1993	0.06942
50243	1993	0.05175
50244	1993	0.07108
50245	1993	0.08433
50246	1993	0.08367
50247	1993	0.12650
50248	1993	0.11458
50249	1993	0.11308
50250	1993	0.12792
50251	1993	0.06525
50252	1993	0.07900
50253	1993	0.07825
50254	1993	0.20000
51137	1993	0.05967
51138	1993	0.07517
51139	1993	0.09083
51140	1993	0.16267
51141	1993	0.11667
51142	1993	0.08483
51143	1993	0.08350
51144	1993	0.06617
51145	1993	0.07042
51146	1993	0.07725
51147	1993	0.06400
51148	1993	0.17367
51149	1993	0.09033
51150	1993	0.13383
51151	1993	0.09308
51152	1993	0.06400
51153	1993	0.05008
51154	1993	0.04892
51155	1993	0.09817
51156	1993	0.10350
51157	1993	0.10975
51158	1993	0.07275
51159	1993	0.12658
51160	1993	0.31783
51161	1993	0.26308
51162	1993	0.31508
51163	1993	0.29217
51164	1993	0.30742
51165	1993	0.15058
51166	1993	0.14975
51167	1993	0.13433
51168	1993	0.13667
51169	1993	0.15333
51170	1993	0.13608
51171	1993	0.06867
51172	1993	0.05825
51173	1993	0.08392
51174	1993	0.06483
51175	1993	0.07242
51176	1993	0.14267
51177	1993	0.10433
51178	1993	0.10783
51179	1993	0.08683
51180	1993	0.12242
51181	1993	0.08642
51182	1993	0.06250
51183	1993	0.07667
51184	1993	0.06308
51185	1993	0.08325
51186	1993	0.06733
51187	1993	0.03700
51188	1993	0.04775
51189	1993	0.05425
51190	1993	0.05458
51191	1993	0.03525
51192	1993	0.07308
51193	1993	0.04742
51194	1993	0.06600
51195	1993	0.05275
51196	1993	0.05125
51197	1993	0.05850
51198	1993	0.06367
51199	1993	0.08392
51200	1993	0.07317
51201	1993	0.09842
51202	1993	0.10450
51203	1993	0.07308
51204	1993	0.07758
51205	1993	0.08508
51206	1993	0.07600
51207	1993	0.07583
51208	1993	0.05667
51209	1993	0.05083
51210	1993	0.05642
51211	1993	0.04950
51212	1993	0.07625
51213	1993	0.08042
51214	1993	0.07383
51215	1993	0.06775
51216	1993	0.05725
51217	1993	0.08508
51218	1993	0.06350
51219	1993	0.07933
51220	1993	0.07992
51221	1993	0.08450
51222	1993	0.09183
51223	1993	0.09708
51224	1993	0.08692
51225	1993	0.07908
51226	1993	0.10825
51227	1993	0.08417
51228	1993	0.07542
51229	1993	0.08475
51230	1993	0.09625
51231	1993	0.09500
51232	1993	0.07942
51233	1993	0.07042
51234	1993	0.06108
51235	1993	0.07333
51236	1993	0.13567
51237	1993	0.13300
51238	1993	0.12542
51239	1993	0.11675
51240	1993	0.09175
51241	1993	0.09883
51242	1993	0.08583
51243	1993	0.08208
51244	1993	0.06592
51245	1993	0.07025
51246	1993	0.07983
51247	1993	0.08408
51248	1993	0.09842
51249	1993	0.13092
51250	1993	0.12458
51251	1993	0.10375
51252	1993	0.07875
51253	1993	0.10800
51254	1993	0.12775
51255	1993	0.07308
52136	1993	0.12692
52137	1993	0.09100
52138	1993	0.11467
52139	1993	0.11625
52140	1993	0.17892
52141	1993	0.09800
52142	1993	0.06642
52143	1993	0.08925
52144	1993	0.13375
52145	1993	0.07967
52146	1993	0.07217
52147	1993	0.05925
52148	1993	0.08817
52149	1993	0.14117
52150	1993	0.07050
52151	1993	0.05208
52152	1993	0.05700
52153	1993	0.04917
52154	1993	0.04925
52155	1993	0.08708
52156	1993	0.07542
52157	1993	0.14050
52158	1993	0.18592
52159	1993	0.29475
52160	1993	0.22775
52161	1993	0.27258
52162	1993	0.28300
52163	1993	0.22575
52164	1993	0.17167
52165	1993	0.11608
52166	1993	0.09108
52167	1993	0.09433
52168	1993	0.06520
52169	1993	0.07745
52170	1993	0.04208
52171	1993	0.04308
52172	1993	0.04908
52173	1993	0.04983
52174	1993	0.06217
52175	1993	0.05692
52176	1993	0.05133
52177	1993	0.11567
52178	1993	0.11025
52179	1993	0.08933
52180	1993	0.10225
52181	1993	0.15458
52182	1993	0.10667
52183	1993	0.09925
52184	1993	0.10983
52185	1993	0.07125
52186	1993	0.07317
52187	1993	0.06800
52188	1993	0.04150
52189	1993	0.06492
52190	1993	0.06242
52191	1993	0.04933
52192	1993	0.06925
52193	1993	0.07242
52194	1993	0.04733
52195	1993	0.05725
52196	1993	0.07442
52197	1993	0.04342
52198	1993	0.05317
52199	1993	0.07642
52200	1993	0.07442
52201	1993	0.06400
52202	1993	0.04892
52203	1993	0.06608
52204	1993	0.07300
52205	1993	0.09425
52206	1993	0.09133
52207	1993	0.06692
52208	1993	0.05842
52209	1993	0.05200
52210	1993	0.06300
52211	1993	0.05750
52212	1993	0.06883
52213	1993	0.07600
52214	1993	0.06750
52215	1993	0.05525
52216	1993	0.07792
52217	1993	0.07100
52218	1993	0.05833
52219	1993	0.05558
52220	1993	0.07933
52221	1993	0.09692
52222	1993	0.08733
52223	1993	0.08292
52224	1993	0.08058
52225	1993	0.08100
52226	1993	0.08542
52227	1993	0.10542
52228	1993	0.10383
52229	1993	0.08400
52230	1993	0.10475
52231	1993	0.09117
52232	1993	0.07950
52233	1993	0.07058
52234	1993	0.07817
52235	1993	0.10525
52236	1993	0.04192
52237	1993	0.09158
52238	1993	0.10608
52239	1993	0.07817
52240	1993	0.10675
52241	1993	0.11350
52242	1993	0.08883
52243	1993	0.10742
52244	1993	0.09225
52245	1993	0.08167
52246	1993	0.07975
52247	1993	0.08333
52248	1993	0.08550
52249	1993	0.09792
52250	1993	0.11867
52251	1993	0.13842
52252	1993	0.11408
52253	1993	0.09442
52254	1993	0.12008
52255	1993	0.09258
53134	1993	0.26933
53135	1993	0.16708
53136	1993	0.11750
53137	1993	0.11717
53138	1993	0.12333
53139	1993	0.09517
53140	1993	0.17958
53141	1993	0.12158
53142	1993	0.08625
53143	1993	0.09825
53144	1993	0.11142
53145	1993	0.09717
53146	1993	0.08083
53147	1993	0.06692
53148	1993	0.12942
53149	1993	0.16000
53150	1993	0.17817
53151	1993	0.06100
53152	1993	0.05350
53153	1993	0.05058
53154	1993	0.05108
53155	1993	0.07742
53156	1993	0.12725
53157	1993	0.22167
53158	1993	0.23525
53159	1993	0.28975
53160	1993	0.25608
53161	1993	0.26683
53162	1993	0.24150
53163	1993	0.10350
53164	1993	0.05417
53165	1993	0.05508
53166	1993	0.05900
53167	1993	0.03883
53168	1993	0.03142
53169	1993	0.07320
53170	1993	0.03792
53171	1993	0.04908
53172	1993	0.05008
53173	1993	0.05492
53174	1993	0.05092
53175	1993	0.09142
53176	1993	0.10283
53177	1993	0.10308
53178	1993	0.06717
53179	1993	0.08200
53180	1993	0.09517
53181	1993	0.10592
53182	1993	0.09437
53183	1993	0.08487
53184	1993	0.08212
53185	1993	0.06850
53186	1993	0.09708
53187	1993	0.07133
53188	1993	0.06033
53189	1993	0.04658
53190	1993	0.06383
53191	1993	0.05067
53192	1993	0.06125
53193	1993	0.07708
53194	1993	0.05508
53195	1993	0.07667
53196	1993	0.07025
53197	1993	0.04975
53198	1993	0.04300
53199	1993	0.04850
53200	1993	0.07450
53201	1993	0.05867
53202	1993	0.05925
53203	1993	0.06333
53204	1993	0.12075
53205	1993	0.09958
53206	1993	0.09233
53207	1993	0.08033
53208	1993	0.07592
53209	1993	0.05908
53210	1993	0.05358
53211	1993	0.11108
53212	1993	0.10742
53213	1993	0.07167
53214	1993	0.06125
53215	1993	0.07892
53216	1993	0.13308
53217	1993	0.06975
53218	1993	0.06392
53219	1993	0.05442
53220	1993	0.06717
53221	1993	0.07100
53222	1993	0.09967
53223	1993	0.08175
53224	1993	0.08300
53225	1993	0.06758
[truncated: 39,738 more rows]
