# Supplementary material for: Trend Patterns of Vegetative Coverage and Their Underlying Causes in the Deserts of Northwest China over 1982 – 2008
Source: PLoS One. 2015 May 11;10(5):e0126044. doi: 10.1371/journal.pone.0126044 (PMC4427295; doi:10.1371/journal.pone.0126044)
Supplement: S1 Dataset — (ZIP) [file pone.0126044.s001.zip › S1_data/NDVI/NDVI_1994.txt]

21143	1994	0.07117
21144	1994	0.06725
21149	1994	0.09942
21150	1994	0.05492
21151	1994	0.05108
22143	1994	0.05425
22144	1994	0.05808
22145	1994	0.10558
22148	1994	0.05392
22149	1994	0.09658
22150	1994	0.05250
22151	1994	0.09908
22152	1994	0.05592
22153	1994	0.11442
22169	1994	0.14983
22170	1994	0.06108
22171	1994	0.09412
23142	1994	0.11175
23143	1994	0.16800
23144	1994	0.05983
23145	1994	0.10242
23146	1994	0.07058
23147	1994	0.04517
23148	1994	0.05725
23149	1994	0.04100
23150	1994	0.05125
23151	1994	0.05442
23152	1994	0.05450
23153	1994	0.05892
23154	1994	0.07408
23169	1994	0.12583
23170	1994	0.10192
23171	1994	0.11117
24142	1994	0.10808
24143	1994	0.15808
24144	1994	0.06975
24145	1994	0.04383
24146	1994	0.08100
24147	1994	0.07125
24148	1994	0.07092
24149	1994	0.04142
24150	1994	0.06767
24151	1994	0.07192
24152	1994	0.04733
24153	1994	0.04758
24154	1994	0.06250
24169	1994	0.17283
24170	1994	0.13775
24171	1994	0.10708
24172	1994	0.13000
25141	1994	0.20700
25142	1994	0.22000
25143	1994	0.14583
25144	1994	0.06758
25145	1994	0.03533
25146	1994	0.04892
25147	1994	0.08567
25148	1994	0.06908
25149	1994	0.10842
25150	1994	0.06783
25151	1994	0.08075
25152	1994	0.06567
25153	1994	0.05492
25169	1994	0.18867
25170	1994	0.15483
25171	1994	0.11400
25172	1994	0.10558
25173	1994	0.09417
26139	1994	0.21350
26140	1994	0.15100
26141	1994	0.13800
26142	1994	0.09367
26143	1994	0.09267
26144	1994	0.05195
26145	1994	0.03850
26146	1994	0.04983
26147	1994	0.04908
26148	1994	0.05692
26149	1994	0.06167
26150	1994	0.08425
26151	1994	0.08908
26152	1994	0.07092
26153	1994	0.07208
26170	1994	0.06333
26171	1994	0.12175
26172	1994	0.11075
26173	1994	0.14417
27138	1994	0.21575
27139	1994	0.12542
27140	1994	0.10100
27141	1994	0.09083
27142	1994	0.09700
27143	1994	0.07700
27144	1994	0.07433
27145	1994	0.08317
27146	1994	0.09925
27147	1994	0.04242
27148	1994	0.04192
27149	1994	0.08092
27150	1994	0.07400
27151	1994	0.11000
27152	1994	0.07258
27153	1994	0.08817
27154	1994	0.10700
27165	1994	0.09167
27166	1994	0.11567
27169	1994	0.15192
27170	1994	0.09833
27171	1994	0.13000
27172	1994	0.14833
27173	1994	0.14717
28137	1994	0.13420
28138	1994	0.13317
28139	1994	0.12083
28140	1994	0.09483
28141	1994	0.09392
28142	1994	0.11992
28143	1994	0.10333
28144	1994	0.09233
28145	1994	0.08742
28146	1994	0.06008
28147	1994	0.10133
28148	1994	0.07808
28149	1994	0.09150
28150	1994	0.13858
28151	1994	0.07125
28152	1994	0.08058
28153	1994	0.07808
28154	1994	0.08650
28159	1994	0.08442
28160	1994	0.12017
28161	1994	0.09158
28163	1994	0.09283
28164	1994	0.15225
28165	1994	0.14608
28166	1994	0.06400
28167	1994	0.08942
28168	1994	0.13325
28169	1994	0.07317
28170	1994	0.07808
28171	1994	0.06858
28172	1994	0.08450
28173	1994	0.06217
28174	1994	0.12408
29137	1994	0.09092
29138	1994	0.13133
29139	1994	0.11558
29140	1994	0.08233
29141	1994	0.09883
29142	1994	0.10342
29143	1994	0.09083
29144	1994	0.10642
29145	1994	0.08767
29146	1994	0.06183
29147	1994	0.08433
29148	1994	0.08117
29149	1994	0.06708
29150	1994	0.11600
29151	1994	0.08875
29152	1994	0.08992
29153	1994	0.08900
29154	1994	0.12017
29155	1994	0.09883
29157	1994	0.07592
29158	1994	0.10442
29159	1994	0.09242
29160	1994	0.07883
29161	1994	0.08700
29162	1994	0.07917
29163	1994	0.08233
29164	1994	0.06967
29165	1994	0.07358
29166	1994	0.05633
29167	1994	0.12950
29168	1994	0.12608
29169	1994	0.06942
29170	1994	0.06075
29171	1994	0.06358
29172	1994	0.08733
29173	1994	0.12642
29174	1994	0.16558
29175	1994	0.11833
29176	1994	0.09900
29177	1994	0.15658
30137	1994	0.25733
30138	1994	0.11225
30139	1994	0.09158
30140	1994	0.09492
30141	1994	0.11317
30142	1994	0.10558
30143	1994	0.09508
30144	1994	0.09933
30145	1994	0.06800
30146	1994	0.08008
30147	1994	0.05617
30148	1994	0.09633
30149	1994	0.09517
30150	1994	0.04825
30151	1994	0.07450
30152	1994	0.08142
30153	1994	0.07533
30154	1994	0.07700
30155	1994	0.09508
30156	1994	0.10033
30157	1994	0.08358
30158	1994	0.08375
30159	1994	0.07325
30160	1994	0.06083
30161	1994	0.08242
30162	1994	0.07242
30163	1994	0.07808
30164	1994	0.05425
30165	1994	0.07642
30166	1994	0.07917
30167	1994	0.06917
30168	1994	0.07450
30169	1994	0.10075
30170	1994	0.09667
30171	1994	0.08767
30172	1994	0.12408
30173	1994	0.09683
30174	1994	0.14450
30175	1994	0.14458
30176	1994	0.10617
30177	1994	0.12517
31137	1994	0.28367
31138	1994	0.13842
31139	1994	0.08617
31140	1994	0.08350
31141	1994	0.10408
31142	1994	0.10075
31143	1994	0.12817
31144	1994	0.09175
31145	1994	0.09683
31146	1994	0.11583
31147	1994	0.11975
31148	1994	0.06158
31149	1994	0.04495
31150	1994	0.09175
31151	1994	0.03458
31152	1994	0.04442
31153	1994	0.06292
31154	1994	0.07125
31155	1994	0.06933
31156	1994	0.08142
31157	1994	0.07975
31158	1994	0.11300
31159	1994	0.15292
31160	1994	0.11433
31161	1994	0.07333
31162	1994	0.11625
31163	1994	0.14683
31164	1994	0.07175
31165	1994	0.10508
31166	1994	0.05742
31167	1994	0.07450
31168	1994	0.07642
31169	1994	0.08758
31170	1994	0.09858
31171	1994	0.07983
31172	1994	0.09267
31173	1994	0.09150
31174	1994	0.10042
31175	1994	0.16392
31176	1994	0.07567
31177	1994	0.13158
31184	1994	0.08820
31185	1994	0.07887
31186	1994	0.08578
32137	1994	0.37033
32138	1994	0.11267
32139	1994	0.10025
32140	1994	0.10275
32141	1994	0.09600
32142	1994	0.09042
32143	1994	0.12575
32144	1994	0.12642
32145	1994	0.09275
32146	1994	0.12725
32147	1994	0.14833
32148	1994	0.11450
32149	1994	0.06583
32150	1994	0.03967
32151	1994	0.05092
32152	1994	0.09183
32153	1994	0.10083
32154	1994	0.05267
32155	1994	0.05667
32156	1994	0.05117
32157	1994	0.06600
32158	1994	0.09050
32159	1994	0.12908
32160	1994	0.03708
32161	1994	0.05000
32162	1994	0.07967
32163	1994	0.11350
32164	1994	0.08108
32165	1994	0.07975
32166	1994	0.08775
32167	1994	0.09217
32168	1994	0.10483
32169	1994	0.08642
32170	1994	0.10375
32171	1994	0.07725
32172	1994	0.09333
32173	1994	0.05758
32174	1994	0.06533
32175	1994	0.07508
32176	1994	0.04925
32177	1994	0.09625
32178	1994	0.09217
32179	1994	0.07475
32180	1994	0.06017
32182	1994	0.03550
32183	1994	0.10728
32184	1994	0.11495
32185	1994	0.08637
32186	1994	0.08903
32187	1994	0.07353
32188	1994	0.07828
33136	1994	0.36600
33137	1994	0.30858
33138	1994	0.24467
33139	1994	0.12975
33140	1994	0.09933
33141	1994	0.09525
33142	1994	0.09525
33143	1994	0.07975
33144	1994	0.10600
33145	1994	0.10308
33146	1994	0.09425
33147	1994	0.07792
33148	1994	0.14200
33149	1994	0.10642
33150	1994	0.11492
33151	1994	0.09150
33152	1994	0.03475
33153	1994	0.03492
33154	1994	0.10695
33155	1994	0.05933
33156	1994	0.09795
33157	1994	0.11300
33158	1994	0.04958
33159	1994	0.11300
33160	1994	0.07642
33161	1994	0.06775
33162	1994	0.09917
33163	1994	0.08658
33164	1994	0.05700
33165	1994	0.08317
33166	1994	0.08833
33167	1994	0.05375
33168	1994	0.11567
33169	1994	0.13958
33170	1994	0.12292
33171	1994	0.09092
33172	1994	0.06750
33173	1994	0.06342
33174	1994	0.07567
33175	1994	0.06575
33176	1994	0.06967
33177	1994	0.06225
33178	1994	0.06258
33179	1994	0.05383
33180	1994	0.06742
33181	1994	0.05492
33182	1994	0.05325
33183	1994	0.09758
33184	1994	0.09817
33185	1994	0.08845
33186	1994	0.06970
33187	1994	0.05758
33188	1994	0.08695
33189	1994	0.06732
34136	1994	0.25342
34137	1994	0.28042
34138	1994	0.24858
34139	1994	0.15925
34140	1994	0.09492
34141	1994	0.10225
34142	1994	0.10267
34143	1994	0.08150
34144	1994	0.07758
34145	1994	0.09283
34146	1994	0.08192
34147	1994	0.07050
34148	1994	0.10142
34149	1994	0.16025
34150	1994	0.11350
34151	1994	0.10983
34152	1994	0.12242
34153	1994	0.13867
34154	1994	0.06492
34155	1994	0.06183
34156	1994	0.04308
34157	1994	0.09583
34158	1994	0.08483
34159	1994	0.05375
34160	1994	0.05300
34161	1994	0.06833
34162	1994	0.12625
34163	1994	0.10783
34164	1994	0.05508
34165	1994	0.10108
34166	1994	0.07108
34167	1994	0.10450
34168	1994	0.05717
34169	1994	0.07617
34170	1994	0.11367
34171	1994	0.09858
34172	1994	0.06642
34173	1994	0.08858
34174	1994	0.06533
34175	1994	0.05400
34176	1994	0.04433
34177	1994	0.04617
34178	1994	0.05100
34179	1994	0.04292
34180	1994	0.05500
34181	1994	0.04417
34182	1994	0.10167
34183	1994	0.10483
34184	1994	0.04492
34185	1994	0.09050
34186	1994	0.03208
34187	1994	0.08333
34188	1994	0.08178
34189	1994	0.08020
35136	1994	0.12458
35137	1994	0.16717
35138	1994	0.16400
35139	1994	0.16942
35140	1994	0.07683
35141	1994	0.07767
35142	1994	0.13183
35143	1994	0.08417
35144	1994	0.07908
35145	1994	0.06583
35146	1994	0.06517
35147	1994	0.04667
35148	1994	0.06517
35149	1994	0.04983
35150	1994	0.07367
35151	1994	0.10525
35152	1994	0.11542
35153	1994	0.12525
35154	1994	0.13058
35155	1994	0.06625
35156	1994	0.04675
35157	1994	0.10283
35158	1994	0.09367
35159	1994	0.06800
35160	1994	0.08617
35161	1994	0.09092
35162	1994	0.08067
35163	1994	0.10592
35164	1994	0.12350
35165	1994	0.11525
35166	1994	0.08508
35167	1994	0.13583
35168	1994	0.07700
35169	1994	0.08792
35170	1994	0.06233
35171	1994	0.09875
35172	1994	0.05067
35173	1994	0.06125
35174	1994	0.06000
35175	1994	0.05758
35176	1994	0.06842
35177	1994	0.04233
35178	1994	0.05183
35179	1994	0.04750
35180	1994	0.04617
35181	1994	0.09883
35182	1994	0.09775
35183	1994	0.09383
35184	1994	0.04958
35185	1994	0.04708
35186	1994	0.04558
35187	1994	0.10175
35188	1994	0.09012
35189	1994	0.09870
35190	1994	0.10428
36134	1994	0.11992
36135	1994	0.17425
36136	1994	0.17508
36137	1994	0.14683
36138	1994	0.10542
36139	1994	0.13117
36140	1994	0.06817
36141	1994	0.10267
36142	1994	0.15792
36143	1994	0.14933
36144	1994	0.09208
36145	1994	0.06650
36146	1994	0.06700
36147	1994	0.07717
36148	1994	0.04300
36149	1994	0.02642
36150	1994	0.05350
36151	1994	0.05783
36152	1994	0.06333
36153	1994	0.09233
36154	1994	0.10758
36155	1994	0.12358
36156	1994	0.16675
36157	1994	0.07142
36158	1994	0.07433
36159	1994	0.05217
36160	1994	0.08825
36161	1994	0.11267
36162	1994	0.10775
36163	1994	0.09483
36164	1994	0.09000
36165	1994	0.11925
36166	1994	0.11192
36167	1994	0.13358
36168	1994	0.15333
36169	1994	0.13042
36170	1994	0.04233
36171	1994	0.09650
36172	1994	0.10450
36173	1994	0.06892
36174	1994	0.08208
36175	1994	0.07675
36176	1994	0.07300
36177	1994	0.09667
36178	1994	0.13150
36179	1994	0.10017
36180	1994	0.03850
36181	1994	0.04375
36182	1994	0.04900
36183	1994	0.04033
36184	1994	0.09325
36185	1994	0.05267
36186	1994	0.06817
36187	1994	0.11858
36188	1994	0.03650
36189	1994	0.07825
36190	1994	0.09545
36191	1994	0.07637
37134	1994	0.21717
37135	1994	0.09125
37136	1994	0.09575
37137	1994	0.13150
37138	1994	0.10942
37139	1994	0.09133
37140	1994	0.10283
37141	1994	0.11008
37142	1994	0.13608
37143	1994	0.10542
37144	1994	0.08467
37145	1994	0.14483
37146	1994	0.07067
37147	1994	0.07017
37148	1994	0.05983
37149	1994	0.10217
37150	1994	0.02817
37151	1994	0.03692
37152	1994	0.04267
37153	1994	0.05933
37154	1994	0.07200
37155	1994	0.11417
37156	1994	0.13917
37157	1994	0.12508
37158	1994	0.06225
37159	1994	0.09592
37160	1994	0.09492
37161	1994	0.14725
37162	1994	0.13733
37163	1994	0.09333
37164	1994	0.07267
37165	1994	0.12383
37166	1994	0.08625
37167	1994	0.12517
37168	1994	0.10092
37169	1994	0.12642
37170	1994	0.12242
37171	1994	0.08575
37172	1994	0.07567
37173	1994	0.08150
37174	1994	0.11750
37175	1994	0.09375
37176	1994	0.07208
37177	1994	0.08417
37178	1994	0.09958
37179	1994	0.05217
37180	1994	0.10700
37181	1994	0.04458
37182	1994	0.10150
37183	1994	0.04517
37184	1994	0.05208
37185	1994	0.11842
37186	1994	0.11967
37187	1994	0.05992
37188	1994	0.04683
37189	1994	0.04317
37190	1994	0.09208
37191	1994	0.07992
37192	1994	0.07553
38135	1994	0.12567
38136	1994	0.06317
38137	1994	0.12858
38138	1994	0.11833
38139	1994	0.13483
38140	1994	0.09458
38141	1994	0.08800
38142	1994	0.13108
38143	1994	0.15367
38144	1994	0.08125
38145	1994	0.09808
38146	1994	0.07100
38147	1994	0.05925
38148	1994	0.02842
38149	1994	0.12892
38150	1994	0.22208
38151	1994	0.09517
38152	1994	0.11592
38153	1994	0.07050
38154	1994	0.05817
38155	1994	0.06392
38156	1994	0.09817
38157	1994	0.12867
38158	1994	0.07358
38159	1994	0.09583
38160	1994	0.10142
38161	1994	0.10642
38162	1994	0.11275
38163	1994	0.12092
38164	1994	0.06242
38165	1994	0.14800
38166	1994	0.13717
38167	1994	0.07625
38168	1994	0.08308
38169	1994	0.08533
38170	1994	0.09900
38171	1994	0.08017
38172	1994	0.08642
38173	1994	0.10333
38174	1994	0.10042
38175	1994	0.08975
38176	1994	0.09125
38177	1994	0.04892
38178	1994	0.06525
38179	1994	0.06450
38180	1994	0.06825
38181	1994	0.08842
38182	1994	0.04367
38183	1994	0.04283
38184	1994	0.04292
38185	1994	0.04283
38186	1994	0.09725
38187	1994	0.04292
38188	1994	0.10592
38189	1994	0.06125
38190	1994	0.05858
38191	1994	0.11725
38192	1994	0.11217
38193	1994	0.07853
39136	1994	0.15292
39137	1994	0.13758
39138	1994	0.12483
39139	1994	0.12625
39140	1994	0.12858
39141	1994	0.15083
39142	1994	0.16917
39143	1994	0.11950
39144	1994	0.11492
39145	1994	0.08117
39146	1994	0.05525
39147	1994	0.08883
39148	1994	0.23617
39149	1994	0.07625
39150	1994	0.26558
39151	1994	0.13875
39152	1994	0.19167
39153	1994	0.12292
39154	1994	0.07608
39155	1994	0.04850
39156	1994	0.05067
39157	1994	0.11500
39158	1994	0.10692
39159	1994	0.07050
39160	1994	0.08000
39161	1994	0.10917
39162	1994	0.17292
39163	1994	0.13450
39164	1994	0.11142
39165	1994	0.09508
39166	1994	0.07592
39167	1994	0.11303
39168	1994	0.12475
39169	1994	0.11150
39170	1994	0.13258
39171	1994	0.11550
39172	1994	0.08633
39173	1994	0.14925
39174	1994	0.07092
39175	1994	0.09117
39176	1994	0.15042
39177	1994	0.16917
39178	1994	0.03117
39179	1994	0.02867
39180	1994	0.05558
39181	1994	0.03508
39182	1994	0.04367
39183	1994	0.03983
39184	1994	0.04633
39185	1994	0.06925
39186	1994	0.04158
39187	1994	0.09433
39188	1994	0.05283
39189	1994	0.06533
39190	1994	0.13017
39191	1994	0.03750
39192	1994	0.11367
39193	1994	0.06270
39194	1994	0.07362
40135	1994	0.12492
40136	1994	0.13183
40137	1994	0.10658
40138	1994	0.13958
40139	1994	0.11533
40140	1994	0.10942
40141	1994	0.11717
40142	1994	0.11575
40143	1994	0.10358
40144	1994	0.08567
40145	1994	0.08150
40146	1994	0.06800
40147	1994	0.03533
40148	1994	0.19250
40149	1994	0.24075
40150	1994	0.33042
40151	1994	0.35158
40152	1994	0.27275
40153	1994	0.09733
40154	1994	0.05942
40155	1994	0.06333
40156	1994	0.02775
40157	1994	0.04017
40158	1994	0.09800
40159	1994	0.07983
40160	1994	0.12858
40161	1994	0.13583
40162	1994	0.16467
40163	1994	0.07967
40164	1994	0.07042
40165	1994	0.06867
40166	1994	0.06033
40167	1994	0.11508
40168	1994	0.13825
40169	1994	0.13558
40170	1994	0.15333
40171	1994	0.18950
40172	1994	0.19858
40173	1994	0.21567
40174	1994	0.20767
40175	1994	0.10458
40176	1994	0.14542
40177	1994	0.24342
40178	1994	0.20075
40179	1994	0.10817
40180	1994	0.02967
40181	1994	0.03917
40182	1994	0.03833
40183	1994	0.07667
40184	1994	0.05975
40185	1994	0.05350
40186	1994	0.12725
40187	1994	0.11042
40188	1994	0.11208
40189	1994	0.05742
40190	1994	0.05283
40191	1994	0.06092
40192	1994	0.12083
40193	1994	0.11175
40194	1994	0.06345
41135	1994	0.14500
41136	1994	0.10483
41137	1994	0.11650
41138	1994	0.11508
41139	1994	0.11017
41140	1994	0.11792
41141	1994	0.12708
41142	1994	0.11400
41143	1994	0.09325
41144	1994	0.08200
41145	1994	0.06408
41146	1994	0.12650
41147	1994	0.25842
41148	1994	0.29633
41149	1994	0.34350
41150	1994	0.29092
41151	1994	0.28208
41152	1994	0.33175
41153	1994	0.21550
41154	1994	0.03975
41155	1994	0.21275
41156	1994	0.19975
41157	1994	0.03033
41158	1994	0.08517
41159	1994	0.07067
41160	1994	0.10708
41161	1994	0.09825
41162	1994	0.12775
41163	1994	0.14858
41164	1994	0.09825
41165	1994	0.08250
41166	1994	0.05608
41167	1994	0.07350
41168	1994	0.09450
41169	1994	0.09033
41170	1994	0.11117
41171	1994	0.15833
41172	1994	0.10983
41173	1994	0.17158
41174	1994	0.17275
41175	1994	0.09625
41176	1994	0.10058
41177	1994	0.20567
41178	1994	0.14142
41179	1994	0.12883
41180	1994	0.11317
41181	1994	0.06825
41182	1994	0.04183
41183	1994	0.03675
41184	1994	0.02875
41185	1994	0.04917
41186	1994	0.05750
41187	1994	0.10108
41188	1994	0.09833
41189	1994	0.04933
41190	1994	0.09350
41191	1994	0.11200
41192	1994	0.08875
41193	1994	0.11458
41194	1994	0.07195
41195	1994	0.07420
41230	1994	0.08050
41231	1994	0.05940
41232	1994	0.08725
41233	1994	0.09817
41234	1994	0.08445
41235	1994	0.06333
41242	1994	0.08237
41243	1994	0.10383
41244	1994	0.08533
42135	1994	0.12383
42136	1994	0.09575
42137	1994	0.08842
42138	1994	0.07317
42139	1994	0.07542
42140	1994	0.09233
42141	1994	0.12775
42142	1994	0.08900
42143	1994	0.07333
42144	1994	0.08925
42145	1994	0.07408
42146	1994	0.10925
42147	1994	0.16500
42148	1994	0.16667
42149	1994	0.33883
42150	1994	0.30717
42151	1994	0.28067
42152	1994	0.28467
42153	1994	0.23133
42154	1994	0.21775
42155	1994	0.25875
42156	1994	0.11183
42157	1994	0.22983
42158	1994	0.03892
42159	1994	0.05467
42160	1994	0.06650
42161	1994	0.07108
42162	1994	0.09950
42163	1994	0.08742
42164	1994	0.09258
42165	1994	0.08767
42166	1994	0.06083
42167	1994	0.05608
42168	1994	0.06658
42169	1994	0.05550
42170	1994	0.09808
42171	1994	0.12917
42172	1994	0.09417
42173	1994	0.10367
42174	1994	0.12267
42175	1994	0.11658
42176	1994	0.17267
42177	1994	0.11217
42178	1994	0.07533
42179	1994	0.10258
42180	1994	0.07558
42181	1994	0.06475
42182	1994	0.05200
42183	1994	0.04667
42184	1994	0.04033
42185	1994	0.05700
42186	1994	0.07483
42187	1994	0.05058
42188	1994	0.06058
42189	1994	0.06433
42190	1994	0.07008
42191	1994	0.04450
42192	1994	0.10317
42193	1994	0.05525
42194	1994	0.11258
42195	1994	0.06412
42229	1994	0.05517
42230	1994	0.10017
42231	1994	0.02925
42232	1994	0.06945
42233	1994	0.08658
42234	1994	0.08092
42235	1994	0.10725
42236	1994	0.09308
42237	1994	0.07842
42238	1994	0.10150
42239	1994	0.10267
42240	1994	0.07042
42241	1994	0.07767
42242	1994	0.07648
42243	1994	0.08683
42244	1994	0.09000
42245	1994	0.08307
42246	1994	0.08653
42247	1994	0.13600
42248	1994	0.19092
43135	1994	0.16817
43136	1994	0.15367
43137	1994	0.13258
43138	1994	0.14667
43139	1994	0.05850
43140	1994	0.12792
43141	1994	0.15525
43142	1994	0.11208
43143	1994	0.06750
43144	1994	0.06350
43145	1994	0.05942
43146	1994	0.06008
43147	1994	0.11325
43148	1994	0.22283
43149	1994	0.38008
43150	1994	0.33283
43151	1994	0.29200
43152	1994	0.25408
43153	1994	0.22050
43154	1994	0.14367
43155	1994	0.29975
43156	1994	0.05378
43157	1994	0.10733
43158	1994	0.17233
43159	1994	0.07308
43160	1994	0.04950
43161	1994	0.05975
43162	1994	0.07375
43163	1994	0.06908
43164	1994	0.06108
43165	1994	0.06775
43166	1994	0.05483
43167	1994	0.04758
43168	1994	0.08717
43169	1994	0.06225
43170	1994	0.06258
43171	1994	0.07633
43172	1994	0.08825
43173	1994	0.08142
43174	1994	0.07158
43175	1994	0.10217
43176	1994	0.13292
43177	1994	0.12142
43178	1994	0.08242
43179	1994	0.06008
43180	1994	0.07875
43181	1994	0.06217
43182	1994	0.07892
43183	1994	0.04583
43184	1994	0.04250
43185	1994	0.03967
43186	1994	0.11192
43187	1994	0.06675
43188	1994	0.06242
43189	1994	0.06358
43190	1994	0.04975
43191	1994	0.05500
43192	1994	0.11425
43193	1994	0.08428
43194	1994	0.08353
43195	1994	0.05008
43196	1994	0.05300
43229	1994	0.08275
43230	1994	0.07042
43231	1994	0.04200
43232	1994	0.06450
43233	1994	0.06875
43234	1994	0.08850
43235	1994	0.09945
43236	1994	0.07342
43237	1994	0.11867
43238	1994	0.06717
43239	1994	0.07658
43240	1994	0.05800
43241	1994	0.08000
43242	1994	0.09087
43243	1994	0.11058
43244	1994	0.08842
43245	1994	0.10225
43246	1994	0.10250
43247	1994	0.11183
43248	1994	0.24237
44137	1994	0.12908
44139	1994	0.12508
44140	1994	0.10425
44141	1994	0.13867
44142	1994	0.10575
44143	1994	0.05683
44144	1994	0.07400
44145	1994	0.05117
44146	1994	0.11600
44147	1994	0.19167
44148	1994	0.12933
44149	1994	0.31458
44150	1994	0.32642
44151	1994	0.29633
44152	1994	0.30083
44153	1994	0.16575
44154	1994	0.19683
44155	1994	0.10692
44156	1994	0.18275
44157	1994	0.06292
44158	1994	0.11408
44159	1994	0.16683
44160	1994	0.05858
44161	1994	0.05642
44162	1994	0.05983
44163	1994	0.04917
44164	1994	0.05300
44165	1994	0.04892
44166	1994	0.03950
44167	1994	0.05250
44168	1994	0.06933
44169	1994	0.06817
44170	1994	0.07275
44171	1994	0.06750
44172	1994	0.06942
44173	1994	0.05325
44174	1994	0.07767
44175	1994	0.07833
44176	1994	0.08233
44177	1994	0.11208
44178	1994	0.09817
44179	1994	0.09942
44180	1994	0.08192
44181	1994	0.08292
44182	1994	0.07542
44183	1994	0.07458
44184	1994	0.10045
44185	1994	0.05483
44186	1994	0.04800
44187	1994	0.07992
44188	1994	0.07608
44189	1994	0.08492
44190	1994	0.06975
44191	1994	0.06200
44192	1994	0.03758
44193	1994	0.04483
44194	1994	0.05067
44195	1994	0.05417
44196	1994	0.11425
44229	1994	0.06192
44230	1994	0.08058
44231	1994	0.04533
44232	1994	0.09225
44233	1994	0.07400
44234	1994	0.05867
44235	1994	0.07983
44236	1994	0.08367
44237	1994	0.10062
44238	1994	0.11567
44239	1994	0.11575
44240	1994	0.12683
44241	1994	0.08208
44242	1994	0.15158
44243	1994	0.11392
44244	1994	0.13217
44245	1994	0.13325
44246	1994	0.08433
44247	1994	0.09867
44248	1994	0.09667
44249	1994	0.22645
45139	1994	0.13242
45140	1994	0.11400
45141	1994	0.13792
45142	1994	0.05967
45143	1994	0.09783
45144	1994	0.07742
45145	1994	0.05717
45146	1994	0.19167
45147	1994	0.20908
45148	1994	0.04342
45149	1994	0.14400
45150	1994	0.29825
45151	1994	0.28125
45152	1994	0.29100
45153	1994	0.17600
45154	1994	0.19467
45155	1994	0.09092
45156	1994	0.07733
45157	1994	0.10978
45158	1994	0.04617
45159	1994	0.09142
45160	1994	0.06592
45161	1994	0.05042
45162	1994	0.05067
45163	1994	0.05117
45164	1994	0.05017
45165	1994	0.03700
45166	1994	0.04350
45167	1994	0.14167
45168	1994	0.07033
45169	1994	0.05692
45170	1994	0.06292
45171	1994	0.05358
45172	1994	0.05958
45173	1994	0.07142
45174	1994	0.06667
45175	1994	0.07217
45176	1994	0.09017
45177	1994	0.12267
45178	1994	0.17300
45179	1994	0.09208
45180	1994	0.11842
45181	1994	0.05850
45182	1994	0.06267
45183	1994	0.06103
45184	1994	0.10692
45185	1994	0.10950
45186	1994	0.09950
45187	1994	0.07517
45188	1994	0.04958
45189	1994	0.08683
45190	1994	0.07617
45191	1994	0.07258
45192	1994	0.05275
45193	1994	0.05767
45194	1994	0.04900
45195	1994	0.04933
45196	1994	0.10550
45229	1994	0.08092
45230	1994	0.05033
45231	1994	0.04858
45232	1994	0.04417
45233	1994	0.05800
45234	1994	0.06683
45235	1994	0.07117
45236	1994	0.06742
45237	1994	0.12317
45238	1994	0.11475
45239	1994	0.10958
45240	1994	0.13475
45241	1994	0.09767
45242	1994	0.12242
45243	1994	0.12933
45244	1994	0.11567
45245	1994	0.11333
45246	1994	0.12275
45247	1994	0.07642
45248	1994	0.22395
45249	1994	0.21312
46139	1994	0.15717
46140	1994	0.11417
46141	1994	0.13933
46142	1994	0.08033
46143	1994	0.06367
46144	1994	0.09050
46145	1994	0.05792
46146	1994	0.06383
46147	1994	0.13250
46148	1994	0.06217
46149	1994	0.16100
46150	1994	0.17117
46151	1994	0.30100
46152	1994	0.25733
46153	1994	0.23208
46154	1994	0.15800
46155	1994	0.11192
46156	1994	0.04675
46157	1994	0.03883
46158	1994	0.04558
46159	1994	0.05167
46160	1994	0.06492
46161	1994	0.05700
46162	1994	0.08183
46163	1994	0.04917
46164	1994	0.04225
46165	1994	0.11775
46166	1994	0.08792
46167	1994	0.07742
46168	1994	0.04658
46169	1994	0.05875
46170	1994	0.04317
46171	1994	0.05325
46172	1994	0.06792
46173	1994	0.05517
46174	1994	0.06267
46175	1994	0.08625
46176	1994	0.07642
46177	1994	0.11867
46178	1994	0.15017
46179	1994	0.07742
46180	1994	0.08133
46181	1994	0.06533
46182	1994	0.06525
46183	1994	0.07617
46184	1994	0.03450
46185	1994	0.05200
46186	1994	0.08383
46187	1994	0.08142
46188	1994	0.08133
46189	1994	0.06458
46190	1994	0.07133
46191	1994	0.07475
46192	1994	0.07517
46193	1994	0.04583
46194	1994	0.05875
46195	1994	0.04392
46196	1994	0.10450
46197	1994	0.09675
46198	1994	0.07933
46199	1994	0.07475
46200	1994	0.07600
46201	1994	0.07142
46202	1994	0.13217
46203	1994	0.11300
46205	1994	0.04025
46206	1994	0.09633
46207	1994	0.09167
46233	1994	0.06792
46234	1994	0.11442
46235	1994	0.07300
46236	1994	0.09767
46237	1994	0.10183
46238	1994	0.08925
46239	1994	0.11200
46240	1994	0.13617
46241	1994	0.09158
46242	1994	0.09783
46243	1994	0.11917
46244	1994	0.11933
46245	1994	0.09050
46246	1994	0.10292
46247	1994	0.09217
46248	1994	0.06467
46249	1994	0.22220
47139	1994	0.09683
47140	1994	0.10008
47141	1994	0.11367
47142	1994	0.06683
47143	1994	0.10492
47144	1994	0.08625
47145	1994	0.06075
47146	1994	0.09342
47147	1994	0.11975
47148	1994	0.05292
47149	1994	0.04725
47150	1994	0.30300
47151	1994	0.21967
47152	1994	0.18742
47153	1994	0.18875
47154	1994	0.17742
47155	1994	0.07425
47156	1994	0.04375
47157	1994	0.04883
47158	1994	0.04483
47159	1994	0.04208
47160	1994	0.04983
47161	1994	0.04533
47162	1994	0.13433
47163	1994	0.22258
47164	1994	0.26100
47165	1994	0.11108
47166	1994	0.13600
47167	1994	0.16558
47168	1994	0.09092
47169	1994	0.04467
47170	1994	0.07650
47171	1994	0.04325
47172	1994	0.05108
47173	1994	0.04092
47174	1994	0.10358
47175	1994	0.06608
47176	1994	0.07367
47177	1994	0.08917
47178	1994	0.13500
47179	1994	0.09267
47180	1994	0.10942
47181	1994	0.08158
47182	1994	0.05100
47183	1994	0.06808
47184	1994	0.03367
47185	1994	0.06337
47186	1994	0.06050
47187	1994	0.03300
47188	1994	0.08075
47189	1994	0.09517
47190	1994	0.07700
47191	1994	0.06250
47192	1994	0.07825
47193	1994	0.07150
47194	1994	0.06250
47195	1994	0.04958
47196	1994	0.04467
47197	1994	0.10642
47198	1994	0.06400
47199	1994	0.07983
47200	1994	0.07933
47201	1994	0.06792
47202	1994	0.05700
47203	1994	0.06117
47204	1994	0.03958
47205	1994	0.04883
47206	1994	0.05050
47207	1994	0.09942
47218	1994	0.07483
47219	1994	0.08500
47220	1994	0.09133
47232	1994	0.08575
47233	1994	0.10367
47234	1994	0.12075
47235	1994	0.12742
47236	1994	0.10183
47237	1994	0.11783
47238	1994	0.10175
47239	1994	0.08800
47240	1994	0.10092
47241	1994	0.09275
47242	1994	0.08517
47243	1994	0.10125
47244	1994	0.09633
47245	1994	0.10883
47246	1994	0.09208
47247	1994	0.10208
47248	1994	0.07150
47249	1994	0.03642
47250	1994	0.23970
48139	1994	0.11808
48140	1994	0.11442
48141	1994	0.14408
48142	1994	0.09883
48143	1994	0.07433
48144	1994	0.06142
48145	1994	0.05708
48146	1994	0.05533
48147	1994	0.11500
48148	1994	0.08450
48149	1994	0.14950
48150	1994	0.24950
48151	1994	0.18833
48152	1994	0.10817
48153	1994	0.19133
48154	1994	0.15283
48155	1994	0.05483
48156	1994	0.03350
48157	1994	0.04792
48158	1994	0.04408
48159	1994	0.04617
48160	1994	0.04758
48161	1994	0.08575
48162	1994	0.12508
48163	1994	0.25417
48164	1994	0.34325
48165	1994	0.24533
48166	1994	0.30625
48167	1994	0.28425
48168	1994	0.30800
48169	1994	0.30142
48170	1994	0.26442
48171	1994	0.04642
48172	1994	0.08383
48173	1994	0.08700
48174	1994	0.09275
48175	1994	0.08492
48176	1994	0.06700
48177	1994	0.08792
48178	1994	0.09817
48179	1994	0.13583
48180	1994	0.08225
48181	1994	0.07308
48182	1994	0.06950
48183	1994	0.10112
48184	1994	0.04525
48185	1994	0.08183
48186	1994	0.06742
48187	1994	0.06000
48188	1994	0.08700
48189	1994	0.09392
48190	1994	0.07175
48191	1994	0.06542
48192	1994	0.06792
48193	1994	0.07267
48194	1994	0.06925
48195	1994	0.06683
48196	1994	0.12842
48197	1994	0.07167
48198	1994	0.07242
48199	1994	0.07775
48200	1994	0.08000
48201	1994	0.06483
48202	1994	0.05592
48203	1994	0.13642
48204	1994	0.04875
48205	1994	0.05358
48206	1994	0.11000
48207	1994	0.10325
48208	1994	0.09633
48213	1994	0.05533
48214	1994	0.07317
48215	1994	0.06017
48216	1994	0.05792
48217	1994	0.09267
48218	1994	0.09317
48219	1994	0.07608
48220	1994	0.07983
48221	1994	0.09567
48222	1994	0.08675
48232	1994	0.08067
48233	1994	0.09158
48234	1994	0.13608
48235	1994	0.11267
48236	1994	0.11558
48237	1994	0.10242
48238	1994	0.08300
48239	1994	0.06950
48240	1994	0.08633
48241	1994	0.08583
48242	1994	0.08042
48243	1994	0.07892
48244	1994	0.08758
48245	1994	0.09075
48246	1994	0.11100
48247	1994	0.11433
48248	1994	0.08350
48249	1994	0.10442
48250	1994	0.07487
49139	1994	0.13267
49140	1994	0.11133
49141	1994	0.10267
49142	1994	0.08142
49143	1994	0.06650
49144	1994	0.05325
49145	1994	0.04975
49146	1994	0.04483
49147	1994	0.07967
49148	1994	0.13000
49149	1994	0.23542
49150	1994	0.20508
49151	1994	0.27242
49152	1994	0.09500
49153	1994	0.13875
49154	1994	0.11875
49155	1994	0.19992
49156	1994	0.07692
49157	1994	0.04692
49158	1994	0.05750
49159	1994	0.04167
49160	1994	0.10567
49161	1994	0.22483
49162	1994	0.29225
49163	1994	0.36175
49164	1994	0.34825
49165	1994	0.28300
49166	1994	0.24342
49167	1994	0.29392
49168	1994	0.30967
49169	1994	0.31275
49170	1994	0.24117
49171	1994	0.13017
49172	1994	0.05833
49173	1994	0.07650
49174	1994	0.05133
49175	1994	0.05783
49176	1994	0.06250
49177	1994	0.07683
49178	1994	0.08283
49179	1994	0.09292
49180	1994	0.09367
49181	1994	0.08733
49182	1994	0.06708
49183	1994	0.03675
49184	1994	0.05975
49185	1994	0.04450
49186	1994	0.06133
49187	1994	0.05892
49188	1994	0.04850
49189	1994	0.04767
49190	1994	0.06242
49191	1994	0.07117
49192	1994	0.06958
49193	1994	0.06800
49194	1994	0.07217
49195	1994	0.06333
49196	1994	0.05567
49197	1994	0.06892
49198	1994	0.07217
49199	1994	0.06950
49200	1994	0.06400
49201	1994	0.06708
49202	1994	0.12400
49203	1994	0.06575
49204	1994	0.11508
49205	1994	0.11317
49206	1994	0.05642
49207	1994	0.05175
49208	1994	0.10383
49209	1994	0.04625
49213	1994	0.06475
49214	1994	0.06508
49215	1994	0.05600
49216	1994	0.06625
49217	1994	0.04592
49218	1994	0.05083
49219	1994	0.10125
49220	1994	0.07442
49221	1994	0.08067
49222	1994	0.09400
49223	1994	0.08117
49224	1994	0.07583
49225	1994	0.07208
49226	1994	0.10900
49228	1994	0.09975
49229	1994	0.10217
49230	1994	0.09858
49231	1994	0.09467
49232	1994	0.08025
49233	1994	0.12542
49234	1994	0.14042
49235	1994	0.13117
49236	1994	0.13742
49237	1994	0.10858
49238	1994	0.10167
49239	1994	0.09008
49240	1994	0.08167
49241	1994	0.06850
49242	1994	0.07867
49243	1994	0.06167
49244	1994	0.06908
49245	1994	0.10050
49246	1994	0.11350
49247	1994	0.10833
49248	1994	0.09767
49249	1994	0.05075
49250	1994	0.05470
49251	1994	0.08403
50138	1994	0.08433
50139	1994	0.10867
50140	1994	0.12325
50141	1994	0.14633
50142	1994	0.05658
50143	1994	0.09067
50144	1994	0.03333
50145	1994	0.05333
50146	1994	0.04675
50147	1994	0.10058
50148	1994	0.12067
50149	1994	0.15417
50150	1994	0.19708
50151	1994	0.17992
50152	1994	0.05458
50153	1994	0.05567
50154	1994	0.09658
50155	1994	0.18475
50156	1994	0.16442
50157	1994	0.08192
50158	1994	0.08475
50159	1994	0.08833
50160	1994	0.19133
50161	1994	0.22992
50162	1994	0.32908
50163	1994	0.25008
50164	1994	0.25717
50165	1994	0.28842
50166	1994	0.21750
50167	1994	0.24675
50168	1994	0.16425
50169	1994	0.20758
50170	1994	0.21292
50171	1994	0.02850
50172	1994	0.05067
50173	1994	0.07717
50174	1994	0.07275
50175	1994	0.05792
50176	1994	0.05983
50177	1994	0.10700
50178	1994	0.06708
50179	1994	0.11208
50180	1994	0.09025
50181	1994	0.09750
50182	1994	0.09700
50183	1994	0.04492
50184	1994	0.06158
50185	1994	0.07833
50186	1994	0.06117
50187	1994	0.06850
50188	1994	0.05325
50189	1994	0.04942
50190	1994	0.09225
50191	1994	0.07192
50192	1994	0.07258
50193	1994	0.06967
50194	1994	0.06358
50195	1994	0.06633
50196	1994	0.07300
50197	1994	0.06967
50198	1994	0.07442
50199	1994	0.07875
50200	1994	0.03825
50201	1994	0.12808
50202	1994	0.06125
50203	1994	0.12133
50204	1994	0.06567
50205	1994	0.05417
50206	1994	0.06008
50207	1994	0.07842
50208	1994	0.06083
50209	1994	0.10108
50210	1994	0.10583
50213	1994	0.12042
50214	1994	0.06508
50215	1994	0.06542
50216	1994	0.05600
50217	1994	0.04942
50218	1994	0.06967
50219	1994	0.07742
50220	1994	0.06767
50221	1994	0.08033
50222	1994	0.09283
50223	1994	0.07267
50224	1994	0.08233
50225	1994	0.10842
50226	1994	0.09167
50227	1994	0.08408
50228	1994	0.07525
50229	1994	0.08167
50230	1994	0.09025
50231	1994	0.08275
50232	1994	0.07042
50233	1994	0.09183
50234	1994	0.09533
50235	1994	0.14650
50236	1994	0.14608
50237	1994	0.12650
50238	1994	0.10958
50239	1994	0.09450
50240	1994	0.08825
50241	1994	0.08067
50242	1994	0.07117
50243	1994	0.04867
50244	1994	0.06117
50245	1994	0.07992
50246	1994	0.08825
50247	1994	0.11867
50248	1994	0.11517
50249	1994	0.10417
50250	1994	0.12725
50251	1994	0.07308
50252	1994	0.07617
50253	1994	0.09250
50254	1994	0.19333
51137	1994	0.07225
51138	1994	0.08725
51139	1994	0.10295
51140	1994	0.17967
51141	1994	0.10825
51142	1994	0.08700
51143	1994	0.06533
51144	1994	0.06325
51145	1994	0.05700
51146	1994	0.06758
51147	1994	0.05967
51148	1994	0.18125
51149	1994	0.09592
51150	1994	0.10842
51151	1994	0.09258
51152	1994	0.07292
51153	1994	0.05042
51154	1994	0.05092
51155	1994	0.08950
51156	1994	0.11450
51157	1994	0.09217
51158	1994	0.06750
51159	1994	0.11733
51160	1994	0.30725
51161	1994	0.25467
51162	1994	0.30058
51163	1994	0.27333
51164	1994	0.30542
51165	1994	0.11458
51166	1994	0.11742
51167	1994	0.11600
51168	1994	0.10583
51169	1994	0.13117
51170	1994	0.10775
51171	1994	0.05917
51172	1994	0.05142
51173	1994	0.07258
51174	1994	0.05925
51175	1994	0.06092
51176	1994	0.10000
51177	1994	0.08633
51178	1994	0.08858
51179	1994	0.07758
51180	1994	0.10950
51181	1994	0.06667
51182	1994	0.05725
51183	1994	0.06092
51184	1994	0.06508
51185	1994	0.07425
51186	1994	0.06483
51187	1994	0.03450
51188	1994	0.04633
51189	1994	0.06267
51190	1994	0.06233
51191	1994	0.04417
51192	1994	0.07050
51193	1994	0.05450
51194	1994	0.06592
51195	1994	0.04533
51196	1994	0.05508
51197	1994	0.05842
51198	1994	0.06017
51199	1994	0.07675
51200	1994	0.07258
51201	1994	0.10108
51202	1994	0.10792
51203	1994	0.07542
51204	1994	0.07483
51205	1994	0.07625
51206	1994	0.07717
51207	1994	0.07467
51208	1994	0.06175
51209	1994	0.05383
51210	1994	0.05650
51211	1994	0.05867
51212	1994	0.07267
51213	1994	0.07875
51214	1994	0.07358
51215	1994	0.07917
51216	1994	0.05433
51217	1994	0.07233
51218	1994	0.04642
51219	1994	0.08850
51220	1994	0.07192
51221	1994	0.07025
51222	1994	0.09308
51223	1994	0.10042
51224	1994	0.08692
51225	1994	0.07117
51226	1994	0.09308
51227	1994	0.08325
51228	1994	0.08042
51229	1994	0.08167
51230	1994	0.09217
51231	1994	0.09708
51232	1994	0.08208
51233	1994	0.06692
51234	1994	0.07525
51235	1994	0.07775
51236	1994	0.14783
51237	1994	0.14467
51238	1994	0.13083
51239	1994	0.12267
51240	1994	0.09758
51241	1994	0.11050
51242	1994	0.08575
51243	1994	0.07875
51244	1994	0.06067
51245	1994	0.06867
51246	1994	0.07867
51247	1994	0.08375
51248	1994	0.09767
51249	1994	0.12925
51250	1994	0.13308
51251	1994	0.11100
51252	1994	0.08725
51253	1994	0.12083
51254	1994	0.12492
51255	1994	0.07942
52136	1994	0.16533
52137	1994	0.11700
52138	1994	0.10375
52139	1994	0.12808
52140	1994	0.15767
52141	1994	0.09400
52142	1994	0.05225
52143	1994	0.09175
52144	1994	0.13525
52145	1994	0.06925
52146	1994	0.06375
52147	1994	0.06025
52148	1994	0.08392
52149	1994	0.14142
52150	1994	0.08017
52151	1994	0.06000
52152	1994	0.05733
52153	1994	0.05125
52154	1994	0.04933
52155	1994	0.11283
52156	1994	0.07242
52157	1994	0.10533
52158	1994	0.14158
52159	1994	0.26150
52160	1994	0.21617
52161	1994	0.26308
52162	1994	0.26917
52163	1994	0.20342
52164	1994	0.15042
52165	1994	0.08508
52166	1994	0.07792
52167	1994	0.08942
52168	1994	0.06403
52169	1994	0.06687
52170	1994	0.04458
52171	1994	0.04550
52172	1994	0.04892
52173	1994	0.05100
52174	1994	0.05542
52175	1994	0.05083
52176	1994	0.04508
52177	1994	0.10300
52178	1994	0.08700
52179	1994	0.07608
52180	1994	0.09100
52181	1994	0.12708
52182	1994	0.09025
52183	1994	0.09825
52184	1994	0.10792
52185	1994	0.06200
52186	1994	0.08192
52187	1994	0.07450
52188	1994	0.04700
52189	1994	0.06258
52190	1994	0.05692
52191	1994	0.04883
52192	1994	0.07250
52193	1994	0.07175
52194	1994	0.05117
52195	1994	0.05892
52196	1994	0.06725
52197	1994	0.04417
52198	1994	0.04717
52199	1994	0.07617
52200	1994	0.06975
52201	1994	0.06742
52202	1994	0.05208
52203	1994	0.06775
52204	1994	0.07267
52205	1994	0.08600
52206	1994	0.09008
52207	1994	0.06700
52208	1994	0.06600
52209	1994	0.05033
52210	1994	0.06108
52211	1994	0.05600
52212	1994	0.07058
52213	1994	0.07800
52214	1994	0.07133
52215	1994	0.06150
52216	1994	0.07692
52217	1994	0.06892
52218	1994	0.07000
52219	1994	0.04270
52220	1994	0.07975
52221	1994	0.08375
52222	1994	0.07758
52223	1994	0.08133
52224	1994	0.07967
52225	1994	0.07092
52226	1994	0.08817
52227	1994	0.10142
52228	1994	0.09925
52229	1994	0.08500
52230	1994	0.09533
52231	1994	0.08992
52232	1994	0.08492
52233	1994	0.08650
52234	1994	0.07250
52235	1994	0.11475
52236	1994	0.04650
52237	1994	0.09508
52238	1994	0.11392
52239	1994	0.07625
52240	1994	0.12233
52241	1994	0.11808
52242	1994	0.09458
52243	1994	0.10483
52244	1994	0.08192
52245	1994	0.08367
52246	1994	0.07567
52247	1994	0.06900
52248	1994	0.08333
52249	1994	0.10258
52250	1994	0.13267
52251	1994	0.15017
52252	1994	0.12333
52253	1994	0.09783
52254	1994	0.12475
52255	1994	0.11617
53134	1994	0.30233
53135	1994	0.18917
53136	1994	0.14175
53137	1994	0.12092
53138	1994	0.14342
53139	1994	0.09875
53140	1994	0.15383
53141	1994	0.11350
53142	1994	0.06075
53143	1994	0.09500
53144	1994	0.11692
53145	1994	0.09100
53146	1994	0.07583
53147	1994	0.06592
53148	1994	0.12133
53149	1994	0.17708
53150	1994	0.17258
53151	1994	0.06017
53152	1994	0.05367
53153	1994	0.05283
53154	1994	0.05192
53155	1994	0.07625
53156	1994	0.12725
53157	1994	0.19383
53158	1994	0.23775
53159	1994	0.29092
53160	1994	0.25683
53161	1994	0.24183
53162	1994	0.21600
53163	1994	0.10558
53164	1994	0.06100
53165	1994	0.06383
53166	1994	0.06008
53167	1994	0.04300
53168	1994	0.04092
53169	1994	0.06478
53170	1994	0.04058
53171	1994	0.04583
53172	1994	0.04917
53173	1994	0.05275
53174	1994	0.05008
53175	1994	0.07517
53176	1994	0.08975
53177	1994	0.07675
53178	1994	0.06233
53179	1994	0.06483
53180	1994	0.09092
53181	1994	0.09150
53182	1994	0.08425
53183	1994	0.08317
53184	1994	0.07328
53185	1994	0.05167
53186	1994	0.08025
53187	1994	0.06275
53188	1994	0.07333
53189	1994	0.04900
53190	1994	0.05700
53191	1994	0.05433
53192	1994	0.06675
53193	1994	0.07525
53194	1994	0.05025
53195	1994	0.07492
53196	1994	0.07192
53197	1994	0.04658
53198	1994	0.04592
53199	1994	0.05767
53200	1994	0.07233
53201	1994	0.05842
53202	1994	0.06317
53203	1994	0.06058
53204	1994	0.11533
53205	1994	0.09642
53206	1994	0.09092
53207	1994	0.08375
53208	1994	0.08142
53209	1994	0.05875
53210	1994	0.05683
53211	1994	0.10333
53212	1994	0.11333
53213	1994	0.06233
53214	1994	0.05600
53215	1994	0.07792
53216	1994	0.12308
53217	1994	0.07192
53218	1994	0.05542
53219	1994	0.04417
53220	1994	0.06808
53221	1994	0.07758
53222	1994	0.09283
53223	1994	0.08583
53224	1994	0.08767
53225	1994	0.06792
[truncated: 39,738 more rows]
