# Supplementary material for: Trend Patterns of Vegetative Coverage and Their Underlying Causes in the Deserts of Northwest China over 1982 – 2008
Source: PLoS One. 2015 May 11;10(5):e0126044. doi: 10.1371/journal.pone.0126044 (PMC4427295; doi:10.1371/journal.pone.0126044)
Supplement: S1 Dataset — (ZIP) [file pone.0126044.s001.zip › S1_data/NDVI/NDVI_1995.txt]

21143	1995	0.09300
21144	1995	0.05942
21149	1995	0.08137
21150	1995	0.04075
21151	1995	0.03117
22143	1995	0.04267
22144	1995	0.05350
22145	1995	0.10470
22148	1995	0.04450
22149	1995	0.08342
22150	1995	0.04628
22151	1995	0.07978
22152	1995	0.05045
22153	1995	0.10692
22169	1995	0.11725
22170	1995	0.03612
22171	1995	0.07512
23142	1995	0.08467
23143	1995	0.17328
23144	1995	0.05050
23145	1995	0.10325
23146	1995	0.05517
23147	1995	0.04092
23148	1995	0.04108
23149	1995	0.03023
23150	1995	0.04925
23151	1995	0.04267
23152	1995	0.04612
23153	1995	0.06062
23154	1995	0.06445
23169	1995	0.09958
23170	1995	0.06875
23171	1995	0.06408
24142	1995	0.11150
24143	1995	0.18533
24144	1995	0.06862
24145	1995	0.04725
24146	1995	0.05633
24147	1995	0.07133
24148	1995	0.06992
24149	1995	0.04400
24150	1995	0.05658
24151	1995	0.06117
24152	1995	0.04158
24153	1995	0.03608
24154	1995	0.05467
24169	1995	0.14808
24170	1995	0.11020
24171	1995	0.06858
24172	1995	0.09987
25141	1995	0.20683
25142	1995	0.19158
25143	1995	0.15937
25144	1995	0.07992
25145	1995	0.04817
25146	1995	0.05025
25147	1995	0.07067
25148	1995	0.06000
25149	1995	0.10400
25150	1995	0.05675
25151	1995	0.06400
25152	1995	0.05933
25153	1995	0.04633
25169	1995	0.15725
25170	1995	0.11150
25171	1995	0.07700
25172	1995	0.08583
25173	1995	0.07632
26139	1995	0.18650
26140	1995	0.14125
26141	1995	0.11333
26142	1995	0.06833
26143	1995	0.09850
26144	1995	0.04170
26145	1995	0.05617
26146	1995	0.03758
26147	1995	0.02567
26148	1995	0.04487
26149	1995	0.06183
26150	1995	0.07292
26151	1995	0.08325
26152	1995	0.06458
26153	1995	0.05450
26170	1995	0.06075
26171	1995	0.10008
26172	1995	0.07333
26173	1995	0.11408
27138	1995	0.20208
27139	1995	0.11550
27140	1995	0.08608
27141	1995	0.08567
27142	1995	0.09375
27143	1995	0.08725
27144	1995	0.08150
27145	1995	0.09133
27146	1995	0.08925
27147	1995	0.02350
27148	1995	0.03258
27149	1995	0.06158
27150	1995	0.05450
27151	1995	0.08192
27152	1995	0.06267
27153	1995	0.07375
27154	1995	0.08503
27165	1995	0.07883
27166	1995	0.07833
27169	1995	0.12592
27170	1995	0.07325
27171	1995	0.10908
27172	1995	0.11908
27173	1995	0.12362
28137	1995	0.12825
28138	1995	0.15225
28139	1995	0.11425
28140	1995	0.09708
28141	1995	0.09500
28142	1995	0.10400
28143	1995	0.10850
28144	1995	0.09067
28145	1995	0.10342
28146	1995	0.05808
28147	1995	0.09253
28148	1995	0.04692
28149	1995	0.04525
28150	1995	0.07900
28151	1995	0.05933
28152	1995	0.07750
28153	1995	0.07458
28154	1995	0.07150
28159	1995	0.07133
28160	1995	0.08692
28161	1995	0.06817
28163	1995	0.07725
28164	1995	0.11500
28165	1995	0.12683
28166	1995	0.05142
28167	1995	0.07483
28168	1995	0.09475
28169	1995	0.04183
28170	1995	0.04325
28171	1995	0.04983
28172	1995	0.06558
28173	1995	0.03825
28174	1995	0.11075
29137	1995	0.10817
29138	1995	0.13820
29139	1995	0.10183
29140	1995	0.08267
29141	1995	0.08450
29142	1995	0.10700
29143	1995	0.09725
29144	1995	0.10783
29145	1995	0.09100
29146	1995	0.05733
29147	1995	0.08228
29148	1995	0.06117
29149	1995	0.02433
29150	1995	0.05342
29151	1995	0.06525
29152	1995	0.05892
29153	1995	0.07767
29154	1995	0.07703
29155	1995	0.09767
29157	1995	0.06408
29158	1995	0.08850
29159	1995	0.07733
29160	1995	0.06525
29161	1995	0.07983
29162	1995	0.08308
29163	1995	0.06850
29164	1995	0.06658
29165	1995	0.04475
29166	1995	0.04675
29167	1995	0.09842
29168	1995	0.09017
29169	1995	0.06325
29170	1995	0.06050
29171	1995	0.05433
29172	1995	0.07658
29173	1995	0.12867
29174	1995	0.15217
29175	1995	0.13192
29176	1995	0.06383
29177	1995	0.11650
30137	1995	0.22342
30138	1995	0.14417
30139	1995	0.08092
30140	1995	0.08575
30141	1995	0.09850
30142	1995	0.10192
30143	1995	0.09867
30144	1995	0.09333
30145	1995	0.06492
30146	1995	0.07342
30147	1995	0.06742
30148	1995	0.09183
30149	1995	0.07178
30150	1995	0.02608
30151	1995	0.04392
30152	1995	0.05300
30153	1995	0.06500
30154	1995	0.07317
30155	1995	0.08792
30156	1995	0.08078
30157	1995	0.06517
30158	1995	0.07617
30159	1995	0.06875
30160	1995	0.03800
30161	1995	0.05792
30162	1995	0.06383
30163	1995	0.10783
30164	1995	0.07958
30165	1995	0.07192
30166	1995	0.07967
30167	1995	0.07600
30168	1995	0.06817
30169	1995	0.08433
30170	1995	0.07667
30171	1995	0.06475
30172	1995	0.09692
30173	1995	0.07317
30174	1995	0.08617
30175	1995	0.09983
30176	1995	0.07167
30177	1995	0.09167
31137	1995	0.28275
31138	1995	0.10750
31139	1995	0.11900
31140	1995	0.07083
31141	1995	0.07775
31142	1995	0.10075
31143	1995	0.10075
31144	1995	0.10642
31145	1995	0.09542
31146	1995	0.10983
31147	1995	0.12042
31148	1995	0.06125
31149	1995	0.03950
31150	1995	0.08033
31151	1995	0.02308
31152	1995	0.02200
31153	1995	0.05133
31154	1995	0.05308
31155	1995	0.05333
31156	1995	0.07250
31157	1995	0.05958
31158	1995	0.07575
31159	1995	0.11625
31160	1995	0.09682
31161	1995	0.05158
31162	1995	0.05083
31163	1995	0.11267
31164	1995	0.06483
31165	1995	0.06758
31166	1995	0.05617
31167	1995	0.07058
31168	1995	0.05550
31169	1995	0.06733
31170	1995	0.07508
31171	1995	0.05567
31172	1995	0.07158
31173	1995	0.06683
31174	1995	0.06442
31175	1995	0.11800
31176	1995	0.03833
31177	1995	0.10450
31184	1995	0.07087
31185	1995	0.05962
31186	1995	0.07237
32137	1995	0.34000
32138	1995	0.10628
32139	1995	0.11475
32140	1995	0.09475
32141	1995	0.08575
32142	1995	0.08292
32143	1995	0.07517
32144	1995	0.11208
32145	1995	0.08750
32146	1995	0.11142
32147	1995	0.16408
32148	1995	0.11942
32149	1995	0.07758
32150	1995	0.04745
32151	1995	0.04337
32152	1995	0.08767
32153	1995	0.08767
32154	1995	0.02700
32155	1995	0.04142
32156	1995	0.03500
32157	1995	0.04458
32158	1995	0.06592
32159	1995	0.10283
32160	1995	0.04773
32161	1995	0.02603
32162	1995	0.05742
32163	1995	0.06392
32164	1995	0.05375
32165	1995	0.06400
32166	1995	0.05758
32167	1995	0.07225
32168	1995	0.09008
32169	1995	0.06708
32170	1995	0.09992
32171	1995	0.06533
32172	1995	0.07650
32173	1995	0.03600
32174	1995	0.03800
32175	1995	0.04950
32176	1995	0.05642
32177	1995	0.09392
32178	1995	0.08058
32179	1995	0.06508
32180	1995	0.05958
32182	1995	0.03242
32183	1995	0.09853
32184	1995	0.09278
32185	1995	0.07428
32186	1995	0.06970
32187	1995	0.06195
32188	1995	0.05703
33136	1995	0.34842
33137	1995	0.26308
33138	1995	0.22645
33139	1995	0.10592
33140	1995	0.07967
33141	1995	0.07467
33142	1995	0.08692
33143	1995	0.07908
33144	1995	0.10733
33145	1995	0.09050
33146	1995	0.09517
33147	1995	0.07717
33148	1995	0.13800
33149	1995	0.11692
33150	1995	0.11825
33151	1995	0.10867
33152	1995	0.05942
33153	1995	0.04633
33154	1995	0.09533
33155	1995	0.05300
33156	1995	0.08445
33157	1995	0.07508
33158	1995	0.03433
33159	1995	0.09612
33160	1995	0.05053
33161	1995	0.04148
33162	1995	0.06695
33163	1995	0.07383
33164	1995	0.05975
33165	1995	0.06608
33166	1995	0.06683
33167	1995	0.06150
33168	1995	0.07733
33169	1995	0.10608
33170	1995	0.08492
33171	1995	0.07400
33172	1995	0.04825
33173	1995	0.05150
33174	1995	0.07408
33175	1995	0.06425
33176	1995	0.05508
33177	1995	0.05792
33178	1995	0.05433
33179	1995	0.04317
33180	1995	0.05683
33181	1995	0.03708
33182	1995	0.04933
33183	1995	0.08642
33184	1995	0.09033
33185	1995	0.06978
33186	1995	0.05970
33187	1995	0.06037
33188	1995	0.06970
33189	1995	0.04140
34136	1995	0.21675
34137	1995	0.25612
34138	1995	0.23103
34139	1995	0.13942
34140	1995	0.09525
34141	1995	0.10800
34142	1995	0.09850
34143	1995	0.09350
34144	1995	0.08542
34145	1995	0.11308
34146	1995	0.09633
34147	1995	0.06142
34148	1995	0.09708
34149	1995	0.16217
34150	1995	0.11417
34151	1995	0.12683
34152	1995	0.10308
34153	1995	0.16133
34154	1995	0.08592
34155	1995	0.08533
34156	1995	0.05025
34157	1995	0.08153
34158	1995	0.06867
34159	1995	0.05178
34160	1995	0.06508
34161	1995	0.07508
34162	1995	0.10358
34163	1995	0.10658
34164	1995	0.06450
34165	1995	0.10333
34166	1995	0.09017
34167	1995	0.12833
34168	1995	0.04917
34169	1995	0.05883
34170	1995	0.08933
34171	1995	0.07742
34172	1995	0.05700
34173	1995	0.07658
34174	1995	0.07108
34175	1995	0.04325
34176	1995	0.04167
34177	1995	0.03292
34178	1995	0.04425
34179	1995	0.04242
34180	1995	0.04025
34181	1995	0.03500
34182	1995	0.08742
34183	1995	0.08808
34184	1995	0.03817
34185	1995	0.09642
34186	1995	0.03700
34187	1995	0.08183
34188	1995	0.06145
34189	1995	0.06537
35136	1995	0.08767
35137	1995	0.10375
35138	1995	0.12300
35139	1995	0.13717
35140	1995	0.05050
35141	1995	0.06967
35142	1995	0.12775
35143	1995	0.08883
35144	1995	0.08758
35145	1995	0.07600
35146	1995	0.07892
35147	1995	0.05075
35148	1995	0.05425
35149	1995	0.03442
35150	1995	0.04908
35151	1995	0.09842
35152	1995	0.10292
35153	1995	0.13508
35154	1995	0.13392
35155	1995	0.08608
35156	1995	0.05608
35157	1995	0.09825
35158	1995	0.10067
35159	1995	0.05933
35160	1995	0.09942
35161	1995	0.11083
35162	1995	0.06867
35163	1995	0.11550
35164	1995	0.13692
35165	1995	0.12883
35166	1995	0.11058
35167	1995	0.14475
35168	1995	0.09208
35169	1995	0.10833
35170	1995	0.06525
35171	1995	0.06717
35172	1995	0.05983
35173	1995	0.05300
35174	1995	0.04417
35175	1995	0.04825
35176	1995	0.06000
35177	1995	0.04092
35178	1995	0.04825
35179	1995	0.03992
35180	1995	0.03933
35181	1995	0.09425
35182	1995	0.08808
35183	1995	0.08300
35184	1995	0.02658
35185	1995	0.04283
35186	1995	0.04033
35187	1995	0.09775
35188	1995	0.06570
35189	1995	0.07912
35190	1995	0.08378
36134	1995	0.12167
36135	1995	0.17508
36136	1995	0.12067
36137	1995	0.12133
36138	1995	0.08367
36139	1995	0.09892
36140	1995	0.04595
36141	1995	0.09228
36142	1995	0.14308
36143	1995	0.13983
36144	1995	0.11067
36145	1995	0.05550
36146	1995	0.06900
36147	1995	0.07150
36148	1995	0.05458
36149	1995	0.02583
36150	1995	0.04017
36151	1995	0.04300
36152	1995	0.04833
36153	1995	0.09175
36154	1995	0.09550
36155	1995	0.12250
36156	1995	0.16717
36157	1995	0.09133
36158	1995	0.07017
36159	1995	0.06600
36160	1995	0.10700
36161	1995	0.12700
36162	1995	0.13070
36163	1995	0.10308
36164	1995	0.09733
36165	1995	0.12850
36166	1995	0.11100
36167	1995	0.13908
36168	1995	0.15175
36169	1995	0.15200
36170	1995	0.06800
36171	1995	0.11617
36172	1995	0.11333
36173	1995	0.06175
36174	1995	0.09375
36175	1995	0.07367
36176	1995	0.05867
36177	1995	0.07300
36178	1995	0.13800
36179	1995	0.10208
36180	1995	0.02092
36181	1995	0.04083
36182	1995	0.04500
36183	1995	0.03617
36184	1995	0.07683
36185	1995	0.04208
36186	1995	0.05217
36187	1995	0.11375
36188	1995	0.03892
36189	1995	0.07892
36190	1995	0.05612
36191	1995	0.05412
37134	1995	0.18017
37135	1995	0.07233
37136	1995	0.10442
37137	1995	0.10667
37138	1995	0.10200
37139	1995	0.08728
37140	1995	0.09350
37141	1995	0.10158
37142	1995	0.12792
37143	1995	0.12167
37144	1995	0.10600
37145	1995	0.13925
37146	1995	0.06875
37147	1995	0.06317
37148	1995	0.06967
37149	1995	0.11308
37150	1995	0.03108
37151	1995	0.08983
37152	1995	0.04875
37153	1995	0.04917
37154	1995	0.07167
37155	1995	0.08775
37156	1995	0.13767
37157	1995	0.13275
37158	1995	0.06233
37159	1995	0.09658
37160	1995	0.09692
37161	1995	0.15650
37162	1995	0.16292
37163	1995	0.10300
37164	1995	0.08642
37165	1995	0.14153
37166	1995	0.09250
37167	1995	0.14417
37168	1995	0.09858
37169	1995	0.12708
37170	1995	0.13858
37171	1995	0.08592
37172	1995	0.09050
37173	1995	0.09275
37174	1995	0.11133
37175	1995	0.09950
37176	1995	0.07292
37177	1995	0.04783
37178	1995	0.07275
37179	1995	0.04333
37180	1995	0.10908
37181	1995	0.03458
37182	1995	0.08067
37183	1995	0.04267
37184	1995	0.03758
37185	1995	0.11242
37186	1995	0.10842
37187	1995	0.04417
37188	1995	0.04367
37189	1995	0.04150
37190	1995	0.08683
37191	1995	0.08675
37192	1995	0.05970
38135	1995	0.08042
38136	1995	0.06617
38137	1995	0.10575
38138	1995	0.11300
38139	1995	0.12367
38140	1995	0.08283
38141	1995	0.07692
38142	1995	0.10150
38143	1995	0.15775
38144	1995	0.10158
38145	1995	0.09058
38146	1995	0.06992
38147	1995	0.06267
38148	1995	0.06583
38149	1995	0.11975
38150	1995	0.24625
38151	1995	0.12658
38152	1995	0.15083
38153	1995	0.12242
38154	1995	0.07358
38155	1995	0.06275
38156	1995	0.11108
38157	1995	0.12575
38158	1995	0.07625
38159	1995	0.10742
38160	1995	0.11617
38161	1995	0.08175
38162	1995	0.10267
38163	1995	0.12442
38164	1995	0.07808
38165	1995	0.15283
38166	1995	0.14808
38167	1995	0.07892
38168	1995	0.07983
38169	1995	0.08475
38170	1995	0.09383
38171	1995	0.08333
38172	1995	0.08642
38173	1995	0.09075
38174	1995	0.10142
38175	1995	0.10200
38176	1995	0.10083
38177	1995	0.04258
38178	1995	0.04317
38179	1995	0.03708
38180	1995	0.05700
38181	1995	0.07075
38182	1995	0.01892
38183	1995	0.02258
38184	1995	0.03467
38185	1995	0.04033
38186	1995	0.09092
38187	1995	0.03967
38188	1995	0.07933
38189	1995	0.05517
38190	1995	0.05817
38191	1995	0.11650
38192	1995	0.10008
38193	1995	0.06620
39136	1995	0.11292
39137	1995	0.10725
39138	1995	0.10658
39139	1995	0.10967
39140	1995	0.11075
39141	1995	0.14050
39142	1995	0.14992
39143	1995	0.11792
39144	1995	0.10092
39145	1995	0.08525
39146	1995	0.06075
39147	1995	0.09117
39148	1995	0.23175
39149	1995	0.07025
39150	1995	0.22225
39151	1995	0.14550
39152	1995	0.22225
39153	1995	0.13983
39154	1995	0.11392
39155	1995	0.05442
39156	1995	0.05767
39157	1995	0.12425
39158	1995	0.11258
39159	1995	0.08408
39160	1995	0.09250
39161	1995	0.11142
39162	1995	0.15342
39163	1995	0.14017
39164	1995	0.12525
39165	1995	0.08817
39166	1995	0.06475
39167	1995	0.12525
39168	1995	0.12908
39169	1995	0.10933
39170	1995	0.14833
39171	1995	0.14867
39172	1995	0.10042
39173	1995	0.18508
39174	1995	0.07817
39175	1995	0.11275
39176	1995	0.16375
39177	1995	0.19817
39178	1995	0.07783
39179	1995	0.06175
39180	1995	0.05183
39181	1995	0.05192
39182	1995	0.02550
39183	1995	0.01517
39184	1995	0.03892
39185	1995	0.05333
39186	1995	0.04433
39187	1995	0.08483
39188	1995	0.04158
39189	1995	0.05442
39190	1995	0.10917
39191	1995	0.04017
39192	1995	0.10850
39193	1995	0.05178
39194	1995	0.06362
40135	1995	0.09417
40136	1995	0.09775
40137	1995	0.10128
40138	1995	0.10592
40139	1995	0.09050
40140	1995	0.10042
40141	1995	0.11783
40142	1995	0.12167
40143	1995	0.11175
40144	1995	0.09767
40145	1995	0.09692
40146	1995	0.08267
40147	1995	0.08125
40148	1995	0.11692
40149	1995	0.22150
40150	1995	0.32642
40151	1995	0.34800
40152	1995	0.28825
40153	1995	0.12367
40154	1995	0.07850
40155	1995	0.08125
40156	1995	0.05500
40157	1995	0.05408
40158	1995	0.08942
40159	1995	0.07950
40160	1995	0.11642
40161	1995	0.13125
40162	1995	0.15300
40163	1995	0.09308
40164	1995	0.08633
40165	1995	0.06608
40166	1995	0.05758
40167	1995	0.09358
40168	1995	0.13300
40169	1995	0.16958
40170	1995	0.16175
40171	1995	0.20867
40172	1995	0.20950
40173	1995	0.26308
40174	1995	0.23867
40175	1995	0.12325
40176	1995	0.15683
40177	1995	0.24083
40178	1995	0.22208
40179	1995	0.11217
40180	1995	0.04142
40181	1995	0.04900
40182	1995	0.02900
40183	1995	0.06733
40184	1995	0.04892
40185	1995	0.03867
40186	1995	0.12108
40187	1995	0.10083
40188	1995	0.08575
40189	1995	0.04642
40190	1995	0.04625
40191	1995	0.03575
40192	1995	0.10250
40193	1995	0.11033
40194	1995	0.05178
41135	1995	0.13833
41136	1995	0.09433
41137	1995	0.10308
41138	1995	0.10142
41139	1995	0.08550
41140	1995	0.09275
41141	1995	0.11825
41142	1995	0.11108
41143	1995	0.10050
41144	1995	0.09133
41145	1995	0.06583
41146	1995	0.13025
41147	1995	0.25125
41148	1995	0.29017
41149	1995	0.35808
41150	1995	0.29517
41151	1995	0.26833
41152	1995	0.33708
41153	1995	0.20775
41154	1995	0.11400
41155	1995	0.23567
41156	1995	0.20050
41157	1995	0.12708
41158	1995	0.10983
41159	1995	0.07567
41160	1995	0.10042
41161	1995	0.09933
41162	1995	0.12942
41163	1995	0.14808
41164	1995	0.11000
41165	1995	0.08533
41166	1995	0.04692
41167	1995	0.07217
41168	1995	0.09975
41169	1995	0.09567
41170	1995	0.10325
41171	1995	0.15750
41172	1995	0.11325
41173	1995	0.18892
41174	1995	0.19267
41175	1995	0.10725
41176	1995	0.10192
41177	1995	0.18058
41178	1995	0.13117
41179	1995	0.12425
41180	1995	0.11550
41181	1995	0.07350
41182	1995	0.04983
41183	1995	0.03042
41184	1995	0.02000
41185	1995	0.04292
41186	1995	0.04425
41187	1995	0.08708
41188	1995	0.09167
41189	1995	0.05658
41190	1995	0.10317
41191	1995	0.09233
41192	1995	0.07800
41193	1995	0.09503
41194	1995	0.05278
41195	1995	0.05562
41230	1995	0.08950
41231	1995	0.05253
41232	1995	0.06547
41233	1995	0.06150
41234	1995	0.07317
41235	1995	0.04200
41242	1995	0.06500
41243	1995	0.08983
41244	1995	0.08383
42135	1995	0.10350
42136	1995	0.08867
42137	1995	0.08283
42138	1995	0.05917
42139	1995	0.04625
42140	1995	0.07300
42141	1995	0.11767
42142	1995	0.10183
42143	1995	0.08517
42144	1995	0.09617
42145	1995	0.08500
42146	1995	0.06925
42147	1995	0.12650
42148	1995	0.15650
42149	1995	0.30992
42150	1995	0.30700
42151	1995	0.26708
42152	1995	0.27475
42153	1995	0.23283
42154	1995	0.25425
42155	1995	0.25242
42156	1995	0.13867
42157	1995	0.22708
42158	1995	0.05958
42159	1995	0.04183
42160	1995	0.05675
42161	1995	0.06642
42162	1995	0.09525
42163	1995	0.08133
42164	1995	0.09125
42165	1995	0.07967
42166	1995	0.06142
42167	1995	0.05967
42168	1995	0.06075
42169	1995	0.08817
42170	1995	0.08267
42171	1995	0.11617
42172	1995	0.09867
42173	1995	0.09650
42174	1995	0.14025
42175	1995	0.14175
42176	1995	0.16575
42177	1995	0.12458
42178	1995	0.09025
42179	1995	0.09942
42180	1995	0.08200
42181	1995	0.07167
42182	1995	0.05708
42183	1995	0.04108
42184	1995	0.02925
42185	1995	0.04758
42186	1995	0.06558
42187	1995	0.05675
42188	1995	0.06292
42189	1995	0.06392
42190	1995	0.07225
42191	1995	0.05508
42192	1995	0.09717
42193	1995	0.03100
42194	1995	0.07832
42195	1995	0.05112
42229	1995	0.04208
42230	1995	0.10283
42231	1995	0.03742
42232	1995	0.06008
42233	1995	0.08167
42234	1995	0.05158
42235	1995	0.08675
42236	1995	0.08192
42237	1995	0.04508
42238	1995	0.07000
42239	1995	0.09675
42240	1995	0.04195
42241	1995	0.07425
42242	1995	0.07050
42243	1995	0.09192
42244	1995	0.08308
42245	1995	0.06798
42246	1995	0.08483
42247	1995	0.10433
42248	1995	0.16533
43135	1995	0.14083
43136	1995	0.13870
43137	1995	0.10933
43138	1995	0.13450
43139	1995	0.05812
43140	1995	0.09817
43141	1995	0.13642
43142	1995	0.11792
43143	1995	0.07725
43144	1995	0.06692
43145	1995	0.05875
43146	1995	0.07192
43147	1995	0.08208
43148	1995	0.17300
43149	1995	0.37542
43150	1995	0.32525
43151	1995	0.27450
43152	1995	0.23425
43153	1995	0.22850
43154	1995	0.15717
43155	1995	0.27792
43156	1995	0.12242
43157	1995	0.06883
43158	1995	0.14867
43159	1995	0.14633
43160	1995	0.07000
43161	1995	0.05475
43162	1995	0.07225
43163	1995	0.06858
43164	1995	0.07225
43165	1995	0.06533
43166	1995	0.05125
43167	1995	0.04575
43168	1995	0.10175
43169	1995	0.09775
43170	1995	0.05883
43171	1995	0.07617
43172	1995	0.09017
43173	1995	0.07308
43174	1995	0.07983
43175	1995	0.12625
43176	1995	0.15267
43177	1995	0.13792
43178	1995	0.09933
43179	1995	0.06967
43180	1995	0.07925
43181	1995	0.06133
43182	1995	0.08550
43183	1995	0.04617
43184	1995	0.04250
43185	1995	0.03000
43186	1995	0.09608
43187	1995	0.06117
43188	1995	0.05550
43189	1995	0.07242
43190	1995	0.05442
43191	1995	0.05667
43192	1995	0.10892
43193	1995	0.06695
43194	1995	0.06900
43195	1995	0.02583
43196	1995	0.04108
43229	1995	0.07192
43230	1995	0.06142
43231	1995	0.04108
43232	1995	0.06442
43233	1995	0.05767
43234	1995	0.07733
43235	1995	0.07808
43236	1995	0.05417
43237	1995	0.10583
43238	1995	0.06492
43239	1995	0.06558
43240	1995	0.05575
43241	1995	0.07792
43242	1995	0.07992
43243	1995	0.08858
43244	1995	0.10033
43245	1995	0.09208
43246	1995	0.10508
43247	1995	0.08795
43248	1995	0.23762
44137	1995	0.11958
44139	1995	0.12092
44140	1995	0.07317
44141	1995	0.12042
44142	1995	0.11558
44143	1995	0.06383
44144	1995	0.07617
44145	1995	0.05900
44146	1995	0.14358
44147	1995	0.22375
44148	1995	0.13025
44149	1995	0.31325
44150	1995	0.31433
44151	1995	0.29700
44152	1995	0.30950
44153	1995	0.17900
44154	1995	0.21933
44155	1995	0.15108
44156	1995	0.16475
44157	1995	0.05233
44158	1995	0.07758
44159	1995	0.13992
44160	1995	0.08258
44161	1995	0.04783
44162	1995	0.05642
44163	1995	0.04708
44164	1995	0.04917
44165	1995	0.04092
44166	1995	0.03892
44167	1995	0.04442
44168	1995	0.08442
44169	1995	0.05967
44170	1995	0.06758
44171	1995	0.06333
44172	1995	0.05917
44173	1995	0.05017
44174	1995	0.09225
44175	1995	0.08417
44176	1995	0.09108
44177	1995	0.12125
44178	1995	0.11292
44179	1995	0.09025
44180	1995	0.07725
44181	1995	0.08233
44182	1995	0.06750
44183	1995	0.05817
44184	1995	0.08758
44185	1995	0.03442
44186	1995	0.04175
44187	1995	0.07075
44188	1995	0.07517
44189	1995	0.08475
44190	1995	0.07442
44191	1995	0.06383
44192	1995	0.04833
44193	1995	0.04267
44194	1995	0.03992
44195	1995	0.04300
44196	1995	0.09225
44229	1995	0.04450
44230	1995	0.06683
44231	1995	0.03250
44232	1995	0.08267
44233	1995	0.05508
44234	1995	0.04442
44235	1995	0.08450
44236	1995	0.06525
44237	1995	0.09717
44238	1995	0.08692
44239	1995	0.09267
44240	1995	0.10892
44241	1995	0.07817
44242	1995	0.10345
44243	1995	0.08067
44244	1995	0.12162
44245	1995	0.11883
44246	1995	0.08067
44247	1995	0.08492
44248	1995	0.07150
44249	1995	0.21445
45139	1995	0.11158
45140	1995	0.09067
45141	1995	0.11633
45142	1995	0.07342
45143	1995	0.10425
45144	1995	0.08550
45145	1995	0.07025
45146	1995	0.15300
45147	1995	0.20133
45148	1995	0.09933
45149	1995	0.12008
45150	1995	0.27675
45151	1995	0.25617
45152	1995	0.28533
45153	1995	0.19450
45154	1995	0.21750
45155	1995	0.10942
45156	1995	0.08925
45157	1995	0.10895
45158	1995	0.03208
45159	1995	0.07267
45160	1995	0.06433
45161	1995	0.05342
45162	1995	0.05775
45163	1995	0.04967
45164	1995	0.04475
45165	1995	0.03600
45166	1995	0.04225
45167	1995	0.16633
45168	1995	0.05683
45169	1995	0.04342
45170	1995	0.04467
45171	1995	0.04067
45172	1995	0.05233
45173	1995	0.06283
45174	1995	0.07808
45175	1995	0.08858
45176	1995	0.09442
45177	1995	0.13592
45178	1995	0.18683
45179	1995	0.09850
45180	1995	0.10500
45181	1995	0.05842
45182	1995	0.06850
45183	1995	0.05603
45184	1995	0.08450
45185	1995	0.08442
45186	1995	0.08208
45187	1995	0.06575
45188	1995	0.03283
45189	1995	0.07225
45190	1995	0.06842
45191	1995	0.06383
45192	1995	0.05883
45193	1995	0.05175
45194	1995	0.04858
45195	1995	0.04583
45196	1995	0.07858
45229	1995	0.06925
45230	1995	0.05058
45231	1995	0.05717
45232	1995	0.05342
45233	1995	0.05358
45234	1995	0.06633
45235	1995	0.06467
45236	1995	0.05858
45237	1995	0.10970
45238	1995	0.09645
45239	1995	0.08992
45240	1995	0.10903
45241	1995	0.07675
45242	1995	0.10317
45243	1995	0.11042
45244	1995	0.10225
45245	1995	0.09125
45246	1995	0.10200
45247	1995	0.05433
45248	1995	0.22720
45249	1995	0.20570
46139	1995	0.12675
46140	1995	0.12750
46141	1995	0.12325
46142	1995	0.09017
46143	1995	0.08350
46144	1995	0.08667
46145	1995	0.07192
46146	1995	0.04917
46147	1995	0.07183
46148	1995	0.04958
46149	1995	0.10625
46150	1995	0.16442
46151	1995	0.27725
46152	1995	0.27358
46153	1995	0.23442
46154	1995	0.18475
46155	1995	0.15633
46156	1995	0.04608
46157	1995	0.03350
46158	1995	0.03400
46159	1995	0.03483
46160	1995	0.05917
46161	1995	0.06250
46162	1995	0.13108
46163	1995	0.07108
46164	1995	0.03867
46165	1995	0.13950
46166	1995	0.13875
46167	1995	0.07375
46168	1995	0.04175
46169	1995	0.04092
46170	1995	0.03425
46171	1995	0.04117
46172	1995	0.06125
46173	1995	0.04250
46174	1995	0.05858
46175	1995	0.07592
46176	1995	0.09058
46177	1995	0.13783
46178	1995	0.16317
46179	1995	0.09267
46180	1995	0.08958
46181	1995	0.06525
46182	1995	0.06517
46183	1995	0.07233
46184	1995	0.05342
46185	1995	0.03508
46186	1995	0.07150
46187	1995	0.08133
46188	1995	0.06558
46189	1995	0.04550
46190	1995	0.05867
46191	1995	0.06558
46192	1995	0.06867
46193	1995	0.03592
46194	1995	0.05000
46195	1995	0.04733
46196	1995	0.10358
46197	1995	0.08158
46198	1995	0.05483
46199	1995	0.05658
46200	1995	0.05175
46201	1995	0.05562
46202	1995	0.12108
46203	1995	0.10192
46205	1995	0.03333
46206	1995	0.08500
46207	1995	0.07500
46233	1995	0.05967
46234	1995	0.09775
46235	1995	0.06708
46236	1995	0.07850
46237	1995	0.07983
46238	1995	0.07142
46239	1995	0.09108
46240	1995	0.10542
46241	1995	0.06475
46242	1995	0.08075
46243	1995	0.09817
46244	1995	0.10183
46245	1995	0.07958
46246	1995	0.08900
46247	1995	0.10492
46248	1995	0.08258
46249	1995	0.20062
47139	1995	0.05892
47140	1995	0.07058
47141	1995	0.09683
47142	1995	0.09358
47143	1995	0.10883
47144	1995	0.08192
47145	1995	0.06508
47146	1995	0.07783
47147	1995	0.11658
47148	1995	0.05733
47149	1995	0.06392
47150	1995	0.28125
47151	1995	0.21350
47152	1995	0.17942
47153	1995	0.16883
47154	1995	0.18617
47155	1995	0.09750
47156	1995	0.06517
47157	1995	0.04375
47158	1995	0.03600
47159	1995	0.03283
47160	1995	0.03825
47161	1995	0.03883
47162	1995	0.13792
47163	1995	0.23517
47164	1995	0.25175
47165	1995	0.15017
47166	1995	0.17600
47167	1995	0.20408
47168	1995	0.13867
47169	1995	0.04383
47170	1995	0.11325
47171	1995	0.05717
47172	1995	0.04483
47173	1995	0.03542
47174	1995	0.14142
47175	1995	0.09508
47176	1995	0.06900
47177	1995	0.10325
47178	1995	0.13358
47179	1995	0.10967
47180	1995	0.10425
47181	1995	0.07325
47182	1995	0.03167
47183	1995	0.06467
47184	1995	0.03817
47185	1995	0.05978
47186	1995	0.03608
47187	1995	0.03000
47188	1995	0.06758
47189	1995	0.08192
47190	1995	0.06000
47191	1995	0.05792
47192	1995	0.06233
47193	1995	0.06800
47194	1995	0.06375
47195	1995	0.05025
47196	1995	0.04358
47197	1995	0.08350
47198	1995	0.03725
47199	1995	0.05583
47200	1995	0.05308
47201	1995	0.05250
47202	1995	0.04442
47203	1995	0.05508
47204	1995	0.03250
47205	1995	0.03450
47206	1995	0.04617
47207	1995	0.09867
47218	1995	0.05383
47219	1995	0.06342
47220	1995	0.06917
47232	1995	0.09283
47233	1995	0.07275
47234	1995	0.09992
47235	1995	0.11353
47236	1995	0.09075
47237	1995	0.09458
47238	1995	0.08700
47239	1995	0.06667
47240	1995	0.08108
47241	1995	0.06917
47242	1995	0.07408
47243	1995	0.08792
47244	1995	0.08600
47245	1995	0.10108
47246	1995	0.09367
47247	1995	0.11367
47248	1995	0.07917
47249	1995	0.04392
47250	1995	0.23720
48139	1995	0.10683
48140	1995	0.07825
48141	1995	0.13500
48142	1995	0.11233
48143	1995	0.07933
48144	1995	0.06275
48145	1995	0.06083
48146	1995	0.05625
48147	1995	0.09542
48148	1995	0.09542
48149	1995	0.16292
48150	1995	0.26483
48151	1995	0.18833
48152	1995	0.14567
48153	1995	0.16342
48154	1995	0.14050
48155	1995	0.09142
48156	1995	0.07375
48157	1995	0.04475
48158	1995	0.03933
48159	1995	0.03783
48160	1995	0.03908
48161	1995	0.09175
48162	1995	0.13083
48163	1995	0.24650
48164	1995	0.32908
48165	1995	0.23750
48166	1995	0.32917
48167	1995	0.28292
48168	1995	0.29117
48169	1995	0.31850
48170	1995	0.26533
48171	1995	0.08933
48172	1995	0.07000
48173	1995	0.11317
48174	1995	0.09350
48175	1995	0.05683
48176	1995	0.06617
48177	1995	0.10242
48178	1995	0.10825
48179	1995	0.13525
48180	1995	0.09217
48181	1995	0.06225
48182	1995	0.06767
48183	1995	0.09975
48184	1995	0.03575
48185	1995	0.06875
48186	1995	0.04658
48187	1995	0.05325
48188	1995	0.07558
48189	1995	0.08725
48190	1995	0.04375
48191	1995	0.06117
48192	1995	0.06258
48193	1995	0.06283
48194	1995	0.06008
48195	1995	0.06342
48196	1995	0.12617
48197	1995	0.04467
48198	1995	0.05142
48199	1995	0.05492
48200	1995	0.05892
48201	1995	0.04625
48202	1995	0.03800
48203	1995	0.12150
48204	1995	0.04192
48205	1995	0.04667
48206	1995	0.10675
48207	1995	0.09967
48208	1995	0.08842
48213	1995	0.05708
48214	1995	0.06000
48215	1995	0.05367
48216	1995	0.03583
48217	1995	0.08892
48218	1995	0.07175
48219	1995	0.05417
48220	1995	0.06158
48221	1995	0.08075
48222	1995	0.06900
48232	1995	0.06792
48233	1995	0.07858
48234	1995	0.10983
48235	1995	0.09542
48236	1995	0.10808
48237	1995	0.08008
48238	1995	0.07417
48239	1995	0.05558
48240	1995	0.06667
48241	1995	0.06617
48242	1995	0.06400
48243	1995	0.07067
48244	1995	0.07333
48245	1995	0.08308
48246	1995	0.09667
48247	1995	0.12067
48248	1995	0.08342
48249	1995	0.10692
48250	1995	0.07492
49139	1995	0.10867
49140	1995	0.08817
49141	1995	0.09258
49142	1995	0.09258
49143	1995	0.07650
49144	1995	0.06625
49145	1995	0.05317
49146	1995	0.04542
49147	1995	0.06150
49148	1995	0.09458
49149	1995	0.23150
49150	1995	0.18358
49151	1995	0.24258
49152	1995	0.10967
49153	1995	0.09683
49154	1995	0.11575
49155	1995	0.18658
49156	1995	0.10250
49157	1995	0.04467
49158	1995	0.05358
49159	1995	0.04850
49160	1995	0.10292
49161	1995	0.20333
49162	1995	0.30433
49163	1995	0.33325
49164	1995	0.33667
49165	1995	0.29125
49166	1995	0.26517
49167	1995	0.29808
49168	1995	0.32917
49169	1995	0.33025
49170	1995	0.26092
49171	1995	0.16267
49172	1995	0.07692
49173	1995	0.04950
49174	1995	0.04983
49175	1995	0.04667
49176	1995	0.05400
49177	1995	0.07917
49178	1995	0.09600
49179	1995	0.09433
49180	1995	0.09775
49181	1995	0.09092
49182	1995	0.07625
49183	1995	0.05725
49184	1995	0.05292
49185	1995	0.04083
49186	1995	0.06175
49187	1995	0.05442
49188	1995	0.04867
49189	1995	0.04225
49190	1995	0.02442
49191	1995	0.04908
49192	1995	0.06458
49193	1995	0.06117
49194	1995	0.06167
49195	1995	0.05533
49196	1995	0.04725
49197	1995	0.05500
49198	1995	0.05058
49199	1995	0.05175
49200	1995	0.05358
49201	1995	0.04483
49202	1995	0.10825
49203	1995	0.05875
49204	1995	0.10992
49205	1995	0.10950
49206	1995	0.04458
49207	1995	0.05242
49208	1995	0.09767
49209	1995	0.03400
49213	1995	0.05858
49214	1995	0.05158
49215	1995	0.05408
49216	1995	0.06117
49217	1995	0.04217
49218	1995	0.04500
49219	1995	0.09650
49220	1995	0.06392
49221	1995	0.08550
49222	1995	0.09458
49223	1995	0.06683
49224	1995	0.06775
49225	1995	0.07275
49226	1995	0.08750
49228	1995	0.08008
49229	1995	0.08617
49230	1995	0.09433
49231	1995	0.07367
49232	1995	0.06325
49233	1995	0.09317
49234	1995	0.10725
49235	1995	0.09708
49236	1995	0.12458
49237	1995	0.10425
49238	1995	0.09008
49239	1995	0.07075
49240	1995	0.07317
49241	1995	0.05817
49242	1995	0.06292
49243	1995	0.04908
49244	1995	0.05183
49245	1995	0.07483
49246	1995	0.09692
49247	1995	0.10500
49248	1995	0.10800
49249	1995	0.06317
49250	1995	0.03883
49251	1995	0.07683
50138	1995	0.07367
50139	1995	0.07020
50140	1995	0.11200
50141	1995	0.12975
50142	1995	0.07667
50143	1995	0.10842
50144	1995	0.06500
50145	1995	0.06917
50146	1995	0.05167
50147	1995	0.08842
50148	1995	0.10633
50149	1995	0.14375
50150	1995	0.19308
50151	1995	0.16175
50152	1995	0.08058
50153	1995	0.06208
50154	1995	0.09367
50155	1995	0.17242
50156	1995	0.16617
50157	1995	0.11792
50158	1995	0.07200
50159	1995	0.09058
50160	1995	0.21192
50161	1995	0.26842
50162	1995	0.31858
50163	1995	0.21592
50164	1995	0.23350
50165	1995	0.27425
50166	1995	0.21742
50167	1995	0.25008
50168	1995	0.17442
50169	1995	0.21342
50170	1995	0.24525
50171	1995	0.06700
50172	1995	0.03583
50173	1995	0.07358
50174	1995	0.05358
50175	1995	0.04967
50176	1995	0.05767
50177	1995	0.12917
50178	1995	0.08942
50179	1995	0.10617
50180	1995	0.08717
50181	1995	0.09650
50182	1995	0.07400
50183	1995	0.04658
50184	1995	0.05067
50185	1995	0.06992
50186	1995	0.05958
50187	1995	0.06292
50188	1995	0.05142
50189	1995	0.05533
50190	1995	0.09100
50191	1995	0.04125
50192	1995	0.06133
50193	1995	0.05567
50194	1995	0.04783
50195	1995	0.05300
50196	1995	0.06008
50197	1995	0.05792
50198	1995	0.06200
50199	1995	0.05750
50200	1995	0.03708
50201	1995	0.10567
50202	1995	0.04708
50203	1995	0.10033
50204	1995	0.06817
50205	1995	0.05608
50206	1995	0.05850
50207	1995	0.07167
50208	1995	0.05450
50209	1995	0.09692
50210	1995	0.09233
50213	1995	0.11067
50214	1995	0.05992
50215	1995	0.06183
50216	1995	0.05008
50217	1995	0.04850
50218	1995	0.04833
50219	1995	0.05908
50220	1995	0.05792
50221	1995	0.06867
50222	1995	0.07692
50223	1995	0.07625
50224	1995	0.06700
50225	1995	0.08767
50226	1995	0.08058
50227	1995	0.06650
50228	1995	0.06325
50229	1995	0.06975
50230	1995	0.08067
50231	1995	0.07425
50232	1995	0.06592
50233	1995	0.06733
50234	1995	0.06725
50235	1995	0.12150
50236	1995	0.12325
50237	1995	0.12000
50238	1995	0.10183
50239	1995	0.08292
50240	1995	0.08042
50241	1995	0.07342
50242	1995	0.06883
50243	1995	0.05525
50244	1995	0.05767
50245	1995	0.05850
50246	1995	0.07600
50247	1995	0.11242
50248	1995	0.10592
50249	1995	0.12150
50250	1995	0.16150
50251	1995	0.05292
50252	1995	0.04250
50253	1995	0.06475
50254	1995	0.18192
51137	1995	0.05933
51138	1995	0.06350
51139	1995	0.07395
51140	1995	0.15825
51141	1995	0.10975
51142	1995	0.08867
51143	1995	0.07625
51144	1995	0.07833
51145	1995	0.07067
51146	1995	0.06683
51147	1995	0.05900
51148	1995	0.16025
51149	1995	0.10083
51150	1995	0.09192
51151	1995	0.06908
51152	1995	0.05700
51153	1995	0.04400
51154	1995	0.03858
51155	1995	0.06442
51156	1995	0.11825
51157	1995	0.06183
51158	1995	0.09433
51159	1995	0.10808
51160	1995	0.26342
51161	1995	0.23617
51162	1995	0.29725
51163	1995	0.30275
51164	1995	0.28042
51165	1995	0.10975
51166	1995	0.15725
51167	1995	0.12708
51168	1995	0.06150
51169	1995	0.10000
51170	1995	0.10600
51171	1995	0.03683
51172	1995	0.03833
51173	1995	0.04050
51174	1995	0.04583
51175	1995	0.05583
51176	1995	0.13025
51177	1995	0.09908
51178	1995	0.08175
51179	1995	0.09042
51180	1995	0.10508
51181	1995	0.07667
51182	1995	0.04917
51183	1995	0.06367
51184	1995	0.06433
51185	1995	0.05808
51186	1995	0.06350
51187	1995	0.03075
51188	1995	0.04983
51189	1995	0.05142
51190	1995	0.05367
51191	1995	0.03617
51192	1995	0.04308
51193	1995	0.04208
51194	1995	0.05308
51195	1995	0.03842
51196	1995	0.04650
51197	1995	0.04350
51198	1995	0.03908
51199	1995	0.05375
51200	1995	0.05800
51201	1995	0.09708
51202	1995	0.08758
51203	1995	0.06192
51204	1995	0.06992
51205	1995	0.06225
51206	1995	0.06875
51207	1995	0.06750
51208	1995	0.05575
51209	1995	0.04958
51210	1995	0.04783
51211	1995	0.04217
51212	1995	0.06142
51213	1995	0.06800
51214	1995	0.06292
51215	1995	0.06792
51216	1995	0.05108
51217	1995	0.07000
51218	1995	0.03567
51219	1995	0.06417
51220	1995	0.06408
51221	1995	0.06717
51222	1995	0.07825
51223	1995	0.08967
51224	1995	0.06750
51225	1995	0.05592
51226	1995	0.07033
51227	1995	0.07508
51228	1995	0.06817
51229	1995	0.07900
51230	1995	0.08442
51231	1995	0.08758
51232	1995	0.07650
51233	1995	0.05167
51234	1995	0.05408
51235	1995	0.05058
51236	1995	0.12850
51237	1995	0.12808
51238	1995	0.12625
51239	1995	0.11808
51240	1995	0.10033
51241	1995	0.11400
51242	1995	0.09592
51243	1995	0.07583
51244	1995	0.06717
51245	1995	0.06767
51246	1995	0.06608
51247	1995	0.07583
51248	1995	0.08183
51249	1995	0.13700
51250	1995	0.13187
51251	1995	0.10800
51252	1995	0.08667
51253	1995	0.10717
51254	1995	0.11125
51255	1995	0.08592
52136	1995	0.12142
52137	1995	0.07403
52138	1995	0.09433
52139	1995	0.09083
52140	1995	0.13703
52141	1995	0.09617
52142	1995	0.05983
52143	1995	0.08108
52144	1995	0.10242
52145	1995	0.07558
52146	1995	0.05950
52147	1995	0.05925
52148	1995	0.06483
52149	1995	0.13175
52150	1995	0.08050
52151	1995	0.06867
52152	1995	0.05617
52153	1995	0.04325
52154	1995	0.04025
52155	1995	0.09383
52156	1995	0.07250
52157	1995	0.13592
52158	1995	0.16175
52159	1995	0.28408
52160	1995	0.21883
52161	1995	0.27533
52162	1995	0.25758
52163	1995	0.22025
52164	1995	0.15300
52165	1995	0.05467
52166	1995	0.06067
52167	1995	0.04450
52168	1995	0.05345
52169	1995	0.06087
52170	1995	0.02550
52171	1995	0.02800
52172	1995	0.03717
52173	1995	0.04058
52174	1995	0.03450
52175	1995	0.03033
52176	1995	0.07008
52177	1995	0.11150
52178	1995	0.07458
52179	1995	0.07350
52180	1995	0.10408
52181	1995	0.13808
52182	1995	0.09542
52183	1995	0.09333
52184	1995	0.09092
52185	1995	0.06275
52186	1995	0.07583
52187	1995	0.07492
52188	1995	0.04242
52189	1995	0.05333
52190	1995	0.05242
52191	1995	0.04525
52192	1995	0.06067
52193	1995	0.05467
52194	1995	0.04458
52195	1995	0.04867
52196	1995	0.05608
52197	1995	0.04008
52198	1995	0.04392
52199	1995	0.05217
52200	1995	0.05325
52201	1995	0.06158
52202	1995	0.05925
52203	1995	0.05150
52204	1995	0.05667
52205	1995	0.06775
52206	1995	0.08200
52207	1995	0.06400
52208	1995	0.06025
52209	1995	0.05200
52210	1995	0.04942
52211	1995	0.04183
52212	1995	0.05675
52213	1995	0.06958
52214	1995	0.05317
52215	1995	0.05283
52216	1995	0.06633
52217	1995	0.05350
52218	1995	0.05033
52219	1995	0.03608
52220	1995	0.06650
52221	1995	0.07650
52222	1995	0.06617
52223	1995	0.06925
52224	1995	0.07183
52225	1995	0.06442
52226	1995	0.06358
52227	1995	0.08842
52228	1995	0.09225
52229	1995	0.07558
52230	1995	0.08700
52231	1995	0.08142
52232	1995	0.07117
52233	1995	0.06442
52234	1995	0.06533
52235	1995	0.12325
52236	1995	0.06475
52237	1995	0.06342
52238	1995	0.09917
52239	1995	0.05400
52240	1995	0.10367
52241	1995	0.11933
52242	1995	0.09900
52243	1995	0.09833
52244	1995	0.08475
52245	1995	0.08992
52246	1995	0.07525
52247	1995	0.08467
52248	1995	0.08250
52249	1995	0.08950
52250	1995	0.12233
52251	1995	0.13687
52252	1995	0.11400
52253	1995	0.10475
52254	1995	0.10250
52255	1995	0.10000
53134	1995	0.23537
53135	1995	0.14275
53136	1995	0.09308
53137	1995	0.10033
53138	1995	0.12778
53139	1995	0.07262
53140	1995	0.14333
53141	1995	0.10550
53142	1995	0.07033
53143	1995	0.07717
53144	1995	0.09058
53145	1995	0.08375
53146	1995	0.07400
53147	1995	0.06175
53148	1995	0.10650
53149	1995	0.16908
53150	1995	0.16158
53151	1995	0.07183
53152	1995	0.05458
53153	1995	0.04725
53154	1995	0.04708
53155	1995	0.04667
53156	1995	0.15508
53157	1995	0.20608
53158	1995	0.20792
53159	1995	0.26067
53160	1995	0.23917
53161	1995	0.24925
53162	1995	0.20308
53163	1995	0.15192
53164	1995	0.04158
53165	1995	0.03750
53166	1995	0.04117
53167	1995	0.02733
53168	1995	0.02467
53169	1995	0.05820
53170	1995	0.02733
53171	1995	0.03117
53172	1995	0.03817
53173	1995	0.04200
53174	1995	0.04092
53175	1995	0.09300
53176	1995	0.10658
53177	1995	0.08008
53178	1995	0.05708
53179	1995	0.06050
53180	1995	0.09075
53181	1995	0.09642
53182	1995	0.08308
53183	1995	0.09158
53184	1995	0.07312
53185	1995	0.03408
53186	1995	0.08117
53187	1995	0.06017
53188	1995	0.06558
53189	1995	0.04292
53190	1995	0.05067
53191	1995	0.05608
53192	1995	0.04433
53193	1995	0.05333
53194	1995	0.03767
53195	1995	0.06333
53196	1995	0.05383
53197	1995	0.04525
53198	1995	0.03308
53199	1995	0.03883
53200	1995	0.06592
53201	1995	0.04817
53202	1995	0.05633
53203	1995	0.05408
53204	1995	0.10708
53205	1995	0.07908
53206	1995	0.07958
53207	1995	0.07800
53208	1995	0.07375
53209	1995	0.05908
53210	1995	0.04658
53211	1995	0.09142
53212	1995	0.09792
53213	1995	0.05567
53214	1995	0.04467
53215	1995	0.06567
53216	1995	0.11333
53217	1995	0.05475
53218	1995	0.04992
53219	1995	0.04392
53220	1995	0.06158
53221	1995	0.06883
53222	1995	0.09058
53223	1995	0.07483
53224	1995	0.08842
53225	1995	0.07125
[truncated: 39,738 more rows]
