# Supplementary material for: Trend Patterns of Vegetative Coverage and Their Underlying Causes in the Deserts of Northwest China over 1982 – 2008
Source: PLoS One. 2015 May 11;10(5):e0126044. doi: 10.1371/journal.pone.0126044 (PMC4427295; doi:10.1371/journal.pone.0126044)
Supplement: S1 Dataset — (ZIP) [file pone.0126044.s001.zip › S1_data/NDVI/NDVI_1996.txt]

21143	1996	0.07508
21144	1996	0.06342
21149	1996	0.08525
21150	1996	0.03387
21151	1996	0.04033
22143	1996	0.04683
22144	1996	0.05975
22145	1996	0.11100
22148	1996	0.04633
22149	1996	0.09017
22150	1996	0.04492
22151	1996	0.08500
22152	1996	0.06308
22153	1996	0.11683
22169	1996	0.10667
22170	1996	0.02387
22171	1996	0.07087
23142	1996	0.09062
23143	1996	0.13062
23144	1996	0.05067
23145	1996	0.10217
23146	1996	0.06525
23147	1996	0.03223
23148	1996	0.03925
23149	1996	0.03592
23150	1996	0.05392
23151	1996	0.05067
23152	1996	0.05325
23153	1996	0.05550
23154	1996	0.08108
23169	1996	0.08623
23170	1996	0.04795
23171	1996	0.05887
24142	1996	0.10792
24143	1996	0.15612
24144	1996	0.07258
24145	1996	0.04442
24146	1996	0.05508
24147	1996	0.07358
24148	1996	0.07258
24149	1996	0.04200
24150	1996	0.06300
24151	1996	0.06783
24152	1996	0.04408
24153	1996	0.04167
24154	1996	0.07500
24169	1996	0.13742
24170	1996	0.08403
24171	1996	0.04967
24172	1996	0.07457
25141	1996	0.19025
25142	1996	0.21483
25143	1996	0.12450
25144	1996	0.07225
25145	1996	0.04342
25146	1996	0.04633
25147	1996	0.07358
25148	1996	0.05533
25149	1996	0.10825
25150	1996	0.05225
25151	1996	0.06808
25152	1996	0.05008
25153	1996	0.04767
25169	1996	0.13545
25170	1996	0.09145
25171	1996	0.04850
25172	1996	0.08773
25173	1996	0.07212
26139	1996	0.18367
26140	1996	0.13917
26141	1996	0.11283
26142	1996	0.08392
26143	1996	0.06392
26144	1996	0.05342
26145	1996	0.03992
26146	1996	0.03458
26147	1996	0.02208
26148	1996	0.04308
26149	1996	0.06542
26150	1996	0.07025
26151	1996	0.08033
26152	1996	0.05933
26153	1996	0.06533
26170	1996	0.05195
26171	1996	0.07875
26172	1996	0.07000
26173	1996	0.11537
27138	1996	0.18545
27139	1996	0.10883
27140	1996	0.09325
27141	1996	0.08542
27142	1996	0.10400
27143	1996	0.07867
27144	1996	0.07675
27145	1996	0.07392
27146	1996	0.08583
27147	1996	0.02520
27148	1996	0.02992
27149	1996	0.06058
27150	1996	0.05708
27151	1996	0.08150
27152	1996	0.05150
27153	1996	0.07333
27154	1996	0.07792
27165	1996	0.06500
27166	1996	0.07267
27169	1996	0.11087
27170	1996	0.06865
27171	1996	0.08867
27172	1996	0.09758
27173	1996	0.12712
28137	1996	0.10082
28138	1996	0.12025
28139	1996	0.14075
28140	1996	0.08742
28141	1996	0.07550
28142	1996	0.10492
28143	1996	0.09892
28144	1996	0.09475
28145	1996	0.09525
28146	1996	0.06208
28147	1996	0.08125
28148	1996	0.04675
28149	1996	0.06858
28150	1996	0.10758
28151	1996	0.07592
28152	1996	0.07533
28153	1996	0.07167
28154	1996	0.08683
28159	1996	0.07908
28160	1996	0.10050
28161	1996	0.06942
28163	1996	0.08042
28164	1996	0.10517
28165	1996	0.10808
28166	1996	0.03742
28167	1996	0.05850
28168	1996	0.08692
28169	1996	0.03857
28170	1996	0.04395
28171	1996	0.03742
28172	1996	0.06492
28173	1996	0.03703
28174	1996	0.10533
29137	1996	0.08858
29138	1996	0.13183
29139	1996	0.11792
29140	1996	0.07525
29141	1996	0.09417
29142	1996	0.10808
29143	1996	0.09067
29144	1996	0.10992
29145	1996	0.07767
29146	1996	0.05900
29147	1996	0.07807
29148	1996	0.07095
29149	1996	0.02383
29150	1996	0.04767
29151	1996	0.04267
29152	1996	0.07008
29153	1996	0.07067
29154	1996	0.10267
29155	1996	0.09825
29157	1996	0.06683
29158	1996	0.09300
29159	1996	0.08408
29160	1996	0.06242
29161	1996	0.08000
29162	1996	0.06867
29163	1996	0.07150
29164	1996	0.06900
29165	1996	0.05092
29166	1996	0.04567
29167	1996	0.08808
29168	1996	0.08487
29169	1996	0.06242
29170	1996	0.04600
29171	1996	0.05350
29172	1996	0.07517
29173	1996	0.13612
29174	1996	0.15475
29175	1996	0.13470
29176	1996	0.08150
29177	1996	0.09533
30137	1996	0.21867
30138	1996	0.16525
30139	1996	0.08583
30140	1996	0.09108
30141	1996	0.10733
30142	1996	0.09742
30143	1996	0.09167
30144	1996	0.09233
30145	1996	0.06425
30146	1996	0.06108
30147	1996	0.07537
30148	1996	0.09125
30149	1996	0.07850
30150	1996	0.02317
30151	1996	0.03817
30152	1996	0.05117
30153	1996	0.06917
30154	1996	0.06892
30155	1996	0.09108
30156	1996	0.08883
30157	1996	0.07075
30158	1996	0.08158
30159	1996	0.06567
30160	1996	0.03325
30161	1996	0.05967
30162	1996	0.05767
30163	1996	0.10583
30164	1996	0.08642
30165	1996	0.08792
30166	1996	0.08108
30167	1996	0.05492
30168	1996	0.06550
30169	1996	0.07342
30170	1996	0.07817
30171	1996	0.07650
30172	1996	0.09783
30173	1996	0.08233
30174	1996	0.08617
30175	1996	0.11667
30176	1996	0.05717
30177	1996	0.07337
31137	1996	0.28008
31138	1996	0.09958
31139	1996	0.07542
31140	1996	0.08300
31141	1996	0.07050
31142	1996	0.08925
31143	1996	0.10500
31144	1996	0.09517
31145	1996	0.10600
31146	1996	0.09500
31147	1996	0.11742
31148	1996	0.08167
31149	1996	0.06062
31150	1996	0.09117
31151	1996	0.02767
31152	1996	0.02133
31153	1996	0.06242
31154	1996	0.06400
31155	1996	0.05858
31156	1996	0.08217
31157	1996	0.06117
31158	1996	0.09108
31159	1996	0.12950
31160	1996	0.08328
31161	1996	0.05492
31162	1996	0.05400
31163	1996	0.10092
31164	1996	0.07325
31165	1996	0.04892
31166	1996	0.05333
31167	1996	0.06058
31168	1996	0.06633
31169	1996	0.07483
31170	1996	0.07458
31171	1996	0.05867
31172	1996	0.07392
31173	1996	0.05333
31174	1996	0.06867
31175	1996	0.11592
31176	1996	0.02928
31177	1996	0.08392
31184	1996	0.07003
31185	1996	0.05737
31186	1996	0.06862
32137	1996	0.35250
32138	1996	0.09733
32139	1996	0.09392
32140	1996	0.10583
32141	1996	0.08058
32142	1996	0.07733
32143	1996	0.07717
32144	1996	0.09967
32145	1996	0.09542
32146	1996	0.10400
32147	1996	0.16642
32148	1996	0.11325
32149	1996	0.07183
32150	1996	0.04820
32151	1996	0.04767
32152	1996	0.10812
32153	1996	0.08687
32154	1996	0.04367
32155	1996	0.02550
32156	1996	0.03058
32157	1996	0.05233
32158	1996	0.07883
32159	1996	0.11017
32160	1996	0.03190
32161	1996	0.03428
32162	1996	0.06507
32163	1996	0.06742
32164	1996	0.05400
32165	1996	0.05933
32166	1996	0.07242
32167	1996	0.08308
32168	1996	0.08383
32169	1996	0.07767
32170	1996	0.09333
32171	1996	0.05442
32172	1996	0.06575
32173	1996	0.02840
32174	1996	0.02875
32175	1996	0.03675
32176	1996	0.05333
32177	1996	0.08028
32178	1996	0.07258
32179	1996	0.05833
32180	1996	0.05942
32182	1996	0.03292
32183	1996	0.09203
32184	1996	0.09887
32185	1996	0.06978
32186	1996	0.07120
32187	1996	0.05578
32188	1996	0.05395
33136	1996	0.33100
33137	1996	0.27042
33138	1996	0.22317
33139	1996	0.10767
33140	1996	0.08617
33141	1996	0.06217
33142	1996	0.08633
33143	1996	0.07692
33144	1996	0.08942
33145	1996	0.09167
33146	1996	0.08442
33147	1996	0.08700
33148	1996	0.14992
33149	1996	0.14492
33150	1996	0.12858
33151	1996	0.12125
33152	1996	0.06425
33153	1996	0.07750
33154	1996	0.11945
33155	1996	0.05208
33156	1996	0.08762
33157	1996	0.07517
33158	1996	0.03092
33159	1996	0.11558
33160	1996	0.06603
33161	1996	0.03712
33162	1996	0.09003
33163	1996	0.07778
33164	1996	0.04900
33165	1996	0.07475
33166	1996	0.06925
33167	1996	0.07742
33168	1996	0.08517
33169	1996	0.12050
33170	1996	0.09875
33171	1996	0.07433
33172	1996	0.04292
33173	1996	0.04850
33174	1996	0.05792
33175	1996	0.05808
33176	1996	0.05317
33177	1996	0.05950
33178	1996	0.05417
33179	1996	0.04525
33180	1996	0.05358
33181	1996	0.04300
33182	1996	0.04508
33183	1996	0.08917
33184	1996	0.08808
33185	1996	0.06912
33186	1996	0.06287
33187	1996	0.05508
33188	1996	0.07103
33189	1996	0.04927
34136	1996	0.20903
34137	1996	0.24092
34138	1996	0.21442
34139	1996	0.12450
34140	1996	0.09567
34141	1996	0.12108
34142	1996	0.10200
34143	1996	0.09108
34144	1996	0.08342
34145	1996	0.10208
34146	1996	0.08658
34147	1996	0.05792
34148	1996	0.07467
34149	1996	0.19500
34150	1996	0.13758
34151	1996	0.11967
34152	1996	0.11033
34153	1996	0.13233
34154	1996	0.09208
34155	1996	0.08492
34156	1996	0.05300
34157	1996	0.08642
34158	1996	0.08503
34159	1996	0.06453
34160	1996	0.05675
34161	1996	0.07442
34162	1996	0.10508
34163	1996	0.10058
34164	1996	0.07592
34165	1996	0.10125
34166	1996	0.07442
34167	1996	0.12933
34168	1996	0.06717
34169	1996	0.07842
34170	1996	0.09342
34171	1996	0.07017
34172	1996	0.05475
34173	1996	0.06633
34174	1996	0.05408
34175	1996	0.04050
34176	1996	0.04625
34177	1996	0.03450
34178	1996	0.04250
34179	1996	0.04108
34180	1996	0.04108
34181	1996	0.03183
34182	1996	0.08475
34183	1996	0.09042
34184	1996	0.03675
34185	1996	0.09100
34186	1996	0.03692
34187	1996	0.07717
34188	1996	0.06403
34189	1996	0.06428
35136	1996	0.09045
35137	1996	0.09295
35138	1996	0.11342
35139	1996	0.13017
35140	1996	0.04258
35141	1996	0.07233
35142	1996	0.13608
35143	1996	0.09008
35144	1996	0.08558
35145	1996	0.07425
35146	1996	0.07733
35147	1996	0.05250
35148	1996	0.05650
35149	1996	0.03925
35150	1996	0.05658
35151	1996	0.09775
35152	1996	0.11675
35153	1996	0.11683
35154	1996	0.15275
35155	1996	0.12700
35156	1996	0.06833
35157	1996	0.10028
35158	1996	0.11367
35159	1996	0.06883
35160	1996	0.09808
35161	1996	0.11950
35162	1996	0.07883
35163	1996	0.11483
35164	1996	0.14033
35165	1996	0.12858
35166	1996	0.12467
35167	1996	0.15175
35168	1996	0.09725
35169	1996	0.12408
35170	1996	0.03587
35171	1996	0.06475
35172	1996	0.06075
35173	1996	0.05058
35174	1996	0.04567
35175	1996	0.05500
35176	1996	0.05858
35177	1996	0.05692
35178	1996	0.04150
35179	1996	0.04008
35180	1996	0.04000
35181	1996	0.08858
35182	1996	0.07775
35183	1996	0.07845
35184	1996	0.02283
35185	1996	0.03825
35186	1996	0.03383
35187	1996	0.09542
35188	1996	0.06837
35189	1996	0.08470
35190	1996	0.08528
36134	1996	0.11675
36135	1996	0.17483
36136	1996	0.12208
36137	1996	0.11465
36138	1996	0.08700
36139	1996	0.09328
36140	1996	0.04142
36141	1996	0.10417
36142	1996	0.15042
36143	1996	0.14275
36144	1996	0.13458
36145	1996	0.09275
36146	1996	0.07758
36147	1996	0.07658
36148	1996	0.04975
36149	1996	0.03933
36150	1996	0.04625
36151	1996	0.04742
36152	1996	0.05195
36153	1996	0.09517
36154	1996	0.09317
36155	1996	0.12292
36156	1996	0.17342
36157	1996	0.08533
36158	1996	0.08133
36159	1996	0.06692
36160	1996	0.10292
36161	1996	0.12908
36162	1996	0.13458
36163	1996	0.10792
36164	1996	0.09108
36165	1996	0.14925
36166	1996	0.12675
36167	1996	0.14258
36168	1996	0.17083
36169	1996	0.15142
36170	1996	0.07817
36171	1996	0.11800
36172	1996	0.12442
36173	1996	0.06233
36174	1996	0.08833
36175	1996	0.08700
36176	1996	0.05250
36177	1996	0.09242
36178	1996	0.11367
36179	1996	0.08908
36180	1996	0.02158
36181	1996	0.03675
36182	1996	0.04658
36183	1996	0.03625
36184	1996	0.07450
36185	1996	0.04917
36186	1996	0.04467
36187	1996	0.10617
36188	1996	0.02933
36189	1996	0.07395
36190	1996	0.06270
36191	1996	0.05337
37134	1996	0.18408
37135	1996	0.07200
37136	1996	0.07892
37137	1996	0.12533
37138	1996	0.11317
37139	1996	0.10533
37140	1996	0.09125
37141	1996	0.10700
37142	1996	0.12708
37143	1996	0.12425
37144	1996	0.10583
37145	1996	0.14475
37146	1996	0.07083
37147	1996	0.06250
37148	1996	0.06783
37149	1996	0.13950
37150	1996	0.03375
37151	1996	0.05095
37152	1996	0.05412
37153	1996	0.05433
37154	1996	0.06708
37155	1996	0.08575
37156	1996	0.13517
37157	1996	0.14000
37158	1996	0.06017
37159	1996	0.10983
37160	1996	0.10267
37161	1996	0.15867
37162	1996	0.15908
37163	1996	0.10783
37164	1996	0.07642
37165	1996	0.15450
37166	1996	0.10683
37167	1996	0.14308
37168	1996	0.11192
37169	1996	0.12742
37170	1996	0.15475
37171	1996	0.10217
37172	1996	0.08583
37173	1996	0.09700
37174	1996	0.11700
37175	1996	0.10517
37176	1996	0.07775
37177	1996	0.07067
37178	1996	0.07075
37179	1996	0.04467
37180	1996	0.09092
37181	1996	0.02483
37182	1996	0.08383
37183	1996	0.03950
37184	1996	0.04033
37185	1996	0.10767
37186	1996	0.10642
37187	1996	0.04525
37188	1996	0.03408
37189	1996	0.03750
37190	1996	0.07125
37191	1996	0.07198
37192	1996	0.06012
38135	1996	0.09058
38136	1996	0.04150
38137	1996	0.11125
38138	1996	0.12500
38139	1996	0.13483
38140	1996	0.08717
38141	1996	0.08350
38142	1996	0.11642
38143	1996	0.16992
38144	1996	0.10725
38145	1996	0.09075
38146	1996	0.06833
38147	1996	0.06608
38148	1996	0.09950
38149	1996	0.13817
38150	1996	0.25817
38151	1996	0.12262
38152	1996	0.18367
38153	1996	0.11250
38154	1996	0.05942
38155	1996	0.06533
38156	1996	0.11875
38157	1996	0.14808
38158	1996	0.08458
38159	1996	0.11742
38160	1996	0.11992
38161	1996	0.08650
38162	1996	0.14875
38163	1996	0.14108
38164	1996	0.07692
38165	1996	0.17283
38166	1996	0.15508
38167	1996	0.08858
38168	1996	0.09875
38169	1996	0.07325
38170	1996	0.09383
38171	1996	0.09208
38172	1996	0.08992
38173	1996	0.09742
38174	1996	0.10958
38175	1996	0.10525
38176	1996	0.11925
38177	1996	0.06325
38178	1996	0.03617
38179	1996	0.03542
38180	1996	0.05308
38181	1996	0.07090
38182	1996	0.01862
38183	1996	0.01933
38184	1996	0.03133
38185	1996	0.03267
38186	1996	0.08358
38187	1996	0.03292
38188	1996	0.08233
38189	1996	0.04742
38190	1996	0.05008
38191	1996	0.10517
38192	1996	0.09350
38193	1996	0.06478
39136	1996	0.12225
39137	1996	0.13208
39138	1996	0.11258
39139	1996	0.12042
39140	1996	0.12808
39141	1996	0.15375
39142	1996	0.15825
39143	1996	0.12208
39144	1996	0.10300
39145	1996	0.10050
39146	1996	0.06692
39147	1996	0.08925
39148	1996	0.27342
39149	1996	0.06475
39150	1996	0.23408
39151	1996	0.16545
39152	1996	0.20803
39153	1996	0.14070
39154	1996	0.11367
39155	1996	0.07075
39156	1996	0.05417
39157	1996	0.14467
39158	1996	0.13017
39159	1996	0.09458
39160	1996	0.08808
39161	1996	0.12742
39162	1996	0.19650
39163	1996	0.16300
39164	1996	0.13258
39165	1996	0.10458
39166	1996	0.08092
39167	1996	0.14583
39168	1996	0.15217
39169	1996	0.13617
39170	1996	0.16975
39171	1996	0.14292
39172	1996	0.12033
39173	1996	0.17358
39174	1996	0.07475
39175	1996	0.14042
39176	1996	0.18167
39177	1996	0.22383
39178	1996	0.10108
39179	1996	0.07783
39180	1996	0.05183
39181	1996	0.02900
39182	1996	0.01833
39183	1996	0.02028
39184	1996	0.04050
39185	1996	0.04825
39186	1996	0.03600
39187	1996	0.07708
39188	1996	0.03808
39189	1996	0.04792
39190	1996	0.09833
39191	1996	0.02717
39192	1996	0.08933
39193	1996	0.05037
39194	1996	0.06595
40135	1996	0.08925
40136	1996	0.10525
40137	1996	0.09758
40138	1996	0.11433
40139	1996	0.09892
40140	1996	0.09458
40141	1996	0.12942
40142	1996	0.12508
40143	1996	0.10742
40144	1996	0.09350
40145	1996	0.09567
40146	1996	0.08958
40147	1996	0.08717
40148	1996	0.14783
40149	1996	0.23800
40150	1996	0.32492
40151	1996	0.33758
40152	1996	0.27987
40153	1996	0.11717
40154	1996	0.06475
40155	1996	0.09362
40156	1996	0.11462
40157	1996	0.05775
40158	1996	0.10717
40159	1996	0.07858
40160	1996	0.14375
40161	1996	0.15050
40162	1996	0.18767
40163	1996	0.10742
40164	1996	0.09925
40165	1996	0.08192
40166	1996	0.07000
40167	1996	0.11833
40168	1996	0.13883
40169	1996	0.17442
40170	1996	0.20683
40171	1996	0.22500
40172	1996	0.23450
40173	1996	0.24583
40174	1996	0.28358
40175	1996	0.12883
40176	1996	0.17667
40177	1996	0.27000
40178	1996	0.22200
40179	1996	0.14717
40180	1996	0.07192
40181	1996	0.03765
40182	1996	0.03437
40183	1996	0.06300
40184	1996	0.04842
40185	1996	0.03908
40186	1996	0.10050
40187	1996	0.09578
40188	1996	0.07450
40189	1996	0.03958
40190	1996	0.02970
40191	1996	0.02733
40192	1996	0.09175
40193	1996	0.09933
40194	1996	0.05145
41135	1996	0.13317
41136	1996	0.10642
41137	1996	0.10442
41138	1996	0.11633
41139	1996	0.09275
41140	1996	0.11225
41141	1996	0.15192
41142	1996	0.11383
41143	1996	0.09733
41144	1996	0.09725
41145	1996	0.07625
41146	1996	0.13733
41147	1996	0.26025
41148	1996	0.32083
41149	1996	0.33900
41150	1996	0.27283
41151	1996	0.25575
41152	1996	0.31492
41153	1996	0.18917
41154	1996	0.10283
41155	1996	0.24100
41156	1996	0.21583
41157	1996	0.10675
41158	1996	0.11825
41159	1996	0.08017
41160	1996	0.11433
41161	1996	0.11508
41162	1996	0.13208
41163	1996	0.17767
41164	1996	0.12758
41165	1996	0.10517
41166	1996	0.07125
41167	1996	0.08550
41168	1996	0.10467
41169	1996	0.11292
41170	1996	0.13317
41171	1996	0.18158
41172	1996	0.13117
41173	1996	0.23408
41174	1996	0.23450
41175	1996	0.12017
41176	1996	0.11583
41177	1996	0.19908
41178	1996	0.13850
41179	1996	0.15733
41180	1996	0.14050
41181	1996	0.07575
41182	1996	0.04517
41183	1996	0.02712
41184	1996	0.02383
41185	1996	0.03883
41186	1996	0.04167
41187	1996	0.07617
41188	1996	0.08650
41189	1996	0.04858
41190	1996	0.09103
41191	1996	0.07933
41192	1996	0.06825
41193	1996	0.08917
41194	1996	0.05412
41195	1996	0.05287
41230	1996	0.07883
41231	1996	0.04790
41232	1996	0.05640
41233	1996	0.06192
41234	1996	0.06700
41235	1996	0.04665
41242	1996	0.05670
41243	1996	0.08475
41244	1996	0.07325
42135	1996	0.12983
42136	1996	0.09075
42137	1996	0.08875
42138	1996	0.05267
42139	1996	0.05542
42140	1996	0.08758
42141	1996	0.13517
42142	1996	0.09833
42143	1996	0.07967
42144	1996	0.09908
42145	1996	0.08375
42146	1996	0.05258
42147	1996	0.14000
42148	1996	0.16517
42149	1996	0.32683
42150	1996	0.29925
42151	1996	0.25925
42152	1996	0.26517
42153	1996	0.22000
42154	1996	0.24767
42155	1996	0.26417
42156	1996	0.13625
42157	1996	0.22083
42158	1996	0.05383
42159	1996	0.05492
42160	1996	0.07633
42161	1996	0.08167
42162	1996	0.10792
42163	1996	0.08350
42164	1996	0.09092
42165	1996	0.10650
42166	1996	0.06625
42167	1996	0.06567
42168	1996	0.07967
42169	1996	0.07325
42170	1996	0.10958
42171	1996	0.12500
42172	1996	0.12975
42173	1996	0.13017
42174	1996	0.17683
42175	1996	0.14550
42176	1996	0.20842
42177	1996	0.14217
42178	1996	0.11550
42179	1996	0.11242
42180	1996	0.09192
42181	1996	0.07308
42182	1996	0.05850
42183	1996	0.04225
42184	1996	0.03717
42185	1996	0.04892
42186	1996	0.06058
42187	1996	0.04792
42188	1996	0.03858
42189	1996	0.04617
42190	1996	0.06117
42191	1996	0.04400
42192	1996	0.08358
42193	1996	0.03020
42194	1996	0.06595
42195	1996	0.05070
42229	1996	0.05058
42230	1996	0.09417
42231	1996	0.03328
42232	1996	0.06108
42233	1996	0.07783
42234	1996	0.05858
42235	1996	0.08633
42236	1996	0.08617
42237	1996	0.04258
42238	1996	0.07503
42239	1996	0.10342
42240	1996	0.06042
42241	1996	0.06592
42242	1996	0.06540
42243	1996	0.09292
42244	1996	0.08217
42245	1996	0.07840
42246	1996	0.07200
42247	1996	0.12675
42248	1996	0.16208
43135	1996	0.16192
43136	1996	0.14833
43137	1996	0.11458
43138	1996	0.14300
43139	1996	0.05125
43140	1996	0.11925
43141	1996	0.17817
43142	1996	0.12792
43143	1996	0.07908
43144	1996	0.07000
43145	1996	0.06683
43146	1996	0.09758
43147	1996	0.14758
43148	1996	0.19133
43149	1996	0.37275
43150	1996	0.32858
43151	1996	0.25842
43152	1996	0.23500
43153	1996	0.23217
43154	1996	0.16700
43155	1996	0.28958
43156	1996	0.09667
43157	1996	0.06670
43158	1996	0.17208
43159	1996	0.15583
43160	1996	0.06692
43161	1996	0.06625
43162	1996	0.08383
43163	1996	0.07450
43164	1996	0.07158
43165	1996	0.07242
43166	1996	0.06650
43167	1996	0.06075
43168	1996	0.14350
43169	1996	0.06517
43170	1996	0.08067
43171	1996	0.09817
43172	1996	0.10292
43173	1996	0.09192
43174	1996	0.10500
43175	1996	0.13108
43176	1996	0.17525
43177	1996	0.17333
43178	1996	0.11800
43179	1996	0.07533
43180	1996	0.08542
43181	1996	0.06392
43182	1996	0.08150
43183	1996	0.04875
43184	1996	0.03967
43185	1996	0.03292
43186	1996	0.09183
43187	1996	0.05133
43188	1996	0.04292
43189	1996	0.06092
43190	1996	0.04842
43191	1996	0.04675
43192	1996	0.09967
43193	1996	0.06653
43194	1996	0.05415
43195	1996	0.03258
43196	1996	0.03245
43229	1996	0.07158
43230	1996	0.06358
43231	1996	0.04417
43232	1996	0.06817
43233	1996	0.05650
43234	1996	0.08100
43235	1996	0.07925
43236	1996	0.04833
43237	1996	0.09042
43238	1996	0.06695
43239	1996	0.06512
43240	1996	0.05992
43241	1996	0.06867
43242	1996	0.08103
43243	1996	0.09875
43244	1996	0.09633
43245	1996	0.08362
43246	1996	0.08750
43247	1996	0.10183
43248	1996	0.22787
44137	1996	0.11658
44139	1996	0.13542
44140	1996	0.07133
44141	1996	0.13467
44142	1996	0.10242
44143	1996	0.06217
44144	1996	0.08917
44145	1996	0.06608
44146	1996	0.12875
44147	1996	0.22900
44148	1996	0.14875
44149	1996	0.31267
44150	1996	0.31625
44151	1996	0.28583
44152	1996	0.31558
44153	1996	0.19558
44154	1996	0.21450
44155	1996	0.13283
44156	1996	0.17192
44157	1996	0.05367
44158	1996	0.09267
44159	1996	0.16867
44160	1996	0.08133
44161	1996	0.05458
44162	1996	0.06183
44163	1996	0.06025
44164	1996	0.05658
44165	1996	0.05308
44166	1996	0.05200
44167	1996	0.06200
44168	1996	0.10425
44169	1996	0.07008
44170	1996	0.08933
44171	1996	0.08092
44172	1996	0.09375
44173	1996	0.07533
44174	1996	0.10858
44175	1996	0.10425
44176	1996	0.11492
44177	1996	0.13433
44178	1996	0.13067
44179	1996	0.09733
44180	1996	0.10358
44181	1996	0.08250
44182	1996	0.07333
44183	1996	0.06525
44184	1996	0.08993
44185	1996	0.03450
44186	1996	0.03467
44187	1996	0.05217
44188	1996	0.06700
44189	1996	0.06658
44190	1996	0.07100
44191	1996	0.05808
44192	1996	0.03767
44193	1996	0.03617
44194	1996	0.03228
44195	1996	0.03608
44196	1996	0.08400
44229	1996	0.04583
44230	1996	0.07117
44231	1996	0.03308
44232	1996	0.08433
44233	1996	0.05717
44234	1996	0.05575
44235	1996	0.07800
44236	1996	0.06517
44237	1996	0.10050
44238	1996	0.09258
44239	1996	0.09142
44240	1996	0.09958
44241	1996	0.08292
44242	1996	0.11875
44243	1996	0.08858
44244	1996	0.10803
44245	1996	0.11558
44246	1996	0.07158
44247	1996	0.08175
44248	1996	0.06325
44249	1996	0.22237
45139	1996	0.12475
45140	1996	0.09208
45141	1996	0.12950
45142	1996	0.07717
45143	1996	0.12425
45144	1996	0.10192
45145	1996	0.07875
45146	1996	0.12983
45147	1996	0.21358
45148	1996	0.06500
45149	1996	0.10458
45150	1996	0.28717
45151	1996	0.27875
45152	1996	0.28983
45153	1996	0.21250
45154	1996	0.20400
45155	1996	0.14392
45156	1996	0.04642
45157	1996	0.11262
45158	1996	0.04058
45159	1996	0.07058
45160	1996	0.05925
45161	1996	0.05942
45162	1996	0.06375
45163	1996	0.05925
45164	1996	0.05608
45165	1996	0.05850
45166	1996	0.05867
45167	1996	0.17667
45168	1996	0.05742
45169	1996	0.05042
45170	1996	0.05975
45171	1996	0.06208
45172	1996	0.07275
45173	1996	0.08367
45174	1996	0.10100
45175	1996	0.09433
45176	1996	0.11817
45177	1996	0.15608
45178	1996	0.22242
45179	1996	0.09675
45180	1996	0.10742
45181	1996	0.06342
45182	1996	0.05700
45183	1996	0.05962
45184	1996	0.08673
45185	1996	0.07967
45186	1996	0.07667
45187	1996	0.06325
45188	1996	0.02292
45189	1996	0.06483
45190	1996	0.07050
45191	1996	0.05983
45192	1996	0.04742
45193	1996	0.04592
45194	1996	0.04683
45195	1996	0.04183
45196	1996	0.07158
45229	1996	0.08217
45230	1996	0.05517
45231	1996	0.04792
45232	1996	0.05217
45233	1996	0.04733
45234	1996	0.06050
45235	1996	0.04933
45236	1996	0.06267
45237	1996	0.11533
45238	1996	0.10117
45239	1996	0.08383
45240	1996	0.10628
45241	1996	0.07342
45242	1996	0.10492
45243	1996	0.11450
45244	1996	0.09292
45245	1996	0.08967
45246	1996	0.10008
45247	1996	0.04200
45248	1996	0.22320
45249	1996	0.21587
46139	1996	0.13842
46140	1996	0.11358
46141	1996	0.15092
46142	1996	0.08483
46143	1996	0.09833
46144	1996	0.09217
46145	1996	0.08050
46146	1996	0.06108
46147	1996	0.06975
46148	1996	0.04625
46149	1996	0.14425
46150	1996	0.18117
46151	1996	0.29100
46152	1996	0.26275
46153	1996	0.24500
46154	1996	0.16058
46155	1996	0.14083
46156	1996	0.04292
46157	1996	0.04517
46158	1996	0.04775
46159	1996	0.04208
46160	1996	0.06208
46161	1996	0.06458
46162	1996	0.12725
46163	1996	0.08792
46164	1996	0.04683
46165	1996	0.15658
46166	1996	0.13192
46167	1996	0.10933
46168	1996	0.04492
46169	1996	0.05175
46170	1996	0.05467
46171	1996	0.05675
46172	1996	0.07383
46173	1996	0.06175
46174	1996	0.08092
46175	1996	0.08333
46176	1996	0.13342
46177	1996	0.14500
46178	1996	0.19117
46179	1996	0.10250
46180	1996	0.08992
46181	1996	0.07075
46182	1996	0.07017
46183	1996	0.07542
46184	1996	0.06562
46185	1996	0.02057
46186	1996	0.07103
46187	1996	0.07317
46188	1996	0.05925
46189	1996	0.04550
46190	1996	0.05700
46191	1996	0.06633
46192	1996	0.06908
46193	1996	0.03633
46194	1996	0.05142
46195	1996	0.04392
46196	1996	0.09550
46197	1996	0.07208
46198	1996	0.05642
46199	1996	0.05167
46200	1996	0.05303
46201	1996	0.06167
46202	1996	0.12050
46203	1996	0.10117
46205	1996	0.03442
46206	1996	0.08617
46207	1996	0.08108
46233	1996	0.06012
46234	1996	0.09583
46235	1996	0.06953
46236	1996	0.08158
46237	1996	0.07742
46238	1996	0.07592
46239	1996	0.09142
46240	1996	0.10603
46241	1996	0.06833
46242	1996	0.08667
46243	1996	0.10700
46244	1996	0.10575
46245	1996	0.07858
46246	1996	0.07958
46247	1996	0.09267
46248	1996	0.07367
46249	1996	0.20862
47139	1996	0.07333
47140	1996	0.06927
47141	1996	0.11750
47142	1996	0.09392
47143	1996	0.13825
47144	1996	0.10350
47145	1996	0.07508
47146	1996	0.09608
47147	1996	0.13383
47148	1996	0.06517
47149	1996	0.04758
47150	1996	0.29433
47151	1996	0.23483
47152	1996	0.16967
47153	1996	0.17350
47154	1996	0.18583
47155	1996	0.08875
47156	1996	0.05375
47157	1996	0.04425
47158	1996	0.04342
47159	1996	0.04583
47160	1996	0.04850
47161	1996	0.05208
47162	1996	0.12467
47163	1996	0.25250
47164	1996	0.27000
47165	1996	0.15667
47166	1996	0.18642
47167	1996	0.22208
47168	1996	0.18600
47169	1996	0.08400
47170	1996	0.14800
47171	1996	0.06350
47172	1996	0.05842
47173	1996	0.06858
47174	1996	0.17358
47175	1996	0.11117
47176	1996	0.08908
47177	1996	0.11242
47178	1996	0.17608
47179	1996	0.12675
47180	1996	0.10542
47181	1996	0.06958
47182	1996	0.04025
47183	1996	0.05875
47184	1996	0.02325
47185	1996	0.06553
47186	1996	0.04062
47187	1996	0.02767
47188	1996	0.07067
47189	1996	0.08325
47190	1996	0.05700
47191	1996	0.05600
47192	1996	0.06017
47193	1996	0.06300
47194	1996	0.06250
47195	1996	0.03617
47196	1996	0.03508
47197	1996	0.09267
47198	1996	0.04608
47199	1996	0.06025
47200	1996	0.05567
47201	1996	0.04933
47202	1996	0.03428
47203	1996	0.05192
47204	1996	0.03192
47205	1996	0.04133
47206	1996	0.05192
47207	1996	0.09417
47218	1996	0.06125
47219	1996	0.07067
47220	1996	0.08000
47232	1996	0.08925
47233	1996	0.07925
47234	1996	0.10800
47235	1996	0.11933
47236	1996	0.08475
47237	1996	0.09800
47238	1996	0.08517
47239	1996	0.06817
47240	1996	0.08400
47241	1996	0.08025
47242	1996	0.07817
47243	1996	0.09550
47244	1996	0.09258
47245	1996	0.10492
47246	1996	0.09817
47247	1996	0.11042
47248	1996	0.07042
47249	1996	0.04108
47250	1996	0.24912
48139	1996	0.11950
48140	1996	0.09567
48141	1996	0.14417
48142	1996	0.11042
48143	1996	0.10358
48144	1996	0.08100
48145	1996	0.06975
48146	1996	0.06317
48147	1996	0.11783
48148	1996	0.07817
48149	1996	0.20508
48150	1996	0.26575
48151	1996	0.20058
48152	1996	0.14117
48153	1996	0.20108
48154	1996	0.15417
48155	1996	0.09725
48156	1996	0.05917
48157	1996	0.03958
48158	1996	0.04200
48159	1996	0.04475
48160	1996	0.04850
48161	1996	0.10242
48162	1996	0.16875
48163	1996	0.28808
48164	1996	0.33333
48165	1996	0.25308
48166	1996	0.31083
48167	1996	0.28283
48168	1996	0.29767
48169	1996	0.32050
48170	1996	0.27792
48171	1996	0.13358
48172	1996	0.08533
48173	1996	0.13450
48174	1996	0.12225
48175	1996	0.05817
48176	1996	0.08892
48177	1996	0.12192
48178	1996	0.13267
48179	1996	0.15875
48180	1996	0.08342
48181	1996	0.07975
48182	1996	0.09492
48183	1996	0.11312
48184	1996	0.03567
48185	1996	0.07428
48186	1996	0.04008
48187	1996	0.04758
48188	1996	0.07842
48189	1996	0.08467
48190	1996	0.04608
48191	1996	0.06225
48192	1996	0.06450
48193	1996	0.06308
48194	1996	0.06358
48195	1996	0.06367
48196	1996	0.11467
48197	1996	0.05042
48198	1996	0.05392
48199	1996	0.05642
48200	1996	0.06325
48201	1996	0.04375
48202	1996	0.03167
48203	1996	0.11050
48204	1996	0.03725
48205	1996	0.04442
48206	1996	0.10650
48207	1996	0.09658
48208	1996	0.08600
48213	1996	0.05167
48214	1996	0.05950
48215	1996	0.05308
48216	1996	0.03708
48217	1996	0.10517
48218	1996	0.08400
48219	1996	0.06067
48220	1996	0.06817
48221	1996	0.07700
48222	1996	0.08242
48232	1996	0.05708
48233	1996	0.07760
48234	1996	0.11470
48235	1996	0.10567
48236	1996	0.10358
48237	1996	0.08967
48238	1996	0.07883
48239	1996	0.05833
48240	1996	0.07400
48241	1996	0.07458
48242	1996	0.06675
48243	1996	0.06942
48244	1996	0.07683
48245	1996	0.09233
48246	1996	0.10575
48247	1996	0.11892
48248	1996	0.08483
48249	1996	0.10033
48250	1996	0.06900
49139	1996	0.11783
49140	1996	0.10925
49141	1996	0.10742
49142	1996	0.08892
49143	1996	0.08358
49144	1996	0.07583
49145	1996	0.06575
49146	1996	0.05817
49147	1996	0.07308
49148	1996	0.12733
49149	1996	0.23425
49150	1996	0.17142
49151	1996	0.26758
49152	1996	0.09508
49153	1996	0.12225
49154	1996	0.14042
49155	1996	0.20650
49156	1996	0.09883
49157	1996	0.04650
49158	1996	0.05950
49159	1996	0.06008
49160	1996	0.10525
49161	1996	0.28783
49162	1996	0.33333
49163	1996	0.31750
49164	1996	0.34958
49165	1996	0.27325
49166	1996	0.24350
49167	1996	0.28625
49168	1996	0.30500
49169	1996	0.31183
49170	1996	0.24775
49171	1996	0.16417
49172	1996	0.08683
49173	1996	0.06592
49174	1996	0.05717
49175	1996	0.06733
49176	1996	0.08342
49177	1996	0.11492
49178	1996	0.11575
49179	1996	0.11742
49180	1996	0.11642
49181	1996	0.10142
49182	1996	0.07992
49183	1996	0.05845
49184	1996	0.05583
49185	1996	0.04333
49186	1996	0.05583
49187	1996	0.05300
49188	1996	0.04950
49189	1996	0.04125
49190	1996	0.02758
49191	1996	0.05883
49192	1996	0.06325
49193	1996	0.06117
49194	1996	0.06642
49195	1996	0.05225
49196	1996	0.03642
49197	1996	0.05475
49198	1996	0.05517
49199	1996	0.05733
49200	1996	0.04708
49201	1996	0.03575
49202	1996	0.09383
49203	1996	0.04933
49204	1996	0.10358
49205	1996	0.10258
49206	1996	0.04992
49207	1996	0.04817
49208	1996	0.09067
49209	1996	0.03325
49213	1996	0.06133
49214	1996	0.04883
49215	1996	0.04925
49216	1996	0.06750
49217	1996	0.04500
49218	1996	0.04392
49219	1996	0.11100
49220	1996	0.07667
49221	1996	0.08975
49222	1996	0.09067
49223	1996	0.08050
49224	1996	0.07875
49225	1996	0.07500
49226	1996	0.09350
49228	1996	0.09008
49229	1996	0.09242
49230	1996	0.08925
49231	1996	0.06733
49232	1996	0.06370
49233	1996	0.11017
49234	1996	0.11108
49235	1996	0.09867
49236	1996	0.12775
49237	1996	0.10350
49238	1996	0.09558
49239	1996	0.07958
49240	1996	0.08775
49241	1996	0.06525
49242	1996	0.06275
49243	1996	0.04842
49244	1996	0.05308
49245	1996	0.08117
49246	1996	0.11058
49247	1996	0.11283
49248	1996	0.11033
49249	1996	0.06950
49250	1996	0.04345
49251	1996	0.07917
50138	1996	0.06950
50139	1996	0.08517
50140	1996	0.13792
50141	1996	0.15733
50142	1996	0.08525
50143	1996	0.15408
50144	1996	0.10867
50145	1996	0.07250
50146	1996	0.06267
50147	1996	0.10858
50148	1996	0.12600
50149	1996	0.14667
50150	1996	0.23617
50151	1996	0.17633
50152	1996	0.07558
50153	1996	0.05792
50154	1996	0.07208
50155	1996	0.18258
50156	1996	0.16033
50157	1996	0.08992
50158	1996	0.07192
50159	1996	0.09042
50160	1996	0.23558
50161	1996	0.27150
50162	1996	0.33083
50163	1996	0.22375
50164	1996	0.23733
50165	1996	0.24475
50166	1996	0.20075
50167	1996	0.24725
50168	1996	0.16475
50169	1996	0.20117
50170	1996	0.22767
50171	1996	0.06733
50172	1996	0.05808
50173	1996	0.09625
50174	1996	0.05975
50175	1996	0.06700
50176	1996	0.07158
50177	1996	0.12883
50178	1996	0.12717
50179	1996	0.12742
50180	1996	0.12208
50181	1996	0.10467
50182	1996	0.08758
50183	1996	0.04342
50184	1996	0.05112
50185	1996	0.07600
50186	1996	0.05992
50187	1996	0.06992
50188	1996	0.05317
50189	1996	0.05792
50190	1996	0.08600
50191	1996	0.04800
50192	1996	0.06058
50193	1996	0.06167
50194	1996	0.05283
50195	1996	0.05342
50196	1996	0.05675
50197	1996	0.05400
50198	1996	0.05375
50199	1996	0.05867
50200	1996	0.03058
50201	1996	0.08983
50202	1996	0.03750
50203	1996	0.09425
50204	1996	0.06400
50205	1996	0.05700
50206	1996	0.06050
50207	1996	0.06100
50208	1996	0.04550
50209	1996	0.08950
50210	1996	0.08792
50213	1996	0.11125
50214	1996	0.06967
50215	1996	0.06683
50216	1996	0.05400
50217	1996	0.05167
50218	1996	0.06725
50219	1996	0.05858
50220	1996	0.07317
50221	1996	0.07125
50222	1996	0.10475
50223	1996	0.07842
50224	1996	0.07017
50225	1996	0.09650
50226	1996	0.08325
50227	1996	0.05617
50228	1996	0.06833
50229	1996	0.07358
50230	1996	0.07567
50231	1996	0.06575
50232	1996	0.06208
50233	1996	0.06542
50234	1996	0.07075
50235	1996	0.11953
50236	1996	0.13608
50237	1996	0.11942
50238	1996	0.10392
50239	1996	0.08908
50240	1996	0.08783
50241	1996	0.08433
50242	1996	0.07800
50243	1996	0.05808
50244	1996	0.05600
50245	1996	0.06550
50246	1996	0.07883
50247	1996	0.11708
50248	1996	0.11417
50249	1996	0.11767
50250	1996	0.15167
50251	1996	0.05732
50252	1996	0.05967
50253	1996	0.06917
50254	1996	0.16800
51137	1996	0.05858
51138	1996	0.05767
51139	1996	0.10242
51140	1996	0.18042
51141	1996	0.11283
51142	1996	0.07750
51143	1996	0.09300
51144	1996	0.08333
51145	1996	0.07692
51146	1996	0.08067
51147	1996	0.07150
51148	1996	0.17400
51149	1996	0.09700
51150	1996	0.11400
51151	1996	0.06258
51152	1996	0.06025
51153	1996	0.04358
51154	1996	0.04192
51155	1996	0.07892
51156	1996	0.08883
51157	1996	0.06367
51158	1996	0.06992
51159	1996	0.12342
51160	1996	0.30733
51161	1996	0.22633
51162	1996	0.28125
51163	1996	0.28408
51164	1996	0.27575
51165	1996	0.12850
51166	1996	0.11958
51167	1996	0.11800
51168	1996	0.06667
51169	1996	0.12383
51170	1996	0.12375
51171	1996	0.05167
51172	1996	0.06425
51173	1996	0.05275
51174	1996	0.06783
51175	1996	0.07292
51176	1996	0.13108
51177	1996	0.11900
51178	1996	0.10100
51179	1996	0.10483
51180	1996	0.13325
51181	1996	0.07975
51182	1996	0.05075
51183	1996	0.09067
51184	1996	0.07053
51185	1996	0.06312
51186	1996	0.06092
51187	1996	0.04192
51188	1996	0.04200
51189	1996	0.05350
51190	1996	0.05442
51191	1996	0.04100
51192	1996	0.04400
51193	1996	0.04425
51194	1996	0.04750
51195	1996	0.03092
51196	1996	0.04625
51197	1996	0.04150
51198	1996	0.03442
51199	1996	0.05225
51200	1996	0.05875
51201	1996	0.09025
51202	1996	0.08408
51203	1996	0.05367
51204	1996	0.06117
51205	1996	0.07058
51206	1996	0.06575
51207	1996	0.06275
51208	1996	0.04633
51209	1996	0.04017
51210	1996	0.05125
51211	1996	0.04717
51212	1996	0.06150
51213	1996	0.06392
51214	1996	0.06958
51215	1996	0.07350
51216	1996	0.06650
51217	1996	0.07817
51218	1996	0.04692
51219	1996	0.06917
51220	1996	0.07350
51221	1996	0.07342
51222	1996	0.08475
51223	1996	0.08158
51224	1996	0.07308
51225	1996	0.07783
51226	1996	0.09375
51227	1996	0.07492
51228	1996	0.06583
51229	1996	0.08350
51230	1996	0.08558
51231	1996	0.08783
51232	1996	0.07392
51233	1996	0.05800
51234	1996	0.05717
51235	1996	0.04583
51236	1996	0.13233
51237	1996	0.13617
51238	1996	0.13175
51239	1996	0.11692
51240	1996	0.10083
51241	1996	0.10475
51242	1996	0.08633
51243	1996	0.07792
51244	1996	0.06267
51245	1996	0.06783
51246	1996	0.07867
51247	1996	0.08092
51248	1996	0.08517
51249	1996	0.13342
51250	1996	0.12275
51251	1996	0.11703
51252	1996	0.08967
51253	1996	0.11950
51254	1996	0.09408
51255	1996	0.09183
52136	1996	0.12883
52137	1996	0.09367
52138	1996	0.11733
52139	1996	0.14475
52140	1996	0.16567
52141	1996	0.09058
52142	1996	0.06975
52143	1996	0.10300
52144	1996	0.11092
52145	1996	0.08883
52146	1996	0.07758
52147	1996	0.06450
52148	1996	0.06967
52149	1996	0.15083
52150	1996	0.08325
52151	1996	0.06608
52152	1996	0.05300
52153	1996	0.04583
52154	1996	0.04483
52155	1996	0.11150
52156	1996	0.05825
52157	1996	0.15858
52158	1996	0.21800
52159	1996	0.28350
52160	1996	0.21958
52161	1996	0.25958
52162	1996	0.22500
52163	1996	0.22192
52164	1996	0.13625
52165	1996	0.04275
52166	1996	0.05483
52167	1996	0.04983
52168	1996	0.06062
52169	1996	0.07003
52170	1996	0.03542
52171	1996	0.04358
52172	1996	0.05808
52173	1996	0.06267
52174	1996	0.06383
52175	1996	0.05858
52176	1996	0.08858
52177	1996	0.16342
52178	1996	0.09217
52179	1996	0.10158
52180	1996	0.11250
52181	1996	0.15500
52182	1996	0.09808
52183	1996	0.10992
52184	1996	0.11600
52185	1996	0.08475
52186	1996	0.06925
52187	1996	0.07017
52188	1996	0.04542
52189	1996	0.05783
52190	1996	0.05033
52191	1996	0.04892
52192	1996	0.05942
52193	1996	0.05625
52194	1996	0.04783
52195	1996	0.04425
52196	1996	0.05833
52197	1996	0.03683
52198	1996	0.04417
52199	1996	0.05600
52200	1996	0.05342
52201	1996	0.05917
52202	1996	0.04942
52203	1996	0.04633
52204	1996	0.05325
52205	1996	0.07325
52206	1996	0.09725
52207	1996	0.06175
52208	1996	0.05083
52209	1996	0.03175
52210	1996	0.04700
52211	1996	0.04525
52212	1996	0.05717
52213	1996	0.07075
52214	1996	0.05858
52215	1996	0.05692
52216	1996	0.08033
52217	1996	0.06500
52218	1996	0.05983
52219	1996	0.04975
52220	1996	0.07833
52221	1996	0.08092
52222	1996	0.07692
52223	1996	0.07308
52224	1996	0.07000
52225	1996	0.07450
52226	1996	0.07120
52227	1996	0.09167
52228	1996	0.09858
52229	1996	0.09592
52230	1996	0.07792
52231	1996	0.07792
52232	1996	0.06808
52233	1996	0.07133
52234	1996	0.08508
52235	1996	0.13058
52236	1996	0.05925
52237	1996	0.06700
52238	1996	0.10350
52239	1996	0.04983
52240	1996	0.10075
52241	1996	0.11042
52242	1996	0.08542
52243	1996	0.10367
52244	1996	0.09225
52245	1996	0.08592
52246	1996	0.07458
52247	1996	0.08867
52248	1996	0.08183
52249	1996	0.09300
52250	1996	0.11375
52251	1996	0.14117
52252	1996	0.12008
52253	1996	0.10675
52254	1996	0.10703
52255	1996	0.10153
53134	1996	0.25792
53135	1996	0.13958
53136	1996	0.11517
53137	1996	0.11050
53138	1996	0.13483
53139	1996	0.09400
53140	1996	0.17450
53141	1996	0.11058
53142	1996	0.07692
53143	1996	0.09792
53144	1996	0.10650
53145	1996	0.08858
53146	1996	0.08058
53147	1996	0.07408
53148	1996	0.11983
53149	1996	0.17292
53150	1996	0.16683
53151	1996	0.05458
53152	1996	0.05483
53153	1996	0.04858
53154	1996	0.04867
53155	1996	0.05600
53156	1996	0.15717
53157	1996	0.24717
53158	1996	0.22467
53159	1996	0.27158
53160	1996	0.24617
53161	1996	0.22658
53162	1996	0.18942
53163	1996	0.06808
53164	1996	0.04050
53165	1996	0.04525
53166	1996	0.05092
53167	1996	0.03425
53168	1996	0.03158
53169	1996	0.07253
53170	1996	0.03667
53171	1996	0.03942
53172	1996	0.04700
53173	1996	0.05267
53174	1996	0.06008
53175	1996	0.13075
53176	1996	0.10617
53177	1996	0.11758
53178	1996	0.06708
53179	1996	0.08033
53180	1996	0.11117
53181	1996	0.10783
53182	1996	0.10425
53183	1996	0.08850
53184	1996	0.07462
53185	1996	0.03182
53186	1996	0.07525
53187	1996	0.06133
53188	1996	0.07283
53189	1996	0.05217
53190	1996	0.05758
53191	1996	0.06008
53192	1996	0.04175
53193	1996	0.05500
53194	1996	0.04050
53195	1996	0.07392
53196	1996	0.05867
53197	1996	0.04283
53198	1996	0.03558
53199	1996	0.04583
53200	1996	0.06358
53201	1996	0.04792
53202	1996	0.05642
53203	1996	0.05333
53204	1996	0.09692
53205	1996	0.08917
53206	1996	0.08750
53207	1996	0.07708
53208	1996	0.07025
53209	1996	0.04975
53210	1996	0.04167
53211	1996	0.08742
53212	1996	0.10167
53213	1996	0.05467
53214	1996	0.04950
53215	1996	0.06617
53216	1996	0.11683
53217	1996	0.05942
53218	1996	0.05858
53219	1996	0.05092
53220	1996	0.07608
53221	1996	0.07417
53222	1996	0.09017
53223	1996	0.08008
53224	1996	0.08942
53225	1996	0.06967
[truncated: 39,738 more rows]
