# Supplementary material for: Trend Patterns of Vegetative Coverage and Their Underlying Causes in the Deserts of Northwest China over 1982 – 2008
Source: PLoS One. 2015 May 11;10(5):e0126044. doi: 10.1371/journal.pone.0126044 (PMC4427295; doi:10.1371/journal.pone.0126044)
Supplement: S1 Dataset — (ZIP) [file pone.0126044.s001.zip › S1_data/NDVI/NDVI_1997.txt]

21143	1997	0.07083
21144	1997	0.05700
21149	1997	0.08287
21150	1997	0.02978
21151	1997	0.04525
22143	1997	0.05058
22144	1997	0.05942
22145	1997	0.10520
22148	1997	0.05508
22149	1997	0.08600
22150	1997	0.05358
22151	1997	0.09108
22152	1997	0.06325
22153	1997	0.11192
22169	1997	0.12700
22170	1997	0.04533
22171	1997	0.08295
23142	1997	0.10217
23143	1997	0.13278
23144	1997	0.05725
23145	1997	0.10792
23146	1997	0.06842
23147	1997	0.03558
23148	1997	0.04125
23149	1997	0.02937
23150	1997	0.06308
23151	1997	0.04942
23152	1997	0.06000
23153	1997	0.05150
23154	1997	0.08033
23169	1997	0.09767
23170	1997	0.08475
23171	1997	0.08433
24142	1997	0.11358
24143	1997	0.16328
24144	1997	0.06708
24145	1997	0.04700
24146	1997	0.07192
24147	1997	0.07183
24148	1997	0.07342
24149	1997	0.04108
24150	1997	0.06067
24151	1997	0.06208
24152	1997	0.04658
24153	1997	0.04608
24154	1997	0.07750
24169	1997	0.15833
24170	1997	0.10507
24171	1997	0.07358
24172	1997	0.07995
25141	1997	0.20183
25142	1997	0.20792
25143	1997	0.12833
25144	1997	0.07617
25145	1997	0.04658
25146	1997	0.04858
25147	1997	0.08117
25148	1997	0.06358
25149	1997	0.11758
25150	1997	0.05475
25151	1997	0.07217
25152	1997	0.05292
25153	1997	0.05542
25169	1997	0.16250
25170	1997	0.11175
25171	1997	0.08175
25172	1997	0.08900
25173	1997	0.06895
26139	1997	0.18592
26140	1997	0.13483
26141	1997	0.13600
26142	1997	0.07808
26143	1997	0.09533
26144	1997	0.03025
26145	1997	0.05242
26146	1997	0.04000
26147	1997	0.03333
26148	1997	0.05750
26149	1997	0.07362
26150	1997	0.09300
26151	1997	0.08750
26152	1997	0.06808
26153	1997	0.08100
26170	1997	0.05525
26171	1997	0.10683
26172	1997	0.09267
26173	1997	0.12492
27138	1997	0.20350
27139	1997	0.11092
27140	1997	0.07808
27141	1997	0.10667
27142	1997	0.10058
27143	1997	0.08267
27144	1997	0.08992
27145	1997	0.09025
27146	1997	0.07992
27147	1997	0.03208
27148	1997	0.04167
27149	1997	0.07133
27150	1997	0.07575
27151	1997	0.09317
27152	1997	0.06175
27153	1997	0.09083
27154	1997	0.10778
27165	1997	0.08417
27166	1997	0.09267
27169	1997	0.13317
27170	1997	0.08917
27171	1997	0.11508
27172	1997	0.12933
27173	1997	0.12758
28137	1997	0.13058
28138	1997	0.12500
28139	1997	0.13017
28140	1997	0.07767
28141	1997	0.09883
28142	1997	0.09633
28143	1997	0.09958
28144	1997	0.09683
28145	1997	0.10333
28146	1997	0.06167
28147	1997	0.07745
28148	1997	0.07183
28149	1997	0.09150
28150	1997	0.10458
28151	1997	0.07050
28152	1997	0.08025
28153	1997	0.09992
28154	1997	0.11050
28159	1997	0.09133
28160	1997	0.10983
28161	1997	0.08267
28163	1997	0.09408
28164	1997	0.14208
28165	1997	0.13858
28166	1997	0.05183
28167	1997	0.09158
28168	1997	0.11650
28169	1997	0.06592
28170	1997	0.05400
28171	1997	0.04692
28172	1997	0.09250
28173	1997	0.04708
28174	1997	0.11767
29137	1997	0.09825
29138	1997	0.12867
29139	1997	0.11233
29140	1997	0.06975
29141	1997	0.09975
29142	1997	0.11058
29143	1997	0.09642
29144	1997	0.10817
29145	1997	0.08300
29146	1997	0.06792
29147	1997	0.08133
29148	1997	0.09050
29149	1997	0.04258
29150	1997	0.06917
29151	1997	0.05450
29152	1997	0.08225
29153	1997	0.08183
29154	1997	0.10283
29155	1997	0.11608
29157	1997	0.07467
29158	1997	0.11142
29159	1997	0.10033
29160	1997	0.06942
29161	1997	0.09092
29162	1997	0.08358
29163	1997	0.09967
29164	1997	0.07467
29165	1997	0.06017
29166	1997	0.05625
29167	1997	0.11475
29168	1997	0.10317
29169	1997	0.07833
29170	1997	0.06283
29171	1997	0.06917
29172	1997	0.09408
29173	1997	0.12858
29174	1997	0.17550
29175	1997	0.11958
29176	1997	0.05433
29177	1997	0.10928
30137	1997	0.22208
30138	1997	0.15717
30139	1997	0.07567
30140	1997	0.09892
30141	1997	0.11808
30142	1997	0.09867
30143	1997	0.09650
30144	1997	0.09775
30145	1997	0.06292
30146	1997	0.09642
30147	1997	0.07683
30148	1997	0.09217
30149	1997	0.08467
30150	1997	0.03367
30151	1997	0.05742
30152	1997	0.06775
30153	1997	0.07617
30154	1997	0.08758
30155	1997	0.09617
30156	1997	0.11058
30157	1997	0.08358
30158	1997	0.09667
30159	1997	0.06442
30160	1997	0.04308
30161	1997	0.06833
30162	1997	0.08750
30163	1997	0.09550
30164	1997	0.08158
30165	1997	0.09258
30166	1997	0.06867
30167	1997	0.06458
30168	1997	0.07242
30169	1997	0.09383
30170	1997	0.09050
30171	1997	0.07642
30172	1997	0.11783
30173	1997	0.10042
30174	1997	0.12075
30175	1997	0.11958
30176	1997	0.07408
30177	1997	0.07783
31137	1997	0.26983
31138	1997	0.11067
31139	1997	0.05958
31140	1997	0.09500
31141	1997	0.07917
31142	1997	0.10350
31143	1997	0.11325
31144	1997	0.10950
31145	1997	0.11850
31146	1997	0.12617
31147	1997	0.15433
31148	1997	0.08762
31149	1997	0.05342
31150	1997	0.09495
31151	1997	0.03375
31152	1997	0.03217
31153	1997	0.06633
31154	1997	0.08550
31155	1997	0.06000
31156	1997	0.08075
31157	1997	0.07375
31158	1997	0.09967
31159	1997	0.12858
31160	1997	0.07503
31161	1997	0.05700
31162	1997	0.09067
31163	1997	0.08175
31164	1997	0.05358
31165	1997	0.07700
31166	1997	0.04100
31167	1997	0.06675
31168	1997	0.07717
31169	1997	0.07117
31170	1997	0.07842
31171	1997	0.07267
31172	1997	0.07842
31173	1997	0.06533
31174	1997	0.09058
31175	1997	0.13533
31176	1997	0.03492
31177	1997	0.10020
31184	1997	0.07403
31185	1997	0.06237
31186	1997	0.06703
32137	1997	0.34683
32138	1997	0.08425
32139	1997	0.11092
32140	1997	0.11433
32141	1997	0.08908
32142	1997	0.08817
32143	1997	0.08992
32144	1997	0.10725
32145	1997	0.09533
32146	1997	0.13967
32147	1997	0.18725
32148	1997	0.12183
32149	1997	0.08208
32150	1997	0.04508
32151	1997	0.06892
32152	1997	0.09858
32153	1997	0.08458
32154	1997	0.04542
32155	1997	0.02817
32156	1997	0.03133
32157	1997	0.06767
32158	1997	0.08708
32159	1997	0.11042
32160	1997	0.04883
32161	1997	0.03892
32162	1997	0.07017
32163	1997	0.07100
32164	1997	0.05892
32165	1997	0.07225
32166	1997	0.07442
32167	1997	0.08650
32168	1997	0.08733
32169	1997	0.07925
32170	1997	0.10283
32171	1997	0.05458
32172	1997	0.07900
32173	1997	0.03975
32174	1997	0.04342
32175	1997	0.04692
32176	1997	0.05250
32177	1997	0.09792
32178	1997	0.08800
32179	1997	0.06775
32180	1997	0.06108
32182	1997	0.04017
32183	1997	0.09637
32184	1997	0.09778
32185	1997	0.07345
32186	1997	0.07370
32187	1997	0.06103
32188	1997	0.05878
33136	1997	0.33692
33137	1997	0.26817
33138	1997	0.19033
33139	1997	0.10567
33140	1997	0.08825
33141	1997	0.06733
33142	1997	0.09350
33143	1997	0.08542
33144	1997	0.11767
33145	1997	0.09675
33146	1997	0.10250
33147	1997	0.08317
33148	1997	0.16133
33149	1997	0.16033
33150	1997	0.11858
33151	1997	0.12167
33152	1997	0.05267
33153	1997	0.07733
33154	1997	0.12075
33155	1997	0.06042
33156	1997	0.09028
33157	1997	0.09192
33158	1997	0.04317
33159	1997	0.13633
33160	1997	0.07558
33161	1997	0.06142
33162	1997	0.10992
33163	1997	0.09967
33164	1997	0.06575
33165	1997	0.08825
33166	1997	0.06492
33167	1997	0.08333
33168	1997	0.09575
33169	1997	0.12708
33170	1997	0.10133
33171	1997	0.07767
33172	1997	0.04583
33173	1997	0.05408
33174	1997	0.07083
33175	1997	0.06058
33176	1997	0.06133
33177	1997	0.05933
33178	1997	0.06025
33179	1997	0.04600
33180	1997	0.05750
33181	1997	0.03675
33182	1997	0.05117
33183	1997	0.09500
33184	1997	0.09083
33185	1997	0.07520
33186	1997	0.06603
33187	1997	0.06375
33188	1997	0.07687
33189	1997	0.05090
34136	1997	0.22225
34137	1997	0.24150
34138	1997	0.20692
34139	1997	0.13400
34140	1997	0.09675
34141	1997	0.12258
34142	1997	0.10692
34143	1997	0.09517
34144	1997	0.08558
34145	1997	0.10550
34146	1997	0.09742
34147	1997	0.06117
34148	1997	0.09592
34149	1997	0.18017
34150	1997	0.12975
34151	1997	0.13142
34152	1997	0.12442
34153	1997	0.17583
34154	1997	0.07725
34155	1997	0.07108
34156	1997	0.06458
34157	1997	0.09283
34158	1997	0.08517
34159	1997	0.08417
34160	1997	0.06492
34161	1997	0.08817
34162	1997	0.11633
34163	1997	0.10117
34164	1997	0.08817
34165	1997	0.13042
34166	1997	0.11100
34167	1997	0.14150
34168	1997	0.05742
34169	1997	0.07342
34170	1997	0.09192
34171	1997	0.07475
34172	1997	0.06725
34173	1997	0.08108
34174	1997	0.06367
34175	1997	0.04500
34176	1997	0.04425
34177	1997	0.03958
34178	1997	0.04600
34179	1997	0.04500
34180	1997	0.04025
34181	1997	0.03008
34182	1997	0.09067
34183	1997	0.08692
34184	1997	0.03833
34185	1997	0.09425
34186	1997	0.02958
34187	1997	0.08200
34188	1997	0.06603
34189	1997	0.06753
35136	1997	0.08550
35137	1997	0.08650
35138	1997	0.13058
35139	1997	0.12933
35140	1997	0.04500
35141	1997	0.09133
35142	1997	0.14008
35143	1997	0.08675
35144	1997	0.08308
35145	1997	0.07633
35146	1997	0.07933
35147	1997	0.05283
35148	1997	0.04942
35149	1997	0.04100
35150	1997	0.06083
35151	1997	0.11458
35152	1997	0.12950
35153	1997	0.15458
35154	1997	0.14817
35155	1997	0.10467
35156	1997	0.07692
35157	1997	0.10992
35158	1997	0.10733
35159	1997	0.07125
35160	1997	0.10125
35161	1997	0.13300
35162	1997	0.07658
35163	1997	0.12142
35164	1997	0.13792
35165	1997	0.13092
35166	1997	0.11708
35167	1997	0.15517
35168	1997	0.10792
35169	1997	0.12675
35170	1997	0.05992
35171	1997	0.07250
35172	1997	0.06258
35173	1997	0.05583
35174	1997	0.04858
35175	1997	0.05383
35176	1997	0.06750
35177	1997	0.06867
35178	1997	0.03617
35179	1997	0.03258
35180	1997	0.03733
35181	1997	0.08483
35182	1997	0.07992
35183	1997	0.07567
35184	1997	0.02175
35185	1997	0.03650
35186	1997	0.03600
35187	1997	0.10733
35188	1997	0.07037
35189	1997	0.08770
35190	1997	0.08537
36134	1997	0.11500
36135	1997	0.17508
36136	1997	0.12778
36137	1997	0.12033
36138	1997	0.09192
36139	1997	0.10142
36140	1997	0.05717
36141	1997	0.11325
36142	1997	0.16083
36143	1997	0.14458
36144	1997	0.12892
36145	1997	0.05192
36146	1997	0.07108
36147	1997	0.08533
36148	1997	0.05892
36149	1997	0.03758
36150	1997	0.05050
36151	1997	0.05275
36152	1997	0.06008
36153	1997	0.09283
36154	1997	0.10500
36155	1997	0.16967
36156	1997	0.18325
36157	1997	0.07408
36158	1997	0.08475
36159	1997	0.06692
36160	1997	0.10325
36161	1997	0.14258
36162	1997	0.14183
36163	1997	0.09900
36164	1997	0.09900
36165	1997	0.14208
36166	1997	0.11533
36167	1997	0.14892
36168	1997	0.17567
36169	1997	0.15767
36170	1997	0.07550
36171	1997	0.12800
36172	1997	0.11367
36173	1997	0.07750
36174	1997	0.09933
36175	1997	0.08408
36176	1997	0.05558
36177	1997	0.06667
36178	1997	0.12108
36179	1997	0.07992
36180	1997	0.02492
36181	1997	0.03783
36182	1997	0.04958
36183	1997	0.03283
36184	1997	0.07295
36185	1997	0.05300
36186	1997	0.04642
36187	1997	0.10958
36188	1997	0.04492
36189	1997	0.08200
36190	1997	0.06703
36191	1997	0.05812
37134	1997	0.18550
37135	1997	0.05717
37136	1997	0.09425
37137	1997	0.12317
37138	1997	0.09800
37139	1997	0.09608
37140	1997	0.09942
37141	1997	0.10933
37142	1997	0.13017
37143	1997	0.11992
37144	1997	0.10225
37145	1997	0.11792
37146	1997	0.06625
37147	1997	0.07025
37148	1997	0.07483
37149	1997	0.14467
37150	1997	0.03925
37151	1997	0.04292
37152	1997	0.07725
37153	1997	0.07025
37154	1997	0.07200
37155	1997	0.10358
37156	1997	0.14133
37157	1997	0.16117
37158	1997	0.07158
37159	1997	0.10617
37160	1997	0.12333
37161	1997	0.17683
37162	1997	0.14958
37163	1997	0.10492
37164	1997	0.09658
37165	1997	0.15125
37166	1997	0.10550
37167	1997	0.14925
37168	1997	0.10787
37169	1997	0.14017
37170	1997	0.14417
37171	1997	0.10050
37172	1997	0.08783
37173	1997	0.09375
37174	1997	0.11350
37175	1997	0.10600
37176	1997	0.07483
37177	1997	0.06758
37178	1997	0.08100
37179	1997	0.04642
37180	1997	0.08808
37181	1997	0.02667
37182	1997	0.08000
37183	1997	0.04350
37184	1997	0.03758
37185	1997	0.10783
37186	1997	0.09575
37187	1997	0.04900
37188	1997	0.04233
37189	1997	0.03658
37190	1997	0.07742
37191	1997	0.07425
37192	1997	0.06753
38135	1997	0.09325
38136	1997	0.05267
38137	1997	0.11350
38138	1997	0.12233
38139	1997	0.13225
38140	1997	0.08950
38141	1997	0.09008
38142	1997	0.12192
38143	1997	0.15350
38144	1997	0.09142
38145	1997	0.09183
38146	1997	0.06167
38147	1997	0.06150
38148	1997	0.13317
38149	1997	0.17892
38150	1997	0.26608
38151	1997	0.07008
38152	1997	0.18117
38153	1997	0.04933
38154	1997	0.05217
38155	1997	0.06392
38156	1997	0.11792
38157	1997	0.14442
38158	1997	0.09517
38159	1997	0.12275
38160	1997	0.13125
38161	1997	0.10667
38162	1997	0.14225
38163	1997	0.13642
38164	1997	0.08583
38165	1997	0.16558
38166	1997	0.14708
38167	1997	0.08883
38168	1997	0.09133
38169	1997	0.09442
38170	1997	0.09975
38171	1997	0.10342
38172	1997	0.09392
38173	1997	0.08767
38174	1997	0.11917
38175	1997	0.09533
38176	1997	0.14267
38177	1997	0.07525
38178	1997	0.05333
38179	1997	0.04225
38180	1997	0.04908
38181	1997	0.06742
38182	1997	0.01967
38183	1997	0.02617
38184	1997	0.03433
38185	1997	0.03242
38186	1997	0.08292
38187	1997	0.03258
38188	1997	0.08825
38189	1997	0.05033
38190	1997	0.05058
38191	1997	0.10825
38192	1997	0.10150
38193	1997	0.06462
39136	1997	0.12483
39137	1997	0.12417
39138	1997	0.09975
39139	1997	0.09975
39140	1997	0.12275
39141	1997	0.14975
39142	1997	0.15350
39143	1997	0.11800
39144	1997	0.09158
39145	1997	0.09258
39146	1997	0.06408
39147	1997	0.11700
39148	1997	0.29792
39149	1997	0.05800
39150	1997	0.25392
39151	1997	0.15558
39152	1997	0.22675
39153	1997	0.09008
39154	1997	0.11158
39155	1997	0.08475
39156	1997	0.07108
39157	1997	0.13642
39158	1997	0.12342
39159	1997	0.08725
39160	1997	0.10133
39161	1997	0.12975
39162	1997	0.17783
39163	1997	0.15767
39164	1997	0.12525
39165	1997	0.10292
39166	1997	0.09300
39167	1997	0.14258
39168	1997	0.16433
39169	1997	0.12950
39170	1997	0.17275
39171	1997	0.15867
39172	1997	0.12208
39173	1997	0.18983
39174	1997	0.09775
39175	1997	0.13775
39176	1997	0.20117
39177	1997	0.24400
39178	1997	0.11817
39179	1997	0.06575
39180	1997	0.08208
39181	1997	0.02850
39182	1997	0.02475
39183	1997	0.03175
39184	1997	0.04400
39185	1997	0.04458
39186	1997	0.02750
39187	1997	0.07917
39188	1997	0.03983
39189	1997	0.04767
39190	1997	0.08158
39191	1997	0.02708
39192	1997	0.09650
39193	1997	0.05137
39194	1997	0.06495
40135	1997	0.11525
40136	1997	0.10567
40137	1997	0.08483
40138	1997	0.09417
40139	1997	0.09583
40140	1997	0.09850
40141	1997	0.12483
40142	1997	0.11175
40143	1997	0.09783
40144	1997	0.08517
40145	1997	0.09592
40146	1997	0.08850
40147	1997	0.09725
40148	1997	0.18442
40149	1997	0.24708
40150	1997	0.31950
40151	1997	0.31167
40152	1997	0.26450
40153	1997	0.07317
40154	1997	0.07467
40155	1997	0.10208
40156	1997	0.09058
40157	1997	0.07708
40158	1997	0.09983
40159	1997	0.10333
40160	1997	0.14833
40161	1997	0.17500
40162	1997	0.18817
40163	1997	0.10700
40164	1997	0.09325
40165	1997	0.08200
40166	1997	0.07117
40167	1997	0.13150
40168	1997	0.13683
40169	1997	0.17350
40170	1997	0.19325
40171	1997	0.23392
40172	1997	0.24275
40173	1997	0.25008
40174	1997	0.24367
40175	1997	0.13025
40176	1997	0.18008
40177	1997	0.26958
40178	1997	0.22350
40179	1997	0.14108
40180	1997	0.04175
40181	1997	0.03692
40182	1997	0.04278
40183	1997	0.06700
40184	1997	0.05108
40185	1997	0.02483
40186	1997	0.10225
40187	1997	0.08500
40188	1997	0.08253
40189	1997	0.02750
40190	1997	0.01883
40191	1997	0.02617
40192	1997	0.09142
40193	1997	0.11067
40194	1997	0.05287
41135	1997	0.13158
41136	1997	0.08475
41137	1997	0.08608
41138	1997	0.09975
41139	1997	0.08750
41140	1997	0.09642
41141	1997	0.12283
41142	1997	0.09867
41143	1997	0.09225
41144	1997	0.09217
41145	1997	0.08850
41146	1997	0.15600
41147	1997	0.25233
41148	1997	0.32392
41149	1997	0.33975
41150	1997	0.25417
41151	1997	0.24533
41152	1997	0.33050
41153	1997	0.18350
41154	1997	0.10142
41155	1997	0.23225
41156	1997	0.18758
41157	1997	0.06375
41158	1997	0.10725
41159	1997	0.06242
41160	1997	0.11392
41161	1997	0.10858
41162	1997	0.11625
41163	1997	0.16342
41164	1997	0.12525
41165	1997	0.10025
41166	1997	0.05633
41167	1997	0.08742
41168	1997	0.10042
41169	1997	0.11733
41170	1997	0.11742
41171	1997	0.16358
41172	1997	0.11567
41173	1997	0.23675
41174	1997	0.22358
41175	1997	0.11550
41176	1997	0.12067
41177	1997	0.21550
41178	1997	0.13683
41179	1997	0.14533
41180	1997	0.13350
41181	1997	0.07500
41182	1997	0.04708
41183	1997	0.02817
41184	1997	0.02767
41185	1997	0.03683
41186	1997	0.03733
41187	1997	0.07500
41188	1997	0.07833
41189	1997	0.04617
41190	1997	0.08225
41191	1997	0.08720
41192	1997	0.07308
41193	1997	0.09667
41194	1997	0.05762
41195	1997	0.05203
41230	1997	0.08025
41231	1997	0.05337
41232	1997	0.07267
41233	1997	0.07537
41234	1997	0.07048
41235	1997	0.04700
41242	1997	0.06253
41243	1997	0.09608
41244	1997	0.07217
42135	1997	0.12308
42136	1997	0.08825
42137	1997	0.09775
42138	1997	0.06667
42139	1997	0.06192
42140	1997	0.08417
42141	1997	0.11458
42142	1997	0.08675
42143	1997	0.06917
42144	1997	0.09192
42145	1997	0.08942
42146	1997	0.11308
42147	1997	0.15250
42148	1997	0.17283
42149	1997	0.32375
42150	1997	0.27717
42151	1997	0.25575
42152	1997	0.27375
42153	1997	0.18750
42154	1997	0.23417
42155	1997	0.26875
42156	1997	0.10508
42157	1997	0.18433
42158	1997	0.04758
42159	1997	0.05842
42160	1997	0.07458
42161	1997	0.08600
42162	1997	0.10583
42163	1997	0.09117
42164	1997	0.09950
42165	1997	0.10292
42166	1997	0.06317
42167	1997	0.07342
42168	1997	0.08608
42169	1997	0.06283
42170	1997	0.10142
42171	1997	0.14892
42172	1997	0.10475
42173	1997	0.10275
42174	1997	0.13867
42175	1997	0.15317
42176	1997	0.20525
42177	1997	0.12783
42178	1997	0.09967
42179	1997	0.10475
42180	1997	0.09708
42181	1997	0.08008
42182	1997	0.06308
42183	1997	0.03892
42184	1997	0.03833
42185	1997	0.04592
42186	1997	0.06158
42187	1997	0.04008
42188	1997	0.03167
42189	1997	0.04492
42190	1997	0.04283
42191	1997	0.03658
42192	1997	0.08292
42193	1997	0.02267
42194	1997	0.08442
42195	1997	0.05053
42229	1997	0.04533
42230	1997	0.10075
42231	1997	0.02942
42232	1997	0.06450
42233	1997	0.08242
42234	1997	0.06392
42235	1997	0.07875
42236	1997	0.07042
42237	1997	0.03750
42238	1997	0.08067
42239	1997	0.09542
42240	1997	0.04892
42241	1997	0.07400
42242	1997	0.06775
42243	1997	0.10433
42244	1997	0.08242
42245	1997	0.07645
42246	1997	0.07550
42247	1997	0.12117
42248	1997	0.14833
43135	1997	0.15792
43136	1997	0.14642
43137	1997	0.11633
43138	1997	0.13542
43139	1997	0.06033
43140	1997	0.12342
43141	1997	0.14100
43142	1997	0.10775
43143	1997	0.06917
43144	1997	0.06925
43145	1997	0.06033
43146	1997	0.11983
43147	1997	0.16483
43148	1997	0.25025
43149	1997	0.37808
43150	1997	0.29200
43151	1997	0.26392
43152	1997	0.22633
43153	1997	0.20425
43154	1997	0.13583
43155	1997	0.29208
43156	1997	0.04675
43157	1997	0.07075
43158	1997	0.15583
43159	1997	0.12250
43160	1997	0.06000
43161	1997	0.07167
43162	1997	0.08367
43163	1997	0.07908
43164	1997	0.07908
43165	1997	0.07158
43166	1997	0.06250
43167	1997	0.05650
43168	1997	0.12933
43169	1997	0.06333
43170	1997	0.08208
43171	1997	0.08642
43172	1997	0.09467
43173	1997	0.07567
43174	1997	0.09575
43175	1997	0.13017
43176	1997	0.16483
43177	1997	0.17325
43178	1997	0.12733
43179	1997	0.08208
43180	1997	0.08617
43181	1997	0.07733
43182	1997	0.08517
43183	1997	0.05325
43184	1997	0.03808
43185	1997	0.03475
43186	1997	0.08467
43187	1997	0.04800
43188	1997	0.03567
43189	1997	0.05458
43190	1997	0.04233
43191	1997	0.03625
43192	1997	0.09533
43193	1997	0.06845
43194	1997	0.07025
43195	1997	0.04750
43196	1997	0.03808
43229	1997	0.06783
43230	1997	0.06283
43231	1997	0.04225
43232	1997	0.06308
43233	1997	0.06025
43234	1997	0.08250
43235	1997	0.07483
43236	1997	0.04508
43237	1997	0.09125
43238	1997	0.06983
43239	1997	0.06658
43240	1997	0.06533
43241	1997	0.08333
43242	1997	0.08692
43243	1997	0.09733
43244	1997	0.09320
43245	1997	0.08883
43246	1997	0.08975
43247	1997	0.10075
43248	1997	0.19903
44137	1997	0.13992
44139	1997	0.14292
44140	1997	0.08375
44141	1997	0.11933
44142	1997	0.09175
44143	1997	0.06650
44144	1997	0.08825
44145	1997	0.08133
44146	1997	0.15892
44147	1997	0.23858
44148	1997	0.14458
44149	1997	0.29717
44150	1997	0.28425
44151	1997	0.28750
44152	1997	0.31717
44153	1997	0.16958
44154	1997	0.20317
44155	1997	0.11317
44156	1997	0.15825
44157	1997	0.07492
44158	1997	0.11100
44159	1997	0.16883
44160	1997	0.04708
44161	1997	0.05967
44162	1997	0.06833
44163	1997	0.05675
44164	1997	0.06242
44165	1997	0.05650
44166	1997	0.06375
44167	1997	0.08842
44168	1997	0.09050
44169	1997	0.07808
44170	1997	0.09367
44171	1997	0.07342
44172	1997	0.07883
44173	1997	0.06458
44174	1997	0.10083
44175	1997	0.09417
44176	1997	0.10242
44177	1997	0.15425
44178	1997	0.13092
44179	1997	0.09583
44180	1997	0.08442
44181	1997	0.09283
44182	1997	0.07708
44183	1997	0.06442
44184	1997	0.09453
44185	1997	0.04558
44186	1997	0.03475
44187	1997	0.05525
44188	1997	0.06083
44189	1997	0.05925
44190	1997	0.06283
44191	1997	0.04850
44192	1997	0.03367
44193	1997	0.03283
44194	1997	0.04425
44195	1997	0.04950
44196	1997	0.09967
44229	1997	0.05342
44230	1997	0.06625
44231	1997	0.03558
44232	1997	0.09092
44233	1997	0.05042
44234	1997	0.05875
44235	1997	0.07683
44236	1997	0.07408
44237	1997	0.09267
44238	1997	0.08658
44239	1997	0.08117
44240	1997	0.10183
44241	1997	0.08942
44242	1997	0.12783
44243	1997	0.08183
44244	1997	0.11492
44245	1997	0.11433
44246	1997	0.06242
44247	1997	0.07833
44248	1997	0.06803
44249	1997	0.20345
45139	1997	0.13617
45140	1997	0.07775
45141	1997	0.11942
45142	1997	0.06150
45143	1997	0.13242
45144	1997	0.10075
45145	1997	0.07767
45146	1997	0.15608
45147	1997	0.20975
45148	1997	0.05825
45149	1997	0.13892
45150	1997	0.26892
45151	1997	0.26658
45152	1997	0.26933
45153	1997	0.17325
45154	1997	0.19533
45155	1997	0.10675
45156	1997	0.03125
45157	1997	0.11462
45158	1997	0.04817
45159	1997	0.07633
45160	1997	0.06125
45161	1997	0.05800
45162	1997	0.07258
45163	1997	0.05792
45164	1997	0.06475
45165	1997	0.08675
45166	1997	0.07292
45167	1997	0.19650
45168	1997	0.04250
45169	1997	0.06025
45170	1997	0.06950
45171	1997	0.06217
45172	1997	0.07483
45173	1997	0.07850
45174	1997	0.09033
45175	1997	0.09008
45176	1997	0.09950
45177	1997	0.16650
45178	1997	0.20983
45179	1997	0.10533
45180	1997	0.11425
45181	1997	0.06900
45182	1997	0.07475
45183	1997	0.06003
45184	1997	0.08495
45185	1997	0.07667
45186	1997	0.08175
45187	1997	0.06775
45188	1997	0.02175
45189	1997	0.06125
45190	1997	0.06225
45191	1997	0.05175
45192	1997	0.03783
45193	1997	0.04092
45194	1997	0.04592
45195	1997	0.04975
45196	1997	0.07958
45229	1997	0.08258
45230	1997	0.06050
45231	1997	0.05925
45232	1997	0.06533
45233	1997	0.03950
45234	1997	0.06575
45235	1997	0.05608
45236	1997	0.05792
45237	1997	0.10200
45238	1997	0.09783
45239	1997	0.08817
45240	1997	0.10667
45241	1997	0.08050
45242	1997	0.10675
45243	1997	0.11867
45244	1997	0.09775
45245	1997	0.08083
45246	1997	0.08092
45247	1997	0.04408
45248	1997	0.21695
45249	1997	0.21162
46139	1997	0.14617
46140	1997	0.11242
46141	1997	0.13125
46142	1997	0.07467
46143	1997	0.07992
46144	1997	0.09125
46145	1997	0.07500
46146	1997	0.06708
46147	1997	0.09250
46148	1997	0.06900
46149	1997	0.17583
46150	1997	0.15692
46151	1997	0.29058
46152	1997	0.26783
46153	1997	0.20933
46154	1997	0.16017
46155	1997	0.10425
46156	1997	0.04925
46157	1997	0.04700
46158	1997	0.04908
46159	1997	0.04250
46160	1997	0.07967
46161	1997	0.08250
46162	1997	0.13400
46163	1997	0.11367
46164	1997	0.07067
46165	1997	0.15992
46166	1997	0.13900
46167	1997	0.09708
46168	1997	0.06883
46169	1997	0.05658
46170	1997	0.06333
46171	1997	0.06267
46172	1997	0.09175
46173	1997	0.07492
46174	1997	0.09375
46175	1997	0.08042
46176	1997	0.10292
46177	1997	0.14533
46178	1997	0.19958
46179	1997	0.09450
46180	1997	0.08900
46181	1997	0.07292
46182	1997	0.07675
46183	1997	0.08183
46184	1997	0.03842
46185	1997	0.02403
46186	1997	0.08617
46187	1997	0.08175
46188	1997	0.06275
46189	1997	0.03825
46190	1997	0.05058
46191	1997	0.05708
46192	1997	0.06008
46193	1997	0.02867
46194	1997	0.04025
46195	1997	0.03483
46196	1997	0.08900
46197	1997	0.08267
46198	1997	0.06500
46199	1997	0.06425
46200	1997	0.06275
46201	1997	0.05700
46202	1997	0.11633
46203	1997	0.09200
46205	1997	0.03558
46206	1997	0.08483
46207	1997	0.08033
46233	1997	0.05550
46234	1997	0.09783
46235	1997	0.06575
46236	1997	0.07042
46237	1997	0.06942
46238	1997	0.06375
46239	1997	0.09183
46240	1997	0.10167
46241	1997	0.07100
46242	1997	0.09267
46243	1997	0.10858
46244	1997	0.11042
46245	1997	0.08592
46246	1997	0.07442
46247	1997	0.09258
46248	1997	0.08208
46249	1997	0.20445
47139	1997	0.07675
47140	1997	0.08208
47141	1997	0.11033
47142	1997	0.08267
47143	1997	0.11525
47144	1997	0.09083
47145	1997	0.07575
47146	1997	0.09483
47147	1997	0.12925
47148	1997	0.06492
47149	1997	0.08592
47150	1997	0.33342
47151	1997	0.21975
47152	1997	0.16067
47153	1997	0.18000
47154	1997	0.17108
47155	1997	0.07400
47156	1997	0.04283
47157	1997	0.05458
47158	1997	0.04617
47159	1997	0.04792
47160	1997	0.05517
47161	1997	0.06117
47162	1997	0.14933
47163	1997	0.27500
47164	1997	0.26925
47165	1997	0.15500
47166	1997	0.20300
47167	1997	0.22275
47168	1997	0.19725
47169	1997	0.10425
47170	1997	0.13183
47171	1997	0.05017
47172	1997	0.05983
47173	1997	0.07192
47174	1997	0.16483
47175	1997	0.08675
47176	1997	0.07392
47177	1997	0.10717
47178	1997	0.17083
47179	1997	0.12150
47180	1997	0.11133
47181	1997	0.07892
47182	1997	0.05350
47183	1997	0.06258
47184	1997	0.02750
47185	1997	0.06262
47186	1997	0.04525
47187	1997	0.03108
47188	1997	0.06258
47189	1997	0.07892
47190	1997	0.06350
47191	1997	0.04867
47192	1997	0.05925
47193	1997	0.06508
47194	1997	0.05850
47195	1997	0.03525
47196	1997	0.03117
47197	1997	0.09508
47198	1997	0.05150
47199	1997	0.06767
47200	1997	0.05500
47201	1997	0.04300
47202	1997	0.03058
47203	1997	0.03817
47204	1997	0.02283
47205	1997	0.04125
47206	1997	0.04317
47207	1997	0.09725
47218	1997	0.06883
47219	1997	0.06150
47220	1997	0.06808
47232	1997	0.08858
47233	1997	0.07362
47234	1997	0.09908
47235	1997	0.11167
47236	1997	0.07192
47237	1997	0.08808
47238	1997	0.08317
47239	1997	0.07392
47240	1997	0.08608
47241	1997	0.08100
47242	1997	0.08433
47243	1997	0.09625
47244	1997	0.09392
47245	1997	0.10325
47246	1997	0.09208
47247	1997	0.11558
47248	1997	0.09058
47249	1997	0.05767
47250	1997	0.22962
48139	1997	0.13050
48140	1997	0.12267
48141	1997	0.13600
48142	1997	0.10283
48143	1997	0.08658
48144	1997	0.07133
48145	1997	0.06958
48146	1997	0.05858
48147	1997	0.12483
48148	1997	0.10008
48149	1997	0.20883
48150	1997	0.25858
48151	1997	0.18783
48152	1997	0.12742
48153	1997	0.18992
48154	1997	0.14117
48155	1997	0.07783
48156	1997	0.04108
48157	1997	0.04725
48158	1997	0.05025
48159	1997	0.05033
48160	1997	0.05917
48161	1997	0.13183
48162	1997	0.20558
48163	1997	0.30375
48164	1997	0.32233
48165	1997	0.25408
48166	1997	0.32033
48167	1997	0.28233
48168	1997	0.33225
48169	1997	0.33783
48170	1997	0.30025
48171	1997	0.05103
48172	1997	0.09333
48173	1997	0.12708
48174	1997	0.11983
48175	1997	0.05267
48176	1997	0.07933
48177	1997	0.09767
48178	1997	0.11775
48179	1997	0.15067
48180	1997	0.08633
48181	1997	0.08483
48182	1997	0.08608
48183	1997	0.11108
48184	1997	0.04720
48185	1997	0.08442
48186	1997	0.04375
48187	1997	0.04842
48188	1997	0.07233
48189	1997	0.07567
48190	1997	0.03558
48191	1997	0.05583
48192	1997	0.06767
48193	1997	0.06367
48194	1997	0.05558
48195	1997	0.05042
48196	1997	0.10483
48197	1997	0.05892
48198	1997	0.05542
48199	1997	0.05525
48200	1997	0.05158
48201	1997	0.03550
48202	1997	0.03508
48203	1997	0.10658
48204	1997	0.02333
48205	1997	0.02908
48206	1997	0.10533
48207	1997	0.08825
48208	1997	0.08325
48213	1997	0.05283
48214	1997	0.04817
48215	1997	0.04342
48216	1997	0.02917
48217	1997	0.07742
48218	1997	0.08367
48219	1997	0.06100
48220	1997	0.06117
48221	1997	0.07708
48222	1997	0.07142
48232	1997	0.06925
48233	1997	0.07533
48234	1997	0.10775
48235	1997	0.09575
48236	1997	0.09717
48237	1997	0.08717
48238	1997	0.07542
48239	1997	0.05933
48240	1997	0.07592
48241	1997	0.07708
48242	1997	0.07750
48243	1997	0.06417
48244	1997	0.08492
48245	1997	0.09325
48246	1997	0.11025
48247	1997	0.11758
48248	1997	0.09333
48249	1997	0.10817
48250	1997	0.07662
49139	1997	0.13008
49140	1997	0.11808
49141	1997	0.10058
49142	1997	0.07567
49143	1997	0.07083
49144	1997	0.07383
49145	1997	0.06475
49146	1997	0.05833
49147	1997	0.09075
49148	1997	0.14108
49149	1997	0.20758
49150	1997	0.18500
49151	1997	0.24375
49152	1997	0.09883
49153	1997	0.13583
49154	1997	0.11075
49155	1997	0.20192
49156	1997	0.09817
49157	1997	0.05950
49158	1997	0.07358
49159	1997	0.07508
49160	1997	0.14083
49161	1997	0.29708
49162	1997	0.36050
49163	1997	0.32167
49164	1997	0.32575
49165	1997	0.28033
49166	1997	0.24608
49167	1997	0.28850
49168	1997	0.33042
49169	1997	0.32192
49170	1997	0.24850
49171	1997	0.13183
49172	1997	0.05875
49173	1997	0.05192
49174	1997	0.05442
49175	1997	0.07083
49176	1997	0.07842
49177	1997	0.09458
49178	1997	0.09783
49179	1997	0.10950
49180	1997	0.11200
49181	1997	0.11867
49182	1997	0.08592
49183	1997	0.05183
49184	1997	0.06883
49185	1997	0.04900
49186	1997	0.05875
49187	1997	0.05658
49188	1997	0.04775
49189	1997	0.03992
49190	1997	0.02450
49191	1997	0.05708
49192	1997	0.06592
49193	1997	0.06192
49194	1997	0.05808
49195	1997	0.04358
49196	1997	0.03483
49197	1997	0.06742
49198	1997	0.05200
49199	1997	0.04142
49200	1997	0.04200
49201	1997	0.02142
49202	1997	0.09617
49203	1997	0.04192
49204	1997	0.08658
49205	1997	0.09167
49206	1997	0.03450
49207	1997	0.04000
49208	1997	0.08792
49209	1997	0.03092
49213	1997	0.05483
49214	1997	0.04408
49215	1997	0.03583
49216	1997	0.05067
49217	1997	0.04058
49218	1997	0.04833
49219	1997	0.10258
49220	1997	0.05608
49221	1997	0.09050
49222	1997	0.09317
49223	1997	0.06692
49224	1997	0.05917
49225	1997	0.07308
49226	1997	0.09483
49228	1997	0.08475
49229	1997	0.09358
49230	1997	0.08550
49231	1997	0.07067
49232	1997	0.06267
49233	1997	0.10367
49234	1997	0.09900
49235	1997	0.08850
49236	1997	0.11208
49237	1997	0.09292
49238	1997	0.09433
49239	1997	0.07692
49240	1997	0.09500
49241	1997	0.07075
49242	1997	0.06492
49243	1997	0.04633
49244	1997	0.05567
49245	1997	0.08200
49246	1997	0.11600
49247	1997	0.11092
49248	1997	0.11400
49249	1997	0.07633
49250	1997	0.05533
49251	1997	0.07733
50138	1997	0.07242
50139	1997	0.10017
50140	1997	0.15333
50141	1997	0.14975
50142	1997	0.06875
50143	1997	0.15492
50144	1997	0.09900
50145	1997	0.06708
50146	1997	0.06367
50147	1997	0.11375
50148	1997	0.13683
50149	1997	0.14425
50150	1997	0.21667
50151	1997	0.16817
50152	1997	0.05900
50153	1997	0.06575
50154	1997	0.11050
50155	1997	0.21633
50156	1997	0.15383
50157	1997	0.08458
50158	1997	0.09250
50159	1997	0.12633
50160	1997	0.28583
50161	1997	0.28525
50162	1997	0.33300
50163	1997	0.22983
50164	1997	0.24317
50165	1997	0.25283
50166	1997	0.20100
50167	1997	0.26058
50168	1997	0.17425
50169	1997	0.20608
50170	1997	0.23092
50171	1997	0.05358
50172	1997	0.06592
50173	1997	0.12108
50174	1997	0.04625
50175	1997	0.07058
50176	1997	0.07325
50177	1997	0.15367
50178	1997	0.11467
50179	1997	0.12250
50180	1997	0.10342
50181	1997	0.10483
50182	1997	0.07942
50183	1997	0.04017
50184	1997	0.06525
50185	1997	0.07708
50186	1997	0.06500
50187	1997	0.06158
50188	1997	0.05200
50189	1997	0.05608
50190	1997	0.08762
50191	1997	0.05358
50192	1997	0.06300
50193	1997	0.05950
50194	1997	0.04925
50195	1997	0.04225
50196	1997	0.06367
50197	1997	0.06200
50198	1997	0.05242
50199	1997	0.04833
50200	1997	0.02625
50201	1997	0.08320
50202	1997	0.03792
50203	1997	0.08917
50204	1997	0.05125
50205	1997	0.04325
50206	1997	0.04192
50207	1997	0.06100
50208	1997	0.03708
50209	1997	0.08458
50210	1997	0.09050
50213	1997	0.10883
50214	1997	0.05458
50215	1997	0.05842
50216	1997	0.04317
50217	1997	0.05233
50218	1997	0.06183
50219	1997	0.05658
50220	1997	0.06850
50221	1997	0.07625
50222	1997	0.10517
50223	1997	0.08592
50224	1997	0.07117
50225	1997	0.08750
50226	1997	0.07250
50227	1997	0.05900
50228	1997	0.06217
50229	1997	0.07133
50230	1997	0.08100
50231	1997	0.06458
50232	1997	0.06608
50233	1997	0.07750
50234	1997	0.06450
50235	1997	0.11200
50236	1997	0.12008
50237	1997	0.11100
50238	1997	0.09658
50239	1997	0.08975
50240	1997	0.08250
50241	1997	0.07958
50242	1997	0.06617
50243	1997	0.05283
50244	1997	0.05775
50245	1997	0.07133
50246	1997	0.08300
50247	1997	0.12883
50248	1997	0.11417
50249	1997	0.12875
50250	1997	0.14942
50251	1997	0.04883
50252	1997	0.06975
50253	1997	0.07875
50254	1997	0.16950
51137	1997	0.06942
51138	1997	0.06258
51139	1997	0.10908
51140	1997	0.17475
51141	1997	0.10617
51142	1997	0.06517
51143	1997	0.09725
51144	1997	0.07825
51145	1997	0.06617
51146	1997	0.07483
51147	1997	0.07175
51148	1997	0.17125
51149	1997	0.08633
51150	1997	0.07483
51151	1997	0.06750
51152	1997	0.06367
51153	1997	0.05592
51154	1997	0.05267
51155	1997	0.11008
51156	1997	0.06475
51157	1997	0.08225
51158	1997	0.08292
51159	1997	0.13325
51160	1997	0.33283
51161	1997	0.24592
51162	1997	0.30433
51163	1997	0.28867
51164	1997	0.26433
51165	1997	0.11367
51166	1997	0.08517
51167	1997	0.12425
51168	1997	0.07017
51169	1997	0.11242
51170	1997	0.11133
51171	1997	0.04858
51172	1997	0.06283
51173	1997	0.05425
51174	1997	0.06925
51175	1997	0.07742
51176	1997	0.11917
51177	1997	0.10100
51178	1997	0.07292
51179	1997	0.09683
51180	1997	0.13525
51181	1997	0.07467
51182	1997	0.06050
51183	1997	0.09075
51184	1997	0.08575
51185	1997	0.06817
51186	1997	0.07225
51187	1997	0.03892
51188	1997	0.04558
51189	1997	0.05733
51190	1997	0.04600
51191	1997	0.03342
51192	1997	0.04167
51193	1997	0.04192
51194	1997	0.04733
51195	1997	0.02592
51196	1997	0.05067
51197	1997	0.04108
51198	1997	0.03275
51199	1997	0.05217
51200	1997	0.04075
51201	1997	0.08320
51202	1997	0.08242
51203	1997	0.05233
51204	1997	0.06000
51205	1997	0.05467
51206	1997	0.06117
51207	1997	0.05442
51208	1997	0.04350
51209	1997	0.03000
51210	1997	0.04558
51211	1997	0.04017
51212	1997	0.06175
51213	1997	0.05225
51214	1997	0.05533
51215	1997	0.06650
51216	1997	0.04592
51217	1997	0.06992
51218	1997	0.04383
51219	1997	0.06525
51220	1997	0.07417
51221	1997	0.07100
51222	1997	0.07800
51223	1997	0.09117
51224	1997	0.06408
51225	1997	0.05192
51226	1997	0.07258
51227	1997	0.07217
51228	1997	0.06292
51229	1997	0.08700
51230	1997	0.09117
51231	1997	0.08767
51232	1997	0.08025
51233	1997	0.06125
51234	1997	0.06275
51235	1997	0.04367
51236	1997	0.12425
51237	1997	0.12617
51238	1997	0.12000
51239	1997	0.11375
51240	1997	0.09317
51241	1997	0.09908
51242	1997	0.08733
51243	1997	0.07692
51244	1997	0.06392
51245	1997	0.07283
51246	1997	0.08125
51247	1997	0.08692
51248	1997	0.08242
51249	1997	0.13533
51250	1997	0.12217
51251	1997	0.10767
51252	1997	0.08258
51253	1997	0.09900
51254	1997	0.09500
51255	1997	0.09817
52136	1997	0.12275
52137	1997	0.09375
52138	1997	0.11383
52139	1997	0.13050
52140	1997	0.17025
52141	1997	0.08350
52142	1997	0.06333
52143	1997	0.10292
52144	1997	0.11275
52145	1997	0.09417
52146	1997	0.07275
52147	1997	0.06267
52148	1997	0.07700
52149	1997	0.14067
52150	1997	0.07800
52151	1997	0.06208
52152	1997	0.05742
52153	1997	0.05350
52154	1997	0.05792
52155	1997	0.12908
52156	1997	0.08100
52157	1997	0.19508
52158	1997	0.24833
52159	1997	0.32275
52160	1997	0.20933
52161	1997	0.27867
52162	1997	0.26917
52163	1997	0.22358
52164	1997	0.11683
52165	1997	0.04408
52166	1997	0.05775
52167	1997	0.03650
52168	1997	0.05628
52169	1997	0.07278
52170	1997	0.04200
52171	1997	0.04408
52172	1997	0.05992
52173	1997	0.06150
52174	1997	0.07025
52175	1997	0.07858
52176	1997	0.08175
52177	1997	0.14600
52178	1997	0.09008
52179	1997	0.08883
52180	1997	0.11742
52181	1997	0.16058
52182	1997	0.10858
52183	1997	0.11858
52184	1997	0.11075
52185	1997	0.07550
52186	1997	0.08108
52187	1997	0.07708
52188	1997	0.06042
52189	1997	0.05992
52190	1997	0.05100
52191	1997	0.03792
52192	1997	0.05883
52193	1997	0.05258
52194	1997	0.04783
52195	1997	0.04075
52196	1997	0.04900
52197	1997	0.03267
52198	1997	0.04475
52199	1997	0.05458
52200	1997	0.04058
52201	1997	0.04850
52202	1997	0.04108
52203	1997	0.05575
52204	1997	0.05017
52205	1997	0.06092
52206	1997	0.09483
52207	1997	0.05892
52208	1997	0.04950
52209	1997	0.02870
52210	1997	0.04383
52211	1997	0.04183
52212	1997	0.04875
52213	1997	0.06392
52214	1997	0.04733
52215	1997	0.04433
52216	1997	0.05483
52217	1997	0.04992
52218	1997	0.05708
52219	1997	0.04467
52220	1997	0.07933
52221	1997	0.07550
52222	1997	0.06683
52223	1997	0.08483
52224	1997	0.07300
52225	1997	0.06067
52226	1997	0.05592
52227	1997	0.08467
52228	1997	0.09125
52229	1997	0.08433
52230	1997	0.08283
52231	1997	0.07358
52232	1997	0.07067
52233	1997	0.06917
52234	1997	0.09792
52235	1997	0.13625
52236	1997	0.06033
52237	1997	0.06000
52238	1997	0.09867
52239	1997	0.04742
52240	1997	0.09908
52241	1997	0.11267
52242	1997	0.08450
52243	1997	0.10575
52244	1997	0.09533
52245	1997	0.09058
52246	1997	0.07958
52247	1997	0.08292
52248	1997	0.08933
52249	1997	0.09458
52250	1997	0.11717
52251	1997	0.13000
52252	1997	0.11508
52253	1997	0.10633
52254	1997	0.11317
52255	1997	0.09542
53134	1997	0.25842
53135	1997	0.14450
53136	1997	0.10250
53137	1997	0.09492
53138	1997	0.12275
53139	1997	0.09100
53140	1997	0.14367
53141	1997	0.09992
53142	1997	0.09358
53143	1997	0.09925
53144	1997	0.10733
53145	1997	0.10075
53146	1997	0.08775
53147	1997	0.07633
53148	1997	0.14325
53149	1997	0.18042
53150	1997	0.15358
53151	1997	0.06333
53152	1997	0.05383
53153	1997	0.05408
53154	1997	0.06142
53155	1997	0.07900
53156	1997	0.19783
53157	1997	0.25850
53158	1997	0.23517
53159	1997	0.26733
53160	1997	0.24892
53161	1997	0.24067
53162	1997	0.18792
53163	1997	0.05983
53164	1997	0.04200
53165	1997	0.04492
53166	1997	0.04833
53167	1997	0.03717
53168	1997	0.03842
53169	1997	0.07762
53170	1997	0.04325
53171	1997	0.04917
53172	1997	0.05367
53173	1997	0.05742
53174	1997	0.06542
53175	1997	0.11983
53176	1997	0.10850
53177	1997	0.07483
53178	1997	0.06592
53179	1997	0.07233
53180	1997	0.11642
53181	1997	0.10292
53182	1997	0.10225
53183	1997	0.09133
53184	1997	0.07512
53185	1997	0.04545
53186	1997	0.07442
53187	1997	0.06592
53188	1997	0.06817
53189	1997	0.05100
53190	1997	0.05300
53191	1997	0.05892
53192	1997	0.03833
53193	1997	0.05233
53194	1997	0.03625
53195	1997	0.06708
53196	1997	0.04800
53197	1997	0.03567
53198	1997	0.02917
53199	1997	0.04633
53200	1997	0.05725
53201	1997	0.04508
53202	1997	0.04775
53203	1997	0.04133
53204	1997	0.09550
53205	1997	0.07533
53206	1997	0.08042
53207	1997	0.07292
53208	1997	0.06225
53209	1997	0.04208
53210	1997	0.02687
53211	1997	0.07362
53212	1997	0.09042
53213	1997	0.04083
53214	1997	0.03525
53215	1997	0.06242
53216	1997	0.10433
53217	1997	0.05617
53218	1997	0.04958
53219	1997	0.03692
53220	1997	0.08000
53221	1997	0.07192
53222	1997	0.08258
53223	1997	0.07992
53224	1997	0.10150
53225	1997	0.07325
[truncated: 39,738 more rows]
