# Supplementary material for: Trend Patterns of Vegetative Coverage and Their Underlying Causes in the Deserts of Northwest China over 1982 – 2008
Source: PLoS One. 2015 May 11;10(5):e0126044. doi: 10.1371/journal.pone.0126044 (PMC4427295; doi:10.1371/journal.pone.0126044)
Supplement: S1 Dataset — (ZIP) [file pone.0126044.s001.zip › S1_data/NDVI/NDVI_1998.txt]

21143	1998	0.11458
21144	1998	0.07000
21149	1998	0.09375
21150	1998	0.04533
21151	1998	0.04825
22143	1998	0.06925
22144	1998	0.06425
22145	1998	0.11892
22148	1998	0.06633
22149	1998	0.11250
22150	1998	0.06008
22151	1998	0.09508
22152	1998	0.06567
22153	1998	0.13058
22169	1998	0.13408
22170	1998	0.05317
22171	1998	0.08337
23142	1998	0.12842
23143	1998	0.23575
23144	1998	0.06383
23145	1998	0.10975
23146	1998	0.06458
23147	1998	0.04750
23148	1998	0.06458
23149	1998	0.04200
23150	1998	0.06242
23151	1998	0.05558
23152	1998	0.06367
23153	1998	0.06458
23154	1998	0.09108
23169	1998	0.12503
23170	1998	0.08700
23171	1998	0.07692
24142	1998	0.13658
24143	1998	0.23033
24144	1998	0.13775
24145	1998	0.05975
24146	1998	0.07317
24147	1998	0.07992
24148	1998	0.08592
24149	1998	0.05500
24150	1998	0.06808
24151	1998	0.07958
24152	1998	0.05833
24153	1998	0.05483
24154	1998	0.07192
24169	1998	0.16150
24170	1998	0.11408
24171	1998	0.07167
24172	1998	0.10608
25141	1998	0.19792
25142	1998	0.18283
25143	1998	0.17908
25144	1998	0.08850
25145	1998	0.05792
25146	1998	0.05500
25147	1998	0.08467
25148	1998	0.07183
25149	1998	0.11600
25150	1998	0.06750
25151	1998	0.07892
25152	1998	0.07067
25153	1998	0.05217
25169	1998	0.15658
25170	1998	0.12817
25171	1998	0.08650
25172	1998	0.10217
25173	1998	0.09465
26139	1998	0.19592
26140	1998	0.14392
26141	1998	0.13892
26142	1998	0.06808
26143	1998	0.11533
26144	1998	0.06108
26145	1998	0.05875
26146	1998	0.04142
26147	1998	0.03817
26148	1998	0.05142
26149	1998	0.07917
26150	1998	0.08708
26151	1998	0.10067
26152	1998	0.08975
26153	1998	0.06625
26170	1998	0.06183
26171	1998	0.12508
26172	1998	0.07800
26173	1998	0.12583
27138	1998	0.19962
27139	1998	0.12842
27140	1998	0.10033
27141	1998	0.09608
27142	1998	0.11592
27143	1998	0.10592
27144	1998	0.09458
27145	1998	0.09317
27146	1998	0.09567
27147	1998	0.04050
27148	1998	0.03825
27149	1998	0.06567
27150	1998	0.07550
27151	1998	0.08700
27152	1998	0.08675
27153	1998	0.09967
27154	1998	0.09483
27165	1998	0.08508
27166	1998	0.08617
27169	1998	0.12733
27170	1998	0.08425
27171	1998	0.11733
27172	1998	0.11567
27173	1998	0.15042
28137	1998	0.13928
28138	1998	0.16067
28139	1998	0.12700
28140	1998	0.10308
28141	1998	0.08817
28142	1998	0.10025
28143	1998	0.11542
28144	1998	0.11283
28145	1998	0.10758
28146	1998	0.06333
28147	1998	0.10645
28148	1998	0.05833
28149	1998	0.06983
28150	1998	0.09808
28151	1998	0.10908
28152	1998	0.08667
28153	1998	0.08492
28154	1998	0.10042
28159	1998	0.09633
28160	1998	0.11483
28161	1998	0.08917
28163	1998	0.09267
28164	1998	0.14017
28165	1998	0.13892
28166	1998	0.06317
28167	1998	0.07600
28168	1998	0.11458
28169	1998	0.05967
28170	1998	0.05758
28171	1998	0.05433
28172	1998	0.06833
28173	1998	0.06158
28174	1998	0.13783
29137	1998	0.10820
29138	1998	0.15608
29139	1998	0.12892
29140	1998	0.08175
29141	1998	0.10250
29142	1998	0.11517
29143	1998	0.10533
29144	1998	0.11400
29145	1998	0.09358
29146	1998	0.06575
29147	1998	0.10283
29148	1998	0.08162
29149	1998	0.04350
29150	1998	0.06292
29151	1998	0.08525
29152	1998	0.08733
29153	1998	0.09267
29154	1998	0.10775
29155	1998	0.11708
29157	1998	0.08850
29158	1998	0.11467
29159	1998	0.10608
29160	1998	0.07283
29161	1998	0.08792
29162	1998	0.08492
29163	1998	0.07667
29164	1998	0.07750
29165	1998	0.05867
29166	1998	0.04733
29167	1998	0.10000
29168	1998	0.09833
29169	1998	0.06858
29170	1998	0.06308
29171	1998	0.06258
29172	1998	0.08250
29173	1998	0.13525
29174	1998	0.17208
29175	1998	0.16000
29176	1998	0.05950
29177	1998	0.14233
30137	1998	0.20500
30138	1998	0.17542
30139	1998	0.13383
30140	1998	0.09867
30141	1998	0.10492
30142	1998	0.10708
30143	1998	0.09875
30144	1998	0.09917
30145	1998	0.07392
30146	1998	0.09783
30147	1998	0.07708
30148	1998	0.09483
30149	1998	0.09192
30150	1998	0.04317
30151	1998	0.05867
30152	1998	0.07542
30153	1998	0.08092
30154	1998	0.08150
30155	1998	0.10808
30156	1998	0.11367
30157	1998	0.08992
30158	1998	0.09667
30159	1998	0.08133
30160	1998	0.05758
30161	1998	0.06900
30162	1998	0.06725
30163	1998	0.11458
30164	1998	0.09008
30165	1998	0.08650
30166	1998	0.08575
30167	1998	0.08558
30168	1998	0.07192
30169	1998	0.08242
30170	1998	0.08575
30171	1998	0.07692
30172	1998	0.10775
30173	1998	0.09642
30174	1998	0.09983
30175	1998	0.12467
30176	1998	0.08417
30177	1998	0.09475
31137	1998	0.29050
31138	1998	0.14333
31139	1998	0.15333
31140	1998	0.11708
31141	1998	0.08150
31142	1998	0.10433
31143	1998	0.10875
31144	1998	0.10508
31145	1998	0.12467
31146	1998	0.13083
31147	1998	0.13650
31148	1998	0.09442
31149	1998	0.06017
31150	1998	0.10992
31151	1998	0.03308
31152	1998	0.03642
31153	1998	0.06150
31154	1998	0.07183
31155	1998	0.07908
31156	1998	0.08883
31157	1998	0.07108
31158	1998	0.09333
31159	1998	0.12767
31160	1998	0.12173
31161	1998	0.06450
31162	1998	0.06658
31163	1998	0.08483
31164	1998	0.10567
31165	1998	0.05808
31166	1998	0.05917
31167	1998	0.08775
31168	1998	0.07025
31169	1998	0.08625
31170	1998	0.09075
31171	1998	0.07858
31172	1998	0.07942
31173	1998	0.07308
31174	1998	0.09167
31175	1998	0.13033
31176	1998	0.03017
31177	1998	0.11725
31184	1998	0.08262
31185	1998	0.06653
31186	1998	0.07878
32137	1998	0.33900
32138	1998	0.13850
32139	1998	0.15067
32140	1998	0.11942
32141	1998	0.10750
32142	1998	0.08517
32143	1998	0.08333
32144	1998	0.11725
32145	1998	0.10950
32146	1998	0.12683
32147	1998	0.18542
32148	1998	0.13833
32149	1998	0.09492
32150	1998	0.05712
32151	1998	0.05742
32152	1998	0.09167
32153	1998	0.12717
32154	1998	0.04333
32155	1998	0.06917
32156	1998	0.03758
32157	1998	0.07317
32158	1998	0.07467
32159	1998	0.11633
32160	1998	0.05275
32161	1998	0.03517
32162	1998	0.07667
32163	1998	0.08158
32164	1998	0.07775
32165	1998	0.08675
32166	1998	0.08142
32167	1998	0.07875
32168	1998	0.08658
32169	1998	0.07575
32170	1998	0.10208
32171	1998	0.07267
32172	1998	0.09358
32173	1998	0.05067
32174	1998	0.04683
32175	1998	0.04375
32176	1998	0.05875
32177	1998	0.09942
32178	1998	0.09983
32179	1998	0.07325
32180	1998	0.06225
32182	1998	0.04333
32183	1998	0.10545
32184	1998	0.10245
32185	1998	0.08228
32186	1998	0.07420
32187	1998	0.06787
32188	1998	0.06720
33136	1998	0.31127
33137	1998	0.25808
33138	1998	0.23792
33139	1998	0.14383
33140	1998	0.10617
33141	1998	0.10125
33142	1998	0.09542
33143	1998	0.09275
33144	1998	0.10917
33145	1998	0.10250
33146	1998	0.10617
33147	1998	0.08625
33148	1998	0.16358
33149	1998	0.15150
33150	1998	0.15533
33151	1998	0.14658
33152	1998	0.06550
33153	1998	0.07417
33154	1998	0.13792
33155	1998	0.06208
33156	1998	0.10562
33157	1998	0.09633
33158	1998	0.03975
33159	1998	0.10945
33160	1998	0.07250
33161	1998	0.04858
33162	1998	0.10317
33163	1998	0.10058
33164	1998	0.07117
33165	1998	0.08358
33166	1998	0.08025
33167	1998	0.08367
33168	1998	0.11217
33169	1998	0.12333
33170	1998	0.09708
33171	1998	0.09692
33172	1998	0.06492
33173	1998	0.05108
33174	1998	0.08675
33175	1998	0.06692
33176	1998	0.06625
33177	1998	0.06525
33178	1998	0.06433
33179	1998	0.05675
33180	1998	0.06725
33181	1998	0.04733
33182	1998	0.06117
33183	1998	0.09883
33184	1998	0.09775
33185	1998	0.07595
33186	1998	0.07162
33187	1998	0.07000
33188	1998	0.07687
33189	1998	0.04973
34136	1998	0.20308
34137	1998	0.25978
34138	1998	0.23900
34139	1998	0.16683
34140	1998	0.11675
34141	1998	0.14467
34142	1998	0.12775
34143	1998	0.10108
34144	1998	0.09442
34145	1998	0.10758
34146	1998	0.10592
34147	1998	0.07092
34148	1998	0.09208
34149	1998	0.18500
34150	1998	0.14583
34151	1998	0.12608
34152	1998	0.13742
34153	1998	0.17725
34154	1998	0.10125
34155	1998	0.08883
34156	1998	0.07517
34157	1998	0.10608
34158	1998	0.07925
34159	1998	0.07325
34160	1998	0.07533
34161	1998	0.09383
34162	1998	0.13150
34163	1998	0.11975
34164	1998	0.09392
34165	1998	0.11683
34166	1998	0.10933
34167	1998	0.12050
34168	1998	0.08225
34169	1998	0.09742
34170	1998	0.10450
34171	1998	0.10033
34172	1998	0.06925
34173	1998	0.08050
34174	1998	0.07983
34175	1998	0.04900
34176	1998	0.05367
34177	1998	0.04708
34178	1998	0.05333
34179	1998	0.05217
34180	1998	0.04958
34181	1998	0.04483
34182	1998	0.10133
34183	1998	0.09633
34184	1998	0.05500
34185	1998	0.11275
34186	1998	0.04458
34187	1998	0.08775
34188	1998	0.06737
34189	1998	0.07128
35136	1998	0.09662
35137	1998	0.13512
35138	1998	0.12503
35139	1998	0.15242
35140	1998	0.07458
35141	1998	0.08142
35142	1998	0.14483
35143	1998	0.10208
35144	1998	0.10333
35145	1998	0.08808
35146	1998	0.08133
35147	1998	0.05650
35148	1998	0.05267
35149	1998	0.04383
35150	1998	0.05892
35151	1998	0.10858
35152	1998	0.12700
35153	1998	0.15492
35154	1998	0.15692
35155	1998	0.10217
35156	1998	0.08842
35157	1998	0.11170
35158	1998	0.11283
35159	1998	0.08737
35160	1998	0.10908
35161	1998	0.11742
35162	1998	0.09900
35163	1998	0.13250
35164	1998	0.14475
35165	1998	0.14333
35166	1998	0.13100
35167	1998	0.14992
35168	1998	0.10525
35169	1998	0.12292
35170	1998	0.07217
35171	1998	0.09892
35172	1998	0.07917
35173	1998	0.07317
35174	1998	0.05650
35175	1998	0.05608
35176	1998	0.06908
35177	1998	0.04983
35178	1998	0.07108
35179	1998	0.04925
35180	1998	0.04942
35181	1998	0.09450
35182	1998	0.08875
35183	1998	0.08508
35184	1998	0.03442
35185	1998	0.05175
35186	1998	0.04800
35187	1998	0.11192
35188	1998	0.07253
35189	1998	0.08545
35190	1998	0.08828
36134	1998	0.12392
36135	1998	0.17592
36136	1998	0.13308
36137	1998	0.15742
36138	1998	0.09825
36139	1998	0.11517
36140	1998	0.05175
36141	1998	0.10967
36142	1998	0.16408
36143	1998	0.16342
36144	1998	0.14150
36145	1998	0.09325
36146	1998	0.08850
36147	1998	0.08267
36148	1998	0.06325
36149	1998	0.05117
36150	1998	0.05075
36151	1998	0.05208
36152	1998	0.05900
36153	1998	0.09183
36154	1998	0.12342
36155	1998	0.13433
36156	1998	0.18467
36157	1998	0.09008
36158	1998	0.08850
36159	1998	0.07300
36160	1998	0.09458
36161	1998	0.13750
36162	1998	0.14733
36163	1998	0.11633
36164	1998	0.10967
36165	1998	0.14233
36166	1998	0.12992
36167	1998	0.15083
36168	1998	0.16225
36169	1998	0.15892
36170	1998	0.08758
36171	1998	0.12750
36172	1998	0.12125
36173	1998	0.07258
36174	1998	0.10658
36175	1998	0.09383
36176	1998	0.07533
36177	1998	0.08308
36178	1998	0.14600
36179	1998	0.10867
36180	1998	0.05000
36181	1998	0.04508
36182	1998	0.04842
36183	1998	0.04167
36184	1998	0.08550
36185	1998	0.05100
36186	1998	0.06083
36187	1998	0.11592
36188	1998	0.04450
36189	1998	0.08975
36190	1998	0.05978
36191	1998	0.06303
37134	1998	0.18083
37135	1998	0.08908
37136	1998	0.12092
37137	1998	0.12117
37138	1998	0.10967
37139	1998	0.10767
37140	1998	0.10958
37141	1998	0.13000
37142	1998	0.14392
37143	1998	0.15092
37144	1998	0.11775
37145	1998	0.14033
37146	1998	0.08450
37147	1998	0.07650
37148	1998	0.07683
37149	1998	0.12000
37150	1998	0.05975
37151	1998	0.10300
37152	1998	0.08942
37153	1998	0.07525
37154	1998	0.08150
37155	1998	0.08975
37156	1998	0.12817
37157	1998	0.14692
37158	1998	0.08108
37159	1998	0.13483
37160	1998	0.11667
37161	1998	0.15317
37162	1998	0.16467
37163	1998	0.11900
37164	1998	0.09683
37165	1998	0.13533
37166	1998	0.12092
37167	1998	0.14775
37168	1998	0.11458
37169	1998	0.14367
37170	1998	0.14850
37171	1998	0.11575
37172	1998	0.10392
37173	1998	0.09592
37174	1998	0.11625
37175	1998	0.10025
37176	1998	0.08508
37177	1998	0.06967
37178	1998	0.08575
37179	1998	0.06275
37180	1998	0.12717
37181	1998	0.04275
37182	1998	0.08483
37183	1998	0.04842
37184	1998	0.04275
37185	1998	0.12067
37186	1998	0.12117
37187	1998	0.04833
37188	1998	0.04950
37189	1998	0.04592
37190	1998	0.09075
37191	1998	0.08608
37192	1998	0.06712
38135	1998	0.09053
38136	1998	0.08192
38137	1998	0.13650
38138	1998	0.13108
38139	1998	0.12592
38140	1998	0.09083
38141	1998	0.09725
38142	1998	0.13550
38143	1998	0.17725
38144	1998	0.12125
38145	1998	0.09967
38146	1998	0.07725
38147	1998	0.08367
38148	1998	0.11458
38149	1998	0.14142
38150	1998	0.29008
38151	1998	0.13375
38152	1998	0.20175
38153	1998	0.12200
38154	1998	0.09817
38155	1998	0.06492
38156	1998	0.09758
38157	1998	0.14608
38158	1998	0.10200
38159	1998	0.12867
38160	1998	0.12758
38161	1998	0.11283
38162	1998	0.13267
38163	1998	0.13133
38164	1998	0.08800
38165	1998	0.16175
38166	1998	0.16408
38167	1998	0.10992
38168	1998	0.09567
38169	1998	0.08400
38170	1998	0.09250
38171	1998	0.10100
38172	1998	0.09800
38173	1998	0.10767
38174	1998	0.11958
38175	1998	0.10175
38176	1998	0.11325
38177	1998	0.05625
38178	1998	0.06975
38179	1998	0.05992
38180	1998	0.07558
38181	1998	0.08375
38182	1998	0.02733
38183	1998	0.02592
38184	1998	0.03950
38185	1998	0.03733
38186	1998	0.09867
38187	1998	0.04108
38188	1998	0.08550
38189	1998	0.05233
38190	1998	0.05308
38191	1998	0.11508
38192	1998	0.11383
38193	1998	0.06978
39136	1998	0.12378
39137	1998	0.13658
39138	1998	0.12492
39139	1998	0.11758
39140	1998	0.12750
39141	1998	0.16242
39142	1998	0.17250
39143	1998	0.14117
39144	1998	0.12717
39145	1998	0.09583
39146	1998	0.07792
39147	1998	0.09367
39148	1998	0.25608
39149	1998	0.10192
39150	1998	0.23325
39151	1998	0.18442
39152	1998	0.24100
39153	1998	0.14558
39154	1998	0.13958
39155	1998	0.09508
39156	1998	0.07892
39157	1998	0.12633
39158	1998	0.13608
39159	1998	0.08533
39160	1998	0.09783
39161	1998	0.12958
39162	1998	0.19750
39163	1998	0.17425
39164	1998	0.14525
39165	1998	0.09433
39166	1998	0.09775
39167	1998	0.13658
39168	1998	0.16883
39169	1998	0.12667
39170	1998	0.16767
39171	1998	0.15233
39172	1998	0.11967
39173	1998	0.17750
39174	1998	0.07350
39175	1998	0.11317
39176	1998	0.15967
39177	1998	0.19992
39178	1998	0.07883
39179	1998	0.07958
39180	1998	0.06475
39181	1998	0.05383
39182	1998	0.02850
39183	1998	0.03358
39184	1998	0.05242
39185	1998	0.05742
39186	1998	0.04783
39187	1998	0.09283
39188	1998	0.04850
39189	1998	0.05967
39190	1998	0.09158
39191	1998	0.03317
39192	1998	0.10725
39193	1998	0.05770
39194	1998	0.06587
40135	1998	0.09692
40136	1998	0.11517
40137	1998	0.11233
40138	1998	0.11367
40139	1998	0.11417
40140	1998	0.10417
40141	1998	0.11475
40142	1998	0.13192
40143	1998	0.12217
40144	1998	0.10433
40145	1998	0.10817
40146	1998	0.09700
40147	1998	0.09925
40148	1998	0.12292
40149	1998	0.23783
40150	1998	0.34133
40151	1998	0.34975
40152	1998	0.31592
40153	1998	0.12408
40154	1998	0.12325
40155	1998	0.11925
40156	1998	0.12525
40157	1998	0.13408
40158	1998	0.09125
40159	1998	0.08483
40160	1998	0.14750
40161	1998	0.14300
40162	1998	0.17025
40163	1998	0.13133
40164	1998	0.12450
40165	1998	0.09717
40166	1998	0.07650
40167	1998	0.11325
40168	1998	0.13400
40169	1998	0.17983
40170	1998	0.18717
40171	1998	0.24358
40172	1998	0.22833
40173	1998	0.25375
40174	1998	0.26283
40175	1998	0.14325
40176	1998	0.15933
40177	1998	0.24283
40178	1998	0.23183
40179	1998	0.15208
40180	1998	0.03392
40181	1998	0.06008
40182	1998	0.03742
40183	1998	0.07400
40184	1998	0.05992
40185	1998	0.04133
40186	1998	0.12158
40187	1998	0.10658
40188	1998	0.07775
40189	1998	0.03317
40190	1998	0.03267
40191	1998	0.03583
40192	1998	0.09958
40193	1998	0.10975
40194	1998	0.05628
41135	1998	0.14925
41136	1998	0.11458
41137	1998	0.11067
41138	1998	0.12008
41139	1998	0.10275
41140	1998	0.10492
41141	1998	0.13892
41142	1998	0.12783
41143	1998	0.11950
41144	1998	0.09342
41145	1998	0.07658
41146	1998	0.14558
41147	1998	0.27600
41148	1998	0.33208
41149	1998	0.36383
41150	1998	0.28358
41151	1998	0.27817
41152	1998	0.34542
41153	1998	0.22308
41154	1998	0.16625
41155	1998	0.26042
41156	1998	0.22408
41157	1998	0.13358
41158	1998	0.13158
41159	1998	0.10300
41160	1998	0.10633
41161	1998	0.11567
41162	1998	0.14367
41163	1998	0.17308
41164	1998	0.13400
41165	1998	0.11875
41166	1998	0.08783
41167	1998	0.08500
41168	1998	0.10967
41169	1998	0.10533
41170	1998	0.13750
41171	1998	0.19250
41172	1998	0.14967
41173	1998	0.21567
41174	1998	0.22033
41175	1998	0.14992
41176	1998	0.13267
41177	1998	0.21908
41178	1998	0.14058
41179	1998	0.15600
41180	1998	0.13617
41181	1998	0.08617
41182	1998	0.06000
41183	1998	0.04208
41184	1998	0.03483
41185	1998	0.04767
41186	1998	0.04542
41187	1998	0.08592
41188	1998	0.08633
41189	1998	0.04775
41190	1998	0.09075
41191	1998	0.09408
41192	1998	0.08258
41193	1998	0.08633
41194	1998	0.05820
41195	1998	0.05995
41230	1998	0.07958
41231	1998	0.05357
41232	1998	0.05772
41233	1998	0.06203
41234	1998	0.06103
41235	1998	0.05258
41242	1998	0.07025
41243	1998	0.08358
41244	1998	0.06300
42135	1998	0.12875
42136	1998	0.10683
42137	1998	0.09633
42138	1998	0.06808
42139	1998	0.06675
42140	1998	0.08892
42141	1998	0.13583
42142	1998	0.11758
42143	1998	0.09942
42144	1998	0.10383
42145	1998	0.08992
42146	1998	0.07158
42147	1998	0.13392
42148	1998	0.15692
42149	1998	0.34625
42150	1998	0.32233
42151	1998	0.29725
42152	1998	0.28575
42153	1998	0.23633
42154	1998	0.25875
42155	1998	0.28375
42156	1998	0.14942
42157	1998	0.23642
42158	1998	0.08700
42159	1998	0.07000
42160	1998	0.07167
42161	1998	0.07967
42162	1998	0.10817
42163	1998	0.09225
42164	1998	0.10458
42165	1998	0.11425
42166	1998	0.07092
42167	1998	0.06800
42168	1998	0.08033
42169	1998	0.10350
42170	1998	0.09900
42171	1998	0.14175
42172	1998	0.12683
42173	1998	0.13100
42174	1998	0.16783
42175	1998	0.15042
42176	1998	0.20083
42177	1998	0.14633
42178	1998	0.10342
42179	1998	0.11533
42180	1998	0.09483
42181	1998	0.08525
42182	1998	0.06742
42183	1998	0.06158
42184	1998	0.04133
42185	1998	0.05433
42186	1998	0.07100
42187	1998	0.04975
42188	1998	0.04117
42189	1998	0.04650
42190	1998	0.05458
42191	1998	0.05192
42192	1998	0.09892
42193	1998	0.03125
42194	1998	0.07815
42195	1998	0.05403
42229	1998	0.04025
42230	1998	0.09158
42231	1998	0.03842
42232	1998	0.06708
42233	1998	0.07508
42234	1998	0.05275
42235	1998	0.07145
42236	1998	0.08442
42237	1998	0.05917
42238	1998	0.07958
42239	1998	0.09792
42240	1998	0.06167
42241	1998	0.08025
42242	1998	0.06650
42243	1998	0.08925
42244	1998	0.07542
42245	1998	0.07073
42246	1998	0.07033
42247	1998	0.12092
42248	1998	0.15067
43135	1998	0.17033
43136	1998	0.16458
43137	1998	0.13342
43138	1998	0.12442
43139	1998	0.06667
43140	1998	0.12050
43141	1998	0.15367
43142	1998	0.13633
43143	1998	0.08850
43144	1998	0.07483
43145	1998	0.06658
43146	1998	0.10567
43147	1998	0.10692
43148	1998	0.21175
43149	1998	0.40583
43150	1998	0.33425
43151	1998	0.27567
43152	1998	0.25617
43153	1998	0.24692
43154	1998	0.19350
43155	1998	0.32775
43156	1998	0.08275
43157	1998	0.09142
43158	1998	0.18117
43159	1998	0.15075
43160	1998	0.07733
43161	1998	0.07692
43162	1998	0.08408
43163	1998	0.07608
43164	1998	0.07708
43165	1998	0.07650
43166	1998	0.06617
43167	1998	0.05792
43168	1998	0.13208
43169	1998	0.08100
43170	1998	0.07500
43171	1998	0.09367
43172	1998	0.10617
43173	1998	0.09483
43174	1998	0.09592
43175	1998	0.12617
43176	1998	0.18225
43177	1998	0.16233
43178	1998	0.12983
43179	1998	0.09508
43180	1998	0.08908
43181	1998	0.08033
43182	1998	0.09142
43183	1998	0.06250
43184	1998	0.05050
43185	1998	0.03617
43186	1998	0.09292
43187	1998	0.06200
43188	1998	0.04525
43189	1998	0.05217
43190	1998	0.03992
43191	1998	0.04608
43192	1998	0.11100
43193	1998	0.07320
43194	1998	0.07537
43195	1998	0.03617
43196	1998	0.03867
43229	1998	0.06808
43230	1998	0.05225
43231	1998	0.04533
43232	1998	0.05883
43233	1998	0.05633
43234	1998	0.07028
43235	1998	0.06628
43236	1998	0.05367
43237	1998	0.11583
43238	1998	0.05417
43239	1998	0.07317
43240	1998	0.07825
43241	1998	0.07720
43242	1998	0.07117
43243	1998	0.08767
43244	1998	0.07887
43245	1998	0.08162
43246	1998	0.09917
43247	1998	0.08925
43248	1998	0.22912
44137	1998	0.11225
44139	1998	0.12733
44140	1998	0.09708
44141	1998	0.13325
44142	1998	0.12033
44143	1998	0.08008
44144	1998	0.08817
44145	1998	0.07533
44146	1998	0.15000
44147	1998	0.24225
44148	1998	0.14300
44149	1998	0.33333
44150	1998	0.33175
44151	1998	0.31125
44152	1998	0.32133
44153	1998	0.20700
44154	1998	0.23342
44155	1998	0.15450
44156	1998	0.17275
44157	1998	0.06050
44158	1998	0.08525
44159	1998	0.18783
44160	1998	0.09767
44161	1998	0.06392
44162	1998	0.06342
44163	1998	0.05817
44164	1998	0.05967
44165	1998	0.05100
44166	1998	0.05208
44167	1998	0.05375
44168	1998	0.10767
44169	1998	0.07675
44170	1998	0.08892
44171	1998	0.07483
44172	1998	0.08800
44173	1998	0.07158
44174	1998	0.10742
44175	1998	0.10700
44176	1998	0.11942
44177	1998	0.13558
44178	1998	0.14317
44179	1998	0.11483
44180	1998	0.09292
44181	1998	0.09217
44182	1998	0.07975
44183	1998	0.07533
44184	1998	0.10975
44185	1998	0.04937
44186	1998	0.03467
44187	1998	0.06233
44188	1998	0.06658
44189	1998	0.07325
44190	1998	0.05942
44191	1998	0.05558
44192	1998	0.03758
44193	1998	0.04292
44194	1998	0.04408
44195	1998	0.04725
44196	1998	0.09650
44229	1998	0.04758
44230	1998	0.06808
44231	1998	0.03667
44232	1998	0.07992
44233	1998	0.03903
44234	1998	0.04467
44235	1998	0.07117
44236	1998	0.06517
44237	1998	0.08983
44238	1998	0.08020
44239	1998	0.07175
44240	1998	0.10217
44241	1998	0.09387
44242	1998	0.10283
44243	1998	0.07817
44244	1998	0.10008
44245	1998	0.09458
44246	1998	0.06617
44247	1998	0.07817
44248	1998	0.07125
44249	1998	0.21678
45139	1998	0.12892
45140	1998	0.11708
45141	1998	0.13425
45142	1998	0.08725
45143	1998	0.12100
45144	1998	0.10892
45145	1998	0.08075
45146	1998	0.12667
45147	1998	0.22067
45148	1998	0.07625
45149	1998	0.12467
45150	1998	0.28983
45151	1998	0.28008
45152	1998	0.30833
45153	1998	0.21933
45154	1998	0.25042
45155	1998	0.13683
45156	1998	0.07683
45157	1998	0.12462
45158	1998	0.04433
45159	1998	0.07225
45160	1998	0.07250
45161	1998	0.06367
45162	1998	0.06550
45163	1998	0.05350
45164	1998	0.05608
45165	1998	0.04675
45166	1998	0.05683
45167	1998	0.19917
45168	1998	0.06433
45169	1998	0.06458
45170	1998	0.06283
45171	1998	0.05925
45172	1998	0.06692
45173	1998	0.06992
45174	1998	0.08983
45175	1998	0.09192
45176	1998	0.11758
45177	1998	0.13867
45178	1998	0.19692
45179	1998	0.12425
45180	1998	0.11383
45181	1998	0.06567
45182	1998	0.07958
45183	1998	0.06828
45184	1998	0.09428
45185	1998	0.08842
45186	1998	0.08692
45187	1998	0.06950
45188	1998	0.02367
45189	1998	0.05550
45190	1998	0.06258
45191	1998	0.05642
45192	1998	0.04492
45193	1998	0.05233
45194	1998	0.04908
45195	1998	0.04742
45196	1998	0.08058
45229	1998	0.07667
45230	1998	0.06508
45231	1998	0.05900
45232	1998	0.04183
45233	1998	0.03708
45234	1998	0.05408
45235	1998	0.04358
45236	1998	0.04017
45237	1998	0.09608
45238	1998	0.08920
45239	1998	0.07400
45240	1998	0.09925
45241	1998	0.07525
45242	1998	0.10258
45243	1998	0.09817
45244	1998	0.08478
45245	1998	0.07345
45246	1998	0.07882
45247	1998	0.04567
45248	1998	0.23262
45249	1998	0.21695
46139	1998	0.13558
46140	1998	0.12708
46141	1998	0.14742
46142	1998	0.11033
46143	1998	0.09700
46144	1998	0.09975
46145	1998	0.08100
46146	1998	0.06508
46147	1998	0.08025
46148	1998	0.05475
46149	1998	0.11933
46150	1998	0.18633
46151	1998	0.30558
46152	1998	0.28642
46153	1998	0.25633
46154	1998	0.20017
46155	1998	0.15483
46156	1998	0.06433
46157	1998	0.04167
46158	1998	0.04483
46159	1998	0.03942
46160	1998	0.06592
46161	1998	0.06908
46162	1998	0.15550
46163	1998	0.10667
46164	1998	0.06267
46165	1998	0.16750
46166	1998	0.15050
46167	1998	0.12950
46168	1998	0.05550
46169	1998	0.05383
46170	1998	0.05617
46171	1998	0.06025
46172	1998	0.07900
46173	1998	0.05633
46174	1998	0.07233
46175	1998	0.07933
46176	1998	0.10917
46177	1998	0.13217
46178	1998	0.19475
46179	1998	0.10508
46180	1998	0.09350
46181	1998	0.07550
46182	1998	0.08300
46183	1998	0.08158
46184	1998	0.06600
46185	1998	0.03458
46186	1998	0.08208
46187	1998	0.08542
46188	1998	0.06225
46189	1998	0.04400
46190	1998	0.06067
46191	1998	0.06883
46192	1998	0.06583
46193	1998	0.03758
46194	1998	0.05167
46195	1998	0.04767
46196	1998	0.10075
46197	1998	0.08492
46198	1998	0.04867
46199	1998	0.05358
46200	1998	0.05783
46201	1998	0.05500
46202	1998	0.12258
46203	1998	0.09342
46205	1998	0.03358
46206	1998	0.08400
46207	1998	0.07817
46233	1998	0.03742
46234	1998	0.08008
46235	1998	0.05342
46236	1998	0.06867
46237	1998	0.06625
46238	1998	0.06120
46239	1998	0.07820
46240	1998	0.08267
46241	1998	0.07675
46242	1998	0.08217
46243	1998	0.08317
46244	1998	0.08600
46245	1998	0.07458
46246	1998	0.07387
46247	1998	0.09053
46248	1998	0.05375
46249	1998	0.21245
47139	1998	0.07183
47140	1998	0.08275
47141	1998	0.13167
47142	1998	0.11742
47143	1998	0.13242
47144	1998	0.11817
47145	1998	0.07817
47146	1998	0.09200
47147	1998	0.12600
47148	1998	0.07817
47149	1998	0.07667
47150	1998	0.30950
47151	1998	0.25042
47152	1998	0.20883
47153	1998	0.21475
47154	1998	0.21217
47155	1998	0.11433
47156	1998	0.08617
47157	1998	0.06417
47158	1998	0.04325
47159	1998	0.04450
47160	1998	0.04783
47161	1998	0.04808
47162	1998	0.13375
47163	1998	0.25625
47164	1998	0.26983
47165	1998	0.17292
47166	1998	0.18950
47167	1998	0.22250
47168	1998	0.20033
47169	1998	0.12492
47170	1998	0.15283
47171	1998	0.11117
47172	1998	0.06133
47173	1998	0.05317
47174	1998	0.16408
47175	1998	0.10467
47176	1998	0.10650
47177	1998	0.11067
47178	1998	0.16625
47179	1998	0.11642
47180	1998	0.12800
47181	1998	0.08550
47182	1998	0.04258
47183	1998	0.06700
47184	1998	0.03767
47185	1998	0.07037
47186	1998	0.05108
47187	1998	0.03550
47188	1998	0.07467
47189	1998	0.08783
47190	1998	0.06942
47191	1998	0.04950
47192	1998	0.06425
47193	1998	0.07050
47194	1998	0.06425
47195	1998	0.05150
47196	1998	0.03542
47197	1998	0.08925
47198	1998	0.04633
47199	1998	0.06525
47200	1998	0.05650
47201	1998	0.04875
47202	1998	0.03192
47203	1998	0.04258
47204	1998	0.02992
47205	1998	0.04350
47206	1998	0.04033
47207	1998	0.09892
47218	1998	0.05950
47219	1998	0.05408
47220	1998	0.06608
47232	1998	0.08517
47233	1998	0.06225
47234	1998	0.07300
47235	1998	0.09875
47236	1998	0.07108
47237	1998	0.07567
47238	1998	0.06912
47239	1998	0.05508
47240	1998	0.06475
47241	1998	0.06708
47242	1998	0.07442
47243	1998	0.08125
47244	1998	0.08408
47245	1998	0.09283
47246	1998	0.08558
47247	1998	0.08375
47248	1998	0.06300
47249	1998	0.03583
47250	1998	0.24528
48139	1998	0.11467
48140	1998	0.10067
48141	1998	0.14950
48142	1998	0.13050
48143	1998	0.10525
48144	1998	0.08225
48145	1998	0.07017
48146	1998	0.06392
48147	1998	0.12108
48148	1998	0.10075
48149	1998	0.18858
48150	1998	0.27625
48151	1998	0.21592
48152	1998	0.18333
48153	1998	0.21058
48154	1998	0.17442
48155	1998	0.12333
48156	1998	0.09150
48157	1998	0.06325
48158	1998	0.04633
48159	1998	0.04742
48160	1998	0.04833
48161	1998	0.09842
48162	1998	0.15642
48163	1998	0.28275
48164	1998	0.33442
48165	1998	0.25658
48166	1998	0.33575
48167	1998	0.29725
48168	1998	0.33033
48169	1998	0.34267
48170	1998	0.29333
48171	1998	0.13350
48172	1998	0.09992
48173	1998	0.12967
48174	1998	0.11800
48175	1998	0.05775
48176	1998	0.08492
48177	1998	0.11533
48178	1998	0.12625
48179	1998	0.15758
48180	1998	0.10483
48181	1998	0.08525
48182	1998	0.07733
48183	1998	0.14100
48184	1998	0.05050
48185	1998	0.08912
48186	1998	0.05908
48187	1998	0.05625
48188	1998	0.08200
48189	1998	0.08750
48190	1998	0.05450
48191	1998	0.06242
48192	1998	0.06608
48193	1998	0.06575
48194	1998	0.06117
48195	1998	0.06133
48196	1998	0.11833
48197	1998	0.05500
48198	1998	0.05650
48199	1998	0.06275
48200	1998	0.05358
48201	1998	0.03842
48202	1998	0.03175
48203	1998	0.10058
48204	1998	0.03125
48205	1998	0.03725
48206	1998	0.10508
48207	1998	0.08908
48208	1998	0.08475
48213	1998	0.04225
48214	1998	0.03200
48215	1998	0.03875
48216	1998	0.03075
48217	1998	0.08767
48218	1998	0.06883
48219	1998	0.05433
48220	1998	0.05767
48221	1998	0.07925
48222	1998	0.06633
48232	1998	0.05908
48233	1998	0.05495
48234	1998	0.09500
48235	1998	0.07250
48236	1998	0.08950
48237	1998	0.06983
48238	1998	0.06542
48239	1998	0.04400
48240	1998	0.05708
48241	1998	0.06167
48242	1998	0.05933
48243	1998	0.06192
48244	1998	0.07283
48245	1998	0.08242
48246	1998	0.08750
48247	1998	0.09983
48248	1998	0.07425
48249	1998	0.09192
48250	1998	0.06423
49139	1998	0.12417
49140	1998	0.11383
49141	1998	0.12192
49142	1998	0.11392
49143	1998	0.09758
49144	1998	0.07817
49145	1998	0.06758
49146	1998	0.05875
49147	1998	0.07658
49148	1998	0.12850
49149	1998	0.23150
49150	1998	0.20492
49151	1998	0.27642
49152	1998	0.12783
49153	1998	0.10967
49154	1998	0.16200
49155	1998	0.21233
49156	1998	0.11925
49157	1998	0.07417
49158	1998	0.06433
49159	1998	0.06092
49160	1998	0.11900
49161	1998	0.24183
49162	1998	0.35275
49163	1998	0.34183
49164	1998	0.34692
49165	1998	0.30008
49166	1998	0.26283
49167	1998	0.31325
49168	1998	0.33658
49169	1998	0.34675
49170	1998	0.27600
49171	1998	0.17967
49172	1998	0.08867
49173	1998	0.05275
49174	1998	0.06058
49175	1998	0.06567
49176	1998	0.07650
49177	1998	0.10550
49178	1998	0.11042
49179	1998	0.11792
49180	1998	0.11908
49181	1998	0.10258
49182	1998	0.08075
49183	1998	0.06375
49184	1998	0.07600
49185	1998	0.05150
49186	1998	0.06475
49187	1998	0.05883
49188	1998	0.05567
49189	1998	0.04433
49190	1998	0.03258
49191	1998	0.05825
49192	1998	0.06725
49193	1998	0.06708
49194	1998	0.06050
49195	1998	0.05592
49196	1998	0.04567
49197	1998	0.06217
49198	1998	0.05717
49199	1998	0.04417
49200	1998	0.04100
49201	1998	0.03425
49202	1998	0.08933
49203	1998	0.03817
49204	1998	0.08900
49205	1998	0.08875
49206	1998	0.03817
49207	1998	0.04417
49208	1998	0.08308
49209	1998	0.02108
49213	1998	0.05025
49214	1998	0.04558
49215	1998	0.04050
49216	1998	0.04692
49217	1998	0.03192
49218	1998	0.04467
49219	1998	0.11392
49220	1998	0.06050
49221	1998	0.08117
49222	1998	0.09325
49223	1998	0.06550
49224	1998	0.06642
49225	1998	0.06825
49226	1998	0.09750
49228	1998	0.08600
49229	1998	0.08600
49230	1998	0.09033
49231	1998	0.07333
49232	1998	0.04998
49233	1998	0.08408
49234	1998	0.08992
49235	1998	0.06942
49236	1998	0.09083
49237	1998	0.08262
49238	1998	0.06883
49239	1998	0.06042
49240	1998	0.07750
49241	1998	0.06417
49242	1998	0.06408
49243	1998	0.04900
49244	1998	0.05417
49245	1998	0.07550
49246	1998	0.09425
49247	1998	0.08900
49248	1998	0.09192
49249	1998	0.04450
49250	1998	0.03348
49251	1998	0.06650
50138	1998	0.07400
50139	1998	0.08250
50140	1998	0.12925
50141	1998	0.16725
50142	1998	0.10600
50143	1998	0.14633
50144	1998	0.13767
50145	1998	0.09658
50146	1998	0.06517
50147	1998	0.09742
50148	1998	0.12508
50149	1998	0.14875
50150	1998	0.22742
50151	1998	0.19325
50152	1998	0.09175
50153	1998	0.08450
50154	1998	0.07383
50155	1998	0.20458
50156	1998	0.19575
50157	1998	0.12800
50158	1998	0.08267
50159	1998	0.11100
50160	1998	0.23450
50161	1998	0.31858
50162	1998	0.34008
50163	1998	0.22458
50164	1998	0.25800
50165	1998	0.27800
50166	1998	0.21742
50167	1998	0.25025
50168	1998	0.16117
50169	1998	0.21942
50170	1998	0.23692
50171	1998	0.06525
50172	1998	0.05275
50173	1998	0.09642
50174	1998	0.05133
50175	1998	0.06417
50176	1998	0.07333
50177	1998	0.12817
50178	1998	0.11792
50179	1998	0.12600
50180	1998	0.12292
50181	1998	0.11825
50182	1998	0.09333
50183	1998	0.05525
50184	1998	0.06992
50185	1998	0.08542
50186	1998	0.06850
50187	1998	0.06767
50188	1998	0.06067
50189	1998	0.06100
50190	1998	0.09267
50191	1998	0.05717
50192	1998	0.06758
50193	1998	0.06067
50194	1998	0.05208
50195	1998	0.05433
50196	1998	0.05942
50197	1998	0.06042
50198	1998	0.05908
50199	1998	0.05067
50200	1998	0.03158
50201	1998	0.08592
50202	1998	0.03700
50203	1998	0.08775
50204	1998	0.03708
50205	1998	0.03808
50206	1998	0.03942
50207	1998	0.04675
50208	1998	0.04225
50209	1998	0.07283
50210	1998	0.08125
50213	1998	0.09550
50214	1998	0.04417
50215	1998	0.05725
50216	1998	0.04050
50217	1998	0.05167
50218	1998	0.04458
50219	1998	0.06950
50220	1998	0.05983
50221	1998	0.06617
50222	1998	0.08575
50223	1998	0.08842
50224	1998	0.07467
50225	1998	0.08208
50226	1998	0.07217
50227	1998	0.05725
50228	1998	0.05458
50229	1998	0.06283
50230	1998	0.06975
50231	1998	0.06092
50232	1998	0.05400
50233	1998	0.05653
50234	1998	0.04808
50235	1998	0.10267
50236	1998	0.09790
50237	1998	0.08928
50238	1998	0.07192
50239	1998	0.07467
50240	1998	0.07567
50241	1998	0.06408
50242	1998	0.06467
50243	1998	0.05850
50244	1998	0.05625
50245	1998	0.06433
50246	1998	0.07700
50247	1998	0.10017
50248	1998	0.08658
50249	1998	0.09292
50250	1998	0.13858
50251	1998	0.04820
50252	1998	0.04425
50253	1998	0.05392
50254	1998	0.14283
51137	1998	0.05717
51138	1998	0.06558
51139	1998	0.12008
51140	1998	0.17717
51141	1998	0.13017
51142	1998	0.11433
51143	1998	0.09933
51144	1998	0.08942
51145	1998	0.10433
51146	1998	0.07883
51147	1998	0.06533
51148	1998	0.16258
51149	1998	0.11158
51150	1998	0.10667
51151	1998	0.08158
51152	1998	0.06850
51153	1998	0.05250
51154	1998	0.04683
51155	1998	0.07675
51156	1998	0.11883
51157	1998	0.08642
51158	1998	0.10092
51159	1998	0.12025
51160	1998	0.33642
51161	1998	0.25933
51162	1998	0.32400
51163	1998	0.30283
51164	1998	0.29825
51165	1998	0.13158
51166	1998	0.13417
51167	1998	0.14383
51168	1998	0.06317
51169	1998	0.10292
51170	1998	0.12575
51171	1998	0.04308
51172	1998	0.05775
51173	1998	0.04992
51174	1998	0.06333
51175	1998	0.06883
51176	1998	0.10017
51177	1998	0.11508
51178	1998	0.10367
51179	1998	0.10525
51180	1998	0.12650
51181	1998	0.09708
51182	1998	0.06275
51183	1998	0.07250
51184	1998	0.07575
51185	1998	0.08592
51186	1998	0.07017
51187	1998	0.03100
51188	1998	0.04650
51189	1998	0.05783
51190	1998	0.06350
51191	1998	0.04733
51192	1998	0.04758
51193	1998	0.04667
51194	1998	0.05450
51195	1998	0.03700
51196	1998	0.05433
51197	1998	0.04658
51198	1998	0.04258
51199	1998	0.05183
51200	1998	0.04750
51201	1998	0.08650
51202	1998	0.08683
51203	1998	0.04958
51204	1998	0.04908
51205	1998	0.04133
51206	1998	0.04950
51207	1998	0.04292
51208	1998	0.03642
51209	1998	0.03783
51210	1998	0.03925
51211	1998	0.03783
51212	1998	0.05550
51213	1998	0.06042
51214	1998	0.04975
51215	1998	0.06025
51216	1998	0.04458
51217	1998	0.06942
51218	1998	0.03167
51219	1998	0.05908
51220	1998	0.07392
51221	1998	0.06800
51222	1998	0.07692
51223	1998	0.08417
51224	1998	0.07433
51225	1998	0.04908
51226	1998	0.06067
51227	1998	0.07142
51228	1998	0.06875
51229	1998	0.07433
51230	1998	0.08233
51231	1998	0.08117
51232	1998	0.06400
51233	1998	0.04775
51234	1998	0.04950
51235	1998	0.04317
51236	1998	0.09750
51237	1998	0.09267
51238	1998	0.08925
51239	1998	0.08800
51240	1998	0.09008
51241	1998	0.10533
51242	1998	0.08092
51243	1998	0.06833
51244	1998	0.06858
51245	1998	0.07025
51246	1998	0.07058
51247	1998	0.07392
51248	1998	0.07517
51249	1998	0.09575
51250	1998	0.10020
51251	1998	0.08728
51252	1998	0.08398
51253	1998	0.08767
51254	1998	0.08183
51255	1998	0.07342
52136	1998	0.14500
52137	1998	0.10942
52138	1998	0.11933
52139	1998	0.11867
52140	1998	0.15758
52141	1998	0.12842
52142	1998	0.09275
52143	1998	0.10883
52144	1998	0.12942
52145	1998	0.10358
52146	1998	0.07967
52147	1998	0.06875
52148	1998	0.07633
52149	1998	0.15383
52150	1998	0.11458
52151	1998	0.10792
52152	1998	0.06850
52153	1998	0.05192
52154	1998	0.04850
52155	1998	0.10817
52156	1998	0.08000
52157	1998	0.15842
52158	1998	0.20075
52159	1998	0.30783
52160	1998	0.23975
52161	1998	0.28217
52162	1998	0.26525
52163	1998	0.23358
52164	1998	0.16717
52165	1998	0.07125
52166	1998	0.06708
52167	1998	0.03808
52168	1998	0.06470
52169	1998	0.07353
52170	1998	0.03800
52171	1998	0.04050
52172	1998	0.05200
52173	1998	0.05783
52174	1998	0.05775
52175	1998	0.05208
52176	1998	0.07167
52177	1998	0.12192
52178	1998	0.10525
52179	1998	0.09783
52180	1998	0.11592
52181	1998	0.15350
52182	1998	0.10842
52183	1998	0.10400
52184	1998	0.10092
52185	1998	0.07500
52186	1998	0.07708
52187	1998	0.07800
52188	1998	0.05467
52189	1998	0.06367
52190	1998	0.05550
52191	1998	0.05242
52192	1998	0.06283
52193	1998	0.05792
52194	1998	0.05142
52195	1998	0.04850
52196	1998	0.05892
52197	1998	0.04275
52198	1998	0.04325
52199	1998	0.05642
52200	1998	0.04750
52201	1998	0.05708
52202	1998	0.04467
52203	1998	0.04167
52204	1998	0.04567
52205	1998	0.05475
52206	1998	0.06608
52207	1998	0.05433
52208	1998	0.04625
52209	1998	0.03467
52210	1998	0.04183
52211	1998	0.03775
52212	1998	0.05142
52213	1998	0.06475
52214	1998	0.04617
52215	1998	0.04325
52216	1998	0.04558
52217	1998	0.04800
52218	1998	0.04700
52219	1998	0.04567
52220	1998	0.06950
52221	1998	0.08383
52222	1998	0.06467
52223	1998	0.07642
52224	1998	0.07325
52225	1998	0.05667
52226	1998	0.05117
52227	1998	0.08750
52228	1998	0.08825
52229	1998	0.07275
52230	1998	0.08733
52231	1998	0.05892
52232	1998	0.05642
52233	1998	0.06283
52234	1998	0.06800
52235	1998	0.12708
52236	1998	0.07042
52237	1998	0.04767
52238	1998	0.07042
52239	1998	0.04058
52240	1998	0.08792
52241	1998	0.10008
52242	1998	0.07850
52243	1998	0.08542
52244	1998	0.08000
52245	1998	0.08058
52246	1998	0.07367
52247	1998	0.07592
52248	1998	0.07758
52249	1998	0.07642
52250	1998	0.09628
52251	1998	0.10703
52252	1998	0.09475
52253	1998	0.08200
52254	1998	0.09437
52255	1998	0.09200
53134	1998	0.23750
53135	1998	0.17392
53136	1998	0.10575
53137	1998	0.10958
53138	1998	0.14517
53139	1998	0.09417
53140	1998	0.16025
53141	1998	0.12133
53142	1998	0.14142
53143	1998	0.09858
53144	1998	0.11850
53145	1998	0.11275
53146	1998	0.10150
53147	1998	0.07933
53148	1998	0.13425
53149	1998	0.18167
53150	1998	0.18608
53151	1998	0.10425
53152	1998	0.07242
53153	1998	0.05308
53154	1998	0.05008
53155	1998	0.06583
53156	1998	0.18675
53157	1998	0.23600
53158	1998	0.23908
53159	1998	0.26925
53160	1998	0.25258
53161	1998	0.25975
53162	1998	0.21567
53163	1998	0.10550
53164	1998	0.05258
53165	1998	0.04333
53166	1998	0.04550
53167	1998	0.03767
53168	1998	0.03633
53169	1998	0.07262
53170	1998	0.03825
53171	1998	0.04058
53172	1998	0.04783
53173	1998	0.05467
53174	1998	0.05558
53175	1998	0.11475
53176	1998	0.09533
53177	1998	0.09333
53178	1998	0.05842
53179	1998	0.07983
53180	1998	0.10467
53181	1998	0.10842
53182	1998	0.10108
53183	1998	0.09842
53184	1998	0.07787
53185	1998	0.05233
53186	1998	0.08200
53187	1998	0.07192
53188	1998	0.06775
53189	1998	0.04933
53190	1998	0.05833
53191	1998	0.05692
53192	1998	0.04883
53193	1998	0.06183
53194	1998	0.04625
53195	1998	0.06275
53196	1998	0.06808
53197	1998	0.04758
53198	1998	0.03125
53199	1998	0.04125
53200	1998	0.05708
53201	1998	0.04300
53202	1998	0.05325
53203	1998	0.04533
53204	1998	0.09758
53205	1998	0.06033
53206	1998	0.06683
53207	1998	0.06592
53208	1998	0.06508
53209	1998	0.04550
53210	1998	0.05242
53211	1998	0.07500
53212	1998	0.08183
53213	1998	0.04183
53214	1998	0.03783
53215	1998	0.05350
53216	1998	0.09733
53217	1998	0.06208
53218	1998	0.04542
53219	1998	0.04242
53220	1998	0.07142
53221	1998	0.06842
53222	1998	0.07325
53223	1998	0.07025
53224	1998	0.08608
53225	1998	0.06758
[truncated: 39,738 more rows]
