# Supplementary material for: Trend Patterns of Vegetative Coverage and Their Underlying Causes in the Deserts of Northwest China over 1982 – 2008
Source: PLoS One. 2015 May 11;10(5):e0126044. doi: 10.1371/journal.pone.0126044 (PMC4427295; doi:10.1371/journal.pone.0126044)
Supplement: S1 Dataset — (ZIP) [file pone.0126044.s001.zip › S1_data/NDVI/NDVI_1999.txt]

21143	1999	0.06475
21144	1999	0.06100
21149	1999	0.09367
21150	1999	0.03942
21151	1999	0.04292
22143	1999	0.04292
22144	1999	0.06383
22145	1999	0.11183
22148	1999	0.04275
22149	1999	0.09733
22150	1999	0.05233
22151	1999	0.09150
22152	1999	0.05358
22153	1999	0.12667
22169	1999	0.12378
22170	1999	0.04745
22171	1999	0.08187
23142	1999	0.15448
23143	1999	0.17645
23144	1999	0.05233
23145	1999	0.09958
23146	1999	0.06358
23147	1999	0.04433
23148	1999	0.05092
23149	1999	0.03550
23150	1999	0.05442
23151	1999	0.04892
23152	1999	0.05225
23153	1999	0.05708
23154	1999	0.07917
23169	1999	0.11387
23170	1999	0.07958
23171	1999	0.06908
24142	1999	0.15450
24143	1999	0.19325
24144	1999	0.07142
24145	1999	0.04900
24146	1999	0.06125
24147	1999	0.07083
24148	1999	0.07608
24149	1999	0.03958
24150	1999	0.06058
24151	1999	0.06375
24152	1999	0.04917
24153	1999	0.04250
24154	1999	0.06500
24169	1999	0.15725
24170	1999	0.13753
24171	1999	0.06425
24172	1999	0.09895
25141	1999	0.18183
25142	1999	0.19567
25143	1999	0.12475
25144	1999	0.06650
25145	1999	0.04333
25146	1999	0.04458
25147	1999	0.08175
25148	1999	0.06625
25149	1999	0.11533
25150	1999	0.05458
25151	1999	0.06808
25152	1999	0.04967
25153	1999	0.04875
25169	1999	0.15375
25170	1999	0.12278
25171	1999	0.07775
25172	1999	0.10733
25173	1999	0.08232
26139	1999	0.17133
26140	1999	0.13408
26141	1999	0.11833
26142	1999	0.06095
26143	1999	0.09525
26144	1999	0.04892
26145	1999	0.03858
26146	1999	0.03450
26147	1999	0.03483
26148	1999	0.04875
26149	1999	0.05758
26150	1999	0.07758
26151	1999	0.09208
26152	1999	0.06708
26153	1999	0.05975
26170	1999	0.05670
26171	1999	0.11133
26172	1999	0.08075
26173	1999	0.12003
27138	1999	0.20012
27139	1999	0.11075
27140	1999	0.08400
27141	1999	0.09525
27142	1999	0.09283
27143	1999	0.07967
27144	1999	0.08108
27145	1999	0.08833
27146	1999	0.09383
27147	1999	0.04392
27148	1999	0.03358
27149	1999	0.06708
27150	1999	0.06908
27151	1999	0.08892
27152	1999	0.06317
27153	1999	0.07808
27154	1999	0.09242
27165	1999	0.07733
27166	1999	0.07908
27169	1999	0.12325
27170	1999	0.07375
27171	1999	0.11600
27172	1999	0.11058
27173	1999	0.12498
28137	1999	0.10033
28138	1999	0.14083
28139	1999	0.12850
28140	1999	0.09092
28141	1999	0.07942
28142	1999	0.09075
28143	1999	0.09575
28144	1999	0.09833
28145	1999	0.09017
28146	1999	0.05475
28147	1999	0.09778
28148	1999	0.05633
28149	1999	0.08100
28150	1999	0.10350
28151	1999	0.07900
28152	1999	0.08308
28153	1999	0.07592
28154	1999	0.07333
28159	1999	0.08617
28160	1999	0.10758
28161	1999	0.08317
28163	1999	0.08233
28164	1999	0.12117
28165	1999	0.11858
28166	1999	0.05150
28167	1999	0.07367
28168	1999	0.11500
28169	1999	0.04742
28170	1999	0.04417
28171	1999	0.05350
28172	1999	0.06875
28173	1999	0.05675
28174	1999	0.12067
29137	1999	0.09758
29138	1999	0.14433
29139	1999	0.11692
29140	1999	0.08150
29141	1999	0.08692
29142	1999	0.11658
29143	1999	0.09533
29144	1999	0.10183
29145	1999	0.09050
29146	1999	0.05775
29147	1999	0.10550
29148	1999	0.09467
29149	1999	0.03942
29150	1999	0.04067
29151	1999	0.06608
29152	1999	0.06950
29153	1999	0.08250
29154	1999	0.09175
29155	1999	0.10642
29157	1999	0.07742
29158	1999	0.10108
29159	1999	0.09233
29160	1999	0.07650
29161	1999	0.08225
29162	1999	0.07783
29163	1999	0.07958
29164	1999	0.05792
29165	1999	0.05892
29166	1999	0.05325
29167	1999	0.10333
29168	1999	0.09503
29169	1999	0.06933
29170	1999	0.06092
29171	1999	0.06075
29172	1999	0.08225
29173	1999	0.13083
29174	1999	0.16375
29175	1999	0.13367
29176	1999	0.07378
29177	1999	0.11187
30137	1999	0.21462
30138	1999	0.16433
30139	1999	0.09058
30140	1999	0.09300
30141	1999	0.11208
30142	1999	0.09400
30143	1999	0.09400
30144	1999	0.09625
30145	1999	0.07975
30146	1999	0.09808
30147	1999	0.06775
30148	1999	0.11258
30149	1999	0.10042
30150	1999	0.04017
30151	1999	0.05083
30152	1999	0.05892
30153	1999	0.07358
30154	1999	0.06875
30155	1999	0.10633
30156	1999	0.10667
30157	1999	0.08450
30158	1999	0.09842
30159	1999	0.07450
30160	1999	0.04483
30161	1999	0.07233
30162	1999	0.06608
30163	1999	0.09767
30164	1999	0.06417
30165	1999	0.07617
30166	1999	0.08167
30167	1999	0.06600
30168	1999	0.06725
30169	1999	0.08233
30170	1999	0.08545
30171	1999	0.07683
30172	1999	0.10508
30173	1999	0.07992
30174	1999	0.10425
30175	1999	0.10492
30176	1999	0.07275
30177	1999	0.07983
31137	1999	0.27083
31138	1999	0.11233
31139	1999	0.12000
31140	1999	0.10575
31141	1999	0.09608
31142	1999	0.09375
31143	1999	0.11725
31144	1999	0.09825
31145	1999	0.12233
31146	1999	0.12425
31147	1999	0.13092
31148	1999	0.10658
31149	1999	0.07117
31150	1999	0.09575
31151	1999	0.04367
31152	1999	0.03670
31153	1999	0.05625
31154	1999	0.07158
31155	1999	0.06133
31156	1999	0.07275
31157	1999	0.07442
31158	1999	0.09200
31159	1999	0.11942
31160	1999	0.10412
31161	1999	0.06392
31162	1999	0.07367
31163	1999	0.10067
31164	1999	0.07842
31165	1999	0.06233
31166	1999	0.05667
31167	1999	0.07067
31168	1999	0.08217
31169	1999	0.08475
31170	1999	0.07917
31171	1999	0.07433
31172	1999	0.07795
31173	1999	0.06667
31174	1999	0.07967
31175	1999	0.11742
31176	1999	0.03333
31177	1999	0.09828
31184	1999	0.07695
31185	1999	0.06895
31186	1999	0.07312
32137	1999	0.32725
32138	1999	0.10567
32139	1999	0.12517
32140	1999	0.12000
32141	1999	0.11125
32142	1999	0.08583
32143	1999	0.08700
32144	1999	0.10325
32145	1999	0.09642
32146	1999	0.11883
32147	1999	0.16808
32148	1999	0.13275
32149	1999	0.08517
32150	1999	0.05192
32151	1999	0.05833
32152	1999	0.10600
32153	1999	0.12325
32154	1999	0.03717
32155	1999	0.04308
32156	1999	0.04525
32157	1999	0.07200
32158	1999	0.09000
32159	1999	0.10100
32160	1999	0.04533
32161	1999	0.04892
32162	1999	0.08117
32163	1999	0.09408
32164	1999	0.06058
32165	1999	0.07875
32166	1999	0.08275
32167	1999	0.07742
32168	1999	0.09300
32169	1999	0.08367
32170	1999	0.10483
32171	1999	0.06292
32172	1999	0.08328
32173	1999	0.04408
32174	1999	0.04133
32175	1999	0.04000
32176	1999	0.05575
32177	1999	0.09542
32178	1999	0.09125
32179	1999	0.06517
32180	1999	0.06017
32182	1999	0.04192
32183	1999	0.10812
32184	1999	0.10212
32185	1999	0.08145
32186	1999	0.07687
32187	1999	0.07137
32188	1999	0.06987
33136	1999	0.30473
33137	1999	0.24653
33138	1999	0.21728
33139	1999	0.12825
33140	1999	0.10550
33141	1999	0.08975
33142	1999	0.10292
33143	1999	0.09383
33144	1999	0.10550
33145	1999	0.10100
33146	1999	0.09150
33147	1999	0.08292
33148	1999	0.14900
33149	1999	0.14692
33150	1999	0.13050
33151	1999	0.12242
33152	1999	0.05417
33153	1999	0.06725
33154	1999	0.11433
33155	1999	0.06167
33156	1999	0.09120
33157	1999	0.09087
33158	1999	0.03942
33159	1999	0.12642
33160	1999	0.06767
33161	1999	0.04500
33162	1999	0.10408
33163	1999	0.09000
33164	1999	0.05733
33165	1999	0.07450
33166	1999	0.06708
33167	1999	0.06575
33168	1999	0.10450
33169	1999	0.12000
33170	1999	0.11117
33171	1999	0.08133
33172	1999	0.04842
33173	1999	0.05242
33174	1999	0.07750
33175	1999	0.06725
33176	1999	0.06517
33177	1999	0.06008
33178	1999	0.05242
33179	1999	0.05450
33180	1999	0.06783
33181	1999	0.04742
33182	1999	0.05175
33183	1999	0.09642
33184	1999	0.09417
33185	1999	0.07453
33186	1999	0.06578
33187	1999	0.06675
33188	1999	0.07670
33189	1999	0.06373
34136	1999	0.21208
34137	1999	0.24570
34138	1999	0.22342
34139	1999	0.14708
34140	1999	0.10375
34141	1999	0.12950
34142	1999	0.12375
34143	1999	0.10417
34144	1999	0.08975
34145	1999	0.10150
34146	1999	0.09875
34147	1999	0.05683
34148	1999	0.09358
34149	1999	0.17000
34150	1999	0.11542
34151	1999	0.11850
34152	1999	0.11767
34153	1999	0.14083
34154	1999	0.08853
34155	1999	0.07708
34156	1999	0.04850
34157	1999	0.09570
34158	1999	0.07925
34159	1999	0.05500
34160	1999	0.06025
34161	1999	0.08442
34162	1999	0.11017
34163	1999	0.10067
34164	1999	0.07067
34165	1999	0.10758
34166	1999	0.08042
34167	1999	0.12450
34168	1999	0.06900
34169	1999	0.07308
34170	1999	0.10525
34171	1999	0.09642
34172	1999	0.06292
34173	1999	0.07033
34174	1999	0.08542
34175	1999	0.05025
34176	1999	0.05167
34177	1999	0.04417
34178	1999	0.05192
34179	1999	0.04833
34180	1999	0.05283
34181	1999	0.04033
34182	1999	0.09925
34183	1999	0.09842
34184	1999	0.04850
34185	1999	0.09767
34186	1999	0.03458
34187	1999	0.08292
34188	1999	0.07062
34189	1999	0.07037
35136	1999	0.10875
35137	1999	0.10850
35138	1999	0.13842
35139	1999	0.14867
35140	1999	0.04942
35141	1999	0.07975
35142	1999	0.15400
35143	1999	0.10067
35144	1999	0.09450
35145	1999	0.07775
35146	1999	0.07292
35147	1999	0.05008
35148	1999	0.04858
35149	1999	0.03933
35150	1999	0.05967
35151	1999	0.08467
35152	1999	0.10192
35153	1999	0.12325
35154	1999	0.12250
35155	1999	0.11758
35156	1999	0.08567
35157	1999	0.12862
35158	1999	0.11183
35159	1999	0.07675
35160	1999	0.09042
35161	1999	0.11733
35162	1999	0.08883
35163	1999	0.11575
35164	1999	0.13692
35165	1999	0.12592
35166	1999	0.11533
35167	1999	0.14383
35168	1999	0.08750
35169	1999	0.10667
35170	1999	0.06967
35171	1999	0.08242
35172	1999	0.07033
35173	1999	0.07217
35174	1999	0.05208
35175	1999	0.05925
35176	1999	0.07308
35177	1999	0.05750
35178	1999	0.04817
35179	1999	0.04833
35180	1999	0.05208
35181	1999	0.08967
35182	1999	0.08742
35183	1999	0.08300
35184	1999	0.03575
35185	1999	0.05167
35186	1999	0.04808
35187	1999	0.10892
35188	1999	0.07828
35189	1999	0.09195
35190	1999	0.09053
36134	1999	0.13200
36135	1999	0.18317
36136	1999	0.12783
36137	1999	0.13775
36138	1999	0.10158
36139	1999	0.13525
36140	1999	0.05708
36141	1999	0.11058
36142	1999	0.15883
36143	1999	0.15692
36144	1999	0.13767
36145	1999	0.08133
36146	1999	0.07925
36147	1999	0.08200
36148	1999	0.05875
36149	1999	0.05150
36150	1999	0.04792
36151	1999	0.04333
36152	1999	0.05442
36153	1999	0.08892
36154	1999	0.10250
36155	1999	0.16892
36156	1999	0.16883
36157	1999	0.09125
36158	1999	0.07975
36159	1999	0.06050
36160	1999	0.10217
36161	1999	0.14183
36162	1999	0.14542
36163	1999	0.09083
36164	1999	0.08317
36165	1999	0.14358
36166	1999	0.11433
36167	1999	0.13517
36168	1999	0.16208
36169	1999	0.14500
36170	1999	0.06108
36171	1999	0.11825
36172	1999	0.12192
36173	1999	0.07542
36174	1999	0.10167
36175	1999	0.08467
36176	1999	0.06400
36177	1999	0.08542
36178	1999	0.13725
36179	1999	0.09625
36180	1999	0.04525
36181	1999	0.04125
36182	1999	0.04725
36183	1999	0.03550
36184	1999	0.08825
36185	1999	0.05333
36186	1999	0.06417
36187	1999	0.10692
36188	1999	0.03600
36189	1999	0.08262
36190	1999	0.06695
36191	1999	0.06378
37134	1999	0.21675
37135	1999	0.12000
37136	1999	0.12683
37137	1999	0.13425
37138	1999	0.12425
37139	1999	0.12875
37140	1999	0.11925
37141	1999	0.12092
37142	1999	0.14167
37143	1999	0.14508
37144	1999	0.10908
37145	1999	0.12475
37146	1999	0.07625
37147	1999	0.07550
37148	1999	0.07192
37149	1999	0.12892
37150	1999	0.07442
37151	1999	0.08417
37152	1999	0.08008
37153	1999	0.08217
37154	1999	0.07275
37155	1999	0.08483
37156	1999	0.13375
37157	1999	0.13925
37158	1999	0.08442
37159	1999	0.10758
37160	1999	0.11225
37161	1999	0.15283
37162	1999	0.16375
37163	1999	0.10283
37164	1999	0.08358
37165	1999	0.14075
37166	1999	0.09433
37167	1999	0.12617
37168	1999	0.09958
37169	1999	0.12742
37170	1999	0.16158
37171	1999	0.10350
37172	1999	0.08092
37173	1999	0.09583
37174	1999	0.11892
37175	1999	0.09667
37176	1999	0.07992
37177	1999	0.08033
37178	1999	0.08333
37179	1999	0.07500
37180	1999	0.11883
37181	1999	0.03265
37182	1999	0.10300
37183	1999	0.04358
37184	1999	0.05375
37185	1999	0.11750
37186	1999	0.11642
37187	1999	0.04242
37188	1999	0.04842
37189	1999	0.04425
37190	1999	0.08517
37191	1999	0.07658
37192	1999	0.06812
38135	1999	0.11608
38136	1999	0.09817
38137	1999	0.13867
38138	1999	0.14075
38139	1999	0.14050
38140	1999	0.10808
38141	1999	0.10892
38142	1999	0.13433
38143	1999	0.18217
38144	1999	0.10767
38145	1999	0.09767
38146	1999	0.07500
38147	1999	0.07292
38148	1999	0.12392
38149	1999	0.16333
38150	1999	0.27983
38151	1999	0.10133
38152	1999	0.18583
38153	1999	0.13900
38154	1999	0.06425
38155	1999	0.05975
38156	1999	0.10017
38157	1999	0.12700
38158	1999	0.07150
38159	1999	0.11067
38160	1999	0.11592
38161	1999	0.11033
38162	1999	0.13558
38163	1999	0.14433
38164	1999	0.09083
38165	1999	0.15733
38166	1999	0.15450
38167	1999	0.08058
38168	1999	0.09275
38169	1999	0.07225
38170	1999	0.10533
38171	1999	0.10375
38172	1999	0.09850
38173	1999	0.11425
38174	1999	0.12125
38175	1999	0.10042
38176	1999	0.10892
38177	1999	0.07375
38178	1999	0.06092
38179	1999	0.04358
38180	1999	0.06167
38181	1999	0.08167
38182	1999	0.03083
38183	1999	0.03142
38184	1999	0.03775
38185	1999	0.02867
38186	1999	0.08692
38187	1999	0.03525
38188	1999	0.09017
38189	1999	0.05517
38190	1999	0.05367
38191	1999	0.11650
38192	1999	0.10708
38193	1999	0.07203
39136	1999	0.13825
39137	1999	0.15175
39138	1999	0.13900
39139	1999	0.12250
39140	1999	0.13158
39141	1999	0.17158
39142	1999	0.16983
39143	1999	0.12700
39144	1999	0.10592
39145	1999	0.09492
39146	1999	0.07542
39147	1999	0.08817
39148	1999	0.23983
39149	1999	0.09292
39150	1999	0.24033
39151	1999	0.16642
39152	1999	0.25033
39153	1999	0.11275
39154	1999	0.11217
39155	1999	0.08167
39156	1999	0.05575
39157	1999	0.14000
39158	1999	0.12975
39159	1999	0.07333
39160	1999	0.09900
39161	1999	0.12850
39162	1999	0.17725
39163	1999	0.15708
39164	1999	0.12917
39165	1999	0.07658
39166	1999	0.07067
39167	1999	0.13842
39168	1999	0.16150
39169	1999	0.13533
39170	1999	0.16408
39171	1999	0.15592
39172	1999	0.11667
39173	1999	0.18442
39174	1999	0.08533
39175	1999	0.12358
39176	1999	0.17883
39177	1999	0.21550
39178	1999	0.08475
39179	1999	0.03933
39180	1999	0.07433
39181	1999	0.04975
39182	1999	0.03450
39183	1999	0.03500
39184	1999	0.04492
39185	1999	0.06325
39186	1999	0.03817
39187	1999	0.09475
39188	1999	0.05217
39189	1999	0.05500
39190	1999	0.09750
39191	1999	0.03317
39192	1999	0.11433
39193	1999	0.05878
39194	1999	0.06662
40135	1999	0.11058
40136	1999	0.13000
40137	1999	0.11600
40138	1999	0.12417
40139	1999	0.11717
40140	1999	0.10758
40141	1999	0.12975
40142	1999	0.14492
40143	1999	0.11292
40144	1999	0.09792
40145	1999	0.09533
40146	1999	0.09825
40147	1999	0.10833
40148	1999	0.14367
40149	1999	0.25483
40150	1999	0.33142
40151	1999	0.32825
40152	1999	0.29408
40153	1999	0.11350
40154	1999	0.08517
40155	1999	0.09225
40156	1999	0.13042
40157	1999	0.10850
40158	1999	0.08150
40159	1999	0.07550
40160	1999	0.14483
40161	1999	0.13883
40162	1999	0.16483
40163	1999	0.09842
40164	1999	0.11217
40165	1999	0.08950
40166	1999	0.06967
40167	1999	0.10325
40168	1999	0.14167
40169	1999	0.17033
40170	1999	0.18225
40171	1999	0.22208
40172	1999	0.21858
40173	1999	0.24567
40174	1999	0.24958
40175	1999	0.12850
40176	1999	0.15117
40177	1999	0.24450
40178	1999	0.22217
40179	1999	0.14592
40180	1999	0.04258
40181	1999	0.04092
40182	1999	0.03708
40183	1999	0.07033
40184	1999	0.05833
40185	1999	0.03533
40186	1999	0.11617
40187	1999	0.10675
40188	1999	0.08908
40189	1999	0.04433
40190	1999	0.03467
40191	1999	0.04417
40192	1999	0.11325
40193	1999	0.11617
40194	1999	0.05895
41135	1999	0.15208
41136	1999	0.12667
41137	1999	0.11533
41138	1999	0.12808
41139	1999	0.10492
41140	1999	0.10808
41141	1999	0.14958
41142	1999	0.12408
41143	1999	0.10667
41144	1999	0.09633
41145	1999	0.07875
41146	1999	0.15342
41147	1999	0.27617
41148	1999	0.32242
41149	1999	0.35292
41150	1999	0.27983
41151	1999	0.26125
41152	1999	0.34000
41153	1999	0.21308
41154	1999	0.13275
41155	1999	0.24658
41156	1999	0.19458
41157	1999	0.10508
41158	1999	0.10900
41159	1999	0.08933
41160	1999	0.10625
41161	1999	0.10892
41162	1999	0.13600
41163	1999	0.15733
41164	1999	0.12267
41165	1999	0.10025
41166	1999	0.06975
41167	1999	0.07942
41168	1999	0.10467
41169	1999	0.08750
41170	1999	0.10575
41171	1999	0.16358
41172	1999	0.13700
41173	1999	0.21017
41174	1999	0.22392
41175	1999	0.12375
41176	1999	0.12025
41177	1999	0.19558
41178	1999	0.15500
41179	1999	0.13000
41180	1999	0.14133
41181	1999	0.06767
41182	1999	0.05008
41183	1999	0.03608
41184	1999	0.04292
41185	1999	0.04650
41186	1999	0.04225
41187	1999	0.07775
41188	1999	0.08078
41189	1999	0.04875
41190	1999	0.08658
41191	1999	0.10208
41192	1999	0.08117
41193	1999	0.10417
41194	1999	0.06303
41195	1999	0.06412
41230	1999	0.09967
41231	1999	0.06403
41232	1999	0.08325
41233	1999	0.06978
41234	1999	0.08817
41235	1999	0.07583
41242	1999	0.08908
41243	1999	0.10375
41244	1999	0.08633
42135	1999	0.13808
42136	1999	0.10608
42137	1999	0.11417
42138	1999	0.07033
42139	1999	0.06633
42140	1999	0.09292
42141	1999	0.14433
42142	1999	0.10400
42143	1999	0.08242
42144	1999	0.09967
42145	1999	0.09058
42146	1999	0.09525
42147	1999	0.13775
42148	1999	0.15717
42149	1999	0.32475
42150	1999	0.29292
42151	1999	0.25733
42152	1999	0.26800
42153	1999	0.23225
42154	1999	0.23475
42155	1999	0.27825
42156	1999	0.12392
42157	1999	0.21450
42158	1999	0.07608
42159	1999	0.06250
42160	1999	0.06942
42161	1999	0.07675
42162	1999	0.10367
42163	1999	0.08242
42164	1999	0.09442
42165	1999	0.10533
42166	1999	0.06800
42167	1999	0.06967
42168	1999	0.08408
42169	1999	0.08700
42170	1999	0.09183
42171	1999	0.12842
42172	1999	0.11825
42173	1999	0.12783
42174	1999	0.13700
42175	1999	0.12817
42176	1999	0.21175
42177	1999	0.13733
42178	1999	0.10942
42179	1999	0.11808
42180	1999	0.10158
42181	1999	0.08150
42182	1999	0.05858
42183	1999	0.04858
42184	1999	0.04392
42185	1999	0.05400
42186	1999	0.06150
42187	1999	0.05758
42188	1999	0.04808
42189	1999	0.05167
42190	1999	0.06225
42191	1999	0.04233
42192	1999	0.09800
42193	1999	0.04542
42194	1999	0.07858
42195	1999	0.05903
42229	1999	0.05650
42230	1999	0.10900
42231	1999	0.05508
42232	1999	0.07850
42233	1999	0.10083
42234	1999	0.07150
42235	1999	0.09733
42236	1999	0.09717
42237	1999	0.06567
42238	1999	0.09483
42239	1999	0.10883
42240	1999	0.06133
42241	1999	0.08417
42242	1999	0.09042
42243	1999	0.10550
42244	1999	0.09442
42245	1999	0.09350
42246	1999	0.09017
42247	1999	0.13075
42248	1999	0.16717
43135	1999	0.17125
43136	1999	0.15400
43137	1999	0.13167
43138	1999	0.14450
43139	1999	0.07433
43140	1999	0.12167
43141	1999	0.17450
43142	1999	0.13467
43143	1999	0.07517
43144	1999	0.06467
43145	1999	0.06133
43146	1999	0.12550
43147	1999	0.14942
43148	1999	0.22908
43149	1999	0.39017
43150	1999	0.34625
43151	1999	0.26158
43152	1999	0.24367
43153	1999	0.22683
43154	1999	0.17125
43155	1999	0.30767
43156	1999	0.06808
43157	1999	0.06650
43158	1999	0.16858
43159	1999	0.13908
43160	1999	0.06108
43161	1999	0.06642
43162	1999	0.07650
43163	1999	0.07825
43164	1999	0.07358
43165	1999	0.07117
43166	1999	0.05633
43167	1999	0.05508
43168	1999	0.13692
43169	1999	0.06950
43170	1999	0.06992
43171	1999	0.08917
43172	1999	0.09617
43173	1999	0.08508
43174	1999	0.09075
43175	1999	0.11700
43176	1999	0.18542
43177	1999	0.16283
43178	1999	0.13625
43179	1999	0.09208
43180	1999	0.08750
43181	1999	0.07175
43182	1999	0.08725
43183	1999	0.04592
43184	1999	0.05075
43185	1999	0.02683
43186	1999	0.10075
43187	1999	0.05967
43188	1999	0.05200
43189	1999	0.06642
43190	1999	0.04758
43191	1999	0.05108
43192	1999	0.11192
43193	1999	0.07653
43194	1999	0.07583
43195	1999	0.04283
43196	1999	0.03525
43229	1999	0.07667
43230	1999	0.06417
43231	1999	0.04883
43232	1999	0.07367
43233	1999	0.07375
43234	1999	0.08817
43235	1999	0.09350
43236	1999	0.06817
43237	1999	0.11050
43238	1999	0.08558
43239	1999	0.08742
43240	1999	0.07808
43241	1999	0.09667
43242	1999	0.09242
43243	1999	0.10358
43244	1999	0.11083
43245	1999	0.12092
43246	1999	0.10967
43247	1999	0.09983
43248	1999	0.23962
44137	1999	0.14587
44139	1999	0.14783
44140	1999	0.10300
44141	1999	0.13867
44142	1999	0.11275
44143	1999	0.07108
44144	1999	0.08475
44145	1999	0.07567
44146	1999	0.16258
44147	1999	0.24917
44148	1999	0.14475
44149	1999	0.28875
44150	1999	0.31325
44151	1999	0.29825
44152	1999	0.30417
44153	1999	0.19833
44154	1999	0.21742
44155	1999	0.14167
44156	1999	0.16508
44157	1999	0.06333
44158	1999	0.11350
44159	1999	0.18217
44160	1999	0.06967
44161	1999	0.05558
44162	1999	0.06100
44163	1999	0.06017
44164	1999	0.05675
44165	1999	0.04750
44166	1999	0.04625
44167	1999	0.09042
44168	1999	0.10350
44169	1999	0.07300
44170	1999	0.08967
44171	1999	0.06733
44172	1999	0.07725
44173	1999	0.06450
44174	1999	0.09258
44175	1999	0.09992
44176	1999	0.11542
44177	1999	0.14025
44178	1999	0.13792
44179	1999	0.10142
44180	1999	0.09583
44181	1999	0.09400
44182	1999	0.07392
44183	1999	0.06400
44184	1999	0.10087
44185	1999	0.04525
44186	1999	0.03892
44187	1999	0.06583
44188	1999	0.06667
44189	1999	0.08200
44190	1999	0.06958
44191	1999	0.06267
44192	1999	0.04417
44193	1999	0.04150
44194	1999	0.04158
44195	1999	0.04467
44196	1999	0.09642
44229	1999	0.05400
44230	1999	0.07242
44231	1999	0.04525
44232	1999	0.10467
44233	1999	0.05933
44234	1999	0.06458
44235	1999	0.09833
44236	1999	0.07950
44237	1999	0.11200
44238	1999	0.10450
44239	1999	0.09342
44240	1999	0.12283
44241	1999	0.10117
44242	1999	0.13450
44243	1999	0.09450
44244	1999	0.13658
44245	1999	0.12717
44246	1999	0.08025
44247	1999	0.09467
44248	1999	0.07658
44249	1999	0.20245
45139	1999	0.14675
45140	1999	0.11433
45141	1999	0.13767
45142	1999	0.07200
45143	1999	0.13817
45144	1999	0.10625
45145	1999	0.07283
45146	1999	0.14817
45147	1999	0.21758
45148	1999	0.06633
45149	1999	0.14017
45150	1999	0.28792
45151	1999	0.27942
45152	1999	0.30925
45153	1999	0.20225
45154	1999	0.22483
45155	1999	0.14542
45156	1999	0.06800
45157	1999	0.12128
45158	1999	0.04842
45159	1999	0.07142
45160	1999	0.06967
45161	1999	0.06483
45162	1999	0.07300
45163	1999	0.05625
45164	1999	0.05200
45165	1999	0.07858
45166	1999	0.06258
45167	1999	0.19700
45168	1999	0.04583
45169	1999	0.05317
45170	1999	0.06192
45171	1999	0.05442
45172	1999	0.06683
45173	1999	0.07575
45174	1999	0.08083
45175	1999	0.08775
45176	1999	0.10333
45177	1999	0.13775
45178	1999	0.20500
45179	1999	0.10367
45180	1999	0.10683
45181	1999	0.06592
45182	1999	0.06308
45183	1999	0.06020
45184	1999	0.09320
45185	1999	0.08650
45186	1999	0.08417
45187	1999	0.07517
45188	1999	0.02800
45189	1999	0.07192
45190	1999	0.06808
45191	1999	0.06117
45192	1999	0.04842
45193	1999	0.04983
45194	1999	0.04767
45195	1999	0.04242
45196	1999	0.08817
45229	1999	0.07867
45230	1999	0.06242
45231	1999	0.05383
45232	1999	0.05892
45233	1999	0.07017
45234	1999	0.07233
45235	1999	0.06892
45236	1999	0.07250
45237	1999	0.12100
45238	1999	0.10375
45239	1999	0.09425
45240	1999	0.12658
45241	1999	0.09775
45242	1999	0.11183
45243	1999	0.11417
45244	1999	0.10950
45245	1999	0.10067
45246	1999	0.10142
45247	1999	0.05620
45248	1999	0.22595
45249	1999	0.21462
46139	1999	0.13183
46140	1999	0.12633
46141	1999	0.16050
46142	1999	0.09533
46143	1999	0.08825
46144	1999	0.09517
46145	1999	0.08042
46146	1999	0.06300
46147	1999	0.09025
46148	1999	0.05625
46149	1999	0.17033
46150	1999	0.18183
46151	1999	0.32917
46152	1999	0.25833
46153	1999	0.24208
46154	1999	0.19108
46155	1999	0.15017
46156	1999	0.05983
46157	1999	0.04817
46158	1999	0.05283
46159	1999	0.04658
46160	1999	0.06533
46161	1999	0.08092
46162	1999	0.13775
46163	1999	0.11117
46164	1999	0.06075
46165	1999	0.15550
46166	1999	0.14192
46167	1999	0.10400
46168	1999	0.06292
46169	1999	0.05250
46170	1999	0.06592
46171	1999	0.05800
46172	1999	0.07375
46173	1999	0.05608
46174	1999	0.08708
46175	1999	0.08133
46176	1999	0.11733
46177	1999	0.12975
46178	1999	0.20625
46179	1999	0.10525
46180	1999	0.10158
46181	1999	0.07442
46182	1999	0.07892
46183	1999	0.08375
46184	1999	0.05183
46185	1999	0.03870
46186	1999	0.07808
46187	1999	0.08417
46188	1999	0.07025
46189	1999	0.05233
46190	1999	0.06442
46191	1999	0.06658
46192	1999	0.06775
46193	1999	0.04050
46194	1999	0.05525
46195	1999	0.04600
46196	1999	0.10075
46197	1999	0.08692
46198	1999	0.05983
46199	1999	0.06117
46200	1999	0.06325
46201	1999	0.06500
46202	1999	0.13492
46203	1999	0.11433
46205	1999	0.03775
46206	1999	0.09592
46207	1999	0.08750
46233	1999	0.05933
46234	1999	0.11117
46235	1999	0.07733
46236	1999	0.08425
46237	1999	0.07600
46238	1999	0.07275
46239	1999	0.11067
46240	1999	0.11033
46241	1999	0.07933
46242	1999	0.08925
46243	1999	0.10483
46244	1999	0.11458
46245	1999	0.09983
46246	1999	0.09733
46247	1999	0.10992
46248	1999	0.07233
46249	1999	0.20087
47139	1999	0.06833
47140	1999	0.07817
47141	1999	0.13467
47142	1999	0.10325
47143	1999	0.12000
47144	1999	0.10992
47145	1999	0.06917
47146	1999	0.08875
47147	1999	0.13875
47148	1999	0.08075
47149	1999	0.09250
47150	1999	0.32183
47151	1999	0.24825
47152	1999	0.19900
47153	1999	0.19283
47154	1999	0.19242
47155	1999	0.11583
47156	1999	0.06808
47157	1999	0.05658
47158	1999	0.04892
47159	1999	0.04617
47160	1999	0.05283
47161	1999	0.05558
47162	1999	0.13183
47163	1999	0.25742
47164	1999	0.26583
47165	1999	0.16442
47166	1999	0.19767
47167	1999	0.21617
47168	1999	0.19275
47169	1999	0.09908
47170	1999	0.12058
47171	1999	0.06983
47172	1999	0.05308
47173	1999	0.06600
47174	1999	0.16675
47175	1999	0.08317
47176	1999	0.07692
47177	1999	0.09550
47178	1999	0.17775
47179	1999	0.13225
47180	1999	0.12317
47181	1999	0.07658
47182	1999	0.03892
47183	1999	0.06908
47184	1999	0.03275
47185	1999	0.06645
47186	1999	0.05712
47187	1999	0.03542
47188	1999	0.07700
47189	1999	0.08650
47190	1999	0.07192
47191	1999	0.05292
47192	1999	0.06458
47193	1999	0.06825
47194	1999	0.06933
47195	1999	0.04633
47196	1999	0.03725
47197	1999	0.10208
47198	1999	0.05542
47199	1999	0.06767
47200	1999	0.06183
47201	1999	0.05933
47202	1999	0.04225
47203	1999	0.05717
47204	1999	0.03675
47205	1999	0.04550
47206	1999	0.04950
47207	1999	0.09333
47218	1999	0.06633
47219	1999	0.06933
47220	1999	0.07317
47232	1999	0.08775
47233	1999	0.08200
47234	1999	0.11867
47235	1999	0.12592
47236	1999	0.08408
47237	1999	0.10417
47238	1999	0.09208
47239	1999	0.07700
47240	1999	0.08550
47241	1999	0.08633
47242	1999	0.08833
47243	1999	0.09767
47244	1999	0.10017
47245	1999	0.11158
47246	1999	0.10033
47247	1999	0.11217
47248	1999	0.07667
47249	1999	0.03258
47250	1999	0.22987
48139	1999	0.11892
48140	1999	0.10833
48141	1999	0.15308
48142	1999	0.12517
48143	1999	0.09525
48144	1999	0.06875
48145	1999	0.06300
48146	1999	0.05758
48147	1999	0.12467
48148	1999	0.12758
48149	1999	0.21808
48150	1999	0.26850
48151	1999	0.21533
48152	1999	0.16958
48153	1999	0.20125
48154	1999	0.17683
48155	1999	0.12200
48156	1999	0.09633
48157	1999	0.05233
48158	1999	0.04883
48159	1999	0.05033
48160	1999	0.05267
48161	1999	0.12333
48162	1999	0.20333
48163	1999	0.27942
48164	1999	0.32733
48165	1999	0.24533
48166	1999	0.31850
48167	1999	0.28017
48168	1999	0.31233
48169	1999	0.33750
48170	1999	0.28608
48171	1999	0.10383
48172	1999	0.09408
48173	1999	0.13492
48174	1999	0.12750
48175	1999	0.04917
48176	1999	0.07342
48177	1999	0.09558
48178	1999	0.10992
48179	1999	0.15167
48180	1999	0.09450
48181	1999	0.08558
48182	1999	0.07833
48183	1999	0.10358
48184	1999	0.04117
48185	1999	0.07527
48186	1999	0.05942
48187	1999	0.06008
48188	1999	0.08192
48189	1999	0.08783
48190	1999	0.05875
48191	1999	0.05967
48192	1999	0.06842
48193	1999	0.06650
48194	1999	0.06733
48195	1999	0.06908
48196	1999	0.12117
48197	1999	0.06392
48198	1999	0.06558
48199	1999	0.06325
48200	1999	0.06058
48201	1999	0.05392
48202	1999	0.05300
48203	1999	0.12342
48204	1999	0.04333
48205	1999	0.04492
48206	1999	0.11142
48207	1999	0.09683
48208	1999	0.08650
48213	1999	0.05567
48214	1999	0.05758
48215	1999	0.05400
48216	1999	0.03058
48217	1999	0.09500
48218	1999	0.08200
48219	1999	0.06533
48220	1999	0.07475
48221	1999	0.08125
48222	1999	0.07800
48232	1999	0.06583
48233	1999	0.07717
48234	1999	0.13492
48235	1999	0.09908
48236	1999	0.11450
48237	1999	0.09725
48238	1999	0.07783
48239	1999	0.06242
48240	1999	0.07683
48241	1999	0.08158
48242	1999	0.06967
48243	1999	0.07492
48244	1999	0.08417
48245	1999	0.09483
48246	1999	0.11683
48247	1999	0.12258
48248	1999	0.07592
48249	1999	0.10550
48250	1999	0.07208
49139	1999	0.11692
49140	1999	0.11125
49141	1999	0.10375
49142	1999	0.08775
49143	1999	0.07525
49144	1999	0.06933
49145	1999	0.06417
49146	1999	0.05058
49147	1999	0.09325
49148	1999	0.11950
49149	1999	0.22083
49150	1999	0.21200
49151	1999	0.25933
49152	1999	0.10808
49153	1999	0.12733
49154	1999	0.13042
49155	1999	0.21650
49156	1999	0.12108
49157	1999	0.05817
49158	1999	0.06942
49159	1999	0.06858
49160	1999	0.15117
49161	1999	0.27117
49162	1999	0.33833
49163	1999	0.33200
49164	1999	0.33183
49165	1999	0.27667
49166	1999	0.23058
49167	1999	0.28708
49168	1999	0.31683
49169	1999	0.32192
49170	1999	0.25792
49171	1999	0.16008
49172	1999	0.07200
49173	1999	0.05575
49174	1999	0.04900
49175	1999	0.06300
49176	1999	0.06742
49177	1999	0.09317
49178	1999	0.09333
49179	1999	0.10683
49180	1999	0.11633
49181	1999	0.11325
49182	1999	0.07792
49183	1999	0.05017
49184	1999	0.05742
49185	1999	0.04408
49186	1999	0.06292
49187	1999	0.06208
49188	1999	0.04908
49189	1999	0.05133
49190	1999	0.04183
49191	1999	0.06267
49192	1999	0.06975
49193	1999	0.06475
49194	1999	0.06442
49195	1999	0.06217
49196	1999	0.04483
49197	1999	0.06583
49198	1999	0.06283
49199	1999	0.05758
49200	1999	0.05392
49201	1999	0.04150
49202	1999	0.11433
49203	1999	0.05983
49204	1999	0.11075
49205	1999	0.10433
49206	1999	0.04850
49207	1999	0.04683
49208	1999	0.09867
49209	1999	0.03850
49213	1999	0.06167
49214	1999	0.05200
49215	1999	0.05167
49216	1999	0.06583
49217	1999	0.04983
49218	1999	0.05333
49219	1999	0.12158
49220	1999	0.07375
49221	1999	0.08858
49222	1999	0.09700
49223	1999	0.08467
49224	1999	0.07492
49225	1999	0.07550
49226	1999	0.10450
49228	1999	0.08508
49229	1999	0.09517
49230	1999	0.09025
49231	1999	0.07025
49232	1999	0.07900
49233	1999	0.12658
49234	1999	0.11717
49235	1999	0.10825
49236	1999	0.11342
49237	1999	0.10142
49238	1999	0.09142
49239	1999	0.08067
49240	1999	0.09025
49241	1999	0.06967
49242	1999	0.07283
49243	1999	0.06092
49244	1999	0.06467
49245	1999	0.09067
49246	1999	0.11658
49247	1999	0.11300
49248	1999	0.10417
49249	1999	0.06317
49250	1999	0.05733
49251	1999	0.08800
50138	1999	0.06633
50139	1999	0.08267
50140	1999	0.15992
50141	1999	0.16267
50142	1999	0.09400
50143	1999	0.16417
50144	1999	0.10250
50145	1999	0.06950
50146	1999	0.06233
50147	1999	0.11675
50148	1999	0.13708
50149	1999	0.15242
50150	1999	0.23625
50151	1999	0.19325
50152	1999	0.06492
50153	1999	0.06075
50154	1999	0.11425
50155	1999	0.19892
50156	1999	0.18708
50157	1999	0.11892
50158	1999	0.09658
50159	1999	0.11950
50160	1999	0.26550
50161	1999	0.28608
50162	1999	0.33250
50163	1999	0.22592
50164	1999	0.24842
50165	1999	0.25975
50166	1999	0.20633
50167	1999	0.26850
50168	1999	0.16800
50169	1999	0.20792
50170	1999	0.21750
50171	1999	0.04508
50172	1999	0.04783
50173	1999	0.09742
50174	1999	0.04475
50175	1999	0.06433
50176	1999	0.07692
50177	1999	0.15242
50178	1999	0.12575
50179	1999	0.11633
50180	1999	0.10450
50181	1999	0.10342
50182	1999	0.08533
50183	1999	0.05067
50184	1999	0.06525
50185	1999	0.07708
50186	1999	0.05825
50187	1999	0.07517
50188	1999	0.05925
50189	1999	0.05725
50190	1999	0.08550
50191	1999	0.06492
50192	1999	0.06975
50193	1999	0.06108
50194	1999	0.05667
50195	1999	0.06417
50196	1999	0.06617
50197	1999	0.05942
50198	1999	0.05992
50199	1999	0.06717
50200	1999	0.03000
50201	1999	0.09517
50202	1999	0.04908
50203	1999	0.11292
50204	1999	0.05825
50205	1999	0.04975
50206	1999	0.04925
50207	1999	0.06450
50208	1999	0.05100
50209	1999	0.09758
50210	1999	0.10217
50213	1999	0.11325
50214	1999	0.06100
50215	1999	0.06308
50216	1999	0.05350
50217	1999	0.05442
50218	1999	0.05675
50219	1999	0.07275
50220	1999	0.06975
50221	1999	0.06550
50222	1999	0.09808
50223	1999	0.08775
50224	1999	0.08025
50225	1999	0.09558
50226	1999	0.08225
50227	1999	0.05967
50228	1999	0.06308
50229	1999	0.07575
50230	1999	0.07808
50231	1999	0.06750
50232	1999	0.05892
50233	1999	0.08742
50234	1999	0.07000
50235	1999	0.13442
50236	1999	0.12608
50237	1999	0.12567
50238	1999	0.09700
50239	1999	0.09283
50240	1999	0.09475
50241	1999	0.08208
50242	1999	0.08200
50243	1999	0.06458
50244	1999	0.06850
50245	1999	0.08133
50246	1999	0.08617
50247	1999	0.12992
50248	1999	0.11375
50249	1999	0.11875
50250	1999	0.14533
50251	1999	0.06908
50252	1999	0.07867
50253	1999	0.08992
50254	1999	0.18917
51137	1999	0.05517
51138	1999	0.07583
51139	1999	0.10408
51140	1999	0.19183
51141	1999	0.11042
51142	1999	0.08825
51143	1999	0.08883
51144	1999	0.09883
51145	1999	0.09100
51146	1999	0.08217
51147	1999	0.06142
51148	1999	0.16775
51149	1999	0.12308
51150	1999	0.08267
51151	1999	0.07092
51152	1999	0.06500
51153	1999	0.04917
51154	1999	0.04767
51155	1999	0.10025
51156	1999	0.11100
51157	1999	0.10142
51158	1999	0.10567
51159	1999	0.13017
51160	1999	0.33750
51161	1999	0.25500
51162	1999	0.28700
51163	1999	0.29192
51164	1999	0.28150
51165	1999	0.11925
51166	1999	0.10267
51167	1999	0.12383
51168	1999	0.07083
51169	1999	0.11958
51170	1999	0.12850
51171	1999	0.04258
51172	1999	0.05717
51173	1999	0.04392
51174	1999	0.05992
51175	1999	0.06608
51176	1999	0.11367
51177	1999	0.12875
51178	1999	0.10058
51179	1999	0.09025
51180	1999	0.11342
51181	1999	0.08483
51182	1999	0.06317
51183	1999	0.07775
51184	1999	0.07508
51185	1999	0.07508
51186	1999	0.06533
51187	1999	0.03475
51188	1999	0.05692
51189	1999	0.05992
51190	1999	0.06158
51191	1999	0.04733
51192	1999	0.05775
51193	1999	0.04817
51194	1999	0.05433
51195	1999	0.03967
51196	1999	0.05000
51197	1999	0.04933
51198	1999	0.04842
51199	1999	0.06492
51200	1999	0.06158
51201	1999	0.09017
51202	1999	0.09350
51203	1999	0.06658
51204	1999	0.06658
51205	1999	0.06533
51206	1999	0.06550
51207	1999	0.05942
51208	1999	0.05225
51209	1999	0.05050
51210	1999	0.05050
51211	1999	0.05000
51212	1999	0.06125
51213	1999	0.06775
51214	1999	0.07433
51215	1999	0.07583
51216	1999	0.05700
51217	1999	0.08117
51218	1999	0.03883
51219	1999	0.06833
51220	1999	0.07200
51221	1999	0.07408
51222	1999	0.08508
51223	1999	0.08542
51224	1999	0.07792
51225	1999	0.07083
51226	1999	0.08017
51227	1999	0.07300
51228	1999	0.06967
51229	1999	0.08408
51230	1999	0.09092
51231	1999	0.08900
51232	1999	0.07292
51233	1999	0.07417
51234	1999	0.05883
51235	1999	0.06100
51236	1999	0.13383
51237	1999	0.12458
51238	1999	0.11958
51239	1999	0.11383
51240	1999	0.10125
51241	1999	0.11633
51242	1999	0.09033
51243	1999	0.07917
51244	1999	0.07858
51245	1999	0.07542
51246	1999	0.08325
51247	1999	0.09075
51248	1999	0.09167
51249	1999	0.12708
51250	1999	0.12442
51251	1999	0.10917
51252	1999	0.09758
51253	1999	0.11933
51254	1999	0.10067
51255	1999	0.08267
52136	1999	0.14258
52137	1999	0.10542
52138	1999	0.12217
52139	1999	0.12633
52140	1999	0.16200
52141	1999	0.10950
52142	1999	0.06817
52143	1999	0.11050
52144	1999	0.13267
52145	1999	0.09333
52146	1999	0.07283
52147	1999	0.07067
52148	1999	0.07483
52149	1999	0.14825
52150	1999	0.10583
52151	1999	0.08317
52152	1999	0.05800
52153	1999	0.05100
52154	1999	0.05092
52155	1999	0.11700
52156	1999	0.08033
52157	1999	0.18233
52158	1999	0.23017
52159	1999	0.30658
52160	1999	0.21650
52161	1999	0.28025
52162	1999	0.26175
52163	1999	0.22558
52164	1999	0.15500
52165	1999	0.05758
52166	1999	0.05692
52167	1999	0.03867
52168	1999	0.05978
52169	1999	0.07270
52170	1999	0.04042
52171	1999	0.04267
52172	1999	0.05033
52173	1999	0.05650
52174	1999	0.05450
52175	1999	0.05483
52176	1999	0.07042
52177	1999	0.13650
52178	1999	0.09517
52179	1999	0.08875
52180	1999	0.10942
52181	1999	0.14317
52182	1999	0.09067
52183	1999	0.09983
52184	1999	0.10425
52185	1999	0.06133
52186	1999	0.08008
52187	1999	0.07917
52188	1999	0.05133
52189	1999	0.06717
52190	1999	0.05817
52191	1999	0.04850
52192	1999	0.06817
52193	1999	0.06058
52194	1999	0.05283
52195	1999	0.05683
52196	1999	0.05883
52197	1999	0.03617
52198	1999	0.04850
52199	1999	0.06042
52200	1999	0.05717
52201	1999	0.05567
52202	1999	0.05142
52203	1999	0.05558
52204	1999	0.05900
52205	1999	0.07017
52206	1999	0.07925
52207	1999	0.05992
52208	1999	0.05650
52209	1999	0.04192
52210	1999	0.05417
52211	1999	0.04908
52212	1999	0.05683
52213	1999	0.07433
52214	1999	0.05467
52215	1999	0.05150
52216	1999	0.06667
52217	1999	0.06167
52218	1999	0.06650
52219	1999	0.04958
52220	1999	0.07767
52221	1999	0.08625
52222	1999	0.07392
52223	1999	0.07950
52224	1999	0.07208
52225	1999	0.07467
52226	1999	0.07533
52227	1999	0.08775
52228	1999	0.09850
52229	1999	0.08325
52230	1999	0.09017
52231	1999	0.07475
52232	1999	0.07017
52233	1999	0.07283
52234	1999	0.08125
52235	1999	0.15192
52236	1999	0.06708
52237	1999	0.06600
52238	1999	0.09775
52239	1999	0.05750
52240	1999	0.10542
52241	1999	0.12283
52242	1999	0.09658
52243	1999	0.11267
52244	1999	0.09942
52245	1999	0.09583
52246	1999	0.08817
52247	1999	0.09333
52248	1999	0.09408
52249	1999	0.10250
52250	1999	0.11733
52251	1999	0.13717
52252	1999	0.12058
52253	1999	0.11367
52254	1999	0.11483
52255	1999	0.10692
53134	1999	0.23258
53135	1999	0.18075
53136	1999	0.11558
53137	1999	0.11050
53138	1999	0.15417
53139	1999	0.09992
53140	1999	0.15858
53141	1999	0.13208
53142	1999	0.13125
53143	1999	0.12283
53144	1999	0.13108
53145	1999	0.10975
53146	1999	0.09967
53147	1999	0.08342
53148	1999	0.12008
53149	1999	0.19258
53150	1999	0.17733
53151	1999	0.07742
53152	1999	0.05942
53153	1999	0.05500
53154	1999	0.05617
53155	1999	0.07642
53156	1999	0.18000
53157	1999	0.24142
53158	1999	0.22417
53159	1999	0.26275
53160	1999	0.23983
53161	1999	0.25450
53162	1999	0.17975
53163	1999	0.10950
53164	1999	0.04517
53165	1999	0.04650
53166	1999	0.04675
53167	1999	0.03758
53168	1999	0.03808
53169	1999	0.07870
53170	1999	0.04192
53171	1999	0.04533
53172	1999	0.05092
53173	1999	0.05550
53174	1999	0.05425
53175	1999	0.10858
53176	1999	0.10425
53177	1999	0.09517
53178	1999	0.06017
53179	1999	0.06983
53180	1999	0.08967
53181	1999	0.09008
53182	1999	0.09050
53183	1999	0.09075
53184	1999	0.07670
53185	1999	0.05175
53186	1999	0.08308
53187	1999	0.07008
53188	1999	0.06825
53189	1999	0.04433
53190	1999	0.05950
53191	1999	0.05892
53192	1999	0.04658
53193	1999	0.06225
53194	1999	0.04775
53195	1999	0.07508
53196	1999	0.06142
53197	1999	0.04683
53198	1999	0.03475
53199	1999	0.04500
53200	1999	0.06767
53201	1999	0.05492
53202	1999	0.06808
53203	1999	0.05700
53204	1999	0.11575
53205	1999	0.08125
53206	1999	0.07667
53207	1999	0.06642
53208	1999	0.06858
53209	1999	0.05058
53210	1999	0.04725
53211	1999	0.09683
53212	1999	0.10108
53213	1999	0.05408
53214	1999	0.04283
53215	1999	0.07167
53216	1999	0.12442
53217	1999	0.06708
53218	1999	0.05700
53219	1999	0.05208
53220	1999	0.07317
53221	1999	0.07425
53222	1999	0.09158
53223	1999	0.07725
53224	1999	0.08883
53225	1999	0.07608
[truncated: 39,738 more rows]
