# Supplementary material for: Trend Patterns of Vegetative Coverage and Their Underlying Causes in the Deserts of Northwest China over 1982 – 2008
Source: PLoS One. 2015 May 11;10(5):e0126044. doi: 10.1371/journal.pone.0126044 (PMC4427295; doi:10.1371/journal.pone.0126044)
Supplement: S1 Dataset — (ZIP) [file pone.0126044.s001.zip › S1_data/NDVI/NDVI_2000.txt]

21143	2000	0.08225
21144	2000	0.06817
21149	2000	0.11012
21150	2000	0.04633
21151	2000	0.04433
22143	2000	0.04983
22144	2000	0.06733
22145	2000	0.12553
22148	2000	0.05867
22149	2000	0.10200
22150	2000	0.05500
22151	2000	0.09783
22152	2000	0.05642
22153	2000	0.12667
22169	2000	0.13545
22170	2000	0.03912
22171	2000	0.08178
23142	2000	0.17012
23143	2000	0.21662
23144	2000	0.06400
23145	2000	0.10158
23146	2000	0.07083
23147	2000	0.05403
23148	2000	0.05350
23149	2000	0.03808
23150	2000	0.05867
23151	2000	0.05517
23152	2000	0.05117
23153	2000	0.06700
23154	2000	0.08833
23169	2000	0.13845
23170	2000	0.07325
23171	2000	0.07242
24142	2000	0.17845
24143	2000	0.22945
24144	2000	0.06775
24145	2000	0.06058
24146	2000	0.07200
24147	2000	0.08192
24148	2000	0.08450
24149	2000	0.05403
24150	2000	0.07192
24151	2000	0.07783
24152	2000	0.06350
24153	2000	0.05583
24154	2000	0.08583
24169	2000	0.18375
24170	2000	0.14153
24171	2000	0.07587
24172	2000	0.11817
25141	2000	0.16492
25142	2000	0.16337
25143	2000	0.18412
25144	2000	0.06942
25145	2000	0.05417
25146	2000	0.05125
25147	2000	0.08092
25148	2000	0.07025
25149	2000	0.13378
25150	2000	0.06058
25151	2000	0.07550
25152	2000	0.07450
25153	2000	0.05308
25169	2000	0.18367
25170	2000	0.13845
25171	2000	0.07417
25172	2000	0.09975
25173	2000	0.09645
26139	2000	0.18792
26140	2000	0.15183
26141	2000	0.12050
26142	2000	0.07820
26143	2000	0.12112
26144	2000	0.06962
26145	2000	0.04633
26146	2000	0.03917
26147	2000	0.04208
26148	2000	0.05592
26149	2000	0.07558
26150	2000	0.10283
26151	2000	0.10000
26152	2000	0.08550
26153	2000	0.07308
26170	2000	0.06408
26171	2000	0.10308
26172	2000	0.06850
26173	2000	0.14650
27138	2000	0.19867
27139	2000	0.12417
27140	2000	0.09733
27141	2000	0.09342
27142	2000	0.11642
27143	2000	0.09525
27144	2000	0.09453
27145	2000	0.08133
27146	2000	0.10433
27147	2000	0.04075
27148	2000	0.04467
27149	2000	0.07892
27150	2000	0.07442
27151	2000	0.11083
27152	2000	0.07817
27153	2000	0.08942
27154	2000	0.10783
27165	2000	0.07603
27166	2000	0.08403
27169	2000	0.12533
27170	2000	0.08295
27171	2000	0.12320
27172	2000	0.10217
27173	2000	0.14075
28137	2000	0.11620
28138	2000	0.11925
28139	2000	0.13258
28140	2000	0.08492
28141	2000	0.08400
28142	2000	0.09242
28143	2000	0.10533
28144	2000	0.10317
28145	2000	0.09333
28146	2000	0.05567
28147	2000	0.11720
28148	2000	0.06692
28149	2000	0.08875
28150	2000	0.11000
28151	2000	0.10617
28152	2000	0.09483
28153	2000	0.08708
28154	2000	0.10233
28159	2000	0.09792
28160	2000	0.11483
28161	2000	0.08867
28163	2000	0.08383
28164	2000	0.13720
28165	2000	0.12095
28166	2000	0.05120
28167	2000	0.08078
28168	2000	0.12037
28169	2000	0.05278
28170	2000	0.06720
28171	2000	0.06070
28172	2000	0.06092
28173	2000	0.05683
28174	2000	0.13325
29137	2000	0.09853
29138	2000	0.12150
29139	2000	0.11550
29140	2000	0.07000
29141	2000	0.09433
29142	2000	0.11042
29143	2000	0.10558
29144	2000	0.10067
29145	2000	0.08367
29146	2000	0.06883
29147	2000	0.11062
29148	2000	0.09300
29149	2000	0.04458
29150	2000	0.06592
29151	2000	0.06942
29152	2000	0.09242
29153	2000	0.08942
29154	2000	0.10937
29155	2000	0.11900
29157	2000	0.09545
29158	2000	0.12475
29159	2000	0.10042
29160	2000	0.07683
29161	2000	0.09117
29162	2000	0.07792
29163	2000	0.07400
29164	2000	0.06500
29165	2000	0.06145
29166	2000	0.05350
29167	2000	0.10045
29168	2000	0.11403
29169	2000	0.05295
29170	2000	0.07012
29171	2000	0.05617
29172	2000	0.07842
29173	2000	0.13058
29174	2000	0.17225
29175	2000	0.14058
29176	2000	0.05225
29177	2000	0.15228
30137	2000	0.21600
30138	2000	0.15233
30139	2000	0.09908
30140	2000	0.09283
30141	2000	0.10908
30142	2000	0.11825
30143	2000	0.09808
30144	2000	0.09358
30145	2000	0.07400
30146	2000	0.09600
30147	2000	0.06642
30148	2000	0.14450
30149	2000	0.10400
30150	2000	0.04775
30151	2000	0.06300
30152	2000	0.07042
30153	2000	0.08295
30154	2000	0.09308
30155	2000	0.09737
30156	2000	0.11937
30157	2000	0.10203
30158	2000	0.09767
30159	2000	0.08242
30160	2000	0.06325
30161	2000	0.07733
30162	2000	0.06600
30163	2000	0.11325
30164	2000	0.09058
30165	2000	0.07617
30166	2000	0.07942
30167	2000	0.07217
30168	2000	0.06717
30169	2000	0.07542
30170	2000	0.08350
30171	2000	0.08092
30172	2000	0.09492
30173	2000	0.08933
30174	2000	0.07917
30175	2000	0.10067
30176	2000	0.06958
30177	2000	0.08487
31137	2000	0.28475
31138	2000	0.11800
31139	2000	0.11958
31140	2000	0.08717
31141	2000	0.09042
31142	2000	0.09867
31143	2000	0.12525
31144	2000	0.11000
31145	2000	0.13017
31146	2000	0.12375
31147	2000	0.12525
31148	2000	0.08612
31149	2000	0.06390
31150	2000	0.13920
31151	2000	0.05845
31152	2000	0.04120
31153	2000	0.05862
31154	2000	0.07245
31155	2000	0.07037
31156	2000	0.08667
31157	2000	0.07758
31158	2000	0.10008
31159	2000	0.14208
31160	2000	0.14570
31161	2000	0.06992
31162	2000	0.07833
31163	2000	0.09817
31164	2000	0.07808
31165	2000	0.06042
31166	2000	0.05500
31167	2000	0.06942
31168	2000	0.07483
31169	2000	0.08200
31170	2000	0.07650
31171	2000	0.08108
31172	2000	0.08150
31173	2000	0.07317
31174	2000	0.07992
31175	2000	0.11908
31176	2000	0.03742
31177	2000	0.12508
31184	2000	0.07487
31185	2000	0.05995
31186	2000	0.07812
32137	2000	0.33687
32138	2000	0.12542
32139	2000	0.13967
32140	2000	0.11308
32141	2000	0.11567
32142	2000	0.07933
32143	2000	0.08125
32144	2000	0.10808
32145	2000	0.10167
32146	2000	0.12158
32147	2000	0.17017
32148	2000	0.12092
32149	2000	0.08725
32150	2000	0.04187
32151	2000	0.05145
32152	2000	0.11670
32153	2000	0.14025
32154	2000	0.05017
32155	2000	0.06442
32156	2000	0.04420
32157	2000	0.08192
32158	2000	0.07733
32159	2000	0.11908
32160	2000	0.05437
32161	2000	0.03412
32162	2000	0.07350
32163	2000	0.08025
32164	2000	0.07258
32165	2000	0.06292
32166	2000	0.07850
32167	2000	0.07233
32168	2000	0.09117
32169	2000	0.06833
32170	2000	0.09583
32171	2000	0.06142
32172	2000	0.07892
32173	2000	0.04850
32174	2000	0.03875
32175	2000	0.03625
32176	2000	0.03695
32177	2000	0.09933
32178	2000	0.09595
32179	2000	0.06908
32180	2000	0.05933
32182	2000	0.04067
32183	2000	0.09220
32184	2000	0.09803
32185	2000	0.07787
32186	2000	0.07795
32187	2000	0.06570
32188	2000	0.06428
33136	2000	0.28878
33137	2000	0.26233
33138	2000	0.24092
33139	2000	0.13375
33140	2000	0.10408
33141	2000	0.09825
33142	2000	0.09717
33143	2000	0.08983
33144	2000	0.11475
33145	2000	0.10658
33146	2000	0.09317
33147	2000	0.11708
33148	2000	0.15792
33149	2000	0.13367
33150	2000	0.13320
33151	2000	0.12908
33152	2000	0.06912
33153	2000	0.06503
33154	2000	0.13833
33155	2000	0.05825
33156	2000	0.09762
33157	2000	0.10048
33158	2000	0.05175
33159	2000	0.13983
33160	2000	0.06987
33161	2000	0.04020
33162	2000	0.09853
33163	2000	0.08828
33164	2000	0.05358
33165	2000	0.07758
33166	2000	0.08208
33167	2000	0.06725
33168	2000	0.08975
33169	2000	0.10608
33170	2000	0.10600
33171	2000	0.10108
33172	2000	0.05383
33173	2000	0.05283
33174	2000	0.07295
33175	2000	0.06450
33176	2000	0.06008
33177	2000	0.05642
33178	2000	0.05358
33179	2000	0.05858
33180	2000	0.06967
33181	2000	0.05358
33182	2000	0.05467
33183	2000	0.09675
33184	2000	0.09567
33185	2000	0.07903
33186	2000	0.06112
33187	2000	0.06483
33188	2000	0.07287
33189	2000	0.06390
34136	2000	0.19820
34137	2000	0.26078
34138	2000	0.22725
34139	2000	0.16383
34140	2000	0.11467
34141	2000	0.11600
34142	2000	0.11725
34143	2000	0.10620
34144	2000	0.08567
34145	2000	0.10192
34146	2000	0.09975
34147	2000	0.07742
34148	2000	0.08600
34149	2000	0.16350
34150	2000	0.11583
34151	2000	0.12275
34152	2000	0.11103
34153	2000	0.14453
34154	2000	0.09270
34155	2000	0.06875
34156	2000	0.05478
34157	2000	0.10532
34158	2000	0.09170
34159	2000	0.05137
34160	2000	0.05017
34161	2000	0.07375
34162	2000	0.09083
34163	2000	0.09933
34164	2000	0.06328
34165	2000	0.08642
34166	2000	0.07500
34167	2000	0.09908
34168	2000	0.05833
34169	2000	0.06925
34170	2000	0.08875
34171	2000	0.08758
34172	2000	0.06275
34173	2000	0.06342
34174	2000	0.06550
34175	2000	0.04133
34176	2000	0.04917
34177	2000	0.04208
34178	2000	0.05125
34179	2000	0.04792
34180	2000	0.05425
34181	2000	0.03867
34182	2000	0.11167
34183	2000	0.10642
34184	2000	0.04658
34185	2000	0.10642
34186	2000	0.03783
34187	2000	0.07700
34188	2000	0.06828
34189	2000	0.07287
35136	2000	0.13853
35137	2000	0.10428
35138	2000	0.14320
35139	2000	0.16120
35140	2000	0.07012
35141	2000	0.07742
35142	2000	0.13592
35143	2000	0.09783
35144	2000	0.09592
35145	2000	0.07825
35146	2000	0.07203
35147	2000	0.05567
35148	2000	0.05167
35149	2000	0.03758
35150	2000	0.05492
35151	2000	0.08692
35152	2000	0.10142
35153	2000	0.12450
35154	2000	0.13003
35155	2000	0.09917
35156	2000	0.07753
35157	2000	0.11362
35158	2000	0.08912
35159	2000	0.06837
35160	2000	0.08703
35161	2000	0.11617
35162	2000	0.08987
35163	2000	0.11250
35164	2000	0.12583
35165	2000	0.12233
35166	2000	0.09550
35167	2000	0.12367
35168	2000	0.09233
35169	2000	0.08970
35170	2000	0.06042
35171	2000	0.06625
35172	2000	0.06692
35173	2000	0.05608
35174	2000	0.05408
35175	2000	0.06425
35176	2000	0.07375
35177	2000	0.04950
35178	2000	0.08425
35179	2000	0.04558
35180	2000	0.04333
35181	2000	0.10200
35182	2000	0.09417
35183	2000	0.08425
35184	2000	0.03758
35185	2000	0.05208
35186	2000	0.04808
35187	2000	0.10542
35188	2000	0.07137
35189	2000	0.08637
35190	2000	0.08353
36134	2000	0.14237
36135	2000	0.21678
36136	2000	0.13412
36137	2000	0.15203
36138	2000	0.09717
36139	2000	0.12487
36140	2000	0.05508
36141	2000	0.10633
36142	2000	0.13725
36143	2000	0.15225
36144	2000	0.11933
36145	2000	0.09258
36146	2000	0.08242
36147	2000	0.08383
36148	2000	0.05467
36149	2000	0.06400
36150	2000	0.04783
36151	2000	0.04683
36152	2000	0.05542
36153	2000	0.09183
36154	2000	0.10545
36155	2000	0.12675
36156	2000	0.16483
36157	2000	0.06937
36158	2000	0.07692
36159	2000	0.05942
36160	2000	0.10150
36161	2000	0.11600
36162	2000	0.13758
36163	2000	0.09992
36164	2000	0.08533
36165	2000	0.12875
36166	2000	0.10117
36167	2000	0.10992
36168	2000	0.14375
36169	2000	0.14217
36170	2000	0.05770
36171	2000	0.11783
36172	2000	0.12100
36173	2000	0.05683
36174	2000	0.08875
36175	2000	0.07500
36176	2000	0.06292
36177	2000	0.08058
36178	2000	0.15633
36179	2000	0.10433
36180	2000	0.04533
36181	2000	0.03508
36182	2000	0.04275
36183	2000	0.04050
36184	2000	0.08887
36185	2000	0.05858
36186	2000	0.06608
36187	2000	0.12308
36188	2000	0.04067
36189	2000	0.08245
36190	2000	0.06995
36191	2000	0.06337
37134	2000	0.19408
37135	2000	0.12383
37136	2000	0.13700
37137	2000	0.12467
37138	2000	0.11683
37139	2000	0.11392
37140	2000	0.13358
37141	2000	0.12208
37142	2000	0.13750
37143	2000	0.13525
37144	2000	0.10067
37145	2000	0.12633
37146	2000	0.07542
37147	2000	0.07258
37148	2000	0.06842
37149	2000	0.12392
37150	2000	0.06858
37151	2000	0.07725
37152	2000	0.07025
37153	2000	0.08800
37154	2000	0.06975
37155	2000	0.08792
37156	2000	0.10528
37157	2000	0.12600
37158	2000	0.07083
37159	2000	0.11867
37160	2000	0.11058
37161	2000	0.15683
37162	2000	0.14233
37163	2000	0.10233
37164	2000	0.07958
37165	2000	0.12025
37166	2000	0.07908
37167	2000	0.10583
37168	2000	0.09342
37169	2000	0.11042
37170	2000	0.13833
37171	2000	0.09287
37172	2000	0.06283
37173	2000	0.07817
37174	2000	0.10142
37175	2000	0.08558
37176	2000	0.07133
37177	2000	0.07583
37178	2000	0.07508
37179	2000	0.07550
37180	2000	0.13637
37181	2000	0.03483
37182	2000	0.09592
37183	2000	0.05450
37184	2000	0.05025
37185	2000	0.11750
37186	2000	0.11720
37187	2000	0.04717
37188	2000	0.05217
37189	2000	0.04942
37190	2000	0.09367
37191	2000	0.09133
37192	2000	0.06220
38135	2000	0.13645
38136	2000	0.10492
38137	2000	0.13500
38138	2000	0.14617
38139	2000	0.13892
38140	2000	0.09267
38141	2000	0.10583
38142	2000	0.12842
38143	2000	0.16467
38144	2000	0.10225
38145	2000	0.08992
38146	2000	0.07325
38147	2000	0.06325
38148	2000	0.11400
38149	2000	0.15500
38150	2000	0.27183
38151	2000	0.11008
38152	2000	0.18767
38153	2000	0.10567
38154	2000	0.07075
38155	2000	0.05592
38156	2000	0.09367
38157	2000	0.13583
38158	2000	0.07567
38159	2000	0.11645
38160	2000	0.10620
38161	2000	0.10375
38162	2000	0.12808
38163	2000	0.13292
38164	2000	0.07708
38165	2000	0.14308
38166	2000	0.12483
38167	2000	0.08483
38168	2000	0.08533
38169	2000	0.06600
38170	2000	0.09450
38171	2000	0.08392
38172	2000	0.09733
38173	2000	0.09550
38174	2000	0.09250
38175	2000	0.08958
38176	2000	0.08908
38177	2000	0.06308
38178	2000	0.05442
38179	2000	0.04808
38180	2000	0.05808
38181	2000	0.07467
38182	2000	0.03633
38183	2000	0.04025
38184	2000	0.03558
38185	2000	0.03267
38186	2000	0.09517
38187	2000	0.03808
38188	2000	0.09983
38189	2000	0.06350
38190	2000	0.05817
38191	2000	0.12537
38192	2000	0.10233
38193	2000	0.07395
39136	2000	0.15033
39137	2000	0.14825
39138	2000	0.13867
39139	2000	0.12100
39140	2000	0.13967
39141	2000	0.16817
39142	2000	0.16692
39143	2000	0.13692
39144	2000	0.10900
39145	2000	0.09600
39146	2000	0.07675
39147	2000	0.08758
39148	2000	0.24017
39149	2000	0.07992
39150	2000	0.21917
39151	2000	0.17358
39152	2000	0.23067
39153	2000	0.14275
39154	2000	0.10800
39155	2000	0.07508
39156	2000	0.08317
39157	2000	0.10750
39158	2000	0.12242
39159	2000	0.06800
39160	2000	0.08645
39161	2000	0.12533
39162	2000	0.16925
39163	2000	0.13333
39164	2000	0.11925
39165	2000	0.07775
39166	2000	0.07517
39167	2000	0.12167
39168	2000	0.14442
39169	2000	0.11217
39170	2000	0.13033
39171	2000	0.12600
39172	2000	0.10808
39173	2000	0.13567
39174	2000	0.04608
39175	2000	0.11150
39176	2000	0.15503
39177	2000	0.18887
39178	2000	0.07070
39179	2000	0.04183
39180	2000	0.06433
39181	2000	0.05150
39182	2000	0.02937
39183	2000	0.03342
39184	2000	0.04658
39185	2000	0.06050
39186	2000	0.04900
39187	2000	0.09525
39188	2000	0.05217
39189	2000	0.05717
39190	2000	0.11942
39191	2000	0.03928
39192	2000	0.11242
39193	2000	0.05645
39194	2000	0.06512
40135	2000	0.10678
40136	2000	0.13792
40137	2000	0.12342
40138	2000	0.12567
40139	2000	0.12808
40140	2000	0.09792
40141	2000	0.13083
40142	2000	0.14217
40143	2000	0.11375
40144	2000	0.09808
40145	2000	0.09908
40146	2000	0.08850
40147	2000	0.09425
40148	2000	0.14158
40149	2000	0.22467
40150	2000	0.33083
40151	2000	0.34367
40152	2000	0.29175
40153	2000	0.12308
40154	2000	0.08017
40155	2000	0.09175
40156	2000	0.11375
40157	2000	0.11400
40158	2000	0.07642
40159	2000	0.07392
40160	2000	0.12608
40161	2000	0.11508
40162	2000	0.13675
40163	2000	0.09992
40164	2000	0.08917
40165	2000	0.08017
40166	2000	0.06758
40167	2000	0.09742
40168	2000	0.10933
40169	2000	0.13450
40170	2000	0.15450
40171	2000	0.19475
40172	2000	0.16808
40173	2000	0.20400
40174	2000	0.22550
40175	2000	0.11708
40176	2000	0.11833
40177	2000	0.22800
40178	2000	0.19517
40179	2000	0.13033
40180	2000	0.06192
40181	2000	0.04470
40182	2000	0.04287
40183	2000	0.08078
40184	2000	0.05917
40185	2000	0.04325
40186	2000	0.10383
40187	2000	0.10550
40188	2000	0.09203
40189	2000	0.05367
40190	2000	0.04128
40191	2000	0.04475
40192	2000	0.10895
40193	2000	0.11442
40194	2000	0.05787
41135	2000	0.16117
41136	2000	0.12942
41137	2000	0.12683
41138	2000	0.13300
41139	2000	0.10817
41140	2000	0.11117
41141	2000	0.14158
41142	2000	0.12075
41143	2000	0.11300
41144	2000	0.09625
41145	2000	0.08400
41146	2000	0.13850
41147	2000	0.26808
41148	2000	0.33608
41149	2000	0.34517
41150	2000	0.28675
41151	2000	0.28050
41152	2000	0.34167
41153	2000	0.21125
41154	2000	0.12683
41155	2000	0.25850
41156	2000	0.21033
41157	2000	0.08300
41158	2000	0.10433
41159	2000	0.08800
41160	2000	0.08733
41161	2000	0.09400
41162	2000	0.11233
41163	2000	0.13125
41164	2000	0.11850
41165	2000	0.09442
41166	2000	0.06942
41167	2000	0.08092
41168	2000	0.09142
41169	2000	0.08208
41170	2000	0.08767
41171	2000	0.14150
41172	2000	0.12400
41173	2000	0.16550
41174	2000	0.18092
41175	2000	0.09558
41176	2000	0.07867
41177	2000	0.18425
41178	2000	0.10845
41179	2000	0.12442
41180	2000	0.13642
41181	2000	0.07983
41182	2000	0.05345
41183	2000	0.03778
41184	2000	0.04258
41185	2000	0.04775
41186	2000	0.04958
41187	2000	0.08975
41188	2000	0.09225
41189	2000	0.06333
41190	2000	0.09592
41191	2000	0.09725
41192	2000	0.09108
41193	2000	0.11033
41194	2000	0.06728
41195	2000	0.06778
41230	2000	0.09525
41231	2000	0.06450
41232	2000	0.07342
41233	2000	0.07692
41234	2000	0.08350
41235	2000	0.05550
41242	2000	0.07792
41243	2000	0.09042
41244	2000	0.07633
42135	2000	0.14608
42136	2000	0.11253
42137	2000	0.11508
42138	2000	0.08875
42139	2000	0.06717
42140	2000	0.08700
42141	2000	0.13825
42142	2000	0.11017
42143	2000	0.08650
42144	2000	0.09642
42145	2000	0.08758
42146	2000	0.08550
42147	2000	0.11103
42148	2000	0.18883
42149	2000	0.32803
42150	2000	0.31067
42151	2000	0.26975
42152	2000	0.27558
42153	2000	0.25500
42154	2000	0.23867
42155	2000	0.28600
42156	2000	0.13008
42157	2000	0.22633
42158	2000	0.08492
42159	2000	0.06258
42160	2000	0.06650
42161	2000	0.06933
42162	2000	0.09258
42163	2000	0.07417
42164	2000	0.08842
42165	2000	0.09650
42166	2000	0.06833
42167	2000	0.06400
42168	2000	0.07125
42169	2000	0.09400
42170	2000	0.08025
42171	2000	0.11283
42172	2000	0.09742
42173	2000	0.10350
42174	2000	0.11150
42175	2000	0.13750
42176	2000	0.18217
42177	2000	0.11417
42178	2000	0.08383
42179	2000	0.09350
42180	2000	0.09475
42181	2000	0.07267
42182	2000	0.05308
42183	2000	0.05033
42184	2000	0.04575
42185	2000	0.05017
42186	2000	0.06950
42187	2000	0.06275
42188	2000	0.06308
42189	2000	0.06358
42190	2000	0.07017
42191	2000	0.04883
42192	2000	0.10292
42193	2000	0.04345
42194	2000	0.08328
42195	2000	0.05703
42229	2000	0.06517
42230	2000	0.12117
42231	2000	0.05850
42232	2000	0.07175
42233	2000	0.09275
42234	2000	0.07375
42235	2000	0.09133
42236	2000	0.10042
42237	2000	0.07908
42238	2000	0.08908
42239	2000	0.08392
42240	2000	0.06917
42241	2000	0.08975
42242	2000	0.07575
42243	2000	0.10742
42244	2000	0.08650
42245	2000	0.08458
42246	2000	0.08520
42247	2000	0.11017
42248	2000	0.13717
43135	2000	0.16503
43136	2000	0.15403
43137	2000	0.13058
43138	2000	0.14328
43139	2000	0.07992
43140	2000	0.12042
43141	2000	0.17933
43142	2000	0.13587
43143	2000	0.07600
43144	2000	0.06350
43145	2000	0.06417
43146	2000	0.10367
43147	2000	0.13608
43148	2000	0.21342
43149	2000	0.39208
43150	2000	0.33717
43151	2000	0.27858
43152	2000	0.25025
43153	2000	0.23867
43154	2000	0.19100
43155	2000	0.31458
43156	2000	0.11308
43157	2000	0.08967
43158	2000	0.16967
43159	2000	0.13417
43160	2000	0.06983
43161	2000	0.06283
43162	2000	0.07408
43163	2000	0.07350
43164	2000	0.07167
43165	2000	0.06917
43166	2000	0.05650
43167	2000	0.05458
43168	2000	0.14842
43169	2000	0.07775
43170	2000	0.06700
43171	2000	0.08942
43172	2000	0.08500
43173	2000	0.07967
43174	2000	0.07667
43175	2000	0.10742
43176	2000	0.14775
43177	2000	0.13017
43178	2000	0.10600
43179	2000	0.07117
43180	2000	0.08342
43181	2000	0.05608
43182	2000	0.07983
43183	2000	0.04342
43184	2000	0.05192
43185	2000	0.03525
43186	2000	0.10758
43187	2000	0.06842
43188	2000	0.05758
43189	2000	0.06742
43190	2000	0.04592
43191	2000	0.05758
43192	2000	0.10833
43193	2000	0.07703
43194	2000	0.07670
43195	2000	0.03367
43196	2000	0.05058
43229	2000	0.08367
43230	2000	0.07617
43231	2000	0.05975
43232	2000	0.07683
43233	2000	0.07225
43234	2000	0.08700
43235	2000	0.08892
43236	2000	0.08800
43237	2000	0.13308
43238	2000	0.08200
43239	2000	0.08258
43240	2000	0.08183
43241	2000	0.08792
43242	2000	0.09083
43243	2000	0.10758
43244	2000	0.10517
43245	2000	0.10342
43246	2000	0.11992
43247	2000	0.09508
43248	2000	0.24095
44137	2000	0.13478
44139	2000	0.13753
44140	2000	0.10658
44141	2000	0.14742
44142	2000	0.11050
44143	2000	0.06542
44144	2000	0.08342
44145	2000	0.06142
44146	2000	0.15892
44147	2000	0.26650
44148	2000	0.14467
44149	2000	0.32758
44150	2000	0.31950
44151	2000	0.31533
44152	2000	0.31075
44153	2000	0.20092
44154	2000	0.21792
44155	2000	0.14117
44156	2000	0.17233
44157	2000	0.06458
44158	2000	0.10758
44159	2000	0.16075
44160	2000	0.08758
44161	2000	0.05708
44162	2000	0.06133
44163	2000	0.05942
44164	2000	0.05875
44165	2000	0.05167
44166	2000	0.03875
44167	2000	0.04065
44168	2000	0.12458
44169	2000	0.06933
44170	2000	0.08367
44171	2000	0.06592
44172	2000	0.07042
44173	2000	0.06000
44174	2000	0.08517
44175	2000	0.09225
44176	2000	0.09458
44177	2000	0.11333
44178	2000	0.10925
44179	2000	0.07833
44180	2000	0.08117
44181	2000	0.08542
44182	2000	0.05642
44183	2000	0.06787
44184	2000	0.09967
44185	2000	0.04750
44186	2000	0.04178
44187	2000	0.06717
44188	2000	0.07350
44189	2000	0.08675
44190	2000	0.06900
44191	2000	0.06742
44192	2000	0.04683
44193	2000	0.04425
44194	2000	0.04358
44195	2000	0.05333
44196	2000	0.10933
44229	2000	0.07125
44230	2000	0.09892
44231	2000	0.06433
44232	2000	0.10575
44233	2000	0.07483
44234	2000	0.07450
44235	2000	0.10150
44236	2000	0.08700
44237	2000	0.12042
44238	2000	0.10800
44239	2000	0.09117
44240	2000	0.10908
44241	2000	0.09075
44242	2000	0.12092
44243	2000	0.09825
44244	2000	0.13042
44245	2000	0.13358
44246	2000	0.08983
44247	2000	0.08467
44248	2000	0.07192
44249	2000	0.23078
45139	2000	0.14370
45140	2000	0.12408
45141	2000	0.13033
45142	2000	0.08275
45143	2000	0.12108
45144	2000	0.12525
45145	2000	0.07450
45146	2000	0.14317
45147	2000	0.22525
45148	2000	0.07633
45149	2000	0.13567
45150	2000	0.28942
45151	2000	0.29308
45152	2000	0.29767
45153	2000	0.20375
45154	2000	0.23050
45155	2000	0.13192
45156	2000	0.08333
45157	2000	0.12320
45158	2000	0.04850
45159	2000	0.07375
45160	2000	0.07325
45161	2000	0.05992
45162	2000	0.07233
45163	2000	0.05967
45164	2000	0.05583
45165	2000	0.05792
45166	2000	0.05875
45167	2000	0.20125
45168	2000	0.06433
45169	2000	0.05475
45170	2000	0.05858
45171	2000	0.05625
45172	2000	0.06033
45173	2000	0.07750
45174	2000	0.07575
45175	2000	0.08225
45176	2000	0.09283
45177	2000	0.13492
45178	2000	0.18592
45179	2000	0.08842
45180	2000	0.09400
45181	2000	0.05192
45182	2000	0.05450
45183	2000	0.06178
45184	2000	0.10070
45185	2000	0.09820
45186	2000	0.09008
45187	2000	0.07517
45188	2000	0.02650
45189	2000	0.07217
45190	2000	0.07158
45191	2000	0.06408
45192	2000	0.05225
45193	2000	0.05658
45194	2000	0.05000
45195	2000	0.05008
45196	2000	0.09358
45229	2000	0.09242
45230	2000	0.07333
45231	2000	0.06650
45232	2000	0.07400
45233	2000	0.08058
45234	2000	0.09033
45235	2000	0.07467
45236	2000	0.08142
45237	2000	0.12758
45238	2000	0.11750
45239	2000	0.08733
45240	2000	0.11292
45241	2000	0.09700
45242	2000	0.10950
45243	2000	0.12917
45244	2000	0.11292
45245	2000	0.10675
45246	2000	0.11108
45247	2000	0.06025
45248	2000	0.22970
45249	2000	0.22253
46139	2000	0.14895
46140	2000	0.15992
46141	2000	0.14942
46142	2000	0.09483
46143	2000	0.07850
46144	2000	0.09075
46145	2000	0.07658
46146	2000	0.05733
46147	2000	0.10833
46148	2000	0.06150
46149	2000	0.13675
46150	2000	0.17292
46151	2000	0.28692
46152	2000	0.27542
46153	2000	0.23708
46154	2000	0.18683
46155	2000	0.14042
46156	2000	0.05900
46157	2000	0.05125
46158	2000	0.05217
46159	2000	0.04350
46160	2000	0.06733
46161	2000	0.06908
46162	2000	0.16658
46163	2000	0.10325
46164	2000	0.05300
46165	2000	0.15250
46166	2000	0.12025
46167	2000	0.11325
46168	2000	0.05742
46169	2000	0.05358
46170	2000	0.06833
46171	2000	0.05475
46172	2000	0.07742
46173	2000	0.05650
46174	2000	0.06492
46175	2000	0.06825
46176	2000	0.10875
46177	2000	0.11350
46178	2000	0.15733
46179	2000	0.08458
46180	2000	0.07258
46181	2000	0.06092
46182	2000	0.05783
46183	2000	0.06408
46184	2000	0.05575
46185	2000	0.02948
46186	2000	0.08433
46187	2000	0.08662
46188	2000	0.07400
46189	2000	0.05283
46190	2000	0.06625
46191	2000	0.07400
46192	2000	0.07117
46193	2000	0.04133
46194	2000	0.05625
46195	2000	0.04800
46196	2000	0.11803
46197	2000	0.09917
46198	2000	0.07533
46199	2000	0.07492
46200	2000	0.07817
46201	2000	0.07267
46202	2000	0.13483
46203	2000	0.11642
46205	2000	0.04600
46206	2000	0.10067
46207	2000	0.09858
46233	2000	0.08250
46234	2000	0.12525
46235	2000	0.08783
46236	2000	0.09733
46237	2000	0.09533
46238	2000	0.08267
46239	2000	0.10567
46240	2000	0.11050
46241	2000	0.08875
46242	2000	0.08900
46243	2000	0.10875
46244	2000	0.11892
46245	2000	0.10283
46246	2000	0.10983
46247	2000	0.11792
46248	2000	0.07808
46249	2000	0.21212
47139	2000	0.07603
47140	2000	0.08508
47141	2000	0.13908
47142	2000	0.09150
47143	2000	0.12042
47144	2000	0.11175
47145	2000	0.06925
47146	2000	0.09492
47147	2000	0.12692
47148	2000	0.07958
47149	2000	0.08792
47150	2000	0.31933
47151	2000	0.23833
47152	2000	0.20783
47153	2000	0.18975
47154	2000	0.20392
47155	2000	0.11392
47156	2000	0.08492
47157	2000	0.05817
47158	2000	0.04900
47159	2000	0.04700
47160	2000	0.05700
47161	2000	0.05517
47162	2000	0.13008
47163	2000	0.26342
47164	2000	0.28525
47165	2000	0.16633
47166	2000	0.18217
47167	2000	0.22308
47168	2000	0.16842
47169	2000	0.10200
47170	2000	0.12867
47171	2000	0.07867
47172	2000	0.05308
47173	2000	0.05917
47174	2000	0.15575
47175	2000	0.09725
47176	2000	0.07908
47177	2000	0.09858
47178	2000	0.14250
47179	2000	0.11967
47180	2000	0.09942
47181	2000	0.06500
47182	2000	0.03500
47183	2000	0.05028
47184	2000	0.03558
47185	2000	0.06462
47186	2000	0.04537
47187	2000	0.03053
47188	2000	0.08258
47189	2000	0.09692
47190	2000	0.07058
47191	2000	0.06117
47192	2000	0.06483
47193	2000	0.06792
47194	2000	0.06242
47195	2000	0.05083
47196	2000	0.04083
47197	2000	0.10783
47198	2000	0.06783
47199	2000	0.08158
47200	2000	0.06875
47201	2000	0.06883
47202	2000	0.04850
47203	2000	0.07225
47204	2000	0.04387
47205	2000	0.05158
47206	2000	0.05608
47207	2000	0.09850
47218	2000	0.07008
47219	2000	0.07875
47220	2000	0.08417
47232	2000	0.10333
47233	2000	0.09150
47234	2000	0.11392
47235	2000	0.13050
47236	2000	0.10050
47237	2000	0.11108
47238	2000	0.10342
47239	2000	0.07967
47240	2000	0.09225
47241	2000	0.09108
47242	2000	0.08658
47243	2000	0.10500
47244	2000	0.09858
47245	2000	0.11850
47246	2000	0.11317
47247	2000	0.12675
47248	2000	0.09025
47249	2000	0.05000
47250	2000	0.23537
48139	2000	0.13842
48140	2000	0.10392
48141	2000	0.15092
48142	2000	0.11942
48143	2000	0.08875
48144	2000	0.07183
48145	2000	0.06283
48146	2000	0.05842
48147	2000	0.13508
48148	2000	0.11800
48149	2000	0.21542
48150	2000	0.27450
48151	2000	0.20450
48152	2000	0.15325
48153	2000	0.18883
48154	2000	0.17083
48155	2000	0.11708
48156	2000	0.08258
48157	2000	0.05267
48158	2000	0.05258
48159	2000	0.05317
48160	2000	0.05492
48161	2000	0.11333
48162	2000	0.15992
48163	2000	0.28700
48164	2000	0.34900
48165	2000	0.26083
48166	2000	0.33858
48167	2000	0.29233
48168	2000	0.32875
48169	2000	0.34067
48170	2000	0.29742
48171	2000	0.09792
48172	2000	0.08842
48173	2000	0.11792
48174	2000	0.12075
48175	2000	0.05250
48176	2000	0.07183
48177	2000	0.10042
48178	2000	0.11458
48179	2000	0.13675
48180	2000	0.09075
48181	2000	0.06892
48182	2000	0.07992
48183	2000	0.09778
48184	2000	0.04008
48185	2000	0.09020
48186	2000	0.06825
48187	2000	0.05450
48188	2000	0.08708
48189	2000	0.10037
48190	2000	0.05717
48191	2000	0.06292
48192	2000	0.06750
48193	2000	0.06850
48194	2000	0.06625
48195	2000	0.07092
48196	2000	0.12208
48197	2000	0.07533
48198	2000	0.07858
48199	2000	0.07533
48200	2000	0.06750
48201	2000	0.06350
48202	2000	0.05308
48203	2000	0.13850
48204	2000	0.04833
48205	2000	0.04783
48206	2000	0.11717
48207	2000	0.09892
48208	2000	0.09392
48213	2000	0.05475
48214	2000	0.06800
48215	2000	0.06033
48216	2000	0.03433
48217	2000	0.10100
48218	2000	0.08875
48219	2000	0.07158
48220	2000	0.07175
48221	2000	0.09083
48222	2000	0.08517
48232	2000	0.07358
48233	2000	0.08525
48234	2000	0.14117
48235	2000	0.11775
48236	2000	0.11667
48237	2000	0.10592
48238	2000	0.10058
48239	2000	0.06417
48240	2000	0.08458
48241	2000	0.08317
48242	2000	0.07725
48243	2000	0.07525
48244	2000	0.08383
48245	2000	0.10075
48246	2000	0.12258
48247	2000	0.13392
48248	2000	0.08958
48249	2000	0.13058
48250	2000	0.08858
49139	2000	0.12342
49140	2000	0.12378
49141	2000	0.11000
49142	2000	0.08833
49143	2000	0.08208
49144	2000	0.06458
49145	2000	0.06900
49146	2000	0.05425
49147	2000	0.08283
49148	2000	0.13433
49149	2000	0.23575
49150	2000	0.22075
49151	2000	0.25667
49152	2000	0.13608
49153	2000	0.13617
49154	2000	0.13858
49155	2000	0.20150
49156	2000	0.12033
49157	2000	0.05958
49158	2000	0.06958
49159	2000	0.07342
49160	2000	0.12733
49161	2000	0.24783
49162	2000	0.32575
49163	2000	0.33908
49164	2000	0.34900
49165	2000	0.30125
49166	2000	0.26450
49167	2000	0.30208
49168	2000	0.33308
49169	2000	0.33175
49170	2000	0.27475
49171	2000	0.17192
49172	2000	0.08717
49173	2000	0.05508
49174	2000	0.06000
49175	2000	0.05967
49176	2000	0.06892
49177	2000	0.10583
49178	2000	0.09467
49179	2000	0.09733
49180	2000	0.09958
49181	2000	0.09708
49182	2000	0.07142
49183	2000	0.05003
49184	2000	0.06217
49185	2000	0.04450
49186	2000	0.06008
49187	2000	0.05367
49188	2000	0.04958
49189	2000	0.03942
49190	2000	0.04533
49191	2000	0.06283
49192	2000	0.06767
49193	2000	0.06700
49194	2000	0.06592
49195	2000	0.06317
49196	2000	0.04833
49197	2000	0.07858
49198	2000	0.07175
49199	2000	0.06358
49200	2000	0.05750
49201	2000	0.05342
49202	2000	0.11858
49203	2000	0.06758
49204	2000	0.12408
49205	2000	0.12258
49206	2000	0.05767
49207	2000	0.05192
49208	2000	0.10933
49209	2000	0.04467
49213	2000	0.06425
49214	2000	0.06025
49215	2000	0.05483
49216	2000	0.06000
49217	2000	0.04275
49218	2000	0.05325
49219	2000	0.12642
49220	2000	0.08067
49221	2000	0.08483
49222	2000	0.09792
49223	2000	0.08817
49224	2000	0.08975
49225	2000	0.08850
49226	2000	0.11167
49228	2000	0.09533
49229	2000	0.10667
49230	2000	0.09733
49231	2000	0.07592
49232	2000	0.07525
49233	2000	0.12092
49234	2000	0.13592
49235	2000	0.11717
49236	2000	0.14292
49237	2000	0.12575
49238	2000	0.10675
49239	2000	0.08833
49240	2000	0.09700
49241	2000	0.07400
49242	2000	0.07333
49243	2000	0.06342
49244	2000	0.06008
49245	2000	0.09217
49246	2000	0.11967
49247	2000	0.11817
49248	2000	0.11375
49249	2000	0.06583
49250	2000	0.05850
49251	2000	0.09542
50138	2000	0.07578
50139	2000	0.08900
50140	2000	0.13250
50141	2000	0.14850
50142	2000	0.09683
50143	2000	0.12400
50144	2000	0.10958
50145	2000	0.09475
50146	2000	0.06142
50147	2000	0.10625
50148	2000	0.14792
50149	2000	0.16433
50150	2000	0.21750
50151	2000	0.20483
50152	2000	0.07908
50153	2000	0.07233
50154	2000	0.08512
50155	2000	0.18792
50156	2000	0.18475
50157	2000	0.13325
50158	2000	0.09717
50159	2000	0.11117
50160	2000	0.22817
50161	2000	0.27850
50162	2000	0.33642
50163	2000	0.22450
50164	2000	0.24533
50165	2000	0.25758
50166	2000	0.24333
50167	2000	0.27050
50168	2000	0.17708
50169	2000	0.21650
50170	2000	0.22333
50171	2000	0.05792
50172	2000	0.04992
50173	2000	0.09167
50174	2000	0.05125
50175	2000	0.05892
50176	2000	0.07200
50177	2000	0.12450
50178	2000	0.10842
50179	2000	0.10558
50180	2000	0.09033
50181	2000	0.08958
50182	2000	0.08275
50183	2000	0.04625
50184	2000	0.06112
50185	2000	0.07458
50186	2000	0.06317
50187	2000	0.06858
50188	2000	0.05225
50189	2000	0.04933
50190	2000	0.09562
50191	2000	0.06267
50192	2000	0.06983
50193	2000	0.05925
50194	2000	0.05600
50195	2000	0.05392
50196	2000	0.06825
50197	2000	0.06742
50198	2000	0.07175
50199	2000	0.07192
50200	2000	0.04908
50201	2000	0.11792
50202	2000	0.05658
50203	2000	0.11408
50204	2000	0.07583
50205	2000	0.05958
50206	2000	0.05783
50207	2000	0.07308
50208	2000	0.06000
50209	2000	0.10225
50210	2000	0.11550
50213	2000	0.12333
50214	2000	0.06775
50215	2000	0.06975
50216	2000	0.05858
50217	2000	0.05575
50218	2000	0.07125
50219	2000	0.07425
50220	2000	0.07667
50221	2000	0.08250
50222	2000	0.08750
50223	2000	0.08125
50224	2000	0.09050
50225	2000	0.10758
50226	2000	0.08700
50227	2000	0.07042
50228	2000	0.09250
50229	2000	0.08008
50230	2000	0.08867
50231	2000	0.07108
50232	2000	0.06900
50233	2000	0.08958
50234	2000	0.09208
50235	2000	0.14983
50236	2000	0.15050
50237	2000	0.13808
50238	2000	0.12308
50239	2000	0.10833
50240	2000	0.09892
50241	2000	0.09517
50242	2000	0.07900
50243	2000	0.06400
50244	2000	0.06225
50245	2000	0.07383
50246	2000	0.08492
50247	2000	0.13367
50248	2000	0.11683
50249	2000	0.12317
50250	2000	0.16817
50251	2000	0.07358
50252	2000	0.07750
50253	2000	0.09217
50254	2000	0.13292
51137	2000	0.06287
51138	2000	0.06312
51139	2000	0.11017
51140	2000	0.18725
51141	2000	0.12275
51142	2000	0.10917
51143	2000	0.09617
51144	2000	0.12933
51145	2000	0.09250
51146	2000	0.07733
51147	2000	0.06517
51148	2000	0.17592
51149	2000	0.12000
51150	2000	0.09900
51151	2000	0.08300
51152	2000	0.06758
51153	2000	0.05400
51154	2000	0.05225
51155	2000	0.10117
51156	2000	0.12317
51157	2000	0.09433
51158	2000	0.10150
51159	2000	0.14833
51160	2000	0.30375
51161	2000	0.26200
51162	2000	0.28317
51163	2000	0.29425
51164	2000	0.28450
51165	2000	0.13725
51166	2000	0.14242
51167	2000	0.15158
51168	2000	0.06942
51169	2000	0.10975
51170	2000	0.13225
51171	2000	0.04583
51172	2000	0.05617
51173	2000	0.05108
51174	2000	0.05875
51175	2000	0.07133
51176	2000	0.09825
51177	2000	0.09850
51178	2000	0.09517
51179	2000	0.10233
51180	2000	0.09875
51181	2000	0.07542
51182	2000	0.05308
51183	2000	0.05167
51184	2000	0.07800
51185	2000	0.06525
51186	2000	0.05708
51187	2000	0.04183
51188	2000	0.04717
51189	2000	0.05292
51190	2000	0.05803
51191	2000	0.04553
51192	2000	0.05192
51193	2000	0.04242
51194	2000	0.05617
51195	2000	0.03942
51196	2000	0.06225
51197	2000	0.05650
51198	2000	0.05250
51199	2000	0.07308
51200	2000	0.06767
51201	2000	0.10550
51202	2000	0.10508
51203	2000	0.07050
51204	2000	0.07617
51205	2000	0.07850
51206	2000	0.07475
51207	2000	0.07825
51208	2000	0.06792
51209	2000	0.06117
51210	2000	0.06317
51211	2000	0.05700
51212	2000	0.06817
51213	2000	0.06967
51214	2000	0.07150
51215	2000	0.07883
51216	2000	0.05992
51217	2000	0.07975
51218	2000	0.04525
51219	2000	0.07825
51220	2000	0.08658
51221	2000	0.08492
51222	2000	0.09908
51223	2000	0.07967
51224	2000	0.08317
51225	2000	0.07558
51226	2000	0.09108
51227	2000	0.08833
51228	2000	0.08025
51229	2000	0.09175
51230	2000	0.09692
51231	2000	0.10283
51232	2000	0.08250
51233	2000	0.06358
51234	2000	0.06183
51235	2000	0.06933
51236	2000	0.15242
51237	2000	0.13767
51238	2000	0.15200
51239	2000	0.13900
51240	2000	0.12008
51241	2000	0.12283
51242	2000	0.10967
51243	2000	0.09325
51244	2000	0.07250
51245	2000	0.07575
51246	2000	0.08575
51247	2000	0.09033
51248	2000	0.09175
51249	2000	0.13242
51250	2000	0.12417
51251	2000	0.10875
51252	2000	0.09192
51253	2000	0.10642
51254	2000	0.10187
51255	2000	0.07158
52136	2000	0.14775
52137	2000	0.11395
52138	2000	0.11892
52139	2000	0.13700
52140	2000	0.16917
52141	2000	0.10217
52142	2000	0.07742
52143	2000	0.09525
52144	2000	0.14825
52145	2000	0.09017
52146	2000	0.07167
52147	2000	0.06692
52148	2000	0.07458
52149	2000	0.14767
52150	2000	0.11083
52151	2000	0.09650
52152	2000	0.06275
52153	2000	0.05483
52154	2000	0.04917
52155	2000	0.11442
52156	2000	0.07867
52157	2000	0.18492
52158	2000	0.21442
52159	2000	0.29517
52160	2000	0.23700
52161	2000	0.27308
52162	2000	0.25358
52163	2000	0.23108
52164	2000	0.15583
52165	2000	0.06292
52166	2000	0.06233
52167	2000	0.05058
52168	2000	0.05728
52169	2000	0.06887
52170	2000	0.03850
52171	2000	0.04450
52172	2000	0.05358
52173	2000	0.05617
52174	2000	0.04800
52175	2000	0.05300
52176	2000	0.06858
52177	2000	0.12808
52178	2000	0.08350
52179	2000	0.08392
52180	2000	0.10150
52181	2000	0.13342
52182	2000	0.08267
52183	2000	0.08700
52184	2000	0.09200
52185	2000	0.06950
52186	2000	0.06350
52187	2000	0.06617
52188	2000	0.04462
52189	2000	0.06217
52190	2000	0.05550
52191	2000	0.05133
52192	2000	0.06808
52193	2000	0.05850
52194	2000	0.04900
52195	2000	0.04808
52196	2000	0.05833
52197	2000	0.04208
52198	2000	0.05358
52199	2000	0.07200
52200	2000	0.06433
52201	2000	0.06633
52202	2000	0.05967
52203	2000	0.06967
52204	2000	0.06892
52205	2000	0.08250
52206	2000	0.10075
52207	2000	0.07200
52208	2000	0.06533
52209	2000	0.05275
52210	2000	0.06367
52211	2000	0.06050
52212	2000	0.06042
52213	2000	0.07108
52214	2000	0.07358
52215	2000	0.06075
52216	2000	0.07775
52217	2000	0.06542
52218	2000	0.06892
52219	2000	0.05467
52220	2000	0.09317
52221	2000	0.09350
52222	2000	0.08242
52223	2000	0.08667
52224	2000	0.08258
52225	2000	0.08867
52226	2000	0.08525
52227	2000	0.10308
52228	2000	0.10158
52229	2000	0.10058
52230	2000	0.10450
52231	2000	0.08725
52232	2000	0.08300
52233	2000	0.07992
52234	2000	0.08450
52235	2000	0.15825
52236	2000	0.07083
52237	2000	0.08700
52238	2000	0.11992
52239	2000	0.06500
52240	2000	0.11975
52241	2000	0.13567
52242	2000	0.10942
52243	2000	0.11717
52244	2000	0.09975
52245	2000	0.10117
52246	2000	0.09817
52247	2000	0.09708
52248	2000	0.09125
52249	2000	0.11008
52250	2000	0.11650
52251	2000	0.13658
52252	2000	0.12292
52253	2000	0.10983
52254	2000	0.10925
52255	2000	0.11133
53134	2000	0.24592
53135	2000	0.13425
53136	2000	0.10800
53137	2000	0.11517
53138	2000	0.14483
53139	2000	0.10900
53140	2000	0.15775
53141	2000	0.11025
53142	2000	0.12442
53143	2000	0.09642
53144	2000	0.11983
53145	2000	0.11125
53146	2000	0.12900
53147	2000	0.07750
53148	2000	0.12250
53149	2000	0.19400
53150	2000	0.17783
53151	2000	0.09692
53152	2000	0.06625
53153	2000	0.06133
53154	2000	0.05983
53155	2000	0.07883
53156	2000	0.18850
53157	2000	0.24567
53158	2000	0.24075
53159	2000	0.26258
53160	2000	0.24475
53161	2000	0.25533
53162	2000	0.20275
53163	2000	0.12542
53164	2000	0.04483
53165	2000	0.04633
53166	2000	0.04750
53167	2000	0.04058
53168	2000	0.04017
53169	2000	0.07162
53170	2000	0.04283
53171	2000	0.04692
53172	2000	0.04933
53173	2000	0.05600
53174	2000	0.05417
53175	2000	0.11617
53176	2000	0.09125
53177	2000	0.11458
53178	2000	0.05950
53179	2000	0.07142
53180	2000	0.09658
53181	2000	0.09408
53182	2000	0.08333
53183	2000	0.09158
53184	2000	0.07287
53185	2000	0.04037
53186	2000	0.08258
53187	2000	0.06308
53188	2000	0.05020
53189	2000	0.04842
53190	2000	0.05725
53191	2000	0.06233
53192	2000	0.05025
53193	2000	0.06042
53194	2000	0.04750
53195	2000	0.06942
53196	2000	0.05767
53197	2000	0.04717
53198	2000	0.03542
53199	2000	0.04983
53200	2000	0.07017
53201	2000	0.05458
53202	2000	0.06783
53203	2000	0.06658
53204	2000	0.12492
53205	2000	0.09200
53206	2000	0.08933
53207	2000	0.07933
53208	2000	0.07567
53209	2000	0.06092
53210	2000	0.05692
53211	2000	0.10600
53212	2000	0.11833
53213	2000	0.05467
53214	2000	0.05875
53215	2000	0.07158
53216	2000	0.13958
53217	2000	0.07633
53218	2000	0.05992
53219	2000	0.05692
53220	2000	0.08408
53221	2000	0.08642
53222	2000	0.10183
53223	2000	0.08183
53224	2000	0.10258
53225	2000	0.08892
[truncated: 39,738 more rows]
