# Supplementary material for: Trend Patterns of Vegetative Coverage and Their Underlying Causes in the Deserts of Northwest China over 1982 – 2008
Source: PLoS One. 2015 May 11;10(5):e0126044. doi: 10.1371/journal.pone.0126044 (PMC4427295; doi:10.1371/journal.pone.0126044)
Supplement: S1 Dataset — (ZIP) [file pone.0126044.s001.zip › S1_data/NDVI/NDVI_2001.txt]

21143	2001	0.09908
21144	2001	0.06800
21149	2001	0.11183
21150	2001	0.05275
21151	2001	0.05583
22143	2001	0.07483
22144	2001	0.07042
22145	2001	0.13383
22148	2001	0.07350
22149	2001	0.12858
22150	2001	0.06542
22151	2001	0.10817
22152	2001	0.06800
22153	2001	0.13383
22169	2001	0.15150
22170	2001	0.05175
22171	2001	0.08737
23142	2001	0.15692
23143	2001	0.25833
23144	2001	0.06600
23145	2001	0.11767
23146	2001	0.07417
23147	2001	0.05533
23148	2001	0.06533
23149	2001	0.04750
23150	2001	0.06633
23151	2001	0.06467
23152	2001	0.06592
23153	2001	0.07067
23154	2001	0.10433
23169	2001	0.14308
23170	2001	0.08483
23171	2001	0.07608
24142	2001	0.15683
24143	2001	0.26208
24144	2001	0.12158
24145	2001	0.06167
24146	2001	0.07283
24147	2001	0.09067
24148	2001	0.09383
24149	2001	0.06417
24150	2001	0.07800
24151	2001	0.08950
24152	2001	0.07442
24153	2001	0.06158
24154	2001	0.07783
24169	2001	0.18475
24170	2001	0.16017
24171	2001	0.08283
24172	2001	0.11017
25141	2001	0.20700
25142	2001	0.20475
25143	2001	0.19617
25144	2001	0.08467
25145	2001	0.04942
25146	2001	0.05850
25147	2001	0.09042
25148	2001	0.08383
25149	2001	0.12142
25150	2001	0.07092
25151	2001	0.08808
25152	2001	0.08658
25153	2001	0.05992
25169	2001	0.17575
25170	2001	0.15450
25171	2001	0.09383
25172	2001	0.10767
25173	2001	0.10625
26139	2001	0.18933
26140	2001	0.16108
26141	2001	0.13750
26142	2001	0.08042
26143	2001	0.11375
26144	2001	0.07667
26145	2001	0.04833
26146	2001	0.04825
26147	2001	0.03892
26148	2001	0.05983
26149	2001	0.08992
26150	2001	0.09067
26151	2001	0.11825
26152	2001	0.09675
26153	2001	0.08133
26170	2001	0.05575
26171	2001	0.13267
26172	2001	0.07625
26173	2001	0.15042
27138	2001	0.21000
27139	2001	0.13208
27140	2001	0.09708
27141	2001	0.10408
27142	2001	0.12083
27143	2001	0.10092
27144	2001	0.10083
27145	2001	0.10000
27146	2001	0.10242
27147	2001	0.04558
27148	2001	0.03950
27149	2001	0.07533
27150	2001	0.07675
27151	2001	0.11217
27152	2001	0.09900
27153	2001	0.11050
27154	2001	0.11325
27165	2001	0.08642
27166	2001	0.08758
27169	2001	0.14100
27170	2001	0.08692
27171	2001	0.13600
27172	2001	0.11050
27173	2001	0.16125
28137	2001	0.11842
28138	2001	0.14983
28139	2001	0.12517
28140	2001	0.10767
28141	2001	0.09325
28142	2001	0.10458
28143	2001	0.11558
28144	2001	0.12208
28145	2001	0.10017
28146	2001	0.05842
28147	2001	0.11175
28148	2001	0.06300
28149	2001	0.09425
28150	2001	0.09892
28151	2001	0.13067
28152	2001	0.10383
28153	2001	0.09750
28154	2001	0.10383
28159	2001	0.09992
28160	2001	0.11783
28161	2001	0.09825
28163	2001	0.09275
28164	2001	0.14108
28165	2001	0.13675
28166	2001	0.06858
28167	2001	0.08125
28168	2001	0.12108
28169	2001	0.06000
28170	2001	0.05967
28171	2001	0.07450
28172	2001	0.06675
28173	2001	0.06225
28174	2001	0.13083
29137	2001	0.11575
29138	2001	0.14783
29139	2001	0.11658
29140	2001	0.08375
29141	2001	0.10142
29142	2001	0.12292
29143	2001	0.11050
29144	2001	0.11358
29145	2001	0.09800
29146	2001	0.07917
29147	2001	0.09067
29148	2001	0.09483
29149	2001	0.04883
29150	2001	0.06358
29151	2001	0.09550
29152	2001	0.09958
29153	2001	0.11108
29154	2001	0.12225
29155	2001	0.13200
29157	2001	0.10267
29158	2001	0.12800
29159	2001	0.11067
29160	2001	0.08200
29161	2001	0.09958
29162	2001	0.09467
29163	2001	0.08108
29164	2001	0.07517
29165	2001	0.06350
29166	2001	0.05875
29167	2001	0.11058
29168	2001	0.11000
29169	2001	0.06633
29170	2001	0.06642
29171	2001	0.07083
29172	2001	0.08833
29173	2001	0.15133
29174	2001	0.19467
29175	2001	0.15933
29176	2001	0.05942
29177	2001	0.14975
30137	2001	0.22042
30138	2001	0.17083
30139	2001	0.12625
30140	2001	0.10058
30141	2001	0.10675
30142	2001	0.10942
30143	2001	0.10600
30144	2001	0.09475
30145	2001	0.07975
30146	2001	0.10908
30147	2001	0.06283
30148	2001	0.13350
30149	2001	0.10442
30150	2001	0.04883
30151	2001	0.06175
30152	2001	0.07600
30153	2001	0.08950
30154	2001	0.09350
30155	2001	0.11775
30156	2001	0.12925
30157	2001	0.10350
30158	2001	0.10467
30159	2001	0.09050
30160	2001	0.06283
30161	2001	0.07633
30162	2001	0.07108
30163	2001	0.10308
30164	2001	0.09483
30165	2001	0.08308
30166	2001	0.09808
30167	2001	0.09100
30168	2001	0.07475
30169	2001	0.08692
30170	2001	0.08900
30171	2001	0.08083
30172	2001	0.09858
30173	2001	0.09942
30174	2001	0.09783
30175	2001	0.11192
30176	2001	0.08342
30177	2001	0.10100
31137	2001	0.28550
31138	2001	0.11933
31139	2001	0.16725
31140	2001	0.10850
31141	2001	0.09967
31142	2001	0.10392
31143	2001	0.11925
31144	2001	0.11500
31145	2001	0.13917
31146	2001	0.13683
31147	2001	0.13950
31148	2001	0.09683
31149	2001	0.05925
31150	2001	0.11083
31151	2001	0.05025
31152	2001	0.04467
31153	2001	0.06142
31154	2001	0.05933
31155	2001	0.07425
31156	2001	0.09867
31157	2001	0.07617
31158	2001	0.10175
31159	2001	0.11458
31160	2001	0.13150
31161	2001	0.07033
31162	2001	0.07600
31163	2001	0.10125
31164	2001	0.09800
31165	2001	0.06808
31166	2001	0.06975
31167	2001	0.08025
31168	2001	0.08458
31169	2001	0.09150
31170	2001	0.08250
31171	2001	0.08417
31172	2001	0.08533
31173	2001	0.07150
31174	2001	0.09133
31175	2001	0.12325
31176	2001	0.03308
31177	2001	0.12600
31184	2001	0.07962
31185	2001	0.06945
31186	2001	0.08112
32137	2001	0.33575
32138	2001	0.13642
32139	2001	0.14117
32140	2001	0.12042
32141	2001	0.12083
32142	2001	0.08475
32143	2001	0.08350
32144	2001	0.11233
32145	2001	0.10200
32146	2001	0.13125
32147	2001	0.18567
32148	2001	0.14392
32149	2001	0.09075
32150	2001	0.05392
32151	2001	0.04933
32152	2001	0.11425
32153	2001	0.15292
32154	2001	0.04333
32155	2001	0.06425
32156	2001	0.04942
32157	2001	0.08108
32158	2001	0.08783
32159	2001	0.11875
32160	2001	0.05792
32161	2001	0.04250
32162	2001	0.08183
32163	2001	0.09292
32164	2001	0.07275
32165	2001	0.08167
32166	2001	0.08508
32167	2001	0.07892
32168	2001	0.09508
32169	2001	0.08100
32170	2001	0.10483
32171	2001	0.06942
32172	2001	0.08925
32173	2001	0.05742
32174	2001	0.04192
32175	2001	0.04025
32176	2001	0.05358
32177	2001	0.10092
32178	2001	0.10000
32179	2001	0.07125
32180	2001	0.06250
32182	2001	0.04933
32183	2001	0.11220
32184	2001	0.10337
32185	2001	0.08337
32186	2001	0.07920
32187	2001	0.07162
32188	2001	0.07028
33136	2001	0.30625
33137	2001	0.25383
33138	2001	0.22350
33139	2001	0.14600
33140	2001	0.11833
33141	2001	0.10542
33142	2001	0.09200
33143	2001	0.09100
33144	2001	0.13300
33145	2001	0.10067
33146	2001	0.10475
33147	2001	0.09525
33148	2001	0.17092
33149	2001	0.15408
33150	2001	0.15433
33151	2001	0.15533
33152	2001	0.05075
33153	2001	0.06517
33154	2001	0.14025
33155	2001	0.06225
33156	2001	0.11578
33157	2001	0.09958
33158	2001	0.04358
33159	2001	0.14700
33160	2001	0.07325
33161	2001	0.05117
33162	2001	0.10467
33163	2001	0.09608
33164	2001	0.05842
33165	2001	0.07950
33166	2001	0.08342
33167	2001	0.07750
33168	2001	0.13017
33169	2001	0.12333
33170	2001	0.11250
33171	2001	0.12083
33172	2001	0.05825
33173	2001	0.05892
33174	2001	0.08617
33175	2001	0.06467
33176	2001	0.06425
33177	2001	0.06883
33178	2001	0.05817
33179	2001	0.05992
33180	2001	0.07008
33181	2001	0.05275
33182	2001	0.05917
33183	2001	0.10100
33184	2001	0.09750
33185	2001	0.08170
33186	2001	0.07162
33187	2001	0.06917
33188	2001	0.07837
33189	2001	0.07183
34136	2001	0.22708
34137	2001	0.25733
34138	2001	0.24225
34139	2001	0.17083
34140	2001	0.11500
34141	2001	0.13125
34142	2001	0.10775
34143	2001	0.10925
34144	2001	0.09050
34145	2001	0.11133
34146	2001	0.09750
34147	2001	0.07408
34148	2001	0.08700
34149	2001	0.17500
34150	2001	0.11567
34151	2001	0.12975
34152	2001	0.13308
34153	2001	0.15375
34154	2001	0.11875
34155	2001	0.09342
34156	2001	0.05967
34157	2001	0.12008
34158	2001	0.09208
34159	2001	0.06950
34160	2001	0.06275
34161	2001	0.08892
34162	2001	0.11742
34163	2001	0.11292
34164	2001	0.08450
34165	2001	0.10825
34166	2001	0.11067
34167	2001	0.12275
34168	2001	0.07450
34169	2001	0.08700
34170	2001	0.10250
34171	2001	0.11625
34172	2001	0.06733
34173	2001	0.07250
34174	2001	0.08342
34175	2001	0.05300
34176	2001	0.05642
34177	2001	0.04650
34178	2001	0.05525
34179	2001	0.05117
34180	2001	0.05417
34181	2001	0.04242
34182	2001	0.11050
34183	2001	0.11075
34184	2001	0.05292
34185	2001	0.10450
34186	2001	0.03950
34187	2001	0.08933
34188	2001	0.06895
34189	2001	0.07595
35136	2001	0.11942
35137	2001	0.11225
35138	2001	0.14492
35139	2001	0.16033
35140	2001	0.07892
35141	2001	0.08367
35142	2001	0.15275
35143	2001	0.11450
35144	2001	0.09100
35145	2001	0.09375
35146	2001	0.08575
35147	2001	0.05767
35148	2001	0.05250
35149	2001	0.04258
35150	2001	0.06025
35151	2001	0.10717
35152	2001	0.11783
35153	2001	0.14158
35154	2001	0.14100
35155	2001	0.11583
35156	2001	0.07300
35157	2001	0.14708
35158	2001	0.11358
35159	2001	0.07992
35160	2001	0.10725
35161	2001	0.12042
35162	2001	0.09992
35163	2001	0.12592
35164	2001	0.14442
35165	2001	0.13858
35166	2001	0.11858
35167	2001	0.14408
35168	2001	0.10158
35169	2001	0.12108
35170	2001	0.08583
35171	2001	0.09175
35172	2001	0.07275
35173	2001	0.07433
35174	2001	0.05542
35175	2001	0.06775
35176	2001	0.07450
35177	2001	0.04425
35178	2001	0.06208
35179	2001	0.05092
35180	2001	0.04908
35181	2001	0.09533
35182	2001	0.10100
35183	2001	0.08258
35184	2001	0.03775
35185	2001	0.05383
35186	2001	0.05400
35187	2001	0.11383
35188	2001	0.07853
35189	2001	0.09045
35190	2001	0.09020
36134	2001	0.14125
36135	2001	0.21575
36136	2001	0.13442
36137	2001	0.15008
36138	2001	0.09892
36139	2001	0.12708
36140	2001	0.05058
36141	2001	0.10508
36142	2001	0.15883
36143	2001	0.15383
36144	2001	0.12250
36145	2001	0.09558
36146	2001	0.08883
36147	2001	0.08408
36148	2001	0.06083
36149	2001	0.05642
36150	2001	0.05183
36151	2001	0.05058
36152	2001	0.05475
36153	2001	0.08833
36154	2001	0.11508
36155	2001	0.16117
36156	2001	0.18333
36157	2001	0.10550
36158	2001	0.09367
36159	2001	0.07625
36160	2001	0.12325
36161	2001	0.14283
36162	2001	0.13808
36163	2001	0.10133
36164	2001	0.11450
36165	2001	0.14283
36166	2001	0.11767
36167	2001	0.14817
36168	2001	0.16183
36169	2001	0.16242
36170	2001	0.07633
36171	2001	0.12525
36172	2001	0.12908
36173	2001	0.07325
36174	2001	0.10833
36175	2001	0.09050
36176	2001	0.08092
36177	2001	0.09250
36178	2001	0.16550
36179	2001	0.10192
36180	2001	0.04867
36181	2001	0.04692
36182	2001	0.04958
36183	2001	0.03733
36184	2001	0.09175
36185	2001	0.05658
36186	2001	0.06608
36187	2001	0.12058
36188	2001	0.04550
36189	2001	0.08833
36190	2001	0.06637
36191	2001	0.06720
37134	2001	0.19725
37135	2001	0.12183
37136	2001	0.14092
37137	2001	0.13025
37138	2001	0.11892
37139	2001	0.11575
37140	2001	0.12125
37141	2001	0.13400
37142	2001	0.14075
37143	2001	0.14725
37144	2001	0.11642
37145	2001	0.11475
37146	2001	0.09042
37147	2001	0.07533
37148	2001	0.08300
37149	2001	0.12433
37150	2001	0.05458
37151	2001	0.08942
37152	2001	0.07425
37153	2001	0.09258
37154	2001	0.08325
37155	2001	0.09258
37156	2001	0.12433
37157	2001	0.14358
37158	2001	0.09075
37159	2001	0.11992
37160	2001	0.11517
37161	2001	0.15233
37162	2001	0.16367
37163	2001	0.11275
37164	2001	0.10650
37165	2001	0.12458
37166	2001	0.12458
37167	2001	0.14075
37168	2001	0.10750
37169	2001	0.13958
37170	2001	0.15075
37171	2001	0.11275
37172	2001	0.09525
37173	2001	0.09258
37174	2001	0.11800
37175	2001	0.10375
37176	2001	0.08675
37177	2001	0.07933
37178	2001	0.08383
37179	2001	0.06358
37180	2001	0.13042
37181	2001	0.04275
37182	2001	0.10092
37183	2001	0.05075
37184	2001	0.05717
37185	2001	0.11625
37186	2001	0.13250
37187	2001	0.05000
37188	2001	0.05867
37189	2001	0.04992
37190	2001	0.09500
37191	2001	0.08783
37192	2001	0.07045
38135	2001	0.10842
38136	2001	0.10425
38137	2001	0.13467
38138	2001	0.14975
38139	2001	0.14700
38140	2001	0.09425
38141	2001	0.10967
38142	2001	0.12067
38143	2001	0.16983
38144	2001	0.13275
38145	2001	0.10483
38146	2001	0.08717
38147	2001	0.06825
38148	2001	0.09658
38149	2001	0.14408
38150	2001	0.27000
38151	2001	0.11242
38152	2001	0.18750
38153	2001	0.14158
38154	2001	0.08250
38155	2001	0.06558
38156	2001	0.10233
38157	2001	0.15308
38158	2001	0.09833
38159	2001	0.11058
38160	2001	0.10975
38161	2001	0.10417
38162	2001	0.13533
38163	2001	0.13900
38164	2001	0.09283
38165	2001	0.15083
38166	2001	0.14758
38167	2001	0.10775
38168	2001	0.09208
38169	2001	0.08117
38170	2001	0.09817
38171	2001	0.10108
38172	2001	0.09892
38173	2001	0.10408
38174	2001	0.13317
38175	2001	0.11117
38176	2001	0.10933
38177	2001	0.07183
38178	2001	0.06833
38179	2001	0.05225
38180	2001	0.06300
38181	2001	0.08508
38182	2001	0.02675
38183	2001	0.02958
38184	2001	0.04208
38185	2001	0.03667
38186	2001	0.10267
38187	2001	0.04008
38188	2001	0.10592
38189	2001	0.06550
38190	2001	0.05225
38191	2001	0.12992
38192	2001	0.11400
38193	2001	0.07445
39136	2001	0.13917
39137	2001	0.15042
39138	2001	0.14183
39139	2001	0.12525
39140	2001	0.12667
39141	2001	0.15733
39142	2001	0.16992
39143	2001	0.13892
39144	2001	0.12250
39145	2001	0.10208
39146	2001	0.08050
39147	2001	0.09292
39148	2001	0.23633
39149	2001	0.08983
39150	2001	0.22533
39151	2001	0.17383
39152	2001	0.24192
39153	2001	0.13833
39154	2001	0.11667
39155	2001	0.09942
39156	2001	0.08467
39157	2001	0.12417
39158	2001	0.13908
39159	2001	0.08008
39160	2001	0.09658
39161	2001	0.12875
39162	2001	0.18092
39163	2001	0.15708
39164	2001	0.11933
39165	2001	0.07617
39166	2001	0.08392
39167	2001	0.13008
39168	2001	0.16350
39169	2001	0.12067
39170	2001	0.17275
39171	2001	0.17117
39172	2001	0.12533
39173	2001	0.19100
39174	2001	0.08183
39175	2001	0.11267
39176	2001	0.16850
39177	2001	0.20492
39178	2001	0.08325
39179	2001	0.06042
39180	2001	0.08558
39181	2001	0.06058
39182	2001	0.03300
39183	2001	0.03558
39184	2001	0.04950
39185	2001	0.06367
39186	2001	0.04825
39187	2001	0.09675
39188	2001	0.05850
39189	2001	0.05708
39190	2001	0.10742
39191	2001	0.03983
39192	2001	0.11983
39193	2001	0.06145
39194	2001	0.07187
40135	2001	0.11367
40136	2001	0.12633
40137	2001	0.12283
40138	2001	0.12633
40139	2001	0.11458
40140	2001	0.10642
40141	2001	0.11908
40142	2001	0.13633
40143	2001	0.11617
40144	2001	0.10575
40145	2001	0.09892
40146	2001	0.09333
40147	2001	0.10183
40148	2001	0.13575
40149	2001	0.22492
40150	2001	0.33067
40151	2001	0.34842
40152	2001	0.30575
40153	2001	0.10875
40154	2001	0.11042
40155	2001	0.09283
40156	2001	0.10783
40157	2001	0.14017
40158	2001	0.08808
40159	2001	0.08225
40160	2001	0.14408
40161	2001	0.13183
40162	2001	0.15475
40163	2001	0.11642
40164	2001	0.11375
40165	2001	0.08608
40166	2001	0.07633
40167	2001	0.10100
40168	2001	0.12850
40169	2001	0.17475
40170	2001	0.16625
40171	2001	0.23125
40172	2001	0.22008
40173	2001	0.24292
40174	2001	0.25050
40175	2001	0.14925
40176	2001	0.14925
40177	2001	0.24475
40178	2001	0.22275
40179	2001	0.15133
40180	2001	0.03875
40181	2001	0.05117
40182	2001	0.03775
40183	2001	0.06808
40184	2001	0.06275
40185	2001	0.04317
40186	2001	0.12542
40187	2001	0.10558
40188	2001	0.09283
40189	2001	0.04100
40190	2001	0.04092
40191	2001	0.04483
40192	2001	0.11650
40193	2001	0.11892
40194	2001	0.06312
41135	2001	0.16467
41136	2001	0.12992
41137	2001	0.12750
41138	2001	0.12725
41139	2001	0.11800
41140	2001	0.10608
41141	2001	0.14167
41142	2001	0.11492
41143	2001	0.12992
41144	2001	0.09425
41145	2001	0.08042
41146	2001	0.13875
41147	2001	0.26950
41148	2001	0.32258
41149	2001	0.35242
41150	2001	0.27975
41151	2001	0.28233
41152	2001	0.35350
41153	2001	0.21350
41154	2001	0.13300
41155	2001	0.26825
41156	2001	0.21408
41157	2001	0.13108
41158	2001	0.12117
41159	2001	0.10058
41160	2001	0.10300
41161	2001	0.11208
41162	2001	0.12325
41163	2001	0.14733
41164	2001	0.11775
41165	2001	0.10250
41166	2001	0.07892
41167	2001	0.08300
41168	2001	0.10100
41169	2001	0.09517
41170	2001	0.11967
41171	2001	0.15600
41172	2001	0.13625
41173	2001	0.20300
41174	2001	0.20092
41175	2001	0.13542
41176	2001	0.11717
41177	2001	0.18950
41178	2001	0.13183
41179	2001	0.13408
41180	2001	0.14833
41181	2001	0.08133
41182	2001	0.06167
41183	2001	0.03542
41184	2001	0.04142
41185	2001	0.04925
41186	2001	0.05283
41187	2001	0.08767
41188	2001	0.08892
41189	2001	0.05342
41190	2001	0.09217
41191	2001	0.10317
41192	2001	0.08017
41193	2001	0.11442
41194	2001	0.06828
41195	2001	0.06895
41230	2001	0.09642
41231	2001	0.06483
41232	2001	0.08917
41233	2001	0.07108
41234	2001	0.07233
41235	2001	0.06250
41242	2001	0.09133
41243	2001	0.10508
41244	2001	0.09483
42135	2001	0.15017
42136	2001	0.11950
42137	2001	0.12817
42138	2001	0.09033
42139	2001	0.07633
42140	2001	0.08775
42141	2001	0.13767
42142	2001	0.12308
42143	2001	0.09350
42144	2001	0.10508
42145	2001	0.09225
42146	2001	0.08800
42147	2001	0.11875
42148	2001	0.16458
42149	2001	0.32625
42150	2001	0.30808
42151	2001	0.27517
42152	2001	0.28108
42153	2001	0.24567
42154	2001	0.26842
42155	2001	0.28733
42156	2001	0.16267
42157	2001	0.22625
42158	2001	0.08358
42159	2001	0.07533
42160	2001	0.07217
42161	2001	0.07875
42162	2001	0.09733
42163	2001	0.08233
42164	2001	0.09175
42165	2001	0.10058
42166	2001	0.06758
42167	2001	0.06933
42168	2001	0.08467
42169	2001	0.11008
42170	2001	0.10092
42171	2001	0.13367
42172	2001	0.11558
42173	2001	0.12267
42174	2001	0.13542
42175	2001	0.14125
42176	2001	0.20242
42177	2001	0.13342
42178	2001	0.09467
42179	2001	0.11375
42180	2001	0.10358
42181	2001	0.08792
42182	2001	0.06775
42183	2001	0.06000
42184	2001	0.04833
42185	2001	0.05967
42186	2001	0.07608
42187	2001	0.05567
42188	2001	0.05942
42189	2001	0.05908
42190	2001	0.06383
42191	2001	0.04892
42192	2001	0.10225
42193	2001	0.05333
42194	2001	0.08917
42195	2001	0.06395
42229	2001	0.06700
42230	2001	0.11750
42231	2001	0.05642
42232	2001	0.08683
42233	2001	0.09358
42234	2001	0.06433
42235	2001	0.09025
42236	2001	0.09842
42237	2001	0.08108
42238	2001	0.08133
42239	2001	0.09317
42240	2001	0.06267
42241	2001	0.09008
42242	2001	0.08350
42243	2001	0.11442
42244	2001	0.10033
42245	2001	0.09100
42246	2001	0.08292
42247	2001	0.13533
42248	2001	0.15667
43135	2001	0.18542
43136	2001	0.17450
43137	2001	0.14358
43138	2001	0.14542
43139	2001	0.07642
43140	2001	0.11650
43141	2001	0.15800
43142	2001	0.12608
43143	2001	0.09400
43144	2001	0.06800
43145	2001	0.07075
43146	2001	0.10883
43147	2001	0.13575
43148	2001	0.20208
43149	2001	0.38892
43150	2001	0.33667
43151	2001	0.27500
43152	2001	0.26592
43153	2001	0.24983
43154	2001	0.18042
43155	2001	0.33150
43156	2001	0.10542
43157	2001	0.12975
43158	2001	0.18375
43159	2001	0.13958
43160	2001	0.08075
43161	2001	0.07267
43162	2001	0.07908
43163	2001	0.07758
43164	2001	0.07692
43165	2001	0.07375
43166	2001	0.06092
43167	2001	0.05650
43168	2001	0.12567
43169	2001	0.07358
43170	2001	0.08108
43171	2001	0.09258
43172	2001	0.10883
43173	2001	0.09583
43174	2001	0.09525
43175	2001	0.12417
43176	2001	0.16700
43177	2001	0.16258
43178	2001	0.11708
43179	2001	0.11108
43180	2001	0.09783
43181	2001	0.08250
43182	2001	0.09575
43183	2001	0.05458
43184	2001	0.05317
43185	2001	0.03450
43186	2001	0.10808
43187	2001	0.07375
43188	2001	0.05600
43189	2001	0.07375
43190	2001	0.04783
43191	2001	0.05400
43192	2001	0.11300
43193	2001	0.08053
43194	2001	0.08275
43195	2001	0.04017
43196	2001	0.03992
43229	2001	0.09433
43230	2001	0.07750
43231	2001	0.06167
43232	2001	0.06992
43233	2001	0.07933
43234	2001	0.08767
43235	2001	0.08883
43236	2001	0.07417
43237	2001	0.12667
43238	2001	0.06592
43239	2001	0.07325
43240	2001	0.07125
43241	2001	0.09283
43242	2001	0.09100
43243	2001	0.11258
43244	2001	0.11383
43245	2001	0.11283
43246	2001	0.11825
43247	2001	0.11100
43248	2001	0.23970
44137	2001	0.13892
44139	2001	0.14217
44140	2001	0.09958
44141	2001	0.13883
44142	2001	0.11717
44143	2001	0.07750
44144	2001	0.09292
44145	2001	0.07275
44146	2001	0.15408
44147	2001	0.23775
44148	2001	0.13992
44149	2001	0.30925
44150	2001	0.32892
44151	2001	0.29417
44152	2001	0.32042
44153	2001	0.20550
44154	2001	0.24592
44155	2001	0.17425
44156	2001	0.18658
44157	2001	0.07050
44158	2001	0.10933
44159	2001	0.17867
44160	2001	0.09267
44161	2001	0.06283
44162	2001	0.06267
44163	2001	0.06075
44164	2001	0.06183
44165	2001	0.05033
44166	2001	0.05517
44167	2001	0.07158
44168	2001	0.11125
44169	2001	0.07542
44170	2001	0.08533
44171	2001	0.07275
44172	2001	0.08133
44173	2001	0.07117
44174	2001	0.10200
44175	2001	0.10375
44176	2001	0.11350
44177	2001	0.13725
44178	2001	0.14383
44179	2001	0.12342
44180	2001	0.09775
44181	2001	0.09550
44182	2001	0.08192
44183	2001	0.06508
44184	2001	0.11458
44185	2001	0.05208
44186	2001	0.04575
44187	2001	0.07517
44188	2001	0.07500
44189	2001	0.08542
44190	2001	0.07400
44191	2001	0.06108
44192	2001	0.04325
44193	2001	0.04425
44194	2001	0.04675
44195	2001	0.05058
44196	2001	0.10608
44229	2001	0.07342
44230	2001	0.11242
44231	2001	0.05217
44232	2001	0.10250
44233	2001	0.06483
44234	2001	0.07175
44235	2001	0.09658
44236	2001	0.08825
44237	2001	0.11758
44238	2001	0.09767
44239	2001	0.08067
44240	2001	0.10575
44241	2001	0.09558
44242	2001	0.11908
44243	2001	0.09725
44244	2001	0.13450
44245	2001	0.12867
44246	2001	0.08525
44247	2001	0.10092
44248	2001	0.08642
44249	2001	0.22628
45139	2001	0.12217
45140	2001	0.10883
45141	2001	0.12350
45142	2001	0.09817
45143	2001	0.12850
45144	2001	0.11408
45145	2001	0.08283
45146	2001	0.14067
45147	2001	0.19833
45148	2001	0.09292
45149	2001	0.13575
45150	2001	0.29033
45151	2001	0.29717
45152	2001	0.31392
45153	2001	0.21767
45154	2001	0.22467
45155	2001	0.15433
45156	2001	0.09325
45157	2001	0.13145
45158	2001	0.04767
45159	2001	0.07275
45160	2001	0.07708
45161	2001	0.06558
45162	2001	0.07408
45163	2001	0.05775
45164	2001	0.05842
45165	2001	0.05617
45166	2001	0.06675
45167	2001	0.20725
45168	2001	0.06450
45169	2001	0.06242
45170	2001	0.06200
45171	2001	0.06017
45172	2001	0.06692
45173	2001	0.07067
45174	2001	0.08758
45175	2001	0.09483
45176	2001	0.10617
45177	2001	0.14250
45178	2001	0.20100
45179	2001	0.12092
45180	2001	0.11242
45181	2001	0.06983
45182	2001	0.08092
45183	2001	0.07228
45184	2001	0.10608
45185	2001	0.09500
45186	2001	0.08750
45187	2001	0.07333
45188	2001	0.02592
45189	2001	0.07042
45190	2001	0.07100
45191	2001	0.06442
45192	2001	0.05225
45193	2001	0.05583
45194	2001	0.05533
45195	2001	0.04983
45196	2001	0.08908
45229	2001	0.09125
45230	2001	0.07583
45231	2001	0.06925
45232	2001	0.05950
45233	2001	0.07650
45234	2001	0.09100
45235	2001	0.06775
45236	2001	0.07225
45237	2001	0.12692
45238	2001	0.11833
45239	2001	0.08800
45240	2001	0.10500
45241	2001	0.09058
45242	2001	0.11567
45243	2001	0.12158
45244	2001	0.11608
45245	2001	0.11075
45246	2001	0.10958
45247	2001	0.06658
45248	2001	0.24120
45249	2001	0.22628
46139	2001	0.14292
46140	2001	0.13108
46141	2001	0.14950
46142	2001	0.11850
46143	2001	0.08233
46144	2001	0.10133
46145	2001	0.08458
46146	2001	0.06567
46147	2001	0.08733
46148	2001	0.06108
46149	2001	0.16000
46150	2001	0.17333
46151	2001	0.31217
46152	2001	0.28917
46153	2001	0.25100
46154	2001	0.19600
46155	2001	0.15192
46156	2001	0.06967
46157	2001	0.04808
46158	2001	0.04967
46159	2001	0.04283
46160	2001	0.07308
46161	2001	0.08033
46162	2001	0.16800
46163	2001	0.11408
46164	2001	0.06258
46165	2001	0.16400
46166	2001	0.15558
46167	2001	0.10358
46168	2001	0.06300
46169	2001	0.05575
46170	2001	0.07042
46171	2001	0.05983
46172	2001	0.08025
46173	2001	0.06108
46174	2001	0.07317
46175	2001	0.07892
46176	2001	0.10542
46177	2001	0.13358
46178	2001	0.18150
46179	2001	0.10742
46180	2001	0.10550
46181	2001	0.07942
46182	2001	0.08483
46183	2001	0.08208
46184	2001	0.08408
46185	2001	0.04400
46186	2001	0.08650
46187	2001	0.08525
46188	2001	0.06758
46189	2001	0.05325
46190	2001	0.06758
46191	2001	0.07425
46192	2001	0.07450
46193	2001	0.04300
46194	2001	0.05683
46195	2001	0.04267
46196	2001	0.11083
46197	2001	0.09308
46198	2001	0.07325
46199	2001	0.07650
46200	2001	0.07517
46201	2001	0.07242
46202	2001	0.13283
46203	2001	0.11850
46205	2001	0.04133
46206	2001	0.09833
46207	2001	0.08975
46233	2001	0.06025
46234	2001	0.11575
46235	2001	0.07592
46236	2001	0.09342
46237	2001	0.08933
46238	2001	0.07875
46239	2001	0.10250
46240	2001	0.09783
46241	2001	0.08225
46242	2001	0.08892
46243	2001	0.10158
46244	2001	0.11567
46245	2001	0.09650
46246	2001	0.10625
46247	2001	0.12908
46248	2001	0.08358
46249	2001	0.21395
47139	2001	0.06875
47140	2001	0.09575
47141	2001	0.12792
47142	2001	0.10958
47143	2001	0.11875
47144	2001	0.13258
47145	2001	0.07583
47146	2001	0.09517
47147	2001	0.13392
47148	2001	0.08983
47149	2001	0.10075
47150	2001	0.32292
47151	2001	0.24983
47152	2001	0.20342
47153	2001	0.20892
47154	2001	0.21875
47155	2001	0.12825
47156	2001	0.08725
47157	2001	0.06458
47158	2001	0.04733
47159	2001	0.04733
47160	2001	0.05100
47161	2001	0.05733
47162	2001	0.14017
47163	2001	0.26850
47164	2001	0.28717
47165	2001	0.18100
47166	2001	0.19675
47167	2001	0.24125
47168	2001	0.19308
47169	2001	0.09883
47170	2001	0.13525
47171	2001	0.09808
47172	2001	0.05775
47173	2001	0.06292
47174	2001	0.15525
47175	2001	0.10108
47176	2001	0.09292
47177	2001	0.10342
47178	2001	0.16267
47179	2001	0.12383
47180	2001	0.12108
47181	2001	0.08975
47182	2001	0.05133
47183	2001	0.07183
47184	2001	0.03683
47185	2001	0.07203
47186	2001	0.06050
47187	2001	0.03267
47188	2001	0.07583
47189	2001	0.08875
47190	2001	0.07250
47191	2001	0.05992
47192	2001	0.06750
47193	2001	0.07208
47194	2001	0.06725
47195	2001	0.04992
47196	2001	0.04158
47197	2001	0.10208
47198	2001	0.06825
47199	2001	0.08583
47200	2001	0.07158
47201	2001	0.06475
47202	2001	0.04550
47203	2001	0.05900
47204	2001	0.03925
47205	2001	0.05517
47206	2001	0.05258
47207	2001	0.10017
47218	2001	0.07292
47219	2001	0.07950
47220	2001	0.08375
47232	2001	0.10508
47233	2001	0.08717
47234	2001	0.11333
47235	2001	0.12117
47236	2001	0.09958
47237	2001	0.10592
47238	2001	0.08992
47239	2001	0.07392
47240	2001	0.08017
47241	2001	0.09025
47242	2001	0.08750
47243	2001	0.09392
47244	2001	0.09700
47245	2001	0.10817
47246	2001	0.11125
47247	2001	0.13575
47248	2001	0.09400
47249	2001	0.04758
47250	2001	0.23837
48139	2001	0.12892
48140	2001	0.10958
48141	2001	0.14367
48142	2001	0.12750
48143	2001	0.09742
48144	2001	0.07875
48145	2001	0.07175
48146	2001	0.06542
48147	2001	0.12717
48148	2001	0.11300
48149	2001	0.19475
48150	2001	0.27808
48151	2001	0.20792
48152	2001	0.18150
48153	2001	0.20467
48154	2001	0.19042
48155	2001	0.12242
48156	2001	0.09383
48157	2001	0.06000
48158	2001	0.05133
48159	2001	0.04917
48160	2001	0.05350
48161	2001	0.11583
48162	2001	0.17750
48163	2001	0.30308
48164	2001	0.36767
48165	2001	0.27292
48166	2001	0.35375
48167	2001	0.31158
48168	2001	0.34525
48169	2001	0.36508
48170	2001	0.30317
48171	2001	0.11625
48172	2001	0.10250
48173	2001	0.13450
48174	2001	0.13017
48175	2001	0.04975
48176	2001	0.07750
48177	2001	0.10700
48178	2001	0.11267
48179	2001	0.15333
48180	2001	0.10342
48181	2001	0.09758
48182	2001	0.08192
48183	2001	0.14100
48184	2001	0.05175
48185	2001	0.08625
48186	2001	0.07042
48187	2001	0.05892
48188	2001	0.08483
48189	2001	0.09033
48190	2001	0.05867
48191	2001	0.06375
48192	2001	0.06850
48193	2001	0.06775
48194	2001	0.06925
48195	2001	0.06467
48196	2001	0.12242
48197	2001	0.07533
48198	2001	0.07575
48199	2001	0.07450
48200	2001	0.07200
48201	2001	0.06025
48202	2001	0.04975
48203	2001	0.11933
48204	2001	0.04575
48205	2001	0.04900
48206	2001	0.11158
48207	2001	0.10300
48208	2001	0.09108
48213	2001	0.06250
48214	2001	0.05542
48215	2001	0.06192
48216	2001	0.03533
48217	2001	0.10817
48218	2001	0.08533
48219	2001	0.07475
48220	2001	0.08117
48221	2001	0.09583
48222	2001	0.09083
48232	2001	0.07100
48233	2001	0.07858
48234	2001	0.13567
48235	2001	0.10767
48236	2001	0.12092
48237	2001	0.09492
48238	2001	0.08750
48239	2001	0.06358
48240	2001	0.08217
48241	2001	0.08700
48242	2001	0.07292
48243	2001	0.07650
48244	2001	0.08342
48245	2001	0.09183
48246	2001	0.11608
48247	2001	0.13058
48248	2001	0.09167
48249	2001	0.12683
48250	2001	0.08742
49139	2001	0.13583
49140	2001	0.12742
49141	2001	0.11400
49142	2001	0.09817
49143	2001	0.09250
49144	2001	0.07550
49145	2001	0.06867
49146	2001	0.05492
49147	2001	0.08792
49148	2001	0.13842
49149	2001	0.23633
49150	2001	0.22408
49151	2001	0.25567
49152	2001	0.13750
49153	2001	0.13708
49154	2001	0.16000
49155	2001	0.22492
49156	2001	0.10958
49157	2001	0.07775
49158	2001	0.07550
49159	2001	0.06867
49160	2001	0.14858
49161	2001	0.26375
49162	2001	0.35400
49163	2001	0.36683
49164	2001	0.37267
49165	2001	0.31442
49166	2001	0.26792
49167	2001	0.31533
49168	2001	0.35258
49169	2001	0.36100
49170	2001	0.27850
49171	2001	0.17892
49172	2001	0.09375
49173	2001	0.05708
49174	2001	0.05783
49175	2001	0.06367
49176	2001	0.06958
49177	2001	0.10150
49178	2001	0.10833
49179	2001	0.11558
49180	2001	0.11883
49181	2001	0.11125
49182	2001	0.08708
49183	2001	0.06258
49184	2001	0.07125
49185	2001	0.05117
49186	2001	0.06325
49187	2001	0.06192
49188	2001	0.05442
49189	2001	0.04617
49190	2001	0.04117
49191	2001	0.06342
49192	2001	0.06892
49193	2001	0.06683
49194	2001	0.06508
49195	2001	0.05975
49196	2001	0.04850
49197	2001	0.08042
49198	2001	0.07333
49199	2001	0.06508
49200	2001	0.05917
49201	2001	0.04458
49202	2001	0.11000
49203	2001	0.05825
49204	2001	0.11850
49205	2001	0.11625
49206	2001	0.05442
49207	2001	0.05350
49208	2001	0.09883
49209	2001	0.03942
49213	2001	0.06175
49214	2001	0.06500
49215	2001	0.05450
49216	2001	0.07558
49217	2001	0.04900
49218	2001	0.05850
49219	2001	0.12683
49220	2001	0.07583
49221	2001	0.10167
49222	2001	0.11217
49223	2001	0.09842
49224	2001	0.09492
49225	2001	0.08475
49226	2001	0.11450
49228	2001	0.10150
49229	2001	0.10750
49230	2001	0.10983
49231	2001	0.08533
49232	2001	0.08258
49233	2001	0.12483
49234	2001	0.13100
49235	2001	0.10875
49236	2001	0.12567
49237	2001	0.11667
49238	2001	0.09658
49239	2001	0.08642
49240	2001	0.09225
49241	2001	0.07650
49242	2001	0.07383
49243	2001	0.05792
49244	2001	0.06475
49245	2001	0.09108
49246	2001	0.11542
49247	2001	0.11925
49248	2001	0.11642
49249	2001	0.06583
49250	2001	0.06083
49251	2001	0.08817
50138	2001	0.08208
50139	2001	0.08900
50140	2001	0.13850
50141	2001	0.15458
50142	2001	0.10017
50143	2001	0.14550
50144	2001	0.12033
50145	2001	0.11133
50146	2001	0.06800
50147	2001	0.11200
50148	2001	0.14467
50149	2001	0.15833
50150	2001	0.21675
50151	2001	0.20883
50152	2001	0.08725
50153	2001	0.08250
50154	2001	0.10008
50155	2001	0.19783
50156	2001	0.17800
50157	2001	0.11300
50158	2001	0.09625
50159	2001	0.13050
50160	2001	0.24975
50161	2001	0.32367
50162	2001	0.36525
50163	2001	0.24417
50164	2001	0.27958
50165	2001	0.28367
50166	2001	0.22150
50167	2001	0.29375
50168	2001	0.18567
50169	2001	0.24067
50170	2001	0.25700
50171	2001	0.05908
50172	2001	0.05533
50173	2001	0.10417
50174	2001	0.05500
50175	2001	0.06383
50176	2001	0.07217
50177	2001	0.14133
50178	2001	0.11892
50179	2001	0.11550
50180	2001	0.11325
50181	2001	0.11758
50182	2001	0.09892
50183	2001	0.05283
50184	2001	0.06942
50185	2001	0.08475
50186	2001	0.06500
50187	2001	0.07700
50188	2001	0.05975
50189	2001	0.06158
50190	2001	0.08867
50191	2001	0.06050
50192	2001	0.06900
50193	2001	0.06167
50194	2001	0.05467
50195	2001	0.05725
50196	2001	0.07317
50197	2001	0.06925
50198	2001	0.07667
50199	2001	0.07417
50200	2001	0.03950
50201	2001	0.10700
50202	2001	0.04975
50203	2001	0.10700
50204	2001	0.06850
50205	2001	0.05925
50206	2001	0.05533
50207	2001	0.07475
50208	2001	0.05958
50209	2001	0.10125
50210	2001	0.10500
50213	2001	0.12333
50214	2001	0.06517
50215	2001	0.07617
50216	2001	0.05758
50217	2001	0.06433
50218	2001	0.07267
50219	2001	0.08158
50220	2001	0.08142
50221	2001	0.08200
50222	2001	0.08617
50223	2001	0.10775
50224	2001	0.09492
50225	2001	0.10258
50226	2001	0.09708
50227	2001	0.06750
50228	2001	0.07833
50229	2001	0.08042
50230	2001	0.09192
50231	2001	0.07508
50232	2001	0.07317
50233	2001	0.08775
50234	2001	0.08317
50235	2001	0.14025
50236	2001	0.13617
50237	2001	0.12950
50238	2001	0.10392
50239	2001	0.10067
50240	2001	0.09875
50241	2001	0.08450
50242	2001	0.07842
50243	2001	0.06575
50244	2001	0.06350
50245	2001	0.07642
50246	2001	0.08475
50247	2001	0.12983
50248	2001	0.11567
50249	2001	0.12117
50250	2001	0.16008
50251	2001	0.07283
50252	2001	0.06917
50253	2001	0.09517
50254	2001	0.17792
51137	2001	0.07142
51138	2001	0.07650
51139	2001	0.11308
51140	2001	0.17833
51141	2001	0.12333
51142	2001	0.09817
51143	2001	0.10700
51144	2001	0.10908
51145	2001	0.11150
51146	2001	0.08050
51147	2001	0.06592
51148	2001	0.17450
51149	2001	0.11683
51150	2001	0.10842
51151	2001	0.08158
51152	2001	0.06817
51153	2001	0.05292
51154	2001	0.05225
51155	2001	0.10158
51156	2001	0.13617
51157	2001	0.10925
51158	2001	0.11200
51159	2001	0.14083
51160	2001	0.33892
51161	2001	0.28233
51162	2001	0.32575
51163	2001	0.32925
51164	2001	0.33342
51165	2001	0.15117
51166	2001	0.13183
51167	2001	0.14150
51168	2001	0.07383
51169	2001	0.12808
51170	2001	0.16017
51171	2001	0.04558
51172	2001	0.05958
51173	2001	0.04808
51174	2001	0.06342
51175	2001	0.06983
51176	2001	0.09983
51177	2001	0.11133
51178	2001	0.09792
51179	2001	0.09867
51180	2001	0.12100
51181	2001	0.09942
51182	2001	0.06942
51183	2001	0.08333
51184	2001	0.07783
51185	2001	0.08192
51186	2001	0.07275
51187	2001	0.03850
51188	2001	0.05375
51189	2001	0.06267
51190	2001	0.06150
51191	2001	0.05217
51192	2001	0.05483
51193	2001	0.04792
51194	2001	0.05342
51195	2001	0.03983
51196	2001	0.05925
51197	2001	0.05733
51198	2001	0.05625
51199	2001	0.07033
51200	2001	0.06908
51201	2001	0.10200
51202	2001	0.10558
51203	2001	0.07025
51204	2001	0.07467
51205	2001	0.07108
51206	2001	0.07750
51207	2001	0.07458
51208	2001	0.06592
51209	2001	0.06208
51210	2001	0.05542
51211	2001	0.06267
51212	2001	0.07317
51213	2001	0.07683
51214	2001	0.08250
51215	2001	0.08383
51216	2001	0.06392
51217	2001	0.08533
51218	2001	0.05183
51219	2001	0.07517
51220	2001	0.08842
51221	2001	0.09333
51222	2001	0.10033
51223	2001	0.10183
51224	2001	0.08800
51225	2001	0.08400
51226	2001	0.08517
51227	2001	0.08142
51228	2001	0.08033
51229	2001	0.09067
51230	2001	0.09333
51231	2001	0.10017
51232	2001	0.08258
51233	2001	0.07367
51234	2001	0.06033
51235	2001	0.06500
51236	2001	0.13942
51237	2001	0.12475
51238	2001	0.12858
51239	2001	0.11900
51240	2001	0.11025
51241	2001	0.11867
51242	2001	0.10408
51243	2001	0.09050
51244	2001	0.07542
51245	2001	0.07742
51246	2001	0.08275
51247	2001	0.08675
51248	2001	0.09175
51249	2001	0.12633
51250	2001	0.12325
51251	2001	0.10783
51252	2001	0.09475
51253	2001	0.10842
51254	2001	0.12592
51255	2001	0.08125
52136	2001	0.15950
52137	2001	0.10867
52138	2001	0.12500
52139	2001	0.13400
52140	2001	0.16142
52141	2001	0.12150
52142	2001	0.07792
52143	2001	0.11133
52144	2001	0.14617
52145	2001	0.10717
52146	2001	0.07758
52147	2001	0.07325
52148	2001	0.07508
52149	2001	0.14608
52150	2001	0.10125
52151	2001	0.09092
52152	2001	0.06483
52153	2001	0.05367
52154	2001	0.05600
52155	2001	0.11283
52156	2001	0.09400
52157	2001	0.18683
52158	2001	0.21417
52159	2001	0.31833
52160	2001	0.24642
52161	2001	0.30958
52162	2001	0.28675
52163	2001	0.22725
52164	2001	0.20225
52165	2001	0.06392
52166	2001	0.06883
52167	2001	0.04242
52168	2001	0.06687
52169	2001	0.07487
52170	2001	0.03842
52171	2001	0.04325
52172	2001	0.05350
52173	2001	0.05850
52174	2001	0.06025
52175	2001	0.05350
52176	2001	0.07250
52177	2001	0.12333
52178	2001	0.09317
52179	2001	0.08867
52180	2001	0.11300
52181	2001	0.15250
52182	2001	0.10992
52183	2001	0.11200
52184	2001	0.10992
52185	2001	0.08933
52186	2001	0.08267
52187	2001	0.07708
52188	2001	0.05433
52189	2001	0.06650
52190	2001	0.05833
52191	2001	0.05408
52192	2001	0.06733
52193	2001	0.06008
52194	2001	0.05075
52195	2001	0.06017
52196	2001	0.06258
52197	2001	0.04225
52198	2001	0.05200
52199	2001	0.07033
52200	2001	0.06492
52201	2001	0.06692
52202	2001	0.05758
52203	2001	0.06225
52204	2001	0.06825
52205	2001	0.07958
52206	2001	0.09350
52207	2001	0.07208
52208	2001	0.06442
52209	2001	0.05358
52210	2001	0.06617
52211	2001	0.05192
52212	2001	0.06733
52213	2001	0.08408
52214	2001	0.06492
52215	2001	0.06850
52216	2001	0.08200
52217	2001	0.07392
52218	2001	0.06667
52219	2001	0.06017
52220	2001	0.09317
52221	2001	0.10392
52222	2001	0.08950
52223	2001	0.09108
52224	2001	0.08458
52225	2001	0.08567
52226	2001	0.08450
52227	2001	0.10333
52228	2001	0.10575
52229	2001	0.10158
52230	2001	0.10358
52231	2001	0.08467
52232	2001	0.07817
52233	2001	0.08375
52234	2001	0.08992
52235	2001	0.14600
52236	2001	0.08433
52237	2001	0.07358
52238	2001	0.10717
52239	2001	0.05867
52240	2001	0.11158
52241	2001	0.12725
52242	2001	0.10650
52243	2001	0.11692
52244	2001	0.09558
52245	2001	0.09850
52246	2001	0.09108
52247	2001	0.09425
52248	2001	0.08875
52249	2001	0.09642
52250	2001	0.12092
52251	2001	0.13817
52252	2001	0.12458
52253	2001	0.10625
52254	2001	0.11742
52255	2001	0.12333
53134	2001	0.24592
53135	2001	0.16100
53136	2001	0.11158
53137	2001	0.11492
53138	2001	0.14092
53139	2001	0.10208
53140	2001	0.15850
53141	2001	0.11375
53142	2001	0.13775
53143	2001	0.11483
53144	2001	0.14233
53145	2001	0.10642
53146	2001	0.12458
53147	2001	0.08525
53148	2001	0.14350
53149	2001	0.19408
53150	2001	0.18050
53151	2001	0.09375
53152	2001	0.06450
53153	2001	0.05533
53154	2001	0.05917
53155	2001	0.07225
53156	2001	0.19633
53157	2001	0.24633
53158	2001	0.25867
53159	2001	0.28333
53160	2001	0.25517
53161	2001	0.28550
53162	2001	0.22717
53163	2001	0.12608
53164	2001	0.04933
53165	2001	0.04692
53166	2001	0.04817
53167	2001	0.04058
53168	2001	0.04017
53169	2001	0.07737
53170	2001	0.04142
53171	2001	0.04575
53172	2001	0.05125
53173	2001	0.05533
53174	2001	0.06017
53175	2001	0.09900
53176	2001	0.11033
53177	2001	0.09967
53178	2001	0.05758
53179	2001	0.07283
53180	2001	0.10625
53181	2001	0.09442
53182	2001	0.10050
53183	2001	0.10142
53184	2001	0.08220
53185	2001	0.05550
53186	2001	0.08642
53187	2001	0.07233
53188	2001	0.06867
53189	2001	0.05192
53190	2001	0.06208
53191	2001	0.05875
53192	2001	0.04950
53193	2001	0.06300
53194	2001	0.04550
53195	2001	0.07692
53196	2001	0.07283
53197	2001	0.04892
53198	2001	0.03833
53199	2001	0.04933
53200	2001	0.07142
53201	2001	0.05733
53202	2001	0.06783
53203	2001	0.06058
53204	2001	0.11450
53205	2001	0.09142
53206	2001	0.08617
53207	2001	0.08092
53208	2001	0.08050
53209	2001	0.06708
53210	2001	0.05808
53211	2001	0.10425
53212	2001	0.11000
53213	2001	0.06375
53214	2001	0.05450
53215	2001	0.08667
53216	2001	0.12883
53217	2001	0.08217
53218	2001	0.05958
53219	2001	0.05850
53220	2001	0.08467
53221	2001	0.09142
53222	2001	0.10517
53223	2001	0.08175
53224	2001	0.10517
53225	2001	0.09100
[truncated: 39,738 more rows]
