# Supplementary material for: Trend Patterns of Vegetative Coverage and Their Underlying Causes in the Deserts of Northwest China over 1982 – 2008
Source: PLoS One. 2015 May 11;10(5):e0126044. doi: 10.1371/journal.pone.0126044 (PMC4427295; doi:10.1371/journal.pone.0126044)
Supplement: S1 Dataset — (ZIP) [file pone.0126044.s001.zip › S1_data/NDVI/NDVI_2002.txt]

21143	2002	0.08250
21144	2002	0.06867
21149	2002	0.09492
21150	2002	0.04183
21151	2002	0.04017
22143	2002	0.05583
22144	2002	0.06850
22145	2002	0.11367
22148	2002	0.05600
22149	2002	0.09808
22150	2002	0.04917
22151	2002	0.08958
22152	2002	0.05742
22153	2002	0.12142
22169	2002	0.14667
22170	2002	0.04875
22171	2002	0.08362
23142	2002	0.15458
23143	2002	0.16783
23144	2002	0.05875
23145	2002	0.09967
23146	2002	0.05925
23147	2002	0.04150
23148	2002	0.05100
23149	2002	0.03542
23150	2002	0.05575
23151	2002	0.04817
23152	2002	0.05575
23153	2002	0.05092
23154	2002	0.07825
23169	2002	0.11217
23170	2002	0.08008
23171	2002	0.07792
24142	2002	0.15467
24143	2002	0.21608
24144	2002	0.09675
24145	2002	0.04683
24146	2002	0.06350
24147	2002	0.07233
24148	2002	0.07458
24149	2002	0.04117
24150	2002	0.05692
24151	2002	0.06717
24152	2002	0.04875
24153	2002	0.04408
24154	2002	0.06900
24169	2002	0.16225
24170	2002	0.11700
24171	2002	0.07233
24172	2002	0.11325
25141	2002	0.18017
25142	2002	0.18450
25143	2002	0.16733
25144	2002	0.07067
25145	2002	0.05208
25146	2002	0.05492
25147	2002	0.07842
25148	2002	0.06292
25149	2002	0.12283
25150	2002	0.05633
25151	2002	0.07008
25152	2002	0.05317
25153	2002	0.04575
25169	2002	0.17308
25170	2002	0.12200
25171	2002	0.08425
25172	2002	0.10725
25173	2002	0.09300
26139	2002	0.20417
26140	2002	0.14367
26141	2002	0.12642
26142	2002	0.07292
26143	2002	0.10667
26144	2002	0.05933
26145	2002	0.04292
26146	2002	0.03792
26147	2002	0.03183
26148	2002	0.05225
26149	2002	0.06375
26150	2002	0.08492
26151	2002	0.08817
26152	2002	0.07117
26153	2002	0.06083
26170	2002	0.05225
26171	2002	0.11283
26172	2002	0.08608
26173	2002	0.13400
27138	2002	0.20550
27139	2002	0.12717
27140	2002	0.09475
27141	2002	0.09400
27142	2002	0.10575
27143	2002	0.09267
27144	2002	0.09117
27145	2002	0.09067
27146	2002	0.09175
27147	2002	0.03358
27148	2002	0.03792
27149	2002	0.06083
27150	2002	0.07175
27151	2002	0.08917
27152	2002	0.06525
27153	2002	0.08142
27154	2002	0.08967
27165	2002	0.07867
27166	2002	0.08192
27169	2002	0.12750
27170	2002	0.08958
27171	2002	0.11858
27172	2002	0.11233
27173	2002	0.13675
28137	2002	0.11883
28138	2002	0.14708
28139	2002	0.13217
28140	2002	0.08442
28141	2002	0.08667
28142	2002	0.09600
28143	2002	0.12100
28144	2002	0.10692
28145	2002	0.09650
28146	2002	0.06142
28147	2002	0.08667
28148	2002	0.06092
28149	2002	0.06775
28150	2002	0.10550
28151	2002	0.09233
28152	2002	0.08367
28153	2002	0.07583
28154	2002	0.08608
28159	2002	0.09275
28160	2002	0.11283
28161	2002	0.09058
28163	2002	0.08475
28164	2002	0.13733
28165	2002	0.13083
28166	2002	0.05650
28167	2002	0.08017
28168	2002	0.11692
28169	2002	0.05733
28170	2002	0.06142
28171	2002	0.05917
28172	2002	0.07092
28173	2002	0.06000
28174	2002	0.12608
29137	2002	0.10467
29138	2002	0.13808
29139	2002	0.12000
29140	2002	0.07917
29141	2002	0.09217
29142	2002	0.12750
29143	2002	0.10392
29144	2002	0.10983
29145	2002	0.09083
29146	2002	0.06608
29147	2002	0.09483
29148	2002	0.07525
29149	2002	0.03983
29150	2002	0.05383
29151	2002	0.07233
29152	2002	0.08492
29153	2002	0.08350
29154	2002	0.09567
29155	2002	0.10808
29157	2002	0.07875
29158	2002	0.10867
29159	2002	0.10500
29160	2002	0.07417
29161	2002	0.08617
29162	2002	0.08183
29163	2002	0.07683
29164	2002	0.06592
29165	2002	0.06833
29166	2002	0.05275
29167	2002	0.10225
29168	2002	0.10067
29169	2002	0.06492
29170	2002	0.06717
29171	2002	0.06783
29172	2002	0.08508
29173	2002	0.13150
29174	2002	0.16950
29175	2002	0.14233
29176	2002	0.06783
29177	2002	0.13592
30137	2002	0.21992
30138	2002	0.17575
30139	2002	0.10775
30140	2002	0.09617
30141	2002	0.11258
30142	2002	0.11367
30143	2002	0.09858
30144	2002	0.09742
30145	2002	0.07658
30146	2002	0.09092
30147	2002	0.07100
30148	2002	0.09925
30149	2002	0.08750
30150	2002	0.04208
30151	2002	0.05383
30152	2002	0.06208
30153	2002	0.07700
30154	2002	0.07608
30155	2002	0.10233
30156	2002	0.10858
30157	2002	0.08067
30158	2002	0.09967
30159	2002	0.07533
30160	2002	0.05517
30161	2002	0.07258
30162	2002	0.06500
30163	2002	0.10717
30164	2002	0.07392
30165	2002	0.08733
30166	2002	0.08542
30167	2002	0.07400
30168	2002	0.06933
30169	2002	0.08083
30170	2002	0.08917
30171	2002	0.07983
30172	2002	0.10150
30173	2002	0.08533
30174	2002	0.10133
30175	2002	0.11617
30176	2002	0.08033
30177	2002	0.09283
31137	2002	0.29300
31138	2002	0.13533
31139	2002	0.12950
31140	2002	0.10425
31141	2002	0.08925
31142	2002	0.09942
31143	2002	0.11850
31144	2002	0.10658
31145	2002	0.13283
31146	2002	0.12650
31147	2002	0.13392
31148	2002	0.10300
31149	2002	0.06892
31150	2002	0.10875
31151	2002	0.03267
31152	2002	0.03508
31153	2002	0.05792
31154	2002	0.06783
31155	2002	0.07467
31156	2002	0.07675
31157	2002	0.07208
31158	2002	0.08992
31159	2002	0.13650
31160	2002	0.11058
31161	2002	0.05750
31162	2002	0.07458
31163	2002	0.08642
31164	2002	0.08350
31165	2002	0.05400
31166	2002	0.05242
31167	2002	0.07492
31168	2002	0.06958
31169	2002	0.09050
31170	2002	0.08850
31171	2002	0.08450
31172	2002	0.07925
31173	2002	0.07258
31174	2002	0.08333
31175	2002	0.12308
31176	2002	0.03733
31177	2002	0.10917
31184	2002	0.08362
31185	2002	0.07020
31186	2002	0.07562
32137	2002	0.35175
32138	2002	0.14058
32139	2002	0.13925
32140	2002	0.11825
32141	2002	0.10917
32142	2002	0.08608
32143	2002	0.07867
32144	2002	0.10925
32145	2002	0.09808
32146	2002	0.11975
32147	2002	0.16058
32148	2002	0.13442
32149	2002	0.10283
32150	2002	0.04775
32151	2002	0.05750
32152	2002	0.09475
32153	2002	0.10750
32154	2002	0.03917
32155	2002	0.05025
32156	2002	0.03775
32157	2002	0.07075
32158	2002	0.07792
32159	2002	0.10992
32160	2002	0.04600
32161	2002	0.03975
32162	2002	0.07925
32163	2002	0.08683
32164	2002	0.06883
32165	2002	0.08392
32166	2002	0.08850
32167	2002	0.07367
32168	2002	0.08833
32169	2002	0.08133
32170	2002	0.09092
32171	2002	0.06375
32172	2002	0.09367
32173	2002	0.04975
32174	2002	0.04867
32175	2002	0.04167
32176	2002	0.05692
32177	2002	0.09267
32178	2002	0.09592
32179	2002	0.06950
32180	2002	0.05817
32182	2002	0.04883
32183	2002	0.10395
32184	2002	0.10237
32185	2002	0.08203
32186	2002	0.07620
32187	2002	0.06762
32188	2002	0.06787
33136	2002	0.31358
33137	2002	0.26025
33138	2002	0.23458
33139	2002	0.13750
33140	2002	0.10542
33141	2002	0.10692
33142	2002	0.09592
33143	2002	0.09317
33144	2002	0.11433
33145	2002	0.10167
33146	2002	0.09708
33147	2002	0.08125
33148	2002	0.16367
33149	2002	0.13900
33150	2002	0.16600
33151	2002	0.15042
33152	2002	0.06608
33153	2002	0.07025
33154	2002	0.14333
33155	2002	0.06158
33156	2002	0.09253
33157	2002	0.09467
33158	2002	0.03808
33159	2002	0.11375
33160	2002	0.06925
33161	2002	0.04717
33162	2002	0.09717
33163	2002	0.09275
33164	2002	0.06458
33165	2002	0.08050
33166	2002	0.07067
33167	2002	0.07725
33168	2002	0.09100
33169	2002	0.11742
33170	2002	0.10358
33171	2002	0.08308
33172	2002	0.05408
33173	2002	0.04717
33174	2002	0.07575
33175	2002	0.06858
33176	2002	0.06625
33177	2002	0.06317
33178	2002	0.05508
33179	2002	0.06192
33180	2002	0.06825
33181	2002	0.04708
33182	2002	0.05692
33183	2002	0.10150
33184	2002	0.09942
33185	2002	0.07978
33186	2002	0.06478
33187	2002	0.06358
33188	2002	0.07387
33189	2002	0.06517
34136	2002	0.20642
34137	2002	0.26733
34138	2002	0.24775
34139	2002	0.16058
34140	2002	0.12833
34141	2002	0.13942
34142	2002	0.13150
34143	2002	0.10300
34144	2002	0.08825
34145	2002	0.10650
34146	2002	0.10692
34147	2002	0.05883
34148	2002	0.08750
34149	2002	0.18192
34150	2002	0.12992
34151	2002	0.12725
34152	2002	0.13775
34153	2002	0.15917
34154	2002	0.10008
34155	2002	0.08558
34156	2002	0.06258
34157	2002	0.10050
34158	2002	0.08367
34159	2002	0.06033
34160	2002	0.05133
34161	2002	0.08483
34162	2002	0.11258
34163	2002	0.11142
34164	2002	0.07667
34165	2002	0.10808
34166	2002	0.09458
34167	2002	0.11183
34168	2002	0.07125
34169	2002	0.07808
34170	2002	0.10533
34171	2002	0.08975
34172	2002	0.05933
34173	2002	0.07808
34174	2002	0.08142
34175	2002	0.04825
34176	2002	0.05375
34177	2002	0.04150
34178	2002	0.05225
34179	2002	0.05275
34180	2002	0.05342
34181	2002	0.03917
34182	2002	0.10292
34183	2002	0.09925
34184	2002	0.05008
34185	2002	0.10700
34186	2002	0.03925
34187	2002	0.08533
34188	2002	0.06478
34189	2002	0.06945
35136	2002	0.11525
35137	2002	0.10125
35138	2002	0.14242
35139	2002	0.16367
35140	2002	0.07292
35141	2002	0.07600
35142	2002	0.14958
35143	2002	0.10242
35144	2002	0.10867
35145	2002	0.08242
35146	2002	0.07317
35147	2002	0.04883
35148	2002	0.04433
35149	2002	0.03758
35150	2002	0.05533
35151	2002	0.09842
35152	2002	0.11883
35153	2002	0.14458
35154	2002	0.14858
35155	2002	0.11925
35156	2002	0.08317
35157	2002	0.12717
35158	2002	0.11133
35159	2002	0.08342
35160	2002	0.09733
35161	2002	0.11817
35162	2002	0.08800
35163	2002	0.12350
35164	2002	0.13983
35165	2002	0.13142
35166	2002	0.10217
35167	2002	0.14442
35168	2002	0.09467
35169	2002	0.11050
35170	2002	0.05633
35171	2002	0.08525
35172	2002	0.07175
35173	2002	0.06475
35174	2002	0.05258
35175	2002	0.06275
35176	2002	0.07742
35177	2002	0.05125
35178	2002	0.05717
35179	2002	0.04733
35180	2002	0.04867
35181	2002	0.09742
35182	2002	0.08950
35183	2002	0.07933
35184	2002	0.03192
35185	2002	0.05292
35186	2002	0.04858
35187	2002	0.11100
35188	2002	0.07595
35189	2002	0.08653
35190	2002	0.08637
36134	2002	0.13725
36135	2002	0.19542
36136	2002	0.13758
36137	2002	0.15467
36138	2002	0.10133
36139	2002	0.13333
36140	2002	0.05442
36141	2002	0.11225
36142	2002	0.15900
36143	2002	0.15900
36144	2002	0.14058
36145	2002	0.08483
36146	2002	0.08042
36147	2002	0.08158
36148	2002	0.05283
36149	2002	0.04658
36150	2002	0.04717
36151	2002	0.04283
36152	2002	0.05425
36153	2002	0.08908
36154	2002	0.11183
36155	2002	0.14492
36156	2002	0.18933
36157	2002	0.08767
36158	2002	0.08825
36159	2002	0.07733
36160	2002	0.10383
36161	2002	0.13308
36162	2002	0.15267
36163	2002	0.10408
36164	2002	0.08675
36165	2002	0.14225
36166	2002	0.11442
36167	2002	0.13550
36168	2002	0.16242
36169	2002	0.16025
36170	2002	0.06550
36171	2002	0.12825
36172	2002	0.13217
36173	2002	0.07192
36174	2002	0.10675
36175	2002	0.08100
36176	2002	0.07108
36177	2002	0.07883
36178	2002	0.14883
36179	2002	0.09942
36180	2002	0.04492
36181	2002	0.04400
36182	2002	0.05383
36183	2002	0.03525
36184	2002	0.08617
36185	2002	0.05108
36186	2002	0.06125
36187	2002	0.12408
36188	2002	0.04192
36189	2002	0.08900
36190	2002	0.06278
36191	2002	0.06320
37134	2002	0.20325
37135	2002	0.11083
37136	2002	0.13867
37137	2002	0.12633
37138	2002	0.11442
37139	2002	0.12417
37140	2002	0.12200
37141	2002	0.12717
37142	2002	0.15575
37143	2002	0.15392
37144	2002	0.11125
37145	2002	0.13283
37146	2002	0.07575
37147	2002	0.07358
37148	2002	0.07025
37149	2002	0.12850
37150	2002	0.07358
37151	2002	0.08567
37152	2002	0.08975
37153	2002	0.07633
37154	2002	0.07200
37155	2002	0.08608
37156	2002	0.13117
37157	2002	0.14867
37158	2002	0.08200
37159	2002	0.12750
37160	2002	0.12542
37161	2002	0.15692
37162	2002	0.15917
37163	2002	0.10225
37164	2002	0.07867
37165	2002	0.14708
37166	2002	0.09492
37167	2002	0.13633
37168	2002	0.10208
37169	2002	0.13658
37170	2002	0.14833
37171	2002	0.10650
37172	2002	0.07583
37173	2002	0.09208
37174	2002	0.11883
37175	2002	0.09533
37176	2002	0.08842
37177	2002	0.07292
37178	2002	0.08325
37179	2002	0.07367
37180	2002	0.10883
37181	2002	0.04242
37182	2002	0.10283
37183	2002	0.04583
37184	2002	0.04700
37185	2002	0.10975
37186	2002	0.11117
37187	2002	0.05058
37188	2002	0.04908
37189	2002	0.04292
37190	2002	0.09058
37191	2002	0.08083
37192	2002	0.06545
38135	2002	0.13242
38136	2002	0.10142
38137	2002	0.14608
38138	2002	0.13317
38139	2002	0.13933
38140	2002	0.10950
38141	2002	0.11233
38142	2002	0.13825
38143	2002	0.19542
38144	2002	0.11583
38145	2002	0.09833
38146	2002	0.06858
38147	2002	0.07450
38148	2002	0.11242
38149	2002	0.15767
38150	2002	0.28267
38151	2002	0.11358
38152	2002	0.20158
38153	2002	0.11083
38154	2002	0.08192
38155	2002	0.05683
38156	2002	0.09958
38157	2002	0.13517
38158	2002	0.10192
38159	2002	0.14700
38160	2002	0.13133
38161	2002	0.11225
38162	2002	0.14392
38163	2002	0.14067
38164	2002	0.08817
38165	2002	0.16867
38166	2002	0.15883
38167	2002	0.08892
38168	2002	0.09133
38169	2002	0.07383
38170	2002	0.10275
38171	2002	0.09258
38172	2002	0.10208
38173	2002	0.11375
38174	2002	0.11192
38175	2002	0.10300
38176	2002	0.10983
38177	2002	0.07650
38178	2002	0.06200
38179	2002	0.05225
38180	2002	0.07383
38181	2002	0.08242
38182	2002	0.03067
38183	2002	0.02600
38184	2002	0.03683
38185	2002	0.03592
38186	2002	0.09133
38187	2002	0.03917
38188	2002	0.09833
38189	2002	0.05700
38190	2002	0.04908
38191	2002	0.12242
38192	2002	0.11017
38193	2002	0.07320
39136	2002	0.15742
39137	2002	0.14675
39138	2002	0.13217
39139	2002	0.13508
39140	2002	0.13908
39141	2002	0.17158
39142	2002	0.18250
39143	2002	0.14892
39144	2002	0.11883
39145	2002	0.09642
39146	2002	0.06867
39147	2002	0.09008
39148	2002	0.24600
39149	2002	0.09083
39150	2002	0.23142
39151	2002	0.17883
39152	2002	0.25558
39153	2002	0.13275
39154	2002	0.12250
39155	2002	0.07492
39156	2002	0.06117
39157	2002	0.13967
39158	2002	0.13517
39159	2002	0.06967
39160	2002	0.09817
39161	2002	0.12850
39162	2002	0.19408
39163	2002	0.17392
39164	2002	0.14508
39165	2002	0.07817
39166	2002	0.07800
39167	2002	0.14117
39168	2002	0.17425
39169	2002	0.13067
39170	2002	0.15442
39171	2002	0.16400
39172	2002	0.12492
39173	2002	0.18183
39174	2002	0.07950
39175	2002	0.12975
39176	2002	0.18025
39177	2002	0.22108
39178	2002	0.06825
39179	2002	0.06392
39180	2002	0.08408
39181	2002	0.05017
39182	2002	0.02950
39183	2002	0.03367
39184	2002	0.04842
39185	2002	0.06200
39186	2002	0.04433
39187	2002	0.09200
39188	2002	0.04708
39189	2002	0.05325
39190	2002	0.10050
39191	2002	0.03058
39192	2002	0.11367
39193	2002	0.05595
39194	2002	0.06778
40135	2002	0.10275
40136	2002	0.13050
40137	2002	0.11967
40138	2002	0.11942
40139	2002	0.12167
40140	2002	0.10742
40141	2002	0.12867
40142	2002	0.15792
40143	2002	0.12708
40144	2002	0.10508
40145	2002	0.10400
40146	2002	0.09475
40147	2002	0.09567
40148	2002	0.13542
40149	2002	0.24408
40150	2002	0.33842
40151	2002	0.35867
40152	2002	0.31508
40153	2002	0.12617
40154	2002	0.08467
40155	2002	0.10183
40156	2002	0.12758
40157	2002	0.10467
40158	2002	0.08575
40159	2002	0.07867
40160	2002	0.13000
40161	2002	0.13408
40162	2002	0.15992
40163	2002	0.11892
40164	2002	0.11183
40165	2002	0.09183
40166	2002	0.06650
40167	2002	0.10267
40168	2002	0.13667
40169	2002	0.17517
40170	2002	0.18733
40171	2002	0.23900
40172	2002	0.22575
40173	2002	0.25950
40174	2002	0.26950
40175	2002	0.12692
40176	2002	0.16375
40177	2002	0.24617
40178	2002	0.22100
40179	2002	0.13942
40180	2002	0.04917
40181	2002	0.05667
40182	2002	0.03567
40183	2002	0.06758
40184	2002	0.06017
40185	2002	0.03592
40186	2002	0.11658
40187	2002	0.10017
40188	2002	0.08500
40189	2002	0.03633
40190	2002	0.03900
40191	2002	0.04117
40192	2002	0.11333
40193	2002	0.11933
40194	2002	0.05870
41135	2002	0.15833
41136	2002	0.12392
41137	2002	0.11692
41138	2002	0.12517
41139	2002	0.10333
41140	2002	0.11308
41141	2002	0.15917
41142	2002	0.14458
41143	2002	0.11767
41144	2002	0.09400
41145	2002	0.07275
41146	2002	0.14625
41147	2002	0.27417
41148	2002	0.33942
41149	2002	0.37408
41150	2002	0.29608
41151	2002	0.26900
41152	2002	0.35900
41153	2002	0.21892
41154	2002	0.14333
41155	2002	0.27625
41156	2002	0.21925
41157	2002	0.09792
41158	2002	0.10508
41159	2002	0.08225
41160	2002	0.10383
41161	2002	0.10283
41162	2002	0.13017
41163	2002	0.15658
41164	2002	0.12633
41165	2002	0.11317
41166	2002	0.07242
41167	2002	0.08092
41168	2002	0.10667
41169	2002	0.09508
41170	2002	0.12258
41171	2002	0.17675
41172	2002	0.13975
41173	2002	0.19825
41174	2002	0.23542
41175	2002	0.12308
41176	2002	0.11925
41177	2002	0.20042
41178	2002	0.13767
41179	2002	0.15217
41180	2002	0.13500
41181	2002	0.08342
41182	2002	0.04417
41183	2002	0.03117
41184	2002	0.03642
41185	2002	0.04175
41186	2002	0.04450
41187	2002	0.07742
41188	2002	0.08525
41189	2002	0.05033
41190	2002	0.08317
41191	2002	0.09267
41192	2002	0.08267
41193	2002	0.10525
41194	2002	0.06187
41195	2002	0.06153
41230	2002	0.08308
41231	2002	0.05592
41232	2002	0.06858
41233	2002	0.06758
41234	2002	0.07250
41235	2002	0.05858
41242	2002	0.06583
41243	2002	0.08100
41244	2002	0.05783
42135	2002	0.15325
42136	2002	0.11650
42137	2002	0.12042
42138	2002	0.07242
42139	2002	0.06550
42140	2002	0.09558
42141	2002	0.15117
42142	2002	0.12683
42143	2002	0.09442
42144	2002	0.10100
42145	2002	0.08708
42146	2002	0.08575
42147	2002	0.11575
42148	2002	0.17692
42149	2002	0.33967
42150	2002	0.30167
42151	2002	0.26417
42152	2002	0.28925
42153	2002	0.23792
42154	2002	0.25042
42155	2002	0.28225
42156	2002	0.14217
42157	2002	0.24617
42158	2002	0.07092
42159	2002	0.05400
42160	2002	0.06342
42161	2002	0.07150
42162	2002	0.09867
42163	2002	0.08192
42164	2002	0.09558
42165	2002	0.10500
42166	2002	0.06342
42167	2002	0.06800
42168	2002	0.07308
42169	2002	0.09233
42170	2002	0.09067
42171	2002	0.13208
42172	2002	0.12683
42173	2002	0.12950
42174	2002	0.14300
42175	2002	0.15067
42176	2002	0.20667
42177	2002	0.13708
42178	2002	0.09733
42179	2002	0.10025
42180	2002	0.09658
42181	2002	0.07625
42182	2002	0.06017
42183	2002	0.04933
42184	2002	0.04375
42185	2002	0.05433
42186	2002	0.07017
42187	2002	0.05100
42188	2002	0.04867
42189	2002	0.05200
42190	2002	0.06292
42191	2002	0.04733
42192	2002	0.09633
42193	2002	0.03658
42194	2002	0.07192
42195	2002	0.05428
42229	2002	0.04433
42230	2002	0.10625
42231	2002	0.05850
42232	2002	0.07017
42233	2002	0.08442
42234	2002	0.06467
42235	2002	0.09383
42236	2002	0.09008
42237	2002	0.05692
42238	2002	0.08633
42239	2002	0.09042
42240	2002	0.06342
42241	2002	0.07483
42242	2002	0.07042
42243	2002	0.08717
42244	2002	0.07892
42245	2002	0.07342
42246	2002	0.07492
42247	2002	0.11325
42248	2002	0.13817
43135	2002	0.17658
43136	2002	0.17092
43137	2002	0.14325
43138	2002	0.14050
43139	2002	0.07992
43140	2002	0.13542
43141	2002	0.18458
43142	2002	0.14683
43143	2002	0.08808
43144	2002	0.07133
43145	2002	0.05775
43146	2002	0.10542
43147	2002	0.12242
43148	2002	0.21858
43149	2002	0.41750
43150	2002	0.33700
43151	2002	0.28808
43152	2002	0.25050
43153	2002	0.23908
43154	2002	0.18417
43155	2002	0.33658
43156	2002	0.07183
43157	2002	0.06608
43158	2002	0.17542
43159	2002	0.14367
43160	2002	0.05883
43161	2002	0.06575
43162	2002	0.07625
43163	2002	0.07183
43164	2002	0.07200
43165	2002	0.06925
43166	2002	0.05442
43167	2002	0.04958
43168	2002	0.13908
43169	2002	0.06400
43170	2002	0.06917
43171	2002	0.08992
43172	2002	0.09742
43173	2002	0.08858
43174	2002	0.08867
43175	2002	0.12008
43176	2002	0.19058
43177	2002	0.16067
43178	2002	0.12367
43179	2002	0.08725
43180	2002	0.09533
43181	2002	0.07242
43182	2002	0.08683
43183	2002	0.04175
43184	2002	0.05033
43185	2002	0.02783
43186	2002	0.09650
43187	2002	0.05883
43188	2002	0.04967
43189	2002	0.06208
43190	2002	0.03900
43191	2002	0.04958
43192	2002	0.11217
43193	2002	0.07162
43194	2002	0.07275
43195	2002	0.03633
43196	2002	0.04192
43229	2002	0.06875
43230	2002	0.06233
43231	2002	0.04900
43232	2002	0.06133
43233	2002	0.06900
43234	2002	0.07792
43235	2002	0.07658
43236	2002	0.05833
43237	2002	0.10383
43238	2002	0.07300
43239	2002	0.07633
43240	2002	0.07100
43241	2002	0.07950
43242	2002	0.08267
43243	2002	0.08517
43244	2002	0.09217
43245	2002	0.10192
43246	2002	0.09775
43247	2002	0.08467
43248	2002	0.23145
44137	2002	0.13208
44139	2002	0.14750
44140	2002	0.10875
44141	2002	0.14808
44142	2002	0.12583
44143	2002	0.08617
44144	2002	0.08558
44145	2002	0.07650
44146	2002	0.15967
44147	2002	0.25267
44148	2002	0.14392
44149	2002	0.32608
44150	2002	0.32000
44151	2002	0.31350
44152	2002	0.33167
44153	2002	0.20692
44154	2002	0.21317
44155	2002	0.12667
44156	2002	0.17033
44157	2002	0.05700
44158	2002	0.09808
44159	2002	0.18100
44160	2002	0.07092
44161	2002	0.05558
44162	2002	0.05775
44163	2002	0.05483
44164	2002	0.05567
44165	2002	0.04625
44166	2002	0.04475
44167	2002	0.06417
44168	2002	0.09767
44169	2002	0.07242
44170	2002	0.09183
44171	2002	0.07042
44172	2002	0.08183
44173	2002	0.06683
44174	2002	0.09967
44175	2002	0.10108
44176	2002	0.11592
44177	2002	0.13617
44178	2002	0.13133
44179	2002	0.10858
44180	2002	0.09408
44181	2002	0.10600
44182	2002	0.07400
44183	2002	0.05217
44184	2002	0.10167
44185	2002	0.04725
44186	2002	0.03592
44187	2002	0.06083
44188	2002	0.06758
44189	2002	0.07625
44190	2002	0.06642
44191	2002	0.06242
44192	2002	0.04308
44193	2002	0.04258
44194	2002	0.04450
44195	2002	0.05017
44196	2002	0.09583
44229	2002	0.04675
44230	2002	0.06825
44231	2002	0.03758
44232	2002	0.08542
44233	2002	0.05425
44234	2002	0.05500
44235	2002	0.07550
44236	2002	0.06400
44237	2002	0.10100
44238	2002	0.09433
44239	2002	0.08175
44240	2002	0.10483
44241	2002	0.08767
44242	2002	0.11250
44243	2002	0.08158
44244	2002	0.11025
44245	2002	0.10642
44246	2002	0.06942
44247	2002	0.07667
44248	2002	0.06200
44249	2002	0.21220
45139	2002	0.15217
45140	2002	0.12742
45141	2002	0.14633
45142	2002	0.07625
45143	2002	0.13775
45144	2002	0.10708
45145	2002	0.07750
45146	2002	0.13975
45147	2002	0.22342
45148	2002	0.06125
45149	2002	0.13258
45150	2002	0.30075
45151	2002	0.28083
45152	2002	0.31725
45153	2002	0.20317
45154	2002	0.23658
45155	2002	0.12342
45156	2002	0.06883
45157	2002	0.12295
45158	2002	0.04225
45159	2002	0.06725
45160	2002	0.06725
45161	2002	0.05975
45162	2002	0.06625
45163	2002	0.05258
45164	2002	0.05175
45165	2002	0.06592
45166	2002	0.05408
45167	2002	0.20508
45168	2002	0.04758
45169	2002	0.05433
45170	2002	0.06117
45171	2002	0.05358
45172	2002	0.06575
45173	2002	0.06900
45174	2002	0.08708
45175	2002	0.08617
45176	2002	0.10433
45177	2002	0.14008
45178	2002	0.20142
45179	2002	0.11300
45180	2002	0.10275
45181	2002	0.07117
45182	2002	0.06908
45183	2002	0.06803
45184	2002	0.09483
45185	2002	0.08400
45186	2002	0.08675
45187	2002	0.07450
45188	2002	0.02317
45189	2002	0.06158
45190	2002	0.06617
45191	2002	0.06117
45192	2002	0.04542
45193	2002	0.05067
45194	2002	0.05142
45195	2002	0.04767
45196	2002	0.08758
45229	2002	0.07475
45230	2002	0.05033
45231	2002	0.05442
45232	2002	0.05383
45233	2002	0.05492
45234	2002	0.05350
45235	2002	0.05442
45236	2002	0.05467
45237	2002	0.11150
45238	2002	0.09758
45239	2002	0.07583
45240	2002	0.10592
45241	2002	0.07758
45242	2002	0.09333
45243	2002	0.09958
45244	2002	0.08625
45245	2002	0.08250
45246	2002	0.08658
45247	2002	0.05025
45248	2002	0.22237
45249	2002	0.21087
46139	2002	0.14167
46140	2002	0.14142
46141	2002	0.16425
46142	2002	0.09658
46143	2002	0.09250
46144	2002	0.09342
46145	2002	0.07550
46146	2002	0.05933
46147	2002	0.09567
46148	2002	0.05108
46149	2002	0.12900
46150	2002	0.18525
46151	2002	0.31017
46152	2002	0.28425
46153	2002	0.24475
46154	2002	0.18558
46155	2002	0.15383
46156	2002	0.05575
46157	2002	0.04708
46158	2002	0.04808
46159	2002	0.04033
46160	2002	0.06258
46161	2002	0.07175
46162	2002	0.14633
46163	2002	0.10508
46164	2002	0.06017
46165	2002	0.16483
46166	2002	0.13917
46167	2002	0.11433
46168	2002	0.05033
46169	2002	0.05167
46170	2002	0.06500
46171	2002	0.05767
46172	2002	0.07500
46173	2002	0.05467
46174	2002	0.07600
46175	2002	0.07358
46176	2002	0.10517
46177	2002	0.13050
46178	2002	0.19983
46179	2002	0.09250
46180	2002	0.08558
46181	2002	0.06783
46182	2002	0.07342
46183	2002	0.07150
46184	2002	0.05133
46185	2002	0.03267
46186	2002	0.08258
46187	2002	0.08108
46188	2002	0.06658
46189	2002	0.04725
46190	2002	0.06208
46191	2002	0.06775
46192	2002	0.06392
46193	2002	0.03625
46194	2002	0.05692
46195	2002	0.04658
46196	2002	0.10242
46197	2002	0.09300
46198	2002	0.05517
46199	2002	0.05450
46200	2002	0.06183
46201	2002	0.06408
46202	2002	0.13375
46203	2002	0.10558
46205	2002	0.03783
46206	2002	0.09150
46207	2002	0.08300
46233	2002	0.05358
46234	2002	0.09133
46235	2002	0.06008
46236	2002	0.07350
46237	2002	0.07300
46238	2002	0.06158
46239	2002	0.08942
46240	2002	0.09458
46241	2002	0.07475
46242	2002	0.08242
46243	2002	0.09075
46244	2002	0.09617
46245	2002	0.07683
46246	2002	0.07650
46247	2002	0.08967
46248	2002	0.06117
46249	2002	0.20453
47139	2002	0.07017
47140	2002	0.08558
47141	2002	0.14492
47142	2002	0.10600
47143	2002	0.12225
47144	2002	0.11792
47145	2002	0.07125
47146	2002	0.09033
47147	2002	0.12558
47148	2002	0.07592
47149	2002	0.07442
47150	2002	0.32858
47151	2002	0.22500
47152	2002	0.21425
47153	2002	0.19442
47154	2002	0.20233
47155	2002	0.10583
47156	2002	0.07108
47157	2002	0.05667
47158	2002	0.04542
47159	2002	0.04483
47160	2002	0.04892
47161	2002	0.04883
47162	2002	0.13225
47163	2002	0.26008
47164	2002	0.28042
47165	2002	0.16708
47166	2002	0.20333
47167	2002	0.22650
47168	2002	0.19125
47169	2002	0.11358
47170	2002	0.12975
47171	2002	0.07658
47172	2002	0.05308
47173	2002	0.05458
47174	2002	0.16158
47175	2002	0.08925
47176	2002	0.08942
47177	2002	0.10958
47178	2002	0.16883
47179	2002	0.11758
47180	2002	0.12183
47181	2002	0.07308
47182	2002	0.03750
47183	2002	0.06200
47184	2002	0.02933
47185	2002	0.06803
47186	2002	0.04825
47187	2002	0.03050
47188	2002	0.07358
47189	2002	0.08775
47190	2002	0.07117
47191	2002	0.04950
47192	2002	0.05992
47193	2002	0.06642
47194	2002	0.05933
47195	2002	0.04375
47196	2002	0.04183
47197	2002	0.10808
47198	2002	0.05158
47199	2002	0.06258
47200	2002	0.06192
47201	2002	0.05633
47202	2002	0.04642
47203	2002	0.05175
47204	2002	0.03317
47205	2002	0.04425
47206	2002	0.04875
47207	2002	0.09358
47218	2002	0.06250
47219	2002	0.04867
47220	2002	0.06883
47232	2002	0.08092
47233	2002	0.06958
47234	2002	0.09575
47235	2002	0.10700
47236	2002	0.07650
47237	2002	0.09308
47238	2002	0.07875
47239	2002	0.06075
47240	2002	0.07667
47241	2002	0.07417
47242	2002	0.07717
47243	2002	0.08617
47244	2002	0.08992
47245	2002	0.10125
47246	2002	0.07892
47247	2002	0.09317
47248	2002	0.06867
47249	2002	0.02925
47250	2002	0.22303
48139	2002	0.12508
48140	2002	0.10558
48141	2002	0.15933
48142	2002	0.11583
48143	2002	0.09342
48144	2002	0.07000
48145	2002	0.06267
48146	2002	0.05542
48147	2002	0.12150
48148	2002	0.11333
48149	2002	0.20042
48150	2002	0.28117
48151	2002	0.20558
48152	2002	0.15875
48153	2002	0.18708
48154	2002	0.16408
48155	2002	0.12308
48156	2002	0.08425
48157	2002	0.05575
48158	2002	0.04800
48159	2002	0.04758
48160	2002	0.04750
48161	2002	0.10342
48162	2002	0.18450
48163	2002	0.28983
48164	2002	0.34558
48165	2002	0.26250
48166	2002	0.33733
48167	2002	0.29758
48168	2002	0.32900
48169	2002	0.35300
48170	2002	0.30308
48171	2002	0.11417
48172	2002	0.08875
48173	2002	0.12367
48174	2002	0.12783
48175	2002	0.04992
48176	2002	0.07817
48177	2002	0.10550
48178	2002	0.12508
48179	2002	0.14883
48180	2002	0.10192
48181	2002	0.08433
48182	2002	0.07092
48183	2002	0.10692
48184	2002	0.03725
48185	2002	0.08608
48186	2002	0.05383
48187	2002	0.05642
48188	2002	0.07750
48189	2002	0.08842
48190	2002	0.05233
48191	2002	0.05842
48192	2002	0.06508
48193	2002	0.06242
48194	2002	0.06017
48195	2002	0.06458
48196	2002	0.12133
48197	2002	0.06083
48198	2002	0.06392
48199	2002	0.05808
48200	2002	0.05108
48201	2002	0.04717
48202	2002	0.04517
48203	2002	0.11517
48204	2002	0.04092
48205	2002	0.04175
48206	2002	0.11692
48207	2002	0.09325
48208	2002	0.08267
48213	2002	0.04150
48214	2002	0.05300
48215	2002	0.04483
48216	2002	0.02733
48217	2002	0.09117
48218	2002	0.07325
48219	2002	0.06083
48220	2002	0.06617
48221	2002	0.07600
48222	2002	0.07108
48232	2002	0.05850
48233	2002	0.05875
48234	2002	0.11117
48235	2002	0.08325
48236	2002	0.10308
48237	2002	0.08958
48238	2002	0.07633
48239	2002	0.04875
48240	2002	0.06517
48241	2002	0.06992
48242	2002	0.06400
48243	2002	0.06992
48244	2002	0.07683
48245	2002	0.08250
48246	2002	0.09775
48247	2002	0.11250
48248	2002	0.07133
48249	2002	0.09258
48250	2002	0.06567
49139	2002	0.12217
49140	2002	0.11383
49141	2002	0.10475
49142	2002	0.08700
49143	2002	0.08283
49144	2002	0.06617
49145	2002	0.06500
49146	2002	0.05300
49147	2002	0.08100
49148	2002	0.11642
49149	2002	0.23042
49150	2002	0.21625
49151	2002	0.26708
49152	2002	0.11458
49153	2002	0.09667
49154	2002	0.13025
49155	2002	0.20225
49156	2002	0.12150
49157	2002	0.05925
49158	2002	0.06492
49159	2002	0.06525
49160	2002	0.13683
49161	2002	0.26283
49162	2002	0.36167
49163	2002	0.35392
49164	2002	0.35092
49165	2002	0.30158
49166	2002	0.25617
49167	2002	0.29867
49168	2002	0.34067
49169	2002	0.34575
49170	2002	0.28500
49171	2002	0.17658
49172	2002	0.06433
49173	2002	0.04925
49174	2002	0.05300
49175	2002	0.06167
49176	2002	0.06975
49177	2002	0.10425
49178	2002	0.09717
49179	2002	0.11067
49180	2002	0.11625
49181	2002	0.10300
49182	2002	0.06725
49183	2002	0.04717
49184	2002	0.06100
49185	2002	0.04967
49186	2002	0.06042
49187	2002	0.05758
49188	2002	0.05317
49189	2002	0.04500
49190	2002	0.03508
49191	2002	0.06117
49192	2002	0.06717
49193	2002	0.06367
49194	2002	0.06100
49195	2002	0.05625
49196	2002	0.05050
49197	2002	0.06492
49198	2002	0.06075
49199	2002	0.05117
49200	2002	0.04425
49201	2002	0.03367
49202	2002	0.10183
49203	2002	0.05150
49204	2002	0.10383
49205	2002	0.09925
49206	2002	0.04925
49207	2002	0.04500
49208	2002	0.09283
49209	2002	0.03367
49213	2002	0.05308
49214	2002	0.04492
49215	2002	0.04100
49216	2002	0.04975
49217	2002	0.03800
49218	2002	0.03792
49219	2002	0.10717
49220	2002	0.06858
49221	2002	0.08158
49222	2002	0.08300
49223	2002	0.06675
49224	2002	0.06133
49225	2002	0.06725
49226	2002	0.09617
49228	2002	0.08292
49229	2002	0.08967
49230	2002	0.08142
49231	2002	0.06358
49232	2002	0.06125
49233	2002	0.09200
49234	2002	0.09433
49235	2002	0.09675
49236	2002	0.10967
49237	2002	0.09533
49238	2002	0.08167
49239	2002	0.06892
49240	2002	0.08225
49241	2002	0.06433
49242	2002	0.06750
49243	2002	0.05292
49244	2002	0.05700
49245	2002	0.07925
49246	2002	0.09933
49247	2002	0.09892
49248	2002	0.09575
49249	2002	0.05333
49250	2002	0.04475
49251	2002	0.07333
50138	2002	0.07783
50139	2002	0.08083
50140	2002	0.15567
50141	2002	0.16558
50142	2002	0.07650
50143	2002	0.14392
50144	2002	0.10275
50145	2002	0.07617
50146	2002	0.05900
50147	2002	0.10558
50148	2002	0.12358
50149	2002	0.15150
50150	2002	0.23417
50151	2002	0.19550
50152	2002	0.06742
50153	2002	0.07417
50154	2002	0.08683
50155	2002	0.19800
50156	2002	0.19600
50157	2002	0.11967
50158	2002	0.09225
50159	2002	0.09367
50160	2002	0.24933
50161	2002	0.31375
50162	2002	0.35375
50163	2002	0.23033
50164	2002	0.25758
50165	2002	0.27683
50166	2002	0.22817
50167	2002	0.25417
50168	2002	0.16392
50169	2002	0.22825
50170	2002	0.22950
50171	2002	0.04850
50172	2002	0.04925
50173	2002	0.09708
50174	2002	0.04533
50175	2002	0.06292
50176	2002	0.06700
50177	2002	0.14533
50178	2002	0.11142
50179	2002	0.12358
50180	2002	0.10425
50181	2002	0.09883
50182	2002	0.08183
50183	2002	0.04992
50184	2002	0.06300
50185	2002	0.07558
50186	2002	0.05992
50187	2002	0.07067
50188	2002	0.05708
50189	2002	0.05608
50190	2002	0.08492
50191	2002	0.05850
50192	2002	0.06708
50193	2002	0.05825
50194	2002	0.05175
50195	2002	0.04917
50196	2002	0.06375
50197	2002	0.05967
50198	2002	0.05542
50199	2002	0.05650
50200	2002	0.02767
50201	2002	0.09292
50202	2002	0.04350
50203	2002	0.09625
50204	2002	0.04892
50205	2002	0.04742
50206	2002	0.05067
50207	2002	0.06133
50208	2002	0.04525
50209	2002	0.08500
50210	2002	0.08967
50213	2002	0.10358
50214	2002	0.06183
50215	2002	0.05475
50216	2002	0.04458
50217	2002	0.04492
50218	2002	0.04600
50219	2002	0.06350
50220	2002	0.06983
50221	2002	0.06833
50222	2002	0.09883
50223	2002	0.07417
50224	2002	0.06583
50225	2002	0.08692
50226	2002	0.07658
50227	2002	0.06567
50228	2002	0.06467
50229	2002	0.06708
50230	2002	0.06850
50231	2002	0.05917
50232	2002	0.04983
50233	2002	0.06975
50234	2002	0.05517
50235	2002	0.11242
50236	2002	0.11742
50237	2002	0.11408
50238	2002	0.09750
50239	2002	0.08108
50240	2002	0.08167
50241	2002	0.07667
50242	2002	0.06867
50243	2002	0.05692
50244	2002	0.06217
50245	2002	0.06883
50246	2002	0.07817
50247	2002	0.11567
50248	2002	0.09667
50249	2002	0.10658
50250	2002	0.14458
50251	2002	0.05883
50252	2002	0.06017
50253	2002	0.06983
50254	2002	0.13592
51137	2002	0.05325
51138	2002	0.06100
51139	2002	0.09842
51140	2002	0.19067
51141	2002	0.11400
51142	2002	0.07808
51143	2002	0.09450
51144	2002	0.09492
51145	2002	0.09150
51146	2002	0.07708
51147	2002	0.06158
51148	2002	0.16400
51149	2002	0.11067
51150	2002	0.07983
51151	2002	0.07700
51152	2002	0.06367
51153	2002	0.05067
51154	2002	0.04400
51155	2002	0.09325
51156	2002	0.11792
51157	2002	0.08483
51158	2002	0.09242
51159	2002	0.12792
51160	2002	0.32225
51161	2002	0.26200
51162	2002	0.29475
51163	2002	0.30750
51164	2002	0.29475
51165	2002	0.12625
51166	2002	0.11667
51167	2002	0.12967
51168	2002	0.06500
51169	2002	0.12292
51170	2002	0.12725
51171	2002	0.04175
51172	2002	0.05533
51173	2002	0.04400
51174	2002	0.05933
51175	2002	0.06658
51176	2002	0.11975
51177	2002	0.11700
51178	2002	0.10233
51179	2002	0.09975
51180	2002	0.11258
51181	2002	0.08667
51182	2002	0.06467
51183	2002	0.06808
51184	2002	0.07342
51185	2002	0.07642
51186	2002	0.06550
51187	2002	0.03208
51188	2002	0.04208
51189	2002	0.05642
51190	2002	0.05258
51191	2002	0.04192
51192	2002	0.05058
51193	2002	0.04267
51194	2002	0.05083
51195	2002	0.03667
51196	2002	0.05483
51197	2002	0.04792
51198	2002	0.04275
51199	2002	0.05333
51200	2002	0.05583
51201	2002	0.08967
51202	2002	0.08917
51203	2002	0.05392
51204	2002	0.05608
51205	2002	0.05783
51206	2002	0.06733
51207	2002	0.05833
51208	2002	0.04350
51209	2002	0.03983
51210	2002	0.04092
51211	2002	0.04583
51212	2002	0.05108
51213	2002	0.05817
51214	2002	0.05883
51215	2002	0.06617
51216	2002	0.05017
51217	2002	0.06825
51218	2002	0.03250
51219	2002	0.05242
51220	2002	0.06667
51221	2002	0.06383
51222	2002	0.08892
51223	2002	0.08267
51224	2002	0.06383
51225	2002	0.05283
51226	2002	0.06417
51227	2002	0.07525
51228	2002	0.07017
51229	2002	0.08483
51230	2002	0.08600
51231	2002	0.08050
51232	2002	0.07083
51233	2002	0.04583
51234	2002	0.04475
51235	2002	0.04083
51236	2002	0.11908
51237	2002	0.10967
51238	2002	0.11008
51239	2002	0.10292
51240	2002	0.09308
51241	2002	0.10358
51242	2002	0.08150
51243	2002	0.07317
51244	2002	0.06783
51245	2002	0.06950
51246	2002	0.07567
51247	2002	0.07825
51248	2002	0.07833
51249	2002	0.11525
51250	2002	0.11083
51251	2002	0.09942
51252	2002	0.08858
51253	2002	0.09842
51254	2002	0.08367
51255	2002	0.07333
52136	2002	0.16267
52137	2002	0.10833
52138	2002	0.11133
52139	2002	0.12483
52140	2002	0.16708
52141	2002	0.10917
52142	2002	0.06775
52143	2002	0.10467
52144	2002	0.12542
52145	2002	0.09325
52146	2002	0.07025
52147	2002	0.06783
52148	2002	0.07417
52149	2002	0.14667
52150	2002	0.11600
52151	2002	0.08525
52152	2002	0.06033
52153	2002	0.05217
52154	2002	0.04508
52155	2002	0.11067
52156	2002	0.07625
52157	2002	0.16733
52158	2002	0.22167
52159	2002	0.29925
52160	2002	0.23425
52161	2002	0.28467
52162	2002	0.28042
52163	2002	0.23858
52164	2002	0.16617
52165	2002	0.05042
52166	2002	0.06125
52167	2002	0.03808
52168	2002	0.05845
52169	2002	0.06978
52170	2002	0.03750
52171	2002	0.04083
52172	2002	0.04975
52173	2002	0.05408
52174	2002	0.05158
52175	2002	0.05025
52176	2002	0.07067
52177	2002	0.13658
52178	2002	0.08975
52179	2002	0.09092
52180	2002	0.10750
52181	2002	0.15300
52182	2002	0.09767
52183	2002	0.10017
52184	2002	0.10425
52185	2002	0.06300
52186	2002	0.07400
52187	2002	0.07158
52188	2002	0.05108
52189	2002	0.06275
52190	2002	0.05433
52191	2002	0.04717
52192	2002	0.06233
52193	2002	0.05592
52194	2002	0.04725
52195	2002	0.04875
52196	2002	0.06233
52197	2002	0.04017
52198	2002	0.04742
52199	2002	0.05775
52200	2002	0.05725
52201	2002	0.05758
52202	2002	0.05208
52203	2002	0.04733
52204	2002	0.05025
52205	2002	0.07517
52206	2002	0.08675
52207	2002	0.05883
52208	2002	0.04883
52209	2002	0.03508
52210	2002	0.04217
52211	2002	0.04125
52212	2002	0.04683
52213	2002	0.06550
52214	2002	0.05075
52215	2002	0.04950
52216	2002	0.05742
52217	2002	0.05058
52218	2002	0.05733
52219	2002	0.04108
52220	2002	0.06683
52221	2002	0.07417
52222	2002	0.06442
52223	2002	0.07258
52224	2002	0.06208
52225	2002	0.06342
52226	2002	0.05392
52227	2002	0.08675
52228	2002	0.09392
52229	2002	0.08092
52230	2002	0.09117
52231	2002	0.06517
52232	2002	0.05942
52233	2002	0.05983
52234	2002	0.06433
52235	2002	0.12808
52236	2002	0.04092
52237	2002	0.04817
52238	2002	0.08317
52239	2002	0.03750
52240	2002	0.09292
52241	2002	0.11042
52242	2002	0.07908
52243	2002	0.09667
52244	2002	0.08717
52245	2002	0.08450
52246	2002	0.07592
52247	2002	0.08167
52248	2002	0.08175
52249	2002	0.09150
52250	2002	0.10542
52251	2002	0.12167
52252	2002	0.11183
52253	2002	0.09658
52254	2002	0.10258
52255	2002	0.09000
53134	2002	0.24917
53135	2002	0.17317
53136	2002	0.11242
53137	2002	0.11208
53138	2002	0.14475
53139	2002	0.10617
53140	2002	0.16433
53141	2002	0.13433
53142	2002	0.12250
53143	2002	0.10442
53144	2002	0.11883
53145	2002	0.11350
53146	2002	0.09992
53147	2002	0.07525
53148	2002	0.11383
53149	2002	0.17942
53150	2002	0.18108
53151	2002	0.08308
53152	2002	0.06150
53153	2002	0.05358
53154	2002	0.05108
53155	2002	0.06758
53156	2002	0.17983
53157	2002	0.23133
53158	2002	0.22225
53159	2002	0.27175
53160	2002	0.24067
53161	2002	0.25192
53162	2002	0.20767
53163	2002	0.10308
53164	2002	0.04333
53165	2002	0.04275
53166	2002	0.04350
53167	2002	0.03608
53168	2002	0.03642
53169	2002	0.07178
53170	2002	0.03700
53171	2002	0.04300
53172	2002	0.04775
53173	2002	0.05150
53174	2002	0.05258
53175	2002	0.11208
53176	2002	0.10258
53177	2002	0.08933
53178	2002	0.05808
53179	2002	0.07358
53180	2002	0.09800
53181	2002	0.09742
53182	2002	0.09508
53183	2002	0.09333
53184	2002	0.07728
53185	2002	0.04158
53186	2002	0.08633
53187	2002	0.06967
53188	2002	0.05950
53189	2002	0.03958
53190	2002	0.05917
53191	2002	0.05892
53192	2002	0.04575
53193	2002	0.05675
53194	2002	0.03933
53195	2002	0.06817
53196	2002	0.05933
53197	2002	0.04233
53198	2002	0.03183
53199	2002	0.04167
53200	2002	0.06625
53201	2002	0.05258
53202	2002	0.06200
53203	2002	0.04858
53204	2002	0.10100
53205	2002	0.08567
53206	2002	0.08000
53207	2002	0.06975
53208	2002	0.07033
53209	2002	0.04200
53210	2002	0.03850
53211	2002	0.07517
53212	2002	0.08608
53213	2002	0.04000
53214	2002	0.04083
53215	2002	0.06250
53216	2002	0.11108
53217	2002	0.05525
53218	2002	0.04750
53219	2002	0.04000
53220	2002	0.06508
53221	2002	0.06500
53222	2002	0.07292
53223	2002	0.07742
53224	2002	0.08500
53225	2002	0.06900
[truncated: 39,738 more rows]
