# Supplementary material for: Trend Patterns of Vegetative Coverage and Their Underlying Causes in the Deserts of Northwest China over 1982 – 2008
Source: PLoS One. 2015 May 11;10(5):e0126044. doi: 10.1371/journal.pone.0126044 (PMC4427295; doi:10.1371/journal.pone.0126044)
Supplement: S1 Dataset — (ZIP) [file pone.0126044.s001.zip › S1_data/NDVI/NDVI_2003.txt]

21143	2003	0.08192
21144	2003	0.06058
21149	2003	0.08758
21150	2003	0.03517
21151	2003	0.03892
22143	2003	0.03708
22144	2003	0.06575
22145	2003	0.10542
22148	2003	0.04692
22149	2003	0.09758
22150	2003	0.05183
22151	2003	0.08850
22152	2003	0.05842
22153	2003	0.12075
22169	2003	0.12033
22170	2003	0.03433
22171	2003	0.07387
23142	2003	0.15325
23143	2003	0.18100
23144	2003	0.05842
23145	2003	0.09917
23146	2003	0.05367
23147	2003	0.03808
23148	2003	0.05167
23149	2003	0.03350
23150	2003	0.05000
23151	2003	0.04492
23152	2003	0.05325
23153	2003	0.05417
23154	2003	0.07675
23169	2003	0.10683
23170	2003	0.06975
23171	2003	0.07075
24142	2003	0.13992
24143	2003	0.16283
24144	2003	0.07683
24145	2003	0.05150
24146	2003	0.05967
24147	2003	0.06950
24148	2003	0.08000
24149	2003	0.03858
24150	2003	0.06158
24151	2003	0.06983
24152	2003	0.05025
24153	2003	0.04275
24154	2003	0.07142
24169	2003	0.14183
24170	2003	0.09842
24171	2003	0.06325
24172	2003	0.10567
25141	2003	0.17533
25142	2003	0.18675
25143	2003	0.12783
25144	2003	0.07150
25145	2003	0.04583
25146	2003	0.04658
25147	2003	0.07358
25148	2003	0.06767
25149	2003	0.10525
25150	2003	0.05392
25151	2003	0.06358
25152	2003	0.04450
25153	2003	0.04250
25169	2003	0.14292
25170	2003	0.10817
25171	2003	0.07683
25172	2003	0.09733
25173	2003	0.07033
26139	2003	0.16492
26140	2003	0.13750
26141	2003	0.11992
26142	2003	0.05500
26143	2003	0.09708
26144	2003	0.03383
26145	2003	0.04525
26146	2003	0.03200
26147	2003	0.03175
26148	2003	0.04975
26149	2003	0.06283
26150	2003	0.09067
26151	2003	0.08792
26152	2003	0.06900
26153	2003	0.05092
26170	2003	0.06558
26171	2003	0.09550
26172	2003	0.06942
26173	2003	0.10542
27138	2003	0.19067
27139	2003	0.11567
27140	2003	0.10150
27141	2003	0.09608
27142	2003	0.10508
27143	2003	0.09792
27144	2003	0.08775
27145	2003	0.09383
27146	2003	0.08925
27147	2003	0.03317
27148	2003	0.03517
27149	2003	0.05917
27150	2003	0.06892
27151	2003	0.07783
27152	2003	0.05892
27153	2003	0.07533
27154	2003	0.08817
27165	2003	0.06800
27166	2003	0.06942
27169	2003	0.11033
27170	2003	0.07017
27171	2003	0.10050
27172	2003	0.09308
27173	2003	0.12558
28137	2003	0.10442
28138	2003	0.12883
28139	2003	0.13008
28140	2003	0.10650
28141	2003	0.07550
28142	2003	0.08500
28143	2003	0.10208
28144	2003	0.10492
28145	2003	0.10008
28146	2003	0.05317
28147	2003	0.08708
28148	2003	0.05642
28149	2003	0.06875
28150	2003	0.09400
28151	2003	0.07308
28152	2003	0.07767
28153	2003	0.07108
28154	2003	0.08392
28159	2003	0.07750
28160	2003	0.10533
28161	2003	0.07900
28163	2003	0.07892
28164	2003	0.12550
28165	2003	0.11725
28166	2003	0.04625
28167	2003	0.06608
28168	2003	0.10250
28169	2003	0.03992
28170	2003	0.04050
28171	2003	0.04283
28172	2003	0.06408
28173	2003	0.04533
28174	2003	0.11142
29137	2003	0.07858
29138	2003	0.13400
29139	2003	0.12467
29140	2003	0.07767
29141	2003	0.09592
29142	2003	0.10275
29143	2003	0.09567
29144	2003	0.10642
29145	2003	0.08758
29146	2003	0.05633
29147	2003	0.12000
29148	2003	0.07383
29149	2003	0.03208
29150	2003	0.04525
29151	2003	0.05783
29152	2003	0.06217
29153	2003	0.07325
29154	2003	0.09358
29155	2003	0.09850
29157	2003	0.06983
29158	2003	0.10233
29159	2003	0.08533
29160	2003	0.06942
29161	2003	0.07658
29162	2003	0.06917
29163	2003	0.07008
29164	2003	0.06175
29165	2003	0.05300
29166	2003	0.03775
29167	2003	0.09808
29168	2003	0.08783
29169	2003	0.05783
29170	2003	0.04808
29171	2003	0.05033
29172	2003	0.07325
29173	2003	0.11767
29174	2003	0.16133
29175	2003	0.12358
29176	2003	0.05058
29177	2003	0.11725
30137	2003	0.19067
30138	2003	0.14250
30139	2003	0.10850
30140	2003	0.08817
30141	2003	0.11058
30142	2003	0.09975
30143	2003	0.09917
30144	2003	0.09383
30145	2003	0.07275
30146	2003	0.09900
30147	2003	0.07800
30148	2003	0.10158
30149	2003	0.09583
30150	2003	0.03292
30151	2003	0.05058
30152	2003	0.06100
30153	2003	0.06842
30154	2003	0.06942
30155	2003	0.09192
30156	2003	0.10125
30157	2003	0.08725
30158	2003	0.08983
30159	2003	0.06867
30160	2003	0.04258
30161	2003	0.06433
30162	2003	0.05908
30163	2003	0.10500
30164	2003	0.06942
30165	2003	0.07192
30166	2003	0.06217
30167	2003	0.05333
30168	2003	0.06325
30169	2003	0.07467
30170	2003	0.07508
30171	2003	0.07575
30172	2003	0.09608
30173	2003	0.07958
30174	2003	0.08525
30175	2003	0.09825
30176	2003	0.07342
30177	2003	0.07675
31137	2003	0.28125
31138	2003	0.11375
31139	2003	0.11625
31140	2003	0.09192
31141	2003	0.07792
31142	2003	0.09458
31143	2003	0.11725
31144	2003	0.10575
31145	2003	0.10917
31146	2003	0.12542
31147	2003	0.14033
31148	2003	0.09400
31149	2003	0.05733
31150	2003	0.08700
31151	2003	0.03383
31152	2003	0.02450
31153	2003	0.05392
31154	2003	0.07992
31155	2003	0.06217
31156	2003	0.07333
31157	2003	0.07367
31158	2003	0.10008
31159	2003	0.13342
31160	2003	0.10008
31161	2003	0.05542
31162	2003	0.07342
31163	2003	0.09133
31164	2003	0.06192
31165	2003	0.04908
31166	2003	0.04300
31167	2003	0.07600
31168	2003	0.06992
31169	2003	0.06733
31170	2003	0.07825
31171	2003	0.05808
31172	2003	0.06817
31173	2003	0.06550
31174	2003	0.07133
31175	2003	0.11175
31176	2003	0.02125
31177	2003	0.09483
31184	2003	0.07153
31185	2003	0.06028
31186	2003	0.06787
32137	2003	0.30833
32138	2003	0.10908
32139	2003	0.13175
32140	2003	0.11783
32141	2003	0.11642
32142	2003	0.08167
32143	2003	0.08300
32144	2003	0.10875
32145	2003	0.10308
32146	2003	0.11608
32147	2003	0.17608
32148	2003	0.12700
32149	2003	0.08825
32150	2003	0.04450
32151	2003	0.06833
32152	2003	0.08458
32153	2003	0.08908
32154	2003	0.03325
32155	2003	0.04758
32156	2003	0.03025
32157	2003	0.07458
32158	2003	0.08308
32159	2003	0.11217
32160	2003	0.04842
32161	2003	0.02917
32162	2003	0.06500
32163	2003	0.07442
32164	2003	0.05800
32165	2003	0.07025
32166	2003	0.07008
32167	2003	0.07050
32168	2003	0.08517
32169	2003	0.06925
32170	2003	0.09558
32171	2003	0.06208
32172	2003	0.07000
32173	2003	0.03283
32174	2003	0.03542
32175	2003	0.03967
32176	2003	0.05417
32177	2003	0.08442
32178	2003	0.08042
32179	2003	0.06875
32180	2003	0.05975
32182	2003	0.04400
32183	2003	0.09878
32184	2003	0.09770
32185	2003	0.07570
32186	2003	0.07070
32187	2003	0.06562
32188	2003	0.06037
33136	2003	0.29942
33137	2003	0.26433
33138	2003	0.22158
33139	2003	0.13317
33140	2003	0.09675
33141	2003	0.08533
33142	2003	0.09717
33143	2003	0.08183
33144	2003	0.09642
33145	2003	0.10742
33146	2003	0.09067
33147	2003	0.08050
33148	2003	0.16192
33149	2003	0.14367
33150	2003	0.14192
33151	2003	0.13492
33152	2003	0.07458
33153	2003	0.06600
33154	2003	0.12600
33155	2003	0.06275
33156	2003	0.08903
33157	2003	0.08225
33158	2003	0.04075
33159	2003	0.12400
33160	2003	0.05992
33161	2003	0.03500
33162	2003	0.09083
33163	2003	0.08692
33164	2003	0.05933
33165	2003	0.07625
33166	2003	0.07733
33167	2003	0.06600
33168	2003	0.09133
33169	2003	0.10400
33170	2003	0.07950
33171	2003	0.07067
33172	2003	0.04742
33173	2003	0.04533
33174	2003	0.07033
33175	2003	0.05567
33176	2003	0.05850
33177	2003	0.05942
33178	2003	0.05283
33179	2003	0.04767
33180	2003	0.06650
33181	2003	0.04742
33182	2003	0.05683
33183	2003	0.10025
33184	2003	0.09850
33185	2003	0.07095
33186	2003	0.05995
33187	2003	0.06767
33188	2003	0.06970
33189	2003	0.05083
34136	2003	0.19358
34137	2003	0.25442
34138	2003	0.20158
34139	2003	0.14408
34140	2003	0.09342
34141	2003	0.12183
34142	2003	0.13333
34143	2003	0.10308
34144	2003	0.09275
34145	2003	0.09658
34146	2003	0.10992
34147	2003	0.05892
34148	2003	0.10292
34149	2003	0.17025
34150	2003	0.14408
34151	2003	0.12733
34152	2003	0.12625
34153	2003	0.15992
34154	2003	0.08767
34155	2003	0.08017
34156	2003	0.06150
34157	2003	0.08350
34158	2003	0.08008
34159	2003	0.04633
34160	2003	0.05683
34161	2003	0.08283
34162	2003	0.10242
34163	2003	0.09600
34164	2003	0.06575
34165	2003	0.09408
34166	2003	0.07892
34167	2003	0.11583
34168	2003	0.05517
34169	2003	0.07342
34170	2003	0.10800
34171	2003	0.08142
34172	2003	0.05517
34173	2003	0.05825
34174	2003	0.07792
34175	2003	0.04417
34176	2003	0.04483
34177	2003	0.03883
34178	2003	0.04642
34179	2003	0.04650
34180	2003	0.04850
34181	2003	0.03958
34182	2003	0.10108
34183	2003	0.09700
34184	2003	0.05042
34185	2003	0.10992
34186	2003	0.03467
34187	2003	0.08242
34188	2003	0.06370
34189	2003	0.06428
35136	2003	0.09433
35137	2003	0.12017
35138	2003	0.11592
35139	2003	0.14142
35140	2003	0.04633
35141	2003	0.07058
35142	2003	0.13525
35143	2003	0.09992
35144	2003	0.10342
35145	2003	0.08208
35146	2003	0.07267
35147	2003	0.05092
35148	2003	0.04742
35149	2003	0.03525
35150	2003	0.05242
35151	2003	0.08042
35152	2003	0.10517
35153	2003	0.14392
35154	2003	0.14825
35155	2003	0.11425
35156	2003	0.08900
35157	2003	0.10475
35158	2003	0.09225
35159	2003	0.06750
35160	2003	0.07992
35161	2003	0.10792
35162	2003	0.07167
35163	2003	0.11925
35164	2003	0.13258
35165	2003	0.11975
35166	2003	0.10875
35167	2003	0.13683
35168	2003	0.08525
35169	2003	0.08900
35170	2003	0.04758
35171	2003	0.07375
35172	2003	0.07317
35173	2003	0.05608
35174	2003	0.04875
35175	2003	0.05733
35176	2003	0.06692
35177	2003	0.05967
35178	2003	0.05317
35179	2003	0.04150
35180	2003	0.04850
35181	2003	0.08817
35182	2003	0.09033
35183	2003	0.08250
35184	2003	0.03133
35185	2003	0.05200
35186	2003	0.04775
35187	2003	0.11333
35188	2003	0.07128
35189	2003	0.08320
35190	2003	0.08445
36134	2003	0.12583
36135	2003	0.18417
36136	2003	0.12167
36137	2003	0.12983
36138	2003	0.08742
36139	2003	0.10242
36140	2003	0.04200
36141	2003	0.10067
36142	2003	0.14633
36143	2003	0.16792
36144	2003	0.14675
36145	2003	0.07575
36146	2003	0.08425
36147	2003	0.08142
36148	2003	0.05433
36149	2003	0.04675
36150	2003	0.04483
36151	2003	0.04375
36152	2003	0.04933
36153	2003	0.10000
36154	2003	0.11033
36155	2003	0.16442
36156	2003	0.17308
36157	2003	0.07817
36158	2003	0.07383
36159	2003	0.05458
36160	2003	0.07917
36161	2003	0.12525
36162	2003	0.14033
36163	2003	0.09842
36164	2003	0.07167
36165	2003	0.13083
36166	2003	0.11658
36167	2003	0.12667
36168	2003	0.14567
36169	2003	0.12883
36170	2003	0.07833
36171	2003	0.11275
36172	2003	0.10725
36173	2003	0.06200
36174	2003	0.09258
36175	2003	0.07800
36176	2003	0.05433
36177	2003	0.07075
36178	2003	0.12733
36179	2003	0.08167
36180	2003	0.03775
36181	2003	0.03817
36182	2003	0.04417
36183	2003	0.03425
36184	2003	0.08158
36185	2003	0.05617
36186	2003	0.07358
36187	2003	0.11025
36188	2003	0.04392
36189	2003	0.08100
36190	2003	0.06145
36191	2003	0.05862
37134	2003	0.19758
37135	2003	0.08758
37136	2003	0.11925
37137	2003	0.11808
37138	2003	0.10392
37139	2003	0.10133
37140	2003	0.10925
37141	2003	0.11458
37142	2003	0.14425
37143	2003	0.13575
37144	2003	0.11417
37145	2003	0.13783
37146	2003	0.07508
37147	2003	0.07375
37148	2003	0.06642
37149	2003	0.12275
37150	2003	0.09208
37151	2003	0.08900
37152	2003	0.07650
37153	2003	0.05592
37154	2003	0.06692
37155	2003	0.08050
37156	2003	0.12408
37157	2003	0.13675
37158	2003	0.07200
37159	2003	0.11400
37160	2003	0.11042
37161	2003	0.13967
37162	2003	0.16042
37163	2003	0.10783
37164	2003	0.07042
37165	2003	0.13075
37166	2003	0.08008
37167	2003	0.12342
37168	2003	0.10858
37169	2003	0.11533
37170	2003	0.15333
37171	2003	0.10067
37172	2003	0.07558
37173	2003	0.08608
37174	2003	0.11392
37175	2003	0.08267
37176	2003	0.08667
37177	2003	0.07267
37178	2003	0.08183
37179	2003	0.07992
37180	2003	0.11008
37181	2003	0.03358
37182	2003	0.08842
37183	2003	0.03992
37184	2003	0.05092
37185	2003	0.11800
37186	2003	0.10775
37187	2003	0.05167
37188	2003	0.05133
37189	2003	0.04092
37190	2003	0.09033
37191	2003	0.08508
37192	2003	0.06695
38135	2003	0.10042
38136	2003	0.08100
38137	2003	0.13175
38138	2003	0.13542
38139	2003	0.12400
38140	2003	0.08292
38141	2003	0.09033
38142	2003	0.12725
38143	2003	0.18483
38144	2003	0.10700
38145	2003	0.09333
38146	2003	0.06592
38147	2003	0.08975
38148	2003	0.12500
38149	2003	0.14575
38150	2003	0.28483
38151	2003	0.11625
38152	2003	0.20492
38153	2003	0.11242
38154	2003	0.05667
38155	2003	0.05717
38156	2003	0.08750
38157	2003	0.13083
38158	2003	0.06283
38159	2003	0.12258
38160	2003	0.11208
38161	2003	0.10408
38162	2003	0.12017
38163	2003	0.13267
38164	2003	0.08133
38165	2003	0.16008
38166	2003	0.14758
38167	2003	0.08042
38168	2003	0.09133
38169	2003	0.07458
38170	2003	0.08133
38171	2003	0.09258
38172	2003	0.09117
38173	2003	0.11683
38174	2003	0.10450
38175	2003	0.09042
38176	2003	0.09817
38177	2003	0.05783
38178	2003	0.05333
38179	2003	0.06100
38180	2003	0.05425
38181	2003	0.07058
38182	2003	0.02583
38183	2003	0.02475
38184	2003	0.02933
38185	2003	0.03192
38186	2003	0.09125
38187	2003	0.03258
38188	2003	0.07967
38189	2003	0.05975
38190	2003	0.05992
38191	2003	0.11933
38192	2003	0.10850
38193	2003	0.06812
39136	2003	0.13033
39137	2003	0.12975
39138	2003	0.12675
39139	2003	0.12125
39140	2003	0.12825
39141	2003	0.15700
39142	2003	0.17975
39143	2003	0.14183
39144	2003	0.10642
39145	2003	0.08700
39146	2003	0.06675
39147	2003	0.07833
39148	2003	0.25842
39149	2003	0.08458
39150	2003	0.23408
39151	2003	0.17983
39152	2003	0.24242
39153	2003	0.12558
39154	2003	0.12508
39155	2003	0.08517
39156	2003	0.06308
39157	2003	0.12225
39158	2003	0.13542
39159	2003	0.07775
39160	2003	0.09050
39161	2003	0.11858
39162	2003	0.18758
39163	2003	0.15908
39164	2003	0.13717
39165	2003	0.08842
39166	2003	0.06075
39167	2003	0.13658
39168	2003	0.16117
39169	2003	0.12917
39170	2003	0.15708
39171	2003	0.16083
39172	2003	0.11550
39173	2003	0.17367
39174	2003	0.05992
39175	2003	0.11600
39176	2003	0.16133
39177	2003	0.20192
39178	2003	0.08850
39179	2003	0.05850
39180	2003	0.05750
39181	2003	0.04167
39182	2003	0.02550
39183	2003	0.02875
39184	2003	0.05033
39185	2003	0.06058
39186	2003	0.03900
39187	2003	0.09083
39188	2003	0.04900
39189	2003	0.05833
39190	2003	0.08975
39191	2003	0.03433
39192	2003	0.12050
39193	2003	0.05662
39194	2003	0.06503
40135	2003	0.09508
40136	2003	0.11217
40137	2003	0.09575
40138	2003	0.10433
40139	2003	0.11842
40140	2003	0.10408
40141	2003	0.12000
40142	2003	0.14383
40143	2003	0.11908
40144	2003	0.09808
40145	2003	0.09900
40146	2003	0.08792
40147	2003	0.09308
40148	2003	0.13183
40149	2003	0.24525
40150	2003	0.35075
40151	2003	0.34392
40152	2003	0.31283
40153	2003	0.12408
40154	2003	0.08683
40155	2003	0.10925
40156	2003	0.12067
40157	2003	0.10058
40158	2003	0.07442
40159	2003	0.06942
40160	2003	0.14425
40161	2003	0.14025
40162	2003	0.16825
40163	2003	0.11200
40164	2003	0.12658
40165	2003	0.08817
40166	2003	0.06192
40167	2003	0.10475
40168	2003	0.13817
40169	2003	0.14850
40170	2003	0.17733
40171	2003	0.21867
40172	2003	0.21450
40173	2003	0.24608
40174	2003	0.24467
40175	2003	0.10742
40176	2003	0.14192
40177	2003	0.23750
40178	2003	0.22567
40179	2003	0.12717
40180	2003	0.04967
40181	2003	0.04175
40182	2003	0.03492
40183	2003	0.06767
40184	2003	0.05767
40185	2003	0.04117
40186	2003	0.10292
40187	2003	0.11242
40188	2003	0.07958
40189	2003	0.05650
40190	2003	0.03192
40191	2003	0.04217
40192	2003	0.11025
40193	2003	0.12142
40194	2003	0.05387
41135	2003	0.13250
41136	2003	0.09317
41137	2003	0.09567
41138	2003	0.11175
41139	2003	0.09975
41140	2003	0.09850
41141	2003	0.13983
41142	2003	0.13158
41143	2003	0.11092
41144	2003	0.09567
41145	2003	0.06492
41146	2003	0.14542
41147	2003	0.28367
41148	2003	0.33267
41149	2003	0.36725
41150	2003	0.29092
41151	2003	0.27842
41152	2003	0.35758
41153	2003	0.22083
41154	2003	0.13675
41155	2003	0.27058
41156	2003	0.22625
41157	2003	0.08300
41158	2003	0.14525
41159	2003	0.08125
41160	2003	0.10050
41161	2003	0.10492
41162	2003	0.13850
41163	2003	0.16317
41164	2003	0.13950
41165	2003	0.11417
41166	2003	0.07383
41167	2003	0.07967
41168	2003	0.09733
41169	2003	0.08142
41170	2003	0.10192
41171	2003	0.19592
41172	2003	0.13658
41173	2003	0.20375
41174	2003	0.23158
41175	2003	0.10342
41176	2003	0.11467
41177	2003	0.19933
41178	2003	0.13500
41179	2003	0.13433
41180	2003	0.14125
41181	2003	0.07233
41182	2003	0.05233
41183	2003	0.03175
41184	2003	0.03000
41185	2003	0.04467
41186	2003	0.03958
41187	2003	0.08633
41188	2003	0.08742
41189	2003	0.05358
41190	2003	0.08975
41191	2003	0.09717
41192	2003	0.08433
41193	2003	0.10283
41194	2003	0.06137
41195	2003	0.05562
41230	2003	0.09467
41231	2003	0.06050
41232	2003	0.06967
41233	2003	0.06375
41234	2003	0.07550
41235	2003	0.07292
41242	2003	0.07775
41243	2003	0.09367
41244	2003	0.08742
42135	2003	0.10933
42136	2003	0.08983
42137	2003	0.08650
42138	2003	0.05300
42139	2003	0.04658
42140	2003	0.08283
42141	2003	0.13042
42142	2003	0.10017
42143	2003	0.08192
42144	2003	0.09858
42145	2003	0.08975
42146	2003	0.07292
42147	2003	0.14717
42148	2003	0.16692
42149	2003	0.33258
42150	2003	0.31700
42151	2003	0.28625
42152	2003	0.28408
42153	2003	0.25333
42154	2003	0.23983
42155	2003	0.30475
42156	2003	0.11342
42157	2003	0.24858
42158	2003	0.06967
42159	2003	0.05108
42160	2003	0.06325
42161	2003	0.07733
42162	2003	0.10917
42163	2003	0.08733
42164	2003	0.10233
42165	2003	0.10933
42166	2003	0.06325
42167	2003	0.06675
42168	2003	0.07833
42169	2003	0.07642
42170	2003	0.08575
42171	2003	0.12992
42172	2003	0.11783
42173	2003	0.11900
42174	2003	0.13392
42175	2003	0.13258
42176	2003	0.20833
42177	2003	0.13467
42178	2003	0.11108
42179	2003	0.10208
42180	2003	0.09825
42181	2003	0.07958
42182	2003	0.05242
42183	2003	0.03892
42184	2003	0.04042
42185	2003	0.05283
42186	2003	0.06150
42187	2003	0.07275
42188	2003	0.04892
42189	2003	0.05267
42190	2003	0.06408
42191	2003	0.05183
42192	2003	0.10700
42193	2003	0.03783
42194	2003	0.06683
42195	2003	0.05412
42229	2003	0.04717
42230	2003	0.10467
42231	2003	0.04225
42232	2003	0.06583
42233	2003	0.08442
42234	2003	0.06367
42235	2003	0.09175
42236	2003	0.09800
42237	2003	0.06192
42238	2003	0.09233
42239	2003	0.11083
42240	2003	0.05992
42241	2003	0.08392
42242	2003	0.07650
42243	2003	0.10050
42244	2003	0.08517
42245	2003	0.08442
42246	2003	0.07767
42247	2003	0.11950
42248	2003	0.15208
43135	2003	0.15317
43136	2003	0.13692
43137	2003	0.11367
43138	2003	0.12317
43139	2003	0.06100
43140	2003	0.10117
43141	2003	0.16483
43142	2003	0.13983
43143	2003	0.07308
43144	2003	0.06533
43145	2003	0.05858
43146	2003	0.10833
43147	2003	0.12083
43148	2003	0.21517
43149	2003	0.40067
43150	2003	0.34800
43151	2003	0.28492
43152	2003	0.26692
43153	2003	0.24783
43154	2003	0.18342
43155	2003	0.35167
43156	2003	0.06892
43157	2003	0.05025
43158	2003	0.17683
43159	2003	0.15617
43160	2003	0.06208
43161	2003	0.06558
43162	2003	0.07883
43163	2003	0.07333
43164	2003	0.07525
43165	2003	0.07275
43166	2003	0.05633
43167	2003	0.04742
43168	2003	0.14600
43169	2003	0.06117
43170	2003	0.06400
43171	2003	0.08458
43172	2003	0.09592
43173	2003	0.08625
43174	2003	0.08750
43175	2003	0.11367
43176	2003	0.17575
43177	2003	0.15842
43178	2003	0.12917
43179	2003	0.07975
43180	2003	0.07158
43181	2003	0.06575
43182	2003	0.08508
43183	2003	0.04933
43184	2003	0.04800
43185	2003	0.02575
43186	2003	0.09025
43187	2003	0.06292
43188	2003	0.04358
43189	2003	0.06150
43190	2003	0.04383
43191	2003	0.04558
43192	2003	0.10775
43193	2003	0.06862
43194	2003	0.07033
43195	2003	0.03492
43196	2003	0.04083
43229	2003	0.06583
43230	2003	0.06167
43231	2003	0.04442
43232	2003	0.07083
43233	2003	0.06842
43234	2003	0.07625
43235	2003	0.08583
43236	2003	0.06117
43237	2003	0.10892
43238	2003	0.07750
43239	2003	0.08475
43240	2003	0.07825
43241	2003	0.07817
43242	2003	0.08767
43243	2003	0.09392
43244	2003	0.09725
43245	2003	0.10467
43246	2003	0.10683
43247	2003	0.09975
43248	2003	0.22370
44137	2003	0.11883
44139	2003	0.11575
44140	2003	0.09050
44141	2003	0.14508
44142	2003	0.11692
44143	2003	0.06342
44144	2003	0.07975
44145	2003	0.07217
44146	2003	0.15092
44147	2003	0.25633
44148	2003	0.14325
44149	2003	0.33783
44150	2003	0.33392
44151	2003	0.33658
44152	2003	0.32700
44153	2003	0.21267
44154	2003	0.23100
44155	2003	0.14592
44156	2003	0.18108
44157	2003	0.05550
44158	2003	0.10883
44159	2003	0.19517
44160	2003	0.07875
44161	2003	0.05642
44162	2003	0.05933
44163	2003	0.05658
44164	2003	0.05525
44165	2003	0.04558
44166	2003	0.04183
44167	2003	0.07117
44168	2003	0.09908
44169	2003	0.07292
44170	2003	0.08675
44171	2003	0.06917
44172	2003	0.07642
44173	2003	0.06475
44174	2003	0.09517
44175	2003	0.09567
44176	2003	0.10692
44177	2003	0.12583
44178	2003	0.13642
44179	2003	0.08767
44180	2003	0.07975
44181	2003	0.09083
44182	2003	0.06733
44183	2003	0.06200
44184	2003	0.08792
44185	2003	0.04608
44186	2003	0.02708
44187	2003	0.06833
44188	2003	0.06650
44189	2003	0.07617
44190	2003	0.06900
44191	2003	0.06400
44192	2003	0.04433
44193	2003	0.04550
44194	2003	0.04183
44195	2003	0.04867
44196	2003	0.09200
44229	2003	0.05367
44230	2003	0.07817
44231	2003	0.04475
44232	2003	0.09517
44233	2003	0.04708
44234	2003	0.05467
44235	2003	0.08708
44236	2003	0.07300
44237	2003	0.10875
44238	2003	0.10142
44239	2003	0.09375
44240	2003	0.12100
44241	2003	0.09550
44242	2003	0.12900
44243	2003	0.08800
44244	2003	0.11583
44245	2003	0.12183
44246	2003	0.07300
44247	2003	0.08733
44248	2003	0.07550
44249	2003	0.21103
45139	2003	0.13808
45140	2003	0.11608
45141	2003	0.12917
45142	2003	0.06458
45143	2003	0.12008
45144	2003	0.10858
45145	2003	0.07233
45146	2003	0.14133
45147	2003	0.25442
45148	2003	0.05342
45149	2003	0.13992
45150	2003	0.29475
45151	2003	0.30633
45152	2003	0.32133
45153	2003	0.21433
45154	2003	0.24575
45155	2003	0.13817
45156	2003	0.06008
45157	2003	0.11637
45158	2003	0.04500
45159	2003	0.07833
45160	2003	0.07158
45161	2003	0.06300
45162	2003	0.07000
45163	2003	0.05342
45164	2003	0.05117
45165	2003	0.06200
45166	2003	0.04858
45167	2003	0.23375
45168	2003	0.04683
45169	2003	0.05350
45170	2003	0.06008
45171	2003	0.05442
45172	2003	0.06550
45173	2003	0.06575
45174	2003	0.08442
45175	2003	0.08325
45176	2003	0.09500
45177	2003	0.15108
45178	2003	0.20517
45179	2003	0.10308
45180	2003	0.10358
45181	2003	0.05750
45182	2003	0.05475
45183	2003	0.05837
45184	2003	0.08308
45185	2003	0.07867
45186	2003	0.08108
45187	2003	0.06708
45188	2003	0.01650
45189	2003	0.06133
45190	2003	0.06550
45191	2003	0.05642
45192	2003	0.05000
45193	2003	0.05175
45194	2003	0.05000
45195	2003	0.04950
45196	2003	0.07850
45229	2003	0.07600
45230	2003	0.06208
45231	2003	0.05350
45232	2003	0.05867
45233	2003	0.05683
45234	2003	0.06675
45235	2003	0.06192
45236	2003	0.06083
45237	2003	0.11808
45238	2003	0.10342
45239	2003	0.08300
45240	2003	0.12217
45241	2003	0.08842
45242	2003	0.10633
45243	2003	0.11250
45244	2003	0.09925
45245	2003	0.08442
45246	2003	0.09308
45247	2003	0.05342
45248	2003	0.22978
45249	2003	0.21345
46139	2003	0.14492
46140	2003	0.13325
46141	2003	0.15550
46142	2003	0.09408
46143	2003	0.09392
46144	2003	0.09567
46145	2003	0.07717
46146	2003	0.06217
46147	2003	0.10508
46148	2003	0.04675
46149	2003	0.14725
46150	2003	0.18467
46151	2003	0.31908
46152	2003	0.28442
46153	2003	0.25333
46154	2003	0.21875
46155	2003	0.14858
46156	2003	0.05525
46157	2003	0.04717
46158	2003	0.04608
46159	2003	0.04208
46160	2003	0.06017
46161	2003	0.07100
46162	2003	0.14842
46163	2003	0.10192
46164	2003	0.05642
46165	2003	0.16167
46166	2003	0.14492
46167	2003	0.12083
46168	2003	0.04900
46169	2003	0.05158
46170	2003	0.05783
46171	2003	0.05517
46172	2003	0.07517
46173	2003	0.05425
46174	2003	0.08033
46175	2003	0.07017
46176	2003	0.13325
46177	2003	0.12592
46178	2003	0.19817
46179	2003	0.09508
46180	2003	0.08933
46181	2003	0.06675
46182	2003	0.06650
46183	2003	0.07608
46184	2003	0.05500
46185	2003	0.02750
46186	2003	0.08225
46187	2003	0.07633
46188	2003	0.06058
46189	2003	0.03850
46190	2003	0.06067
46191	2003	0.06783
46192	2003	0.06525
46193	2003	0.03750
46194	2003	0.05417
46195	2003	0.05667
46196	2003	0.10167
46197	2003	0.08308
46198	2003	0.06308
46199	2003	0.06667
46200	2003	0.06667
46201	2003	0.06608
46202	2003	0.12992
46203	2003	0.10733
46205	2003	0.03825
46206	2003	0.09583
46207	2003	0.08017
46233	2003	0.05250
46234	2003	0.10342
46235	2003	0.07008
46236	2003	0.08033
46237	2003	0.07658
46238	2003	0.07192
46239	2003	0.09533
46240	2003	0.10883
46241	2003	0.07842
46242	2003	0.08733
46243	2003	0.10133
46244	2003	0.10508
46245	2003	0.08275
46246	2003	0.08158
46247	2003	0.10350
46248	2003	0.07617
46249	2003	0.20553
47139	2003	0.06158
47140	2003	0.05900
47141	2003	0.13317
47142	2003	0.12308
47143	2003	0.13200
47144	2003	0.10633
47145	2003	0.07275
47146	2003	0.08908
47147	2003	0.13075
47148	2003	0.07192
47149	2003	0.07533
47150	2003	0.32733
47151	2003	0.27300
47152	2003	0.21808
47153	2003	0.20233
47154	2003	0.21175
47155	2003	0.12067
47156	2003	0.06875
47157	2003	0.05592
47158	2003	0.04608
47159	2003	0.04333
47160	2003	0.04942
47161	2003	0.04783
47162	2003	0.12750
47163	2003	0.25033
47164	2003	0.27342
47165	2003	0.16033
47166	2003	0.19442
47167	2003	0.22067
47168	2003	0.18675
47169	2003	0.10792
47170	2003	0.14700
47171	2003	0.06667
47172	2003	0.05158
47173	2003	0.04742
47174	2003	0.16750
47175	2003	0.08825
47176	2003	0.07858
47177	2003	0.10342
47178	2003	0.17775
47179	2003	0.13858
47180	2003	0.11867
47181	2003	0.07092
47182	2003	0.03425
47183	2003	0.05925
47184	2003	0.02258
47185	2003	0.06337
47186	2003	0.04208
47187	2003	0.03192
47188	2003	0.07000
47189	2003	0.07825
47190	2003	0.06692
47191	2003	0.04650
47192	2003	0.06083
47193	2003	0.06617
47194	2003	0.06350
47195	2003	0.05075
47196	2003	0.03608
47197	2003	0.08833
47198	2003	0.05308
47199	2003	0.07267
47200	2003	0.05833
47201	2003	0.06242
47202	2003	0.04392
47203	2003	0.05742
47204	2003	0.03425
47205	2003	0.03975
47206	2003	0.05000
47207	2003	0.09825
47218	2003	0.05400
47219	2003	0.06175
47220	2003	0.06733
47232	2003	0.09483
47233	2003	0.06958
47234	2003	0.10250
47235	2003	0.12433
47236	2003	0.08067
47237	2003	0.09783
47238	2003	0.09075
47239	2003	0.06817
47240	2003	0.07750
47241	2003	0.07792
47242	2003	0.07850
47243	2003	0.09167
47244	2003	0.08942
47245	2003	0.10633
47246	2003	0.09392
47247	2003	0.10733
47248	2003	0.07817
47249	2003	0.03933
47250	2003	0.22753
48139	2003	0.10867
48140	2003	0.10733
48141	2003	0.16100
48142	2003	0.13867
48143	2003	0.10417
48144	2003	0.07650
48145	2003	0.06700
48146	2003	0.05408
48147	2003	0.11883
48148	2003	0.11650
48149	2003	0.20692
48150	2003	0.28375
48151	2003	0.23267
48152	2003	0.16500
48153	2003	0.19450
48154	2003	0.17250
48155	2003	0.10467
48156	2003	0.07258
48157	2003	0.05308
48158	2003	0.04658
48159	2003	0.04475
48160	2003	0.04525
48161	2003	0.10075
48162	2003	0.16150
48163	2003	0.27558
48164	2003	0.33383
48165	2003	0.26008
48166	2003	0.33042
48167	2003	0.29142
48168	2003	0.32317
48169	2003	0.35133
48170	2003	0.31475
48171	2003	0.10500
48172	2003	0.09133
48173	2003	0.13275
48174	2003	0.12225
48175	2003	0.04917
48176	2003	0.07608
48177	2003	0.09933
48178	2003	0.12325
48179	2003	0.16708
48180	2003	0.09650
48181	2003	0.07008
48182	2003	0.09333
48183	2003	0.07833
48184	2003	0.03517
48185	2003	0.06300
48186	2003	0.05050
48187	2003	0.05508
48188	2003	0.07358
48189	2003	0.08092
48190	2003	0.05567
48191	2003	0.05550
48192	2003	0.06392
48193	2003	0.06425
48194	2003	0.06708
48195	2003	0.07367
48196	2003	0.11500
48197	2003	0.05758
48198	2003	0.06025
48199	2003	0.06417
48200	2003	0.05858
48201	2003	0.04883
48202	2003	0.04758
48203	2003	0.11500
48204	2003	0.03642
48205	2003	0.03800
48206	2003	0.11967
48207	2003	0.09800
48208	2003	0.08983
48213	2003	0.05133
48214	2003	0.05317
48215	2003	0.04325
48216	2003	0.03092
48217	2003	0.08733
48218	2003	0.06933
48219	2003	0.05175
48220	2003	0.07125
48221	2003	0.07542
48222	2003	0.07742
48232	2003	0.06258
48233	2003	0.06342
48234	2003	0.12417
48235	2003	0.09692
48236	2003	0.10075
48237	2003	0.08683
48238	2003	0.08208
48239	2003	0.05300
48240	2003	0.06608
48241	2003	0.06942
48242	2003	0.06492
48243	2003	0.06267
48244	2003	0.07475
48245	2003	0.08742
48246	2003	0.10483
48247	2003	0.11358
48248	2003	0.07833
48249	2003	0.10467
48250	2003	0.07442
49139	2003	0.11792
49140	2003	0.10892
49141	2003	0.12267
49142	2003	0.11467
49143	2003	0.08950
49144	2003	0.07242
49145	2003	0.06458
49146	2003	0.05317
49147	2003	0.07675
49148	2003	0.12433
49149	2003	0.22808
49150	2003	0.22283
49151	2003	0.28542
49152	2003	0.10533
49153	2003	0.12300
49154	2003	0.13942
49155	2003	0.21283
49156	2003	0.13117
49157	2003	0.05283
49158	2003	0.06425
49159	2003	0.05875
49160	2003	0.12400
49161	2003	0.25017
49162	2003	0.33375
49163	2003	0.33442
49164	2003	0.33417
49165	2003	0.29533
49166	2003	0.24133
49167	2003	0.29667
49168	2003	0.32392
49169	2003	0.34250
49170	2003	0.28783
49171	2003	0.17683
49172	2003	0.05425
49173	2003	0.04950
49174	2003	0.05758
49175	2003	0.06367
49176	2003	0.07117
49177	2003	0.10192
49178	2003	0.09433
49179	2003	0.10583
49180	2003	0.11275
49181	2003	0.10017
49182	2003	0.06292
49183	2003	0.03917
49184	2003	0.06075
49185	2003	0.03975
49186	2003	0.05267
49187	2003	0.05475
49188	2003	0.04758
49189	2003	0.04267
49190	2003	0.02992
49191	2003	0.05692
49192	2003	0.06525
49193	2003	0.06342
49194	2003	0.06283
49195	2003	0.05917
49196	2003	0.03992
49197	2003	0.06908
49198	2003	0.06167
49199	2003	0.05325
49200	2003	0.05492
49201	2003	0.04317
49202	2003	0.10658
49203	2003	0.05067
49204	2003	0.10058
49205	2003	0.09967
49206	2003	0.03883
49207	2003	0.04500
49208	2003	0.09625
49209	2003	0.03333
49213	2003	0.06633
49214	2003	0.04417
49215	2003	0.05175
49216	2003	0.05458
49217	2003	0.03850
49218	2003	0.05008
49219	2003	0.10550
49220	2003	0.07925
49221	2003	0.07133
49222	2003	0.09100
49223	2003	0.07350
49224	2003	0.06592
49225	2003	0.06958
49226	2003	0.10025
49228	2003	0.07692
49229	2003	0.09508
49230	2003	0.09275
49231	2003	0.07792
49232	2003	0.06392
49233	2003	0.10567
49234	2003	0.10700
49235	2003	0.09308
49236	2003	0.12458
49237	2003	0.10067
49238	2003	0.08908
49239	2003	0.07500
49240	2003	0.08500
49241	2003	0.06625
49242	2003	0.06417
49243	2003	0.05067
49244	2003	0.05325
49245	2003	0.07850
49246	2003	0.10100
49247	2003	0.10442
49248	2003	0.09617
49249	2003	0.05667
49250	2003	0.04642
49251	2003	0.07583
50138	2003	0.05392
50139	2003	0.07658
50140	2003	0.14150
50141	2003	0.16275
50142	2003	0.09208
50143	2003	0.15808
50144	2003	0.11317
50145	2003	0.08133
50146	2003	0.05583
50147	2003	0.10567
50148	2003	0.12208
50149	2003	0.16233
50150	2003	0.24542
50151	2003	0.20808
50152	2003	0.05892
50153	2003	0.06467
50154	2003	0.09642
50155	2003	0.21058
50156	2003	0.21433
50157	2003	0.13108
50158	2003	0.09133
50159	2003	0.10983
50160	2003	0.23742
50161	2003	0.27675
50162	2003	0.33308
50163	2003	0.22717
50164	2003	0.24117
50165	2003	0.28033
50166	2003	0.23150
50167	2003	0.25225
50168	2003	0.16250
50169	2003	0.20758
50170	2003	0.23233
50171	2003	0.04817
50172	2003	0.04542
50173	2003	0.09475
50174	2003	0.04233
50175	2003	0.06358
50176	2003	0.07058
50177	2003	0.13975
50178	2003	0.11050
50179	2003	0.12425
50180	2003	0.11758
50181	2003	0.10617
50182	2003	0.08883
50183	2003	0.03883
50184	2003	0.05350
50185	2003	0.07025
50186	2003	0.05467
50187	2003	0.07017
50188	2003	0.05483
50189	2003	0.05292
50190	2003	0.08033
50191	2003	0.05575
50192	2003	0.06692
50193	2003	0.05808
50194	2003	0.05108
50195	2003	0.05825
50196	2003	0.05842
50197	2003	0.05867
50198	2003	0.06208
50199	2003	0.05992
50200	2003	0.03750
50201	2003	0.10033
50202	2003	0.04325
50203	2003	0.09650
50204	2003	0.05183
50205	2003	0.03675
50206	2003	0.04308
50207	2003	0.05833
50208	2003	0.04967
50209	2003	0.08950
50210	2003	0.09392
50213	2003	0.10350
50214	2003	0.05558
50215	2003	0.06917
50216	2003	0.04533
50217	2003	0.04733
50218	2003	0.05233
50219	2003	0.06458
50220	2003	0.06692
50221	2003	0.06842
50222	2003	0.08867
50223	2003	0.08142
50224	2003	0.07650
50225	2003	0.08742
50226	2003	0.08375
50227	2003	0.06000
50228	2003	0.05442
50229	2003	0.06800
50230	2003	0.07050
50231	2003	0.06758
50232	2003	0.05825
50233	2003	0.07592
50234	2003	0.06042
50235	2003	0.11817
50236	2003	0.12942
50237	2003	0.11708
50238	2003	0.10642
50239	2003	0.08825
50240	2003	0.08825
50241	2003	0.08250
50242	2003	0.07642
50243	2003	0.05950
50244	2003	0.05550
50245	2003	0.06617
50246	2003	0.07758
50247	2003	0.11567
50248	2003	0.10250
50249	2003	0.10983
50250	2003	0.15292
50251	2003	0.05583
50252	2003	0.06142
50253	2003	0.06775
50254	2003	0.14608
51137	2003	0.04742
51138	2003	0.06500
51139	2003	0.10567
51140	2003	0.19458
51141	2003	0.13142
51142	2003	0.10025
51143	2003	0.08850
51144	2003	0.10092
51145	2003	0.09433
51146	2003	0.08033
51147	2003	0.05900
51148	2003	0.17142
51149	2003	0.12108
51150	2003	0.09933
51151	2003	0.07242
51152	2003	0.06117
51153	2003	0.04992
51154	2003	0.04258
51155	2003	0.09983
51156	2003	0.12275
51157	2003	0.07517
51158	2003	0.09642
51159	2003	0.11633
51160	2003	0.33058
51161	2003	0.24642
51162	2003	0.29850
51163	2003	0.30625
51164	2003	0.28283
51165	2003	0.11125
51166	2003	0.15517
51167	2003	0.15042
51168	2003	0.06717
51169	2003	0.10375
51170	2003	0.11767
51171	2003	0.04183
51172	2003	0.05475
51173	2003	0.04367
51174	2003	0.05992
51175	2003	0.06667
51176	2003	0.10442
51177	2003	0.12325
51178	2003	0.09692
51179	2003	0.09533
51180	2003	0.12608
51181	2003	0.08525
51182	2003	0.04817
51183	2003	0.06467
51184	2003	0.07208
51185	2003	0.06942
51186	2003	0.06025
51187	2003	0.02142
51188	2003	0.04167
51189	2003	0.05542
51190	2003	0.05458
51191	2003	0.03217
51192	2003	0.04758
51193	2003	0.04225
51194	2003	0.05108
51195	2003	0.03125
51196	2003	0.05117
51197	2003	0.04408
51198	2003	0.03850
51199	2003	0.05850
51200	2003	0.06358
51201	2003	0.08525
51202	2003	0.08525
51203	2003	0.05700
51204	2003	0.05525
51205	2003	0.05700
51206	2003	0.05300
51207	2003	0.05692
51208	2003	0.05050
51209	2003	0.04258
51210	2003	0.04933
51211	2003	0.04817
51212	2003	0.05967
51213	2003	0.06300
51214	2003	0.05792
51215	2003	0.07167
51216	2003	0.04683
51217	2003	0.07433
51218	2003	0.03775
51219	2003	0.06733
51220	2003	0.06983
51221	2003	0.06325
51222	2003	0.08150
51223	2003	0.08775
51224	2003	0.07783
51225	2003	0.05783
51226	2003	0.06733
51227	2003	0.08708
51228	2003	0.06500
51229	2003	0.07667
51230	2003	0.08642
51231	2003	0.08842
51232	2003	0.07208
51233	2003	0.06783
51234	2003	0.06392
51235	2003	0.04517
51236	2003	0.12600
51237	2003	0.12450
51238	2003	0.12442
51239	2003	0.12458
51240	2003	0.11075
51241	2003	0.11775
51242	2003	0.09192
51243	2003	0.08258
51244	2003	0.06883
51245	2003	0.07225
51246	2003	0.07525
51247	2003	0.08000
51248	2003	0.08300
51249	2003	0.11950
51250	2003	0.11575
51251	2003	0.10333
51252	2003	0.08733
51253	2003	0.09750
51254	2003	0.09017
51255	2003	0.06925
52136	2003	0.12733
52137	2003	0.10392
52138	2003	0.11592
52139	2003	0.11667
52140	2003	0.16508
52141	2003	0.12433
52142	2003	0.06142
52143	2003	0.10183
52144	2003	0.13233
52145	2003	0.09925
52146	2003	0.07075
52147	2003	0.06592
52148	2003	0.07417
52149	2003	0.16283
52150	2003	0.11300
52151	2003	0.08567
52152	2003	0.05458
52153	2003	0.04842
52154	2003	0.04567
52155	2003	0.12375
52156	2003	0.07533
52157	2003	0.16667
52158	2003	0.22100
52159	2003	0.30058
52160	2003	0.22425
52161	2003	0.25750
52162	2003	0.26700
52163	2003	0.26317
52164	2003	0.13058
52165	2003	0.05650
52166	2003	0.05950
52167	2003	0.04092
52168	2003	0.05745
52169	2003	0.07295
52170	2003	0.03758
52171	2003	0.04125
52172	2003	0.05025
52173	2003	0.05450
52174	2003	0.04683
52175	2003	0.05325
52176	2003	0.07525
52177	2003	0.13783
52178	2003	0.10525
52179	2003	0.09125
52180	2003	0.10967
52181	2003	0.16708
52182	2003	0.09175
52183	2003	0.08917
52184	2003	0.09267
52185	2003	0.05808
52186	2003	0.06650
52187	2003	0.06842
52188	2003	0.03992
52189	2003	0.06050
52190	2003	0.05342
52191	2003	0.04367
52192	2003	0.06275
52193	2003	0.05542
52194	2003	0.04733
52195	2003	0.04617
52196	2003	0.05617
52197	2003	0.03475
52198	2003	0.03933
52199	2003	0.05742
52200	2003	0.05600
52201	2003	0.05600
52202	2003	0.04908
52203	2003	0.04900
52204	2003	0.04825
52205	2003	0.06008
52206	2003	0.07292
52207	2003	0.05958
52208	2003	0.05800
52209	2003	0.03875
52210	2003	0.05525
52211	2003	0.04483
52212	2003	0.05267
52213	2003	0.06600
52214	2003	0.05217
52215	2003	0.05092
52216	2003	0.06317
52217	2003	0.06017
52218	2003	0.05633
52219	2003	0.04550
52220	2003	0.07033
52221	2003	0.07958
52222	2003	0.06542
52223	2003	0.07733
52224	2003	0.08142
52225	2003	0.06375
52226	2003	0.06583
52227	2003	0.08025
52228	2003	0.09250
52229	2003	0.07717
52230	2003	0.08675
52231	2003	0.07108
52232	2003	0.06750
52233	2003	0.07125
52234	2003	0.08217
52235	2003	0.15775
52236	2003	0.07467
52237	2003	0.06750
52238	2003	0.10392
52239	2003	0.04642
52240	2003	0.10417
52241	2003	0.12675
52242	2003	0.09300
52243	2003	0.10100
52244	2003	0.09483
52245	2003	0.09383
52246	2003	0.08458
52247	2003	0.08992
52248	2003	0.08483
52249	2003	0.09658
52250	2003	0.10767
52251	2003	0.12025
52252	2003	0.10942
52253	2003	0.09550
52254	2003	0.10217
52255	2003	0.09850
53134	2003	0.23200
53135	2003	0.14667
53136	2003	0.09675
53137	2003	0.10758
53138	2003	0.13492
53139	2003	0.09300
53140	2003	0.15200
53141	2003	0.12483
53142	2003	0.13242
53143	2003	0.10958
53144	2003	0.10058
53145	2003	0.12650
53146	2003	0.10250
53147	2003	0.07883
53148	2003	0.11842
53149	2003	0.18908
53150	2003	0.19333
53151	2003	0.08025
53152	2003	0.06175
53153	2003	0.05150
53154	2003	0.04700
53155	2003	0.06450
53156	2003	0.18308
53157	2003	0.24408
53158	2003	0.23275
53159	2003	0.25342
53160	2003	0.24708
53161	2003	0.25358
53162	2003	0.20617
53163	2003	0.11850
53164	2003	0.04450
53165	2003	0.04417
53166	2003	0.04467
53167	2003	0.03658
53168	2003	0.03675
53169	2003	0.07562
53170	2003	0.03858
53171	2003	0.04275
53172	2003	0.04783
53173	2003	0.05242
53174	2003	0.05008
53175	2003	0.12458
53176	2003	0.10442
53177	2003	0.08308
53178	2003	0.05900
53179	2003	0.07517
53180	2003	0.10275
53181	2003	0.10300
53182	2003	0.09467
53183	2003	0.09183
53184	2003	0.07445
53185	2003	0.03558
53186	2003	0.07325
53187	2003	0.06683
53188	2003	0.06092
53189	2003	0.03733
53190	2003	0.05608
53191	2003	0.05417
53192	2003	0.04275
53193	2003	0.06050
53194	2003	0.04117
53195	2003	0.07317
53196	2003	0.05750
53197	2003	0.03858
53198	2003	0.02925
53199	2003	0.03758
53200	2003	0.05992
53201	2003	0.05058
53202	2003	0.06333
53203	2003	0.05250
53204	2003	0.10017
53205	2003	0.07017
53206	2003	0.06758
53207	2003	0.06092
53208	2003	0.06800
53209	2003	0.05017
53210	2003	0.05058
53211	2003	0.08500
53212	2003	0.09483
53213	2003	0.05033
53214	2003	0.03700
53215	2003	0.05967
53216	2003	0.12008
53217	2003	0.06525
53218	2003	0.06025
53219	2003	0.04242
53220	2003	0.07483
53221	2003	0.07475
53222	2003	0.08167
53223	2003	0.07208
53224	2003	0.09625
53225	2003	0.07475
[truncated: 39,738 more rows]
