# Supplementary material for: Trend Patterns of Vegetative Coverage and Their Underlying Causes in the Deserts of Northwest China over 1982 – 2008
Source: PLoS One. 2015 May 11;10(5):e0126044. doi: 10.1371/journal.pone.0126044 (PMC4427295; doi:10.1371/journal.pone.0126044)
Supplement: S1 Dataset — (ZIP) [file pone.0126044.s001.zip › S1_data/NDVI/NDVI_2004.txt]

21143	2004	0.07197
21144	2004	0.05013
21149	2004	0.08110
21150	2004	0.02497
21151	2004	0.03119
22143	2004	0.02766
22144	2004	0.05830
22145	2004	0.09691
22148	2004	0.04275
22149	2004	0.08013
22150	2004	0.03913
22151	2004	0.07794
22152	2004	0.04286
22153	2004	0.10786
22169	2004	0.11095
22170	2004	0.03962
22171	2004	0.06441
23142	2004	0.15745
23143	2004	0.13372
23144	2004	0.05344
23145	2004	0.09669
23146	2004	0.04838
23147	2004	0.03466
23148	2004	0.03867
23149	2004	0.02630
23150	2004	0.04480
23151	2004	0.02758
23152	2004	0.03786
23153	2004	0.04377
23154	2004	0.05633
23169	2004	0.10826
23170	2004	0.07162
23171	2004	0.06961
24142	2004	0.13437
24143	2004	0.13291
24144	2004	0.05461
24145	2004	0.04119
24146	2004	0.05172
24147	2004	0.06163
24148	2004	0.06752
24149	2004	0.03897
24150	2004	0.05080
24151	2004	0.05477
24152	2004	0.03317
24153	2004	0.02858
24154	2004	0.05500
24169	2004	0.14342
24170	2004	0.10540
24171	2004	0.05431
24172	2004	0.10898
25141	2004	0.17350
25142	2004	0.19194
25143	2004	0.11391
25144	2004	0.05861
25145	2004	0.04247
25146	2004	0.03458
25147	2004	0.06647
25148	2004	0.06222
25149	2004	0.09305
25150	2004	0.05127
25151	2004	0.05530
25152	2004	0.03378
25153	2004	0.02694
25169	2004	0.13533
25170	2004	0.08956
25171	2004	0.07183
25172	2004	0.09022
25173	2004	0.06783
26139	2004	0.17128
26140	2004	0.13450
26141	2004	0.11711
26142	2004	0.05105
26143	2004	0.09280
26144	2004	0.01894
26145	2004	0.03941
26146	2004	0.02636
26147	2004	0.02653
26148	2004	0.03986
26149	2004	0.04238
26150	2004	0.09758
26151	2004	0.07258
26152	2004	0.06511
26153	2004	0.04119
26170	2004	0.05212
26171	2004	0.09100
26172	2004	0.07337
26173	2004	0.09788
27138	2004	0.19652
27139	2004	0.11286
27140	2004	0.08658
27141	2004	0.08950
27142	2004	0.10694
27143	2004	0.08447
27144	2004	0.07594
27145	2004	0.07527
27146	2004	0.08013
27147	2004	0.02144
27148	2004	0.03667
27149	2004	0.04630
27150	2004	0.06892
27151	2004	0.06302
27152	2004	0.04419
27153	2004	0.06941
27154	2004	0.08388
27165	2004	0.06427
27166	2004	0.05836
27169	2004	0.10667
27170	2004	0.06306
27171	2004	0.09758
27172	2004	0.09388
27173	2004	0.12828
28137	2004	0.10680
28138	2004	0.12453
28139	2004	0.12478
28140	2004	0.08467
28141	2004	0.06625
28142	2004	0.08233
28143	2004	0.10692
28144	2004	0.09025
28145	2004	0.08653
28146	2004	0.04280
28147	2004	0.08957
28148	2004	0.05294
28149	2004	0.06067
28150	2004	0.08911
28151	2004	0.06667
28152	2004	0.06769
28153	2004	0.06463
28154	2004	0.08066
28159	2004	0.06050
28160	2004	0.09611
28161	2004	0.06013
28163	2004	0.07119
28164	2004	0.11998
28165	2004	0.11383
28166	2004	0.03827
28167	2004	0.06322
28168	2004	0.09822
28169	2004	0.03942
28170	2004	0.03777
28171	2004	0.03867
28172	2004	0.05986
28173	2004	0.04756
28174	2004	0.08986
29137	2004	0.08630
29138	2004	0.13136
29139	2004	0.12550
29140	2004	0.07158
29141	2004	0.09217
29142	2004	0.09961
29143	2004	0.08083
29144	2004	0.09842
29145	2004	0.07658
29146	2004	0.03749
29147	2004	0.08021
29148	2004	0.06300
29149	2004	0.02867
29150	2004	0.03728
29151	2004	0.06017
29152	2004	0.05644
29153	2004	0.06011
29154	2004	0.08680
29155	2004	0.09602
29157	2004	0.05717
29158	2004	0.09433
29159	2004	0.07569
29160	2004	0.06108
29161	2004	0.06567
29162	2004	0.06213
29163	2004	0.06358
29164	2004	0.04777
29165	2004	0.05122
29166	2004	0.03427
29167	2004	0.09257
29168	2004	0.08158
29169	2004	0.05669
29170	2004	0.03880
29171	2004	0.05083
29172	2004	0.06817
29173	2004	0.12475
29174	2004	0.14028
29175	2004	0.13050
29176	2004	0.05658
29177	2004	0.10599
30137	2004	0.19736
30138	2004	0.14877
30139	2004	0.09308
30140	2004	0.08583
30141	2004	0.10208
30142	2004	0.08500
30143	2004	0.08717
30144	2004	0.09217
30145	2004	0.05725
30146	2004	0.08558
30147	2004	0.07072
30148	2004	0.07933
30149	2004	0.08528
30150	2004	0.03100
30151	2004	0.04953
30152	2004	0.05333
30153	2004	0.06000
30154	2004	0.05833
30155	2004	0.08400
30156	2004	0.08978
30157	2004	0.06994
30158	2004	0.09242
30159	2004	0.06125
30160	2004	0.04225
30161	2004	0.05733
30162	2004	0.05533
30163	2004	0.09133
30164	2004	0.06533
30165	2004	0.07433
30166	2004	0.05717
30167	2004	0.04092
30168	2004	0.06242
30169	2004	0.06533
30170	2004	0.07075
30171	2004	0.06158
30172	2004	0.08977
30173	2004	0.08275
30174	2004	0.09103
30175	2004	0.09758
30176	2004	0.07125
30177	2004	0.07922
31137	2004	0.27575
31138	2004	0.11467
31139	2004	0.10577
31140	2004	0.08558
31141	2004	0.07183
31142	2004	0.09175
31143	2004	0.11058
31144	2004	0.09408
31145	2004	0.11236
31146	2004	0.10925
31147	2004	0.11736
31148	2004	0.07488
31149	2004	0.05733
31150	2004	0.07494
31151	2004	0.02393
31152	2004	0.02008
31153	2004	0.04650
31154	2004	0.07550
31155	2004	0.05692
31156	2004	0.06733
31157	2004	0.06192
31158	2004	0.10042
31159	2004	0.11722
31160	2004	0.09399
31161	2004	0.04967
31162	2004	0.06842
31163	2004	0.08542
31164	2004	0.06217
31165	2004	0.04650
31166	2004	0.02933
31167	2004	0.05950
31168	2004	0.06292
31169	2004	0.07008
31170	2004	0.07450
31171	2004	0.05700
31172	2004	0.07575
31173	2004	0.06083
31174	2004	0.08094
31175	2004	0.11842
31176	2004	0.02600
31177	2004	0.08658
31184	2004	0.06357
31185	2004	0.05515
31186	2004	0.06363
32137	2004	0.31867
32138	2004	0.11669
32139	2004	0.11867
32140	2004	0.11750
32141	2004	0.08850
32142	2004	0.07108
32143	2004	0.07567
32144	2004	0.09208
32145	2004	0.09750
32146	2004	0.10800
32147	2004	0.15525
32148	2004	0.11383
32149	2004	0.08463
32150	2004	0.04699
32151	2004	0.05594
32152	2004	0.08194
32153	2004	0.09800
32154	2004	0.03103
32155	2004	0.03117
32156	2004	0.03219
32157	2004	0.06275
32158	2004	0.07450
32159	2004	0.10438
32160	2004	0.03560
32161	2004	0.02757
32162	2004	0.06063
32163	2004	0.06100
32164	2004	0.04575
32165	2004	0.08775
32166	2004	0.07608
32167	2004	0.06533
32168	2004	0.07467
32169	2004	0.05333
32170	2004	0.10883
32171	2004	0.05569
32172	2004	0.06992
32173	2004	0.03567
32174	2004	0.02778
32175	2004	0.03994
32176	2004	0.04877
32177	2004	0.08230
32178	2004	0.07233
32179	2004	0.06033
32180	2004	0.05767
32182	2004	0.03711
32183	2004	0.08602
32184	2004	0.08882
32185	2004	0.06959
32186	2004	0.06692
32187	2004	0.05943
32188	2004	0.05715
33136	2004	0.30544
33137	2004	0.27472
33138	2004	0.21463
33139	2004	0.12886
33140	2004	0.08633
33141	2004	0.05842
33142	2004	0.07933
33143	2004	0.07833
33144	2004	0.08158
33145	2004	0.09250
33146	2004	0.08333
33147	2004	0.07058
33148	2004	0.13453
33149	2004	0.16402
33150	2004	0.11467
33151	2004	0.13625
33152	2004	0.07908
33153	2004	0.05622
33154	2004	0.12133
33155	2004	0.05528
33156	2004	0.07640
33157	2004	0.07730
33158	2004	0.03244
33159	2004	0.09527
33160	2004	0.05874
33161	2004	0.03405
33162	2004	0.08930
33163	2004	0.08150
33164	2004	0.05167
33165	2004	0.07875
33166	2004	0.07067
33167	2004	0.04992
33168	2004	0.09400
33169	2004	0.10317
33170	2004	0.08567
33171	2004	0.07108
33172	2004	0.04467
33173	2004	0.04158
33174	2004	0.06475
33175	2004	0.05175
33176	2004	0.05658
33177	2004	0.05217
33178	2004	0.04883
33179	2004	0.04350
33180	2004	0.05967
33181	2004	0.03492
33182	2004	0.04850
33183	2004	0.09247
33184	2004	0.08999
33185	2004	0.06581
33186	2004	0.05427
33187	2004	0.05813
33188	2004	0.06490
33189	2004	0.03458
34136	2004	0.20400
34137	2004	0.24627
34138	2004	0.20519
34139	2004	0.16127
34140	2004	0.09430
34141	2004	0.10433
34142	2004	0.12267
34143	2004	0.09092
34144	2004	0.08558
34145	2004	0.09317
34146	2004	0.10267
34147	2004	0.05417
34148	2004	0.09217
34149	2004	0.15061
34150	2004	0.11486
34151	2004	0.10511
34152	2004	0.11350
34153	2004	0.12917
34154	2004	0.09417
34155	2004	0.06561
34156	2004	0.05038
34157	2004	0.07965
34158	2004	0.07428
34159	2004	0.05297
34160	2004	0.05063
34161	2004	0.07013
34162	2004	0.10975
34163	2004	0.09513
34164	2004	0.06253
34165	2004	0.09400
34166	2004	0.07550
34167	2004	0.12408
34168	2004	0.04350
34169	2004	0.06550
34170	2004	0.10642
34171	2004	0.07908
34172	2004	0.05492
34173	2004	0.05525
34174	2004	0.05917
34175	2004	0.03742
34176	2004	0.03775
34177	2004	0.03492
34178	2004	0.04142
34179	2004	0.04183
34180	2004	0.04200
34181	2004	0.03175
34182	2004	0.08592
34183	2004	0.08717
34184	2004	0.04125
34185	2004	0.09394
34186	2004	0.02942
34187	2004	0.07944
34188	2004	0.04818
34189	2004	0.06451
35136	2004	0.11013
35137	2004	0.11938
35138	2004	0.12480
35139	2004	0.14613
35140	2004	0.03999
35141	2004	0.05417
35142	2004	0.12325
35143	2004	0.09192
35144	2004	0.08975
35145	2004	0.07425
35146	2004	0.06567
35147	2004	0.05300
35148	2004	0.04433
35149	2004	0.03408
35150	2004	0.05270
35151	2004	0.06936
35152	2004	0.09925
35153	2004	0.11375
35154	2004	0.12250
35155	2004	0.10719
35156	2004	0.06474
35157	2004	0.10692
35158	2004	0.09275
35159	2004	0.06133
35160	2004	0.07853
35161	2004	0.09702
35162	2004	0.07508
35163	2004	0.10192
35164	2004	0.12517
35165	2004	0.11983
35166	2004	0.11283
35167	2004	0.14108
35168	2004	0.07825
35169	2004	0.08928
35170	2004	0.04275
35171	2004	0.07667
35172	2004	0.05767
35173	2004	0.06092
35174	2004	0.04458
35175	2004	0.04342
35176	2004	0.05433
35177	2004	0.04061
35178	2004	0.04092
35179	2004	0.03194
35180	2004	0.03750
35181	2004	0.07900
35182	2004	0.07900
35183	2004	0.06372
35184	2004	0.02033
35185	2004	0.04692
35186	2004	0.03417
35187	2004	0.11533
35188	2004	0.06312
35189	2004	0.08159
35190	2004	0.07221
36134	2004	0.12998
36135	2004	0.19755
36136	2004	0.12605
36137	2004	0.13253
36138	2004	0.09572
36139	2004	0.10924
36140	2004	0.03703
36141	2004	0.07958
36142	2004	0.12725
36143	2004	0.12392
36144	2004	0.13217
36145	2004	0.07575
36146	2004	0.08067
36147	2004	0.08200
36148	2004	0.05733
36149	2004	0.04603
36150	2004	0.04311
36151	2004	0.04033
36152	2004	0.04428
36153	2004	0.08386
36154	2004	0.09111
36155	2004	0.13658
36156	2004	0.15525
36157	2004	0.06458
36158	2004	0.06617
36159	2004	0.04772
36160	2004	0.06892
36161	2004	0.11375
36162	2004	0.13258
36163	2004	0.09025
36164	2004	0.06425
36165	2004	0.13683
36166	2004	0.11133
36167	2004	0.12433
36168	2004	0.16233
36169	2004	0.14683
36170	2004	0.06958
36171	2004	0.11992
36172	2004	0.11442
36173	2004	0.06500
36174	2004	0.08467
36175	2004	0.07600
36176	2004	0.05127
36177	2004	0.06619
36178	2004	0.12022
36179	2004	0.07527
36180	2004	0.02908
36181	2004	0.02892
36182	2004	0.03858
36183	2004	0.01975
36184	2004	0.08135
36185	2004	0.03817
36186	2004	0.07175
36187	2004	0.10050
36188	2004	0.03291
36189	2004	0.07562
36190	2004	0.06234
36191	2004	0.05468
37134	2004	0.20100
37135	2004	0.08636
37136	2004	0.11844
37137	2004	0.10778
37138	2004	0.09772
37139	2004	0.08892
37140	2004	0.08408
37141	2004	0.09475
37142	2004	0.12800
37143	2004	0.11533
37144	2004	0.11500
37145	2004	0.13525
37146	2004	0.06542
37147	2004	0.07133
37148	2004	0.06542
37149	2004	0.12500
37150	2004	0.07708
37151	2004	0.10448
37152	2004	0.06987
37153	2004	0.06667
37154	2004	0.06383
37155	2004	0.07450
37156	2004	0.11025
37157	2004	0.13175
37158	2004	0.06117
37159	2004	0.09917
37160	2004	0.10750
37161	2004	0.12633
37162	2004	0.14300
37163	2004	0.09917
37164	2004	0.07250
37165	2004	0.12050
37166	2004	0.07575
37167	2004	0.11892
37168	2004	0.10000
37169	2004	0.11850
37170	2004	0.14542
37171	2004	0.10075
37172	2004	0.06742
37173	2004	0.08292
37174	2004	0.10342
37175	2004	0.07775
37176	2004	0.06808
37177	2004	0.06925
37178	2004	0.07142
37179	2004	0.07436
37180	2004	0.10216
37181	2004	0.02275
37182	2004	0.07561
37183	2004	0.03042
37184	2004	0.04842
37185	2004	0.11150
37186	2004	0.10044
37187	2004	0.04367
37188	2004	0.03719
37189	2004	0.03386
37190	2004	0.07380
37191	2004	0.07505
37192	2004	0.05976
38135	2004	0.11586
38136	2004	0.07236
38137	2004	0.11402
38138	2004	0.12202
38139	2004	0.10600
38140	2004	0.07541
38141	2004	0.07650
38142	2004	0.09508
38143	2004	0.15325
38144	2004	0.10133
38145	2004	0.08700
38146	2004	0.05508
38147	2004	0.07433
38148	2004	0.11525
38149	2004	0.14867
38150	2004	0.27658
38151	2004	0.11258
38152	2004	0.20758
38153	2004	0.09758
38154	2004	0.06017
38155	2004	0.05425
38156	2004	0.07942
38157	2004	0.11561
38158	2004	0.05392
38159	2004	0.10342
38160	2004	0.10400
38161	2004	0.09833
38162	2004	0.10817
38163	2004	0.12258
38164	2004	0.07250
38165	2004	0.15925
38166	2004	0.14392
38167	2004	0.07567
38168	2004	0.08442
38169	2004	0.06442
38170	2004	0.08325
38171	2004	0.08450
38172	2004	0.08192
38173	2004	0.10475
38174	2004	0.09833
38175	2004	0.08783
38176	2004	0.08892
38177	2004	0.05686
38178	2004	0.04292
38179	2004	0.05483
38180	2004	0.05061
38181	2004	0.05916
38182	2004	0.02343
38183	2004	0.02136
38184	2004	0.02425
38185	2004	0.02500
38186	2004	0.07975
38187	2004	0.02783
38188	2004	0.07580
38189	2004	0.04727
38190	2004	0.05067
38191	2004	0.10700
38192	2004	0.10274
38193	2004	0.06290
39136	2004	0.12438
39137	2004	0.11528
39138	2004	0.08650
39139	2004	0.09100
39140	2004	0.11058
39141	2004	0.13075
39142	2004	0.15383
39143	2004	0.11933
39144	2004	0.09158
39145	2004	0.08150
39146	2004	0.06283
39147	2004	0.07611
39148	2004	0.25450
39149	2004	0.08000
39150	2004	0.23458
39151	2004	0.17750
39152	2004	0.25592
39153	2004	0.12792
39154	2004	0.11975
39155	2004	0.07508
39156	2004	0.05517
39157	2004	0.10200
39158	2004	0.11458
39159	2004	0.06367
39160	2004	0.08202
39161	2004	0.11958
39162	2004	0.16683
39163	2004	0.13917
39164	2004	0.13367
39165	2004	0.08183
39166	2004	0.06367
39167	2004	0.13433
39168	2004	0.14950
39169	2004	0.12592
39170	2004	0.14775
39171	2004	0.14717
39172	2004	0.10525
39173	2004	0.15217
39174	2004	0.06442
39175	2004	0.11983
39176	2004	0.14950
39177	2004	0.19367
39178	2004	0.06817
39179	2004	0.08064
39180	2004	0.05219
39181	2004	0.02044
39182	2004	0.01924
39183	2004	0.02550
39184	2004	0.04242
39185	2004	0.05300
39186	2004	0.02650
39187	2004	0.07892
39188	2004	0.04200
39189	2004	0.04558
39190	2004	0.09397
39191	2004	0.02552
39192	2004	0.11258
39193	2004	0.05071
39194	2004	0.05892
40135	2004	0.09613
40136	2004	0.10794
40137	2004	0.08294
40138	2004	0.07761
40139	2004	0.08267
40140	2004	0.07725
40141	2004	0.11267
40142	2004	0.11392
40143	2004	0.10175
40144	2004	0.07900
40145	2004	0.09200
40146	2004	0.07308
40147	2004	0.09450
40148	2004	0.13600
40149	2004	0.24625
40150	2004	0.36233
40151	2004	0.35083
40152	2004	0.30758
40153	2004	0.11600
40154	2004	0.08550
40155	2004	0.08778
40156	2004	0.10737
40157	2004	0.08217
40158	2004	0.07317
40159	2004	0.06508
40160	2004	0.13969
40161	2004	0.12717
40162	2004	0.15525
40163	2004	0.10400
40164	2004	0.10342
40165	2004	0.07733
40166	2004	0.05900
40167	2004	0.10217
40168	2004	0.12558
40169	2004	0.15867
40170	2004	0.17583
40171	2004	0.20400
40172	2004	0.19908
40173	2004	0.22792
40174	2004	0.23458
40175	2004	0.11258
40176	2004	0.14708
40177	2004	0.25008
40178	2004	0.22017
40179	2004	0.11317
40180	2004	0.03929
40181	2004	0.03088
40182	2004	0.02699
40183	2004	0.05774
40184	2004	0.04942
40185	2004	0.03758
40186	2004	0.09586
40187	2004	0.09833
40188	2004	0.07160
40189	2004	0.04267
40190	2004	0.02877
40191	2004	0.04217
40192	2004	0.09558
40193	2004	0.10424
40194	2004	0.05001
41135	2004	0.13686
41136	2004	0.09127
41137	2004	0.07961
41138	2004	0.09669
41139	2004	0.08033
41140	2004	0.08342
41141	2004	0.11317
41142	2004	0.11058
41143	2004	0.09850
41144	2004	0.09167
41145	2004	0.06433
41146	2004	0.15258
41147	2004	0.29083
41148	2004	0.33808
41149	2004	0.38183
41150	2004	0.30583
41151	2004	0.28142
41152	2004	0.35442
41153	2004	0.21500
41154	2004	0.16467
41155	2004	0.27617
41156	2004	0.23267
41157	2004	0.07375
41158	2004	0.13100
41159	2004	0.09483
41160	2004	0.09300
41161	2004	0.09317
41162	2004	0.12042
41163	2004	0.14242
41164	2004	0.12042
41165	2004	0.09783
41166	2004	0.06925
41167	2004	0.07675
41168	2004	0.09450
41169	2004	0.07858
41170	2004	0.10867
41171	2004	0.17067
41172	2004	0.13167
41173	2004	0.18842
41174	2004	0.21383
41175	2004	0.10892
41176	2004	0.09783
41177	2004	0.20200
41178	2004	0.13992
41179	2004	0.13300
41180	2004	0.13442
41181	2004	0.06233
41182	2004	0.03638
41183	2004	0.02616
41184	2004	0.02750
41185	2004	0.03767
41186	2004	0.03261
41187	2004	0.08102
41188	2004	0.07619
41189	2004	0.04244
41190	2004	0.08477
41191	2004	0.08542
41192	2004	0.08167
41193	2004	0.10358
41194	2004	0.05198
41195	2004	0.05517
41230	2004	0.07461
41231	2004	0.04816
41232	2004	0.06242
41233	2004	0.06874
41234	2004	0.06589
41235	2004	0.03325
41242	2004	0.07433
41243	2004	0.09375
41244	2004	0.08417
42135	2004	0.11178
42136	2004	0.08569
42137	2004	0.09252
42138	2004	0.05197
42139	2004	0.03817
42140	2004	0.06692
42141	2004	0.10467
42142	2004	0.07608
42143	2004	0.06717
42144	2004	0.09808
42145	2004	0.08583
42146	2004	0.06517
42147	2004	0.13425
42148	2004	0.17267
42149	2004	0.32742
42150	2004	0.32050
42151	2004	0.29592
42152	2004	0.27992
42153	2004	0.24158
42154	2004	0.24883
42155	2004	0.30858
42156	2004	0.10858
42157	2004	0.25633
42158	2004	0.07658
42159	2004	0.05392
42160	2004	0.06283
42161	2004	0.07050
42162	2004	0.09975
42163	2004	0.08217
42164	2004	0.09508
42165	2004	0.10642
42166	2004	0.06200
42167	2004	0.06317
42168	2004	0.07142
42169	2004	0.08100
42170	2004	0.07725
42171	2004	0.11792
42172	2004	0.10667
42173	2004	0.10908
42174	2004	0.14042
42175	2004	0.12583
42176	2004	0.20317
42177	2004	0.13017
42178	2004	0.11175
42179	2004	0.10708
42180	2004	0.08842
42181	2004	0.08017
42182	2004	0.05075
42183	2004	0.03411
42184	2004	0.03708
42185	2004	0.04675
42186	2004	0.05417
42187	2004	0.04722
42188	2004	0.02858
42189	2004	0.03783
42190	2004	0.05667
42191	2004	0.04344
42192	2004	0.10136
42193	2004	0.04167
42194	2004	0.07794
42195	2004	0.05404
42229	2004	0.03777
42230	2004	0.09311
42231	2004	0.04017
42232	2004	0.05692
42233	2004	0.07452
42234	2004	0.05158
42235	2004	0.06350
42236	2004	0.07442
42237	2004	0.05700
42238	2004	0.07567
42239	2004	0.08067
42240	2004	0.07567
42241	2004	0.07900
42242	2004	0.07383
42243	2004	0.09708
42244	2004	0.07869
42245	2004	0.07861
42246	2004	0.08442
42247	2004	0.12908
42248	2004	0.15150
43135	2004	0.16319
43136	2004	0.15230
43137	2004	0.12647
43138	2004	0.11838
43139	2004	0.05092
43140	2004	0.07992
43141	2004	0.14542
43142	2004	0.13125
43143	2004	0.06950
43144	2004	0.06058
43145	2004	0.05292
43146	2004	0.11450
43147	2004	0.11150
43148	2004	0.20558
43149	2004	0.40367
43150	2004	0.34692
43151	2004	0.29167
43152	2004	0.24775
43153	2004	0.25050
43154	2004	0.19117
43155	2004	0.35042
43156	2004	0.06150
43157	2004	0.04792
43158	2004	0.16508
43159	2004	0.14425
43160	2004	0.05792
43161	2004	0.06358
43162	2004	0.07467
43163	2004	0.06817
43164	2004	0.06833
43165	2004	0.06867
43166	2004	0.05467
43167	2004	0.04942
43168	2004	0.13450
43169	2004	0.05667
43170	2004	0.06058
43171	2004	0.08700
43172	2004	0.08725
43173	2004	0.07300
43174	2004	0.07867
43175	2004	0.09617
43176	2004	0.18392
43177	2004	0.15242
43178	2004	0.12183
43179	2004	0.08142
43180	2004	0.06900
43181	2004	0.05917
43182	2004	0.08750
43183	2004	0.04327
43184	2004	0.04042
43185	2004	0.01961
43186	2004	0.08425
43187	2004	0.04453
43188	2004	0.04886
43189	2004	0.05767
43190	2004	0.03875
43191	2004	0.04358
43192	2004	0.11067
43193	2004	0.06531
43194	2004	0.07255
43195	2004	0.03761
43196	2004	0.03694
43229	2004	0.04958
43230	2004	0.03975
43231	2004	0.03125
43232	2004	0.05208
43233	2004	0.05158
43234	2004	0.06450
43235	2004	0.06842
43236	2004	0.05458
43237	2004	0.08933
43238	2004	0.06242
43239	2004	0.06642
43240	2004	0.06175
43241	2004	0.07225
43242	2004	0.08990
43243	2004	0.08283
43244	2004	0.07958
43245	2004	0.09825
43246	2004	0.09008
43247	2004	0.09242
43248	2004	0.22572
44137	2004	0.11122
44139	2004	0.11274
44140	2004	0.06783
44141	2004	0.11917
44142	2004	0.10525
44143	2004	0.06275
44144	2004	0.07950
44145	2004	0.07383
44146	2004	0.14817
44147	2004	0.24708
44148	2004	0.14050
44149	2004	0.33108
44150	2004	0.32375
44151	2004	0.32542
44152	2004	0.31367
44153	2004	0.20158
44154	2004	0.23875
44155	2004	0.14033
44156	2004	0.17117
44157	2004	0.05208
44158	2004	0.10333
44159	2004	0.19450
44160	2004	0.06442
44161	2004	0.05492
44162	2004	0.05983
44163	2004	0.05425
44164	2004	0.05208
44165	2004	0.04775
44166	2004	0.04058
44167	2004	0.05458
44168	2004	0.10158
44169	2004	0.07167
44170	2004	0.08783
44171	2004	0.06467
44172	2004	0.07125
44173	2004	0.05575
44174	2004	0.08683
44175	2004	0.08767
44176	2004	0.09408
44177	2004	0.11392
44178	2004	0.12350
44179	2004	0.08375
44180	2004	0.07758
44181	2004	0.08583
44182	2004	0.06400
44183	2004	0.05874
44184	2004	0.09252
44185	2004	0.03958
44186	2004	0.02358
44187	2004	0.05650
44188	2004	0.05458
44189	2004	0.07225
44190	2004	0.06550
44191	2004	0.04942
44192	2004	0.03475
44193	2004	0.04408
44194	2004	0.04008
44195	2004	0.04567
44196	2004	0.08880
44229	2004	0.04683
44230	2004	0.04467
44231	2004	0.03042
44232	2004	0.08250
44233	2004	0.03958
44234	2004	0.05367
44235	2004	0.07233
44236	2004	0.06333
44237	2004	0.09608
44238	2004	0.08625
44239	2004	0.07908
44240	2004	0.11100
44241	2004	0.08892
44242	2004	0.11650
44243	2004	0.08800
44244	2004	0.11083
44245	2004	0.11900
44246	2004	0.06394
44247	2004	0.08250
44248	2004	0.07217
44249	2004	0.23007
45139	2004	0.12347
45140	2004	0.09858
45141	2004	0.11183
45142	2004	0.05650
45143	2004	0.12892
45144	2004	0.10633
45145	2004	0.06808
45146	2004	0.13000
45147	2004	0.23558
45148	2004	0.04883
45149	2004	0.14717
45150	2004	0.29475
45151	2004	0.30433
45152	2004	0.32000
45153	2004	0.19958
45154	2004	0.23600
45155	2004	0.12508
45156	2004	0.04508
45157	2004	0.08847
45158	2004	0.04133
45159	2004	0.07450
45160	2004	0.05992
45161	2004	0.05658
45162	2004	0.06450
45163	2004	0.05133
45164	2004	0.05133
45165	2004	0.05861
45166	2004	0.04802
45167	2004	0.20117
45168	2004	0.04225
45169	2004	0.05258
45170	2004	0.05750
45171	2004	0.05050
45172	2004	0.06542
45173	2004	0.06083
45174	2004	0.08600
45175	2004	0.07117
45176	2004	0.08800
45177	2004	0.13583
45178	2004	0.19183
45179	2004	0.09158
45180	2004	0.08875
45181	2004	0.05275
45182	2004	0.05483
45183	2004	0.04974
45184	2004	0.08622
45185	2004	0.07783
45186	2004	0.06511
45187	2004	0.06066
45188	2004	0.01917
45189	2004	0.06108
45190	2004	0.05817
45191	2004	0.05425
45192	2004	0.04758
45193	2004	0.05442
45194	2004	0.04683
45195	2004	0.04825
45196	2004	0.07683
45229	2004	0.06000
45230	2004	0.04150
45231	2004	0.04817
45232	2004	0.05833
45233	2004	0.04733
45234	2004	0.06317
45235	2004	0.05592
45236	2004	0.05500
45237	2004	0.10928
45238	2004	0.09262
45239	2004	0.07750
45240	2004	0.10825
45241	2004	0.07408
45242	2004	0.10142
45243	2004	0.10383
45244	2004	0.09733
45245	2004	0.08958
45246	2004	0.09608
45247	2004	0.04742
45248	2004	0.25183
45249	2004	0.23416
46139	2004	0.12397
46140	2004	0.10767
46141	2004	0.13625
46142	2004	0.08933
46143	2004	0.09633
46144	2004	0.09133
46145	2004	0.07133
46146	2004	0.06025
46147	2004	0.08883
46148	2004	0.04633
46149	2004	0.13925
46150	2004	0.18175
46151	2004	0.30658
46152	2004	0.27442
46153	2004	0.24850
46154	2004	0.20125
46155	2004	0.13633
46156	2004	0.05050
46157	2004	0.04077
46158	2004	0.04858
46159	2004	0.03733
46160	2004	0.05425
46161	2004	0.06483
46162	2004	0.14167
46163	2004	0.10092
46164	2004	0.05386
46165	2004	0.14958
46166	2004	0.13358
46167	2004	0.10425
46168	2004	0.04808
46169	2004	0.04942
46170	2004	0.05675
46171	2004	0.05267
46172	2004	0.07292
46173	2004	0.04850
46174	2004	0.07717
46175	2004	0.06558
46176	2004	0.11625
46177	2004	0.11542
46178	2004	0.19375
46179	2004	0.09383
46180	2004	0.08533
46181	2004	0.05617
46182	2004	0.06850
46183	2004	0.06769
46184	2004	0.04383
46185	2004	0.01928
46186	2004	0.06994
46187	2004	0.06980
46188	2004	0.05594
46189	2004	0.03617
46190	2004	0.05475
46191	2004	0.06233
46192	2004	0.06375
46193	2004	0.03450
46194	2004	0.04717
46195	2004	0.04767
46196	2004	0.10044
46197	2004	0.08775
46198	2004	0.05392
46199	2004	0.06000
46200	2004	0.06600
46201	2004	0.06250
46202	2004	0.11725
46203	2004	0.09408
46205	2004	0.02917
46206	2004	0.08033
46207	2004	0.07500
46233	2004	0.05550
46234	2004	0.08750
46235	2004	0.05950
46236	2004	0.07375
46237	2004	0.07733
46238	2004	0.06457
46239	2004	0.08992
46240	2004	0.10275
46241	2004	0.07092
46242	2004	0.08017
46243	2004	0.09700
46244	2004	0.10708
46245	2004	0.08542
46246	2004	0.10108
46247	2004	0.11292
46248	2004	0.08113
46249	2004	0.21849
47139	2004	0.05382
47140	2004	0.05350
47141	2004	0.12025
47142	2004	0.12675
47143	2004	0.13517
47144	2004	0.09858
47145	2004	0.06717
47146	2004	0.09092
47147	2004	0.12708
47148	2004	0.05785
47149	2004	0.08497
47150	2004	0.31967
47151	2004	0.24700
47152	2004	0.21042
47153	2004	0.19958
47154	2004	0.20808
47155	2004	0.09025
47156	2004	0.05175
47157	2004	0.05127
47158	2004	0.04103
47159	2004	0.04000
47160	2004	0.04625
47161	2004	0.04458
47162	2004	0.11692
47163	2004	0.25842
47164	2004	0.26125
47165	2004	0.16392
47166	2004	0.21350
47167	2004	0.22250
47168	2004	0.17767
47169	2004	0.09467
47170	2004	0.12708
47171	2004	0.07000
47172	2004	0.05083
47173	2004	0.04325
47174	2004	0.16775
47175	2004	0.07433
47176	2004	0.07058
47177	2004	0.09567
47178	2004	0.16517
47179	2004	0.12250
47180	2004	0.10100
47181	2004	0.06817
47182	2004	0.03017
47183	2004	0.04969
47184	2004	0.02305
47185	2004	0.06315
47186	2004	0.03033
47187	2004	0.02636
47188	2004	0.06597
47189	2004	0.07478
47190	2004	0.05742
47191	2004	0.04700
47192	2004	0.05717
47193	2004	0.06400
47194	2004	0.06025
47195	2004	0.05225
47196	2004	0.03811
47197	2004	0.08642
47198	2004	0.04583
47199	2004	0.06650
47200	2004	0.05717
47201	2004	0.05894
47202	2004	0.03708
47203	2004	0.05061
47204	2004	0.03025
47205	2004	0.03250
47206	2004	0.04383
47207	2004	0.08697
47218	2004	0.04717
47219	2004	0.04992
47220	2004	0.05500
47232	2004	0.08542
47233	2004	0.06642
47234	2004	0.08800
47235	2004	0.10583
47236	2004	0.06883
47237	2004	0.08617
47238	2004	0.08117
47239	2004	0.06217
47240	2004	0.07100
47241	2004	0.07617
47242	2004	0.07450
47243	2004	0.08033
47244	2004	0.08775
47245	2004	0.10142
47246	2004	0.09583
47247	2004	0.12408
47248	2004	0.09447
47249	2004	0.04441
47250	2004	0.23245
48139	2004	0.10472
48140	2004	0.09675
48141	2004	0.13558
48142	2004	0.12067
48143	2004	0.10108
48144	2004	0.06875
48145	2004	0.06142
48146	2004	0.05150
48147	2004	0.11375
48148	2004	0.12975
48149	2004	0.21425
48150	2004	0.28233
48151	2004	0.22567
48152	2004	0.16508
48153	2004	0.20233
48154	2004	0.16092
48155	2004	0.09403
48156	2004	0.05033
48157	2004	0.03869
48158	2004	0.04263
48159	2004	0.04308
48160	2004	0.04225
48161	2004	0.11733
48162	2004	0.16408
48163	2004	0.28583
48164	2004	0.33742
48165	2004	0.25467
48166	2004	0.32392
48167	2004	0.28142
48168	2004	0.31642
48169	2004	0.34342
48170	2004	0.30242
48171	2004	0.10817
48172	2004	0.08800
48173	2004	0.13017
48174	2004	0.12225
48175	2004	0.05167
48176	2004	0.06983
48177	2004	0.09275
48178	2004	0.11158
48179	2004	0.15358
48180	2004	0.08700
48181	2004	0.07300
48182	2004	0.07650
48183	2004	0.09584
48184	2004	0.03450
48185	2004	0.06398
48186	2004	0.05200
48187	2004	0.04342
48188	2004	0.07238
48189	2004	0.07886
48190	2004	0.05058
48191	2004	0.05125
48192	2004	0.05717
48193	2004	0.06167
48194	2004	0.06308
48195	2004	0.06775
48196	2004	0.11725
48197	2004	0.04833
48198	2004	0.05492
48199	2004	0.05300
48200	2004	0.06208
48201	2004	0.04672
48202	2004	0.04558
48203	2004	0.11894
48204	2004	0.02708
48205	2004	0.03150
48206	2004	0.10675
48207	2004	0.09417
48208	2004	0.08238
48213	2004	0.04192
48214	2004	0.04933
48215	2004	0.03300
48216	2004	0.04042
48217	2004	0.07975
48218	2004	0.06367
48219	2004	0.04500
48220	2004	0.05600
48221	2004	0.06425
48222	2004	0.05475
48232	2004	0.06150
48233	2004	0.05937
48234	2004	0.10528
48235	2004	0.07058
48236	2004	0.08308
48237	2004	0.07267
48238	2004	0.07433
48239	2004	0.04950
48240	2004	0.06333
48241	2004	0.06533
48242	2004	0.06525
48243	2004	0.06258
48244	2004	0.07325
48245	2004	0.08433
48246	2004	0.10250
48247	2004	0.11817
48248	2004	0.09275
48249	2004	0.11367
48250	2004	0.07057
49139	2004	0.11688
49140	2004	0.09036
49141	2004	0.09033
49142	2004	0.10083
49143	2004	0.07567
49144	2004	0.06186
49145	2004	0.05692
49146	2004	0.05088
49147	2004	0.07392
49148	2004	0.10892
49149	2004	0.21492
49150	2004	0.21017
49151	2004	0.27500
49152	2004	0.08758
49153	2004	0.11342
49154	2004	0.14208
49155	2004	0.21808
49156	2004	0.12675
49157	2004	0.04125
49158	2004	0.06097
49159	2004	0.05550
49160	2004	0.11325
49161	2004	0.27850
49162	2004	0.33592
49163	2004	0.33283
49164	2004	0.33908
49165	2004	0.29342
49166	2004	0.23267
49167	2004	0.28025
49168	2004	0.31717
49169	2004	0.33017
49170	2004	0.30475
49171	2004	0.19175
49172	2004	0.05350
49173	2004	0.04683
49174	2004	0.05250
49175	2004	0.05825
49176	2004	0.06133
49177	2004	0.09092
49178	2004	0.09825
49179	2004	0.10575
49180	2004	0.10075
49181	2004	0.10433
49182	2004	0.06050
49183	2004	0.03483
49184	2004	0.05450
49185	2004	0.03658
49186	2004	0.04933
49187	2004	0.04992
49188	2004	0.04050
49189	2004	0.03875
49190	2004	0.02775
49191	2004	0.05058
49192	2004	0.05917
49193	2004	0.05942
49194	2004	0.06167
49195	2004	0.05908
49196	2004	0.03725
49197	2004	0.06158
49198	2004	0.05608
49199	2004	0.04750
49200	2004	0.04869
49201	2004	0.03699
49202	2004	0.10263
49203	2004	0.05022
49204	2004	0.09283
49205	2004	0.09317
49206	2004	0.03592
49207	2004	0.03917
49208	2004	0.09658
49209	2004	0.02992
49213	2004	0.06250
49214	2004	0.04292
49215	2004	0.05350
49216	2004	0.04825
49217	2004	0.03350
49218	2004	0.03783
49219	2004	0.08567
49220	2004	0.07083
49221	2004	0.07350
49222	2004	0.09600
49223	2004	0.06767
49224	2004	0.06683
49225	2004	0.05917
49226	2004	0.08808
49228	2004	0.07125
49229	2004	0.07567
49230	2004	0.09175
49231	2004	0.07067
49232	2004	0.06062
49233	2004	0.08758
49234	2004	0.08350
49235	2004	0.07833
49236	2004	0.10600
49237	2004	0.07983
49238	2004	0.08117
49239	2004	0.06667
49240	2004	0.08258
49241	2004	0.06342
49242	2004	0.06533
49243	2004	0.04742
49244	2004	0.05508
49245	2004	0.07950
49246	2004	0.10358
49247	2004	0.10567
49248	2004	0.10283
49249	2004	0.05925
49250	2004	0.04905
49251	2004	0.06883
50138	2004	0.05261
50139	2004	0.06486
50140	2004	0.11703
50141	2004	0.14483
50142	2004	0.07017
50143	2004	0.15125
50144	2004	0.08942
50145	2004	0.06850
50146	2004	0.05242
50147	2004	0.10283
50148	2004	0.13033
50149	2004	0.15358
50150	2004	0.23650
50151	2004	0.19992
50152	2004	0.05194
50153	2004	0.05725
50154	2004	0.09433
50155	2004	0.19008
50156	2004	0.19250
50157	2004	0.13258
50158	2004	0.08492
50159	2004	0.09717
50160	2004	0.24000
50161	2004	0.27292
50162	2004	0.32992
50163	2004	0.22108
50164	2004	0.23875
50165	2004	0.27258
50166	2004	0.22983
50167	2004	0.24567
50168	2004	0.15600
50169	2004	0.21808
50170	2004	0.22275
50171	2004	0.04575
50172	2004	0.04358
50173	2004	0.08883
50174	2004	0.04133
50175	2004	0.05450
50176	2004	0.06317
50177	2004	0.13192
50178	2004	0.10425
50179	2004	0.12158
50180	2004	0.11558
50181	2004	0.10808
50182	2004	0.08458
50183	2004	0.03767
50184	2004	0.04850
50185	2004	0.06667
50186	2004	0.05308
50187	2004	0.07083
50188	2004	0.04717
50189	2004	0.05100
50190	2004	0.08232
50191	2004	0.04925
50192	2004	0.06042
50193	2004	0.05317
50194	2004	0.04842
50195	2004	0.06150
50196	2004	0.05542
50197	2004	0.05333
50198	2004	0.05567
50199	2004	0.05608
50200	2004	0.03305
50201	2004	0.09291
50202	2004	0.03903
50203	2004	0.09969
50204	2004	0.04411
50205	2004	0.04008
50206	2004	0.04775
50207	2004	0.06358
50208	2004	0.05367
50209	2004	0.09233
50210	2004	0.09142
50213	2004	0.10358
50214	2004	0.06050
50215	2004	0.06042
50216	2004	0.03625
50217	2004	0.04133
50218	2004	0.04925
50219	2004	0.05208
50220	2004	0.06133
50221	2004	0.06358
50222	2004	0.09558
50223	2004	0.07733
50224	2004	0.07367
50225	2004	0.06642
50226	2004	0.07333
50227	2004	0.05567
50228	2004	0.04400
50229	2004	0.06917
50230	2004	0.08308
50231	2004	0.06242
50232	2004	0.05775
50233	2004	0.06925
50234	2004	0.04925
50235	2004	0.09883
50236	2004	0.10958
50237	2004	0.10400
50238	2004	0.08850
50239	2004	0.08425
50240	2004	0.07717
50241	2004	0.08200
50242	2004	0.07283
50243	2004	0.06061
50244	2004	0.05700
50245	2004	0.07200
50246	2004	0.07792
50247	2004	0.11883
50248	2004	0.10008
50249	2004	0.11642
50250	2004	0.14592
50251	2004	0.05508
50252	2004	0.07033
50253	2004	0.06233
50254	2004	0.14025
51137	2004	0.04299
51138	2004	0.05383
51139	2004	0.08567
51140	2004	0.16742
51141	2004	0.11400
51142	2004	0.07858
51143	2004	0.08008
51144	2004	0.09267
51145	2004	0.08692
51146	2004	0.07650
51147	2004	0.05608
51148	2004	0.17250
51149	2004	0.11850
51150	2004	0.08708
51151	2004	0.06917
51152	2004	0.05792
51153	2004	0.04519
51154	2004	0.04155
51155	2004	0.09975
51156	2004	0.13058
51157	2004	0.08592
51158	2004	0.07892
51159	2004	0.11917
51160	2004	0.33150
51161	2004	0.24867
51162	2004	0.27517
51163	2004	0.28883
51164	2004	0.28300
51165	2004	0.10792
51166	2004	0.14583
51167	2004	0.14892
51168	2004	0.06450
51169	2004	0.11267
51170	2004	0.11950
51171	2004	0.04122
51172	2004	0.05242
51173	2004	0.04503
51174	2004	0.05650
51175	2004	0.06342
51176	2004	0.10842
51177	2004	0.12250
51178	2004	0.08567
51179	2004	0.09125
51180	2004	0.11567
51181	2004	0.07700
51182	2004	0.04725
51183	2004	0.06183
51184	2004	0.06367
51185	2004	0.06300
51186	2004	0.05867
51187	2004	0.02067
51188	2004	0.03608
51189	2004	0.05042
51190	2004	0.05513
51191	2004	0.02733
51192	2004	0.03967
51193	2004	0.03542
51194	2004	0.04583
51195	2004	0.03550
51196	2004	0.04375
51197	2004	0.04458
51198	2004	0.04167
51199	2004	0.05558
51200	2004	0.05008
51201	2004	0.08438
51202	2004	0.08317
51203	2004	0.05225
51204	2004	0.05811
51205	2004	0.06175
51206	2004	0.06150
51207	2004	0.06517
51208	2004	0.05600
51209	2004	0.04450
51210	2004	0.04419
51211	2004	0.04275
51212	2004	0.05533
51213	2004	0.06008
51214	2004	0.05100
51215	2004	0.06500
51216	2004	0.03942
51217	2004	0.08017
51218	2004	0.03192
51219	2004	0.05542
51220	2004	0.05967
51221	2004	0.06125
51222	2004	0.06783
51223	2004	0.07892
51224	2004	0.07975
51225	2004	0.05683
51226	2004	0.05475
51227	2004	0.06850
51228	2004	0.05525
51229	2004	0.06775
51230	2004	0.08225
51231	2004	0.08617
51232	2004	0.06967
51233	2004	0.06758
51234	2004	0.05917
51235	2004	0.04758
51236	2004	0.10400
51237	2004	0.11317
51238	2004	0.11125
51239	2004	0.10517
51240	2004	0.09825
51241	2004	0.10942
51242	2004	0.08542
51243	2004	0.08058
51244	2004	0.06925
51245	2004	0.07117
51246	2004	0.07350
51247	2004	0.08133
51248	2004	0.08217
51249	2004	0.11725
51250	2004	0.11075
51251	2004	0.09983
51252	2004	0.08108
51253	2004	0.09033
51254	2004	0.09975
51255	2004	0.06775
52136	2004	0.13036
52137	2004	0.08858
52138	2004	0.09408
52139	2004	0.09703
52140	2004	0.15033
52141	2004	0.10433
52142	2004	0.05775
52143	2004	0.09192
52144	2004	0.12200
52145	2004	0.09608
52146	2004	0.07117
52147	2004	0.06142
52148	2004	0.07383
52149	2004	0.14992
52150	2004	0.09917
52151	2004	0.07436
52152	2004	0.05417
52153	2004	0.04516
52154	2004	0.04142
52155	2004	0.12400
52156	2004	0.06483
52157	2004	0.17867
52158	2004	0.22808
52159	2004	0.31267
52160	2004	0.22858
52161	2004	0.26000
52162	2004	0.25608
52163	2004	0.23700
52164	2004	0.12383
52165	2004	0.04875
52166	2004	0.05200
52167	2004	0.04342
52168	2004	0.05258
52169	2004	0.06717
52170	2004	0.03577
52171	2004	0.03942
52172	2004	0.04758
52173	2004	0.05158
52174	2004	0.04492
52175	2004	0.04817
52176	2004	0.07042
52177	2004	0.14217
52178	2004	0.08558
52179	2004	0.08208
52180	2004	0.11142
52181	2004	0.14642
52182	2004	0.08717
52183	2004	0.08217
52184	2004	0.08367
52185	2004	0.04725
52186	2004	0.06592
52187	2004	0.06792
52188	2004	0.04008
52189	2004	0.05400
52190	2004	0.05067
52191	2004	0.03775
52192	2004	0.05633
52193	2004	0.05133
52194	2004	0.04358
52195	2004	0.04333
52196	2004	0.04917
52197	2004	0.03683
52198	2004	0.04033
52199	2004	0.05325
52200	2004	0.05458
52201	2004	0.05575
52202	2004	0.04517
52203	2004	0.04367
52204	2004	0.05150
52205	2004	0.06717
52206	2004	0.07375
52207	2004	0.06083
52208	2004	0.05683
52209	2004	0.03780
52210	2004	0.05000
52211	2004	0.04100
52212	2004	0.04425
52213	2004	0.06600
52214	2004	0.04875
52215	2004	0.04692
52216	2004	0.03967
52217	2004	0.05708
52218	2004	0.04792
52219	2004	0.03192
52220	2004	0.06508
52221	2004	0.07617
52222	2004	0.05800
52223	2004	0.06683
52224	2004	0.08033
52225	2004	0.06958
52226	2004	0.06908
52227	2004	0.07467
52228	2004	0.09725
52229	2004	0.07417
52230	2004	0.07925
52231	2004	0.06600
52232	2004	0.05458
52233	2004	0.06417
52234	2004	0.07117
52235	2004	0.15192
52236	2004	0.07025
52237	2004	0.05583
52238	2004	0.08333
52239	2004	0.03350
52240	2004	0.09183
52241	2004	0.11683
52242	2004	0.08092
52243	2004	0.10675
52244	2004	0.08892
52245	2004	0.08717
52246	2004	0.08167
52247	2004	0.08625
52248	2004	0.08325
52249	2004	0.09617
52250	2004	0.10675
52251	2004	0.12192
52252	2004	0.10758
52253	2004	0.09550
52254	2004	0.09125
52255	2004	0.10432
53134	2004	0.22322
53135	2004	0.14611
53136	2004	0.09836
53137	2004	0.09294
53138	2004	0.12150
53139	2004	0.07625
53140	2004	0.11450
53141	2004	0.10925
53142	2004	0.11683
53143	2004	0.10200
53144	2004	0.08792
53145	2004	0.11842
53146	2004	0.09700
53147	2004	0.07850
53148	2004	0.11642
53149	2004	0.18775
53150	2004	0.18975
53151	2004	0.06932
53152	2004	0.05467
53153	2004	0.05000
53154	2004	0.04666
53155	2004	0.06433
53156	2004	0.19067
53157	2004	0.23842
53158	2004	0.21583
53159	2004	0.24408
53160	2004	0.24575
53161	2004	0.24892
53162	2004	0.20300
53163	2004	0.09550
53164	2004	0.03744
53165	2004	0.04108
53166	2004	0.04167
53167	2004	0.03208
53168	2004	0.03029
53169	2004	0.06519
53170	2004	0.03563
53171	2004	0.04292
53172	2004	0.04483
53173	2004	0.04958
53174	2004	0.04558
53175	2004	0.11058
53176	2004	0.10158
53177	2004	0.08725
53178	2004	0.05083
53179	2004	0.06183
53180	2004	0.09517
53181	2004	0.10950
53182	2004	0.08358
53183	2004	0.08708
53184	2004	0.07542
53185	2004	0.03333
53186	2004	0.06367
53187	2004	0.06392
53188	2004	0.05350
53189	2004	0.03292
53190	2004	0.04925
53191	2004	0.05100
53192	2004	0.03717
53193	2004	0.05467
53194	2004	0.03275
53195	2004	0.06583
53196	2004	0.05425
53197	2004	0.03858
53198	2004	0.02150
53199	2004	0.03625
53200	2004	0.06158
53201	2004	0.04867
53202	2004	0.06458
53203	2004	0.05583
53204	2004	0.10650
53205	2004	0.06892
53206	2004	0.06767
53207	2004	0.06183
53208	2004	0.06933
53209	2004	0.04583
53210	2004	0.04758
53211	2004	0.07567
53212	2004	0.07933
53213	2004	0.04567
53214	2004	0.03608
53215	2004	0.06167
53216	2004	0.10708
53217	2004	0.06033
53218	2004	0.04592
53219	2004	0.03567
53220	2004	0.06458
53221	2004	0.06092
53222	2004	0.06625
53223	2004	0.06167
53224	2004	0.08092
53225	2004	0.07625
[truncated: 39,738 more rows]
