# Supplementary material for: Trend Patterns of Vegetative Coverage and Their Underlying Causes in the Deserts of Northwest China over 1982 – 2008
Source: PLoS One. 2015 May 11;10(5):e0126044. doi: 10.1371/journal.pone.0126044 (PMC4427295; doi:10.1371/journal.pone.0126044)
Supplement: S1 Dataset — (ZIP) [file pone.0126044.s001.zip › S1_data/NDVI/NDVI_2005.txt]

21143	2005	0.09272
21144	2005	0.06047
21149	2005	0.08773
21150	2005	0.02477
21151	2005	0.03180
22143	2005	0.03522
22144	2005	0.06527
22145	2005	0.09995
22148	2005	0.05227
22149	2005	0.09218
22150	2005	0.05413
22151	2005	0.07555
22152	2005	0.05241
22153	2005	0.12003
22169	2005	0.14796
22170	2005	0.04573
22171	2005	0.09873
23142	2005	0.22332
23143	2005	0.14343
23144	2005	0.06436
23145	2005	0.12201
23146	2005	0.06543
23147	2005	0.04102
23148	2005	0.04974
23149	2005	0.02862
23150	2005	0.05104
23151	2005	0.05372
23152	2005	0.04269
23153	2005	0.05308
23154	2005	0.07353
23169	2005	0.12629
23170	2005	0.08510
23171	2005	0.09254
24142	2005	0.17632
24143	2005	0.14520
24144	2005	0.08144
24145	2005	0.05597
24146	2005	0.06280
24147	2005	0.07943
24148	2005	0.08508
24149	2005	0.04338
24150	2005	0.06553
24151	2005	0.07186
24152	2005	0.04386
24153	2005	0.02986
24154	2005	0.05683
24169	2005	0.15589
24170	2005	0.10212
24171	2005	0.07729
24172	2005	0.11712
25141	2005	0.21427
25142	2005	0.22588
25143	2005	0.12162
25144	2005	0.06760
25145	2005	0.05286
25146	2005	0.03975
25147	2005	0.08167
25148	2005	0.07149
25149	2005	0.11209
25150	2005	0.05894
25151	2005	0.08255
25152	2005	0.05102
25153	2005	0.04269
25169	2005	0.17501
25170	2005	0.12598
25171	2005	0.09674
25172	2005	0.10729
25173	2005	0.08509
26139	2005	0.21110
26140	2005	0.15033
26141	2005	0.16253
26142	2005	0.07290
26143	2005	0.13346
26144	2005	0.02593
26145	2005	0.03930
26146	2005	0.02313
26147	2005	0.02405
26148	2005	0.05019
26149	2005	0.05693
26150	2005	0.12833
26151	2005	0.10300
26152	2005	0.08067
26153	2005	0.07038
26170	2005	0.08115
26171	2005	0.10441
26172	2005	0.09518
26173	2005	0.14432
27138	2005	0.23552
27139	2005	0.12836
27140	2005	0.10627
27141	2005	0.09367
27142	2005	0.11913
27143	2005	0.10352
27144	2005	0.07475
27145	2005	0.08350
27146	2005	0.07943
27147	2005	0.02680
27148	2005	0.03536
27149	2005	0.05769
27150	2005	0.06542
27151	2005	0.10680
27152	2005	0.06308
27153	2005	0.08705
27154	2005	0.10212
27165	2005	0.08495
27166	2005	0.07479
27169	2005	0.14312
27170	2005	0.08882
27171	2005	0.10841
27172	2005	0.12732
27173	2005	0.11406
28137	2005	0.12982
28138	2005	0.16230
28139	2005	0.15436
28140	2005	0.11333
28141	2005	0.07519
28142	2005	0.08813
28143	2005	0.10961
28144	2005	0.08808
28145	2005	0.10175
28146	2005	0.05616
28147	2005	0.08700
28148	2005	0.05617
28149	2005	0.08928
28150	2005	0.10503
28151	2005	0.09275
28152	2005	0.08225
28153	2005	0.07524
28154	2005	0.10216
28159	2005	0.08397
28160	2005	0.12182
28161	2005	0.08452
28163	2005	0.10413
28164	2005	0.13029
28165	2005	0.13329
28166	2005	0.04738
28167	2005	0.07604
28168	2005	0.11915
28169	2005	0.05185
28170	2005	0.05816
28171	2005	0.05616
28172	2005	0.07330
28173	2005	0.06332
28174	2005	0.12771
29137	2005	0.11227
29138	2005	0.17269
29139	2005	0.13899
29140	2005	0.08580
29141	2005	0.10925
29142	2005	0.10594
29143	2005	0.08250
29144	2005	0.10800
29145	2005	0.07858
29146	2005	0.06487
29147	2005	0.14934
29148	2005	0.06816
29149	2005	0.03153
29150	2005	0.04767
29151	2005	0.06633
29152	2005	0.08063
29153	2005	0.08608
29154	2005	0.12435
29155	2005	0.12222
29157	2005	0.08877
29158	2005	0.12819
29159	2005	0.10549
29160	2005	0.06675
29161	2005	0.08517
29162	2005	0.08416
29163	2005	0.07992
29164	2005	0.06757
29165	2005	0.05488
29166	2005	0.04483
29167	2005	0.11271
29168	2005	0.09382
29169	2005	0.07887
29170	2005	0.06035
29171	2005	0.06527
29172	2005	0.08366
29173	2005	0.12378
29174	2005	0.15951
29175	2005	0.13185
29176	2005	0.09513
29177	2005	0.15143
30137	2005	0.25255
30138	2005	0.20310
30139	2005	0.13380
30140	2005	0.08925
30141	2005	0.10233
30142	2005	0.09433
30143	2005	0.08325
30144	2005	0.09133
30145	2005	0.06233
30146	2005	0.10636
30147	2005	0.09093
30148	2005	0.08513
30149	2005	0.09424
30150	2005	0.03227
30151	2005	0.04669
30152	2005	0.06725
30153	2005	0.07625
30154	2005	0.06967
30155	2005	0.11486
30156	2005	0.12382
30157	2005	0.09038
30158	2005	0.10708
30159	2005	0.09136
30160	2005	0.05619
30161	2005	0.07483
30162	2005	0.05883
30163	2005	0.12717
30164	2005	0.08717
30165	2005	0.07308
30166	2005	0.07908
30167	2005	0.04169
30168	2005	0.07017
30169	2005	0.08525
30170	2005	0.08803
30171	2005	0.07477
30172	2005	0.11033
30173	2005	0.08680
30174	2005	0.11066
30175	2005	0.11835
30176	2005	0.08468
30177	2005	0.08771
31137	2005	0.33141
31138	2005	0.16644
31139	2005	0.11241
31140	2005	0.09619
31141	2005	0.07150
31142	2005	0.09225
31143	2005	0.12158
31144	2005	0.10008
31145	2005	0.17135
31146	2005	0.12194
31147	2005	0.16700
31148	2005	0.08021
31149	2005	0.08242
31150	2005	0.08645
31151	2005	0.04709
31152	2005	0.01942
31153	2005	0.05358
31154	2005	0.08867
31155	2005	0.06175
31156	2005	0.07792
31157	2005	0.06869
31158	2005	0.11194
31159	2005	0.14868
31160	2005	0.09803
31161	2005	0.05875
31162	2005	0.07850
31163	2005	0.12092
31164	2005	0.06825
31165	2005	0.06217
31166	2005	0.05297
31167	2005	0.07269
31168	2005	0.07317
31169	2005	0.10108
31170	2005	0.08608
31171	2005	0.07838
31172	2005	0.09191
31173	2005	0.07055
31174	2005	0.08805
31175	2005	0.13424
31176	2005	0.03234
31177	2005	0.10563
31184	2005	0.06334
31185	2005	0.06363
31186	2005	0.07038
32137	2005	0.37058
32138	2005	0.20416
32139	2005	0.14652
32140	2005	0.15613
32141	2005	0.11350
32142	2005	0.07233
32143	2005	0.07608
32144	2005	0.09792
32145	2005	0.09742
32146	2005	0.11558
32147	2005	0.21147
32148	2005	0.14166
32149	2005	0.09293
32150	2005	0.04927
32151	2005	0.08571
32152	2005	0.07672
32153	2005	0.10657
32154	2005	0.04019
32155	2005	0.04958
32156	2005	0.03713
32157	2005	0.08183
32158	2005	0.08813
32159	2005	0.12535
32160	2005	0.03526
32161	2005	0.04298
32162	2005	0.07924
32163	2005	0.07550
32164	2005	0.06100
32165	2005	0.09058
32166	2005	0.08400
32167	2005	0.08336
32168	2005	0.08950
32169	2005	0.07930
32170	2005	0.12855
32171	2005	0.06954
32172	2005	0.10524
32173	2005	0.05560
32174	2005	0.03638
32175	2005	0.04288
32176	2005	0.05472
32177	2005	0.08521
32178	2005	0.07743
32179	2005	0.05958
32180	2005	0.05786
32182	2005	0.03642
32183	2005	0.09053
32184	2005	0.09837
32185	2005	0.07431
32186	2005	0.07193
32187	2005	0.06305
32188	2005	0.06483
33136	2005	0.34253
33137	2005	0.29597
33138	2005	0.25488
33139	2005	0.14969
33140	2005	0.12513
33141	2005	0.07033
33142	2005	0.09892
33143	2005	0.06808
33144	2005	0.08875
33145	2005	0.09750
33146	2005	0.09877
33147	2005	0.07619
33148	2005	0.16872
33149	2005	0.20505
33150	2005	0.17436
33151	2005	0.13858
33152	2005	0.07513
33153	2005	0.07198
33154	2005	0.11442
33155	2005	0.06863
33156	2005	0.09031
33157	2005	0.09777
33158	2005	0.04163
33159	2005	0.11979
33160	2005	0.07310
33161	2005	0.04576
33162	2005	0.10921
33163	2005	0.09677
33164	2005	0.05794
33165	2005	0.08333
33166	2005	0.06375
33167	2005	0.06883
33168	2005	0.10669
33169	2005	0.13310
33170	2005	0.12638
33171	2005	0.08475
33172	2005	0.05460
33173	2005	0.04263
33174	2005	0.06708
33175	2005	0.04725
33176	2005	0.05475
33177	2005	0.05133
33178	2005	0.05425
33179	2005	0.03883
33180	2005	0.06067
33181	2005	0.03192
33182	2005	0.04925
33183	2005	0.10047
33184	2005	0.08982
33185	2005	0.07198
33186	2005	0.06106
33187	2005	0.05843
33188	2005	0.07150
33189	2005	0.05845
34136	2005	0.21647
34137	2005	0.28110
34138	2005	0.23135
34139	2005	0.18822
34140	2005	0.12112
34141	2005	0.12069
34142	2005	0.15183
34143	2005	0.09783
34144	2005	0.09025
34145	2005	0.09250
34146	2005	0.11792
34147	2005	0.06227
34148	2005	0.10269
34149	2005	0.18303
34150	2005	0.14827
34151	2005	0.11369
34152	2005	0.13547
34153	2005	0.14811
34154	2005	0.09786
34155	2005	0.09518
34156	2005	0.06207
34157	2005	0.08722
34158	2005	0.07675
34159	2005	0.07542
34160	2005	0.06140
34161	2005	0.08635
34162	2005	0.12092
34163	2005	0.11363
34164	2005	0.07184
34165	2005	0.11686
34166	2005	0.09517
34167	2005	0.12967
34168	2005	0.06519
34169	2005	0.09086
34170	2005	0.14508
34171	2005	0.09817
34172	2005	0.05953
34173	2005	0.06483
34174	2005	0.05467
34175	2005	0.03625
34176	2005	0.03883
34177	2005	0.03700
34178	2005	0.03933
34179	2005	0.04183
34180	2005	0.04325
34181	2005	0.02933
34182	2005	0.07958
34183	2005	0.07675
34184	2005	0.03902
34185	2005	0.09749
34186	2005	0.02586
34187	2005	0.07768
34188	2005	0.05647
34189	2005	0.06805
35136	2005	0.13137
35137	2005	0.15896
35138	2005	0.13062
35139	2005	0.16879
35140	2005	0.05971
35141	2005	0.05617
35142	2005	0.14583
35143	2005	0.09483
35144	2005	0.11333
35145	2005	0.07808
35146	2005	0.07275
35147	2005	0.05852
35148	2005	0.05419
35149	2005	0.03780
35150	2005	0.05886
35151	2005	0.07597
35152	2005	0.10533
35153	2005	0.13680
35154	2005	0.13625
35155	2005	0.10716
35156	2005	0.11629
35157	2005	0.11435
35158	2005	0.11075
35159	2005	0.07319
35160	2005	0.09338
35161	2005	0.11269
35162	2005	0.08996
35163	2005	0.12950
35164	2005	0.15658
35165	2005	0.12958
35166	2005	0.13717
35167	2005	0.17213
35168	2005	0.10443
35169	2005	0.11438
35170	2005	0.06972
35171	2005	0.10433
35172	2005	0.06258
35173	2005	0.06450
35174	2005	0.04550
35175	2005	0.03750
35176	2005	0.06258
35177	2005	0.04002
35178	2005	0.03600
35179	2005	0.03161
35180	2005	0.04550
35181	2005	0.07877
35182	2005	0.07674
35183	2005	0.07902
35184	2005	0.01908
35185	2005	0.04075
35186	2005	0.03383
35187	2005	0.10733
35188	2005	0.06875
35189	2005	0.08580
35190	2005	0.07923
36134	2005	0.15572
36135	2005	0.21471
36136	2005	0.16004
36137	2005	0.14729
36138	2005	0.10852
36139	2005	0.13043
36140	2005	0.03516
36141	2005	0.09503
36142	2005	0.14992
36143	2005	0.16583
36144	2005	0.15767
36145	2005	0.07350
36146	2005	0.08200
36147	2005	0.08000
36148	2005	0.05700
36149	2005	0.04905
36150	2005	0.04863
36151	2005	0.04480
36152	2005	0.05099
36153	2005	0.09052
36154	2005	0.10711
36155	2005	0.12617
36156	2005	0.17633
36157	2005	0.09561
36158	2005	0.08158
36159	2005	0.06763
36160	2005	0.08400
36161	2005	0.12600
36162	2005	0.16702
36163	2005	0.10892
36164	2005	0.07283
36165	2005	0.15642
36166	2005	0.14575
36167	2005	0.14475
36168	2005	0.17067
36169	2005	0.17994
36170	2005	0.07207
36171	2005	0.12625
36172	2005	0.11767
36173	2005	0.06175
36174	2005	0.08917
36175	2005	0.08947
36176	2005	0.05500
36177	2005	0.11272
36178	2005	0.11329
36179	2005	0.07383
36180	2005	0.03044
36181	2005	0.02650
36182	2005	0.03666
36183	2005	0.03933
36184	2005	0.09068
36185	2005	0.04217
36186	2005	0.05936
36187	2005	0.10468
36188	2005	0.03146
36189	2005	0.08307
36190	2005	0.06880
36191	2005	0.06029
37134	2005	0.23853
37135	2005	0.09728
37136	2005	0.14515
37137	2005	0.12669
37138	2005	0.12166
37139	2005	0.12497
37140	2005	0.08942
37141	2005	0.10867
37142	2005	0.14142
37143	2005	0.14983
37144	2005	0.12158
37145	2005	0.18233
37146	2005	0.07000
37147	2005	0.07183
37148	2005	0.06517
37149	2005	0.12467
37150	2005	0.06780
37151	2005	0.10827
37152	2005	0.08878
37153	2005	0.05625
37154	2005	0.06225
37155	2005	0.07167
37156	2005	0.11392
37157	2005	0.14817
37158	2005	0.07167
37159	2005	0.11758
37160	2005	0.13467
37161	2005	0.15883
37162	2005	0.17267
37163	2005	0.10575
37164	2005	0.07600
37165	2005	0.13733
37166	2005	0.07867
37167	2005	0.13613
37168	2005	0.10908
37169	2005	0.13175
37170	2005	0.15158
37171	2005	0.09383
37172	2005	0.07525
37173	2005	0.08508
37174	2005	0.10800
37175	2005	0.07500
37176	2005	0.06933
37177	2005	0.08042
37178	2005	0.09808
37179	2005	0.08897
37180	2005	0.09585
37181	2005	0.01808
37182	2005	0.08872
37183	2005	0.03336
37184	2005	0.05150
37185	2005	0.11000
37186	2005	0.09274
37187	2005	0.04105
37188	2005	0.03342
37189	2005	0.03680
37190	2005	0.07887
37191	2005	0.07278
37192	2005	0.06313
38135	2005	0.13327
38136	2005	0.08833
38137	2005	0.14791
38138	2005	0.13130
38139	2005	0.13288
38140	2005	0.11602
38141	2005	0.09019
38142	2005	0.11508
38143	2005	0.18275
38144	2005	0.11217
38145	2005	0.10325
38146	2005	0.05936
38147	2005	0.07558
38148	2005	0.14253
38149	2005	0.15983
38150	2005	0.31925
38151	2005	0.13025
38152	2005	0.24683
38153	2005	0.08655
38154	2005	0.06463
38155	2005	0.05427
38156	2005	0.08342
38157	2005	0.13736
38158	2005	0.06882
38159	2005	0.11667
38160	2005	0.11658
38161	2005	0.10483
38162	2005	0.12658
38163	2005	0.14633
38164	2005	0.07733
38165	2005	0.16242
38166	2005	0.16725
38167	2005	0.09008
38168	2005	0.10050
38169	2005	0.06883
38170	2005	0.09300
38171	2005	0.08292
38172	2005	0.08950
38173	2005	0.12500
38174	2005	0.10808
38175	2005	0.09383
38176	2005	0.09775
38177	2005	0.06761
38178	2005	0.05433
38179	2005	0.07625
38180	2005	0.06083
38181	2005	0.06656
38182	2005	0.02420
38183	2005	0.02588
38184	2005	0.02838
38185	2005	0.02624
38186	2005	0.08152
38187	2005	0.02897
38188	2005	0.08235
38189	2005	0.04168
38190	2005	0.04586
38191	2005	0.10747
38192	2005	0.12538
38193	2005	0.06672
39136	2005	0.17446
39137	2005	0.15422
39138	2005	0.11033
39139	2005	0.09533
39140	2005	0.13442
39141	2005	0.18992
39142	2005	0.18392
39143	2005	0.14100
39144	2005	0.10792
39145	2005	0.08808
39146	2005	0.05833
39147	2005	0.08108
39148	2005	0.28542
39149	2005	0.06583
39150	2005	0.26808
39151	2005	0.21942
39152	2005	0.28058
39153	2005	0.17650
39154	2005	0.13533
39155	2005	0.07553
39156	2005	0.05977
39157	2005	0.12519
39158	2005	0.14038
39159	2005	0.07692
39160	2005	0.08933
39161	2005	0.14458
39162	2005	0.20067
39163	2005	0.15308
39164	2005	0.15608
39165	2005	0.08175
39166	2005	0.05933
39167	2005	0.15392
39168	2005	0.15308
39169	2005	0.12275
39170	2005	0.16108
39171	2005	0.18317
39172	2005	0.10328
39173	2005	0.17858
39174	2005	0.07050
39175	2005	0.13575
39176	2005	0.17425
39177	2005	0.23983
39178	2005	0.06943
39179	2005	0.06182
39180	2005	0.07192
39181	2005	0.03378
39182	2005	0.02042
39183	2005	0.02602
39184	2005	0.04133
39185	2005	0.04975
39186	2005	0.02586
39187	2005	0.07375
39188	2005	0.03505
39189	2005	0.04197
39190	2005	0.09107
39191	2005	0.02819
39192	2005	0.10161
39193	2005	0.05652
39194	2005	0.06288
40135	2005	0.09502
40136	2005	0.14724
40137	2005	0.10716
40138	2005	0.13403
40139	2005	0.11500
40140	2005	0.09300
40141	2005	0.12517
40142	2005	0.14625
40143	2005	0.12350
40144	2005	0.09308
40145	2005	0.10267
40146	2005	0.08519
40147	2005	0.08183
40148	2005	0.15008
40149	2005	0.29392
40150	2005	0.41925
40151	2005	0.42658
40152	2005	0.37125
40153	2005	0.13142
40154	2005	0.09292
40155	2005	0.16694
40156	2005	0.15661
40157	2005	0.08705
40158	2005	0.07692
40159	2005	0.07047
40160	2005	0.15742
40161	2005	0.14233
40162	2005	0.16658
40163	2005	0.16633
40164	2005	0.14233
40165	2005	0.08250
40166	2005	0.05850
40167	2005	0.10700
40168	2005	0.12878
40169	2005	0.16092
40170	2005	0.17950
40171	2005	0.22617
40172	2005	0.21408
40173	2005	0.24467
40174	2005	0.26183
40175	2005	0.11900
40176	2005	0.14825
40177	2005	0.25442
40178	2005	0.23875
40179	2005	0.13883
40180	2005	0.03743
40181	2005	0.02890
40182	2005	0.02585
40183	2005	0.06557
40184	2005	0.04517
40185	2005	0.03050
40186	2005	0.09524
40187	2005	0.09908
40188	2005	0.07113
40189	2005	0.03847
40190	2005	0.02502
40191	2005	0.02967
40192	2005	0.09690
40193	2005	0.13055
40194	2005	0.05316
41135	2005	0.15513
41136	2005	0.11866
41137	2005	0.12916
41138	2005	0.13272
41139	2005	0.10133
41140	2005	0.11533
41141	2005	0.16167
41142	2005	0.16017
41143	2005	0.10892
41144	2005	0.10342
41145	2005	0.06750
41146	2005	0.15558
41147	2005	0.32267
41148	2005	0.39333
41149	2005	0.44242
41150	2005	0.37392
41151	2005	0.32942
41152	2005	0.41018
41153	2005	0.25617
41154	2005	0.16217
41155	2005	0.33533
41156	2005	0.30008
41157	2005	0.07411
41158	2005	0.16819
41159	2005	0.09369
41160	2005	0.11700
41161	2005	0.10442
41162	2005	0.15200
41163	2005	0.16317
41164	2005	0.13992
41165	2005	0.12108
41166	2005	0.06667
41167	2005	0.07811
41168	2005	0.10050
41169	2005	0.08361
41170	2005	0.10408
41171	2005	0.18908
41172	2005	0.14350
41173	2005	0.21592
41174	2005	0.24683
41175	2005	0.11075
41176	2005	0.11558
41177	2005	0.21817
41178	2005	0.13900
41179	2005	0.15308
41180	2005	0.15408
41181	2005	0.06411
41182	2005	0.03696
41183	2005	0.02874
41184	2005	0.02517
41185	2005	0.03347
41186	2005	0.03420
41187	2005	0.07468
41188	2005	0.08073
41189	2005	0.04011
41190	2005	0.08059
41191	2005	0.07755
41192	2005	0.07621
41193	2005	0.09021
41194	2005	0.05836
41195	2005	0.05888
41230	2005	0.07471
41231	2005	0.05390
41232	2005	0.06718
41233	2005	0.06363
41234	2005	0.07860
41235	2005	0.05622
41242	2005	0.06787
41243	2005	0.08680
41244	2005	0.07443
42135	2005	0.14085
42136	2005	0.10393
42137	2005	0.11038
42138	2005	0.06460
42139	2005	0.04907
42140	2005	0.09247
42141	2005	0.14658
42142	2005	0.12917
42143	2005	0.07742
42144	2005	0.10175
42145	2005	0.09442
42146	2005	0.07225
42147	2005	0.15575
42148	2005	0.18617
42149	2005	0.35058
42150	2005	0.39117
42151	2005	0.36442
42152	2005	0.34592
42153	2005	0.31075
42154	2005	0.28617
42155	2005	0.36550
42156	2005	0.12042
42157	2005	0.30283
42158	2005	0.05630
42159	2005	0.05638
42160	2005	0.06467
42161	2005	0.07550
42162	2005	0.11183
42163	2005	0.08858
42164	2005	0.09667
42165	2005	0.12067
42166	2005	0.06025
42167	2005	0.06577
42168	2005	0.07536
42169	2005	0.08825
42170	2005	0.09375
42171	2005	0.13175
42172	2005	0.12825
42173	2005	0.12575
42174	2005	0.16117
42175	2005	0.14725
42176	2005	0.22525
42177	2005	0.15967
42178	2005	0.10325
42179	2005	0.13792
42180	2005	0.10567
42181	2005	0.07267
42182	2005	0.04958
42183	2005	0.03841
42184	2005	0.03386
42185	2005	0.04328
42186	2005	0.04358
42187	2005	0.05155
42188	2005	0.02869
42189	2005	0.03808
42190	2005	0.05208
42191	2005	0.04647
42192	2005	0.09748
42193	2005	0.03352
42194	2005	0.07568
42195	2005	0.05764
42229	2005	0.04022
42230	2005	0.10932
42231	2005	0.05057
42232	2005	0.05960
42233	2005	0.08682
42234	2005	0.06841
42235	2005	0.07986
42236	2005	0.07711
42237	2005	0.05100
42238	2005	0.08833
42239	2005	0.10822
42240	2005	0.09396
42241	2005	0.08016
42242	2005	0.07452
42243	2005	0.08847
42244	2005	0.07307
42245	2005	0.09818
42246	2005	0.08885
42247	2005	0.10875
42248	2005	0.15500
43135	2005	0.19977
43136	2005	0.19952
43137	2005	0.13574
43138	2005	0.16227
43139	2005	0.06488
43140	2005	0.11611
43141	2005	0.21142
43142	2005	0.14992
43143	2005	0.07667
43144	2005	0.06152
43145	2005	0.05588
43146	2005	0.15250
43147	2005	0.17758
43148	2005	0.23717
43149	2005	0.46633
43150	2005	0.40792
43151	2005	0.36825
43152	2005	0.31375
43153	2005	0.31250
43154	2005	0.26692
43155	2005	0.42110
43156	2005	0.04038
43157	2005	0.05308
43158	2005	0.20192
43159	2005	0.19608
43160	2005	0.05761
43161	2005	0.06652
43162	2005	0.07577
43163	2005	0.07092
43164	2005	0.07125
43165	2005	0.07358
43166	2005	0.05836
43167	2005	0.05161
43168	2005	0.18600
43169	2005	0.06561
43170	2005	0.06628
43171	2005	0.09308
43172	2005	0.10592
43173	2005	0.09292
43174	2005	0.09100
43175	2005	0.10433
43176	2005	0.19150
43177	2005	0.17292
43178	2005	0.15042
43179	2005	0.08200
43180	2005	0.09108
43181	2005	0.06075
43182	2005	0.08917
43183	2005	0.04854
43184	2005	0.03942
43185	2005	0.02102
43186	2005	0.07577
43187	2005	0.04147
43188	2005	0.03385
43189	2005	0.04267
43190	2005	0.02958
43191	2005	0.03142
43192	2005	0.10347
43193	2005	0.06961
43194	2005	0.06790
43195	2005	0.03585
43196	2005	0.04218
43229	2005	0.05886
43230	2005	0.03486
43231	2005	0.03497
43232	2005	0.06097
43233	2005	0.06316
43234	2005	0.07032
43235	2005	0.07588
43236	2005	0.05680
43237	2005	0.09929
43238	2005	0.08274
43239	2005	0.07303
43240	2005	0.06761
43241	2005	0.07532
43242	2005	0.09299
43243	2005	0.09422
43244	2005	0.09102
43245	2005	0.10357
43246	2005	0.10230
43247	2005	0.09238
43248	2005	0.24184
44137	2005	0.12949
44139	2005	0.14862
44140	2005	0.10258
44141	2005	0.16325
44142	2005	0.13744
44143	2005	0.07242
44144	2005	0.08475
44145	2005	0.08427
44146	2005	0.17133
44147	2005	0.29558
44148	2005	0.14850
44149	2005	0.39225
44150	2005	0.39992
44151	2005	0.41092
44152	2005	0.39925
44153	2005	0.26233
44154	2005	0.30267
44155	2005	0.14153
44156	2005	0.19958
44157	2005	0.05105
44158	2005	0.08758
44159	2005	0.23592
44160	2005	0.07527
44161	2005	0.05217
44162	2005	0.06011
44163	2005	0.05252
44164	2005	0.05319
44165	2005	0.05042
44166	2005	0.04203
44167	2005	0.06772
44168	2005	0.10650
44169	2005	0.06861
44170	2005	0.08469
44171	2005	0.07036
44172	2005	0.08427
44173	2005	0.06711
44174	2005	0.10058
44175	2005	0.09733
44176	2005	0.09867
44177	2005	0.11717
44178	2005	0.13558
44179	2005	0.09817
44180	2005	0.09508
44181	2005	0.09225
44182	2005	0.07058
44183	2005	0.07688
44184	2005	0.08818
44185	2005	0.03553
44186	2005	0.02784
44187	2005	0.05033
44188	2005	0.04653
44189	2005	0.05842
44190	2005	0.05883
44191	2005	0.04992
44192	2005	0.02469
44193	2005	0.04161
44194	2005	0.03832
44195	2005	0.04535
44196	2005	0.09132
44229	2005	0.04744
44230	2005	0.04297
44231	2005	0.03719
44232	2005	0.08155
44233	2005	0.03969
44234	2005	0.04462
44235	2005	0.07373
44236	2005	0.06558
44237	2005	0.10318
44238	2005	0.10574
44239	2005	0.09478
44240	2005	0.12554
44241	2005	0.09197
44242	2005	0.13022
44243	2005	0.09005
44244	2005	0.11958
44245	2005	0.11555
44246	2005	0.06788
44247	2005	0.08313
44248	2005	0.08202
44249	2005	0.23953
45139	2005	0.16721
45140	2005	0.11475
45141	2005	0.13767
45142	2005	0.06811
45143	2005	0.14317
45144	2005	0.11500
45145	2005	0.06061
45146	2005	0.14758
45147	2005	0.27583
45148	2005	0.06417
45149	2005	0.15717
45150	2005	0.34175
45151	2005	0.37058
45152	2005	0.39142
45153	2005	0.27708
45154	2005	0.30067
45155	2005	0.18792
45156	2005	0.05813
45157	2005	0.11208
45158	2005	0.03444
45159	2005	0.07267
45160	2005	0.06217
45161	2005	0.05825
45162	2005	0.06008
45163	2005	0.05236
45164	2005	0.05225
45165	2005	0.05447
45166	2005	0.04736
45167	2005	0.21425
45168	2005	0.05211
45169	2005	0.05194
45170	2005	0.06158
45171	2005	0.05286
45172	2005	0.06608
45173	2005	0.07158
45174	2005	0.09458
45175	2005	0.08217
45176	2005	0.10058
45177	2005	0.13283
45178	2005	0.20308
45179	2005	0.09875
45180	2005	0.09450
45181	2005	0.06183
45182	2005	0.05808
45183	2005	0.06299
45184	2005	0.07770
45185	2005	0.06444
45186	2005	0.06780
45187	2005	0.06349
45188	2005	0.01297
45189	2005	0.04775
45190	2005	0.05625
45191	2005	0.04508
45192	2005	0.03617
45193	2005	0.04953
45194	2005	0.04219
45195	2005	0.04350
45196	2005	0.07637
45229	2005	0.06555
45230	2005	0.04669
45231	2005	0.04882
45232	2005	0.06277
45233	2005	0.04841
45234	2005	0.05316
45235	2005	0.05816
45236	2005	0.06516
45237	2005	0.12341
45238	2005	0.10132
45239	2005	0.08674
45240	2005	0.12358
45241	2005	0.08003
45242	2005	0.10530
45243	2005	0.10647
45244	2005	0.09199
45245	2005	0.07930
45246	2005	0.09824
45247	2005	0.04963
45248	2005	0.24543
45249	2005	0.20440
46139	2005	0.16493
46140	2005	0.13842
46141	2005	0.17175
46142	2005	0.09944
46143	2005	0.08183
46144	2005	0.09883
46145	2005	0.06667
46146	2005	0.04983
46147	2005	0.10058
46148	2005	0.04136
46149	2005	0.16817
46150	2005	0.21311
46151	2005	0.37633
46152	2005	0.33333
46153	2005	0.30633
46154	2005	0.24883
46155	2005	0.17758
46156	2005	0.04958
46157	2005	0.03878
46158	2005	0.04327
46159	2005	0.03792
46160	2005	0.05250
46161	2005	0.06567
46162	2005	0.14758
46163	2005	0.13150
46164	2005	0.05474
46165	2005	0.18575
46166	2005	0.14433
46167	2005	0.21925
46168	2005	0.05047
46169	2005	0.04986
46170	2005	0.05861
46171	2005	0.05533
46172	2005	0.07936
46173	2005	0.05186
46174	2005	0.08919
46175	2005	0.07308
46176	2005	0.16075
46177	2005	0.12083
46178	2005	0.20392
46179	2005	0.09558
46180	2005	0.08475
46181	2005	0.06850
46182	2005	0.06292
46183	2005	0.08908
46184	2005	0.04608
46185	2005	0.01743
46186	2005	0.07307
46187	2005	0.07667
46188	2005	0.05646
46189	2005	0.02833
46190	2005	0.05036
46191	2005	0.05642
46192	2005	0.05608
46193	2005	0.03344
46194	2005	0.04858
46195	2005	0.04925
46196	2005	0.09327
46197	2005	0.08838
46198	2005	0.04992
46199	2005	0.06319
46200	2005	0.06841
46201	2005	0.05932
46202	2005	0.12410
46203	2005	0.09991
46205	2005	0.03202
46206	2005	0.08097
46207	2005	0.07211
46233	2005	0.05596
46234	2005	0.09733
46235	2005	0.06799
46236	2005	0.09532
46237	2005	0.08766
46238	2005	0.07008
46239	2005	0.09299
46240	2005	0.11105
46241	2005	0.07019
46242	2005	0.08263
46243	2005	0.09061
46244	2005	0.09980
46245	2005	0.07580
46246	2005	0.08672
46247	2005	0.10813
46248	2005	0.07843
46249	2005	0.21209
47139	2005	0.07571
47140	2005	0.05647
47141	2005	0.14425
47142	2005	0.12178
47143	2005	0.19875
47144	2005	0.10150
47145	2005	0.06667
47146	2005	0.09167
47147	2005	0.16050
47148	2005	0.05992
47149	2005	0.06449
47150	2005	0.37867
47151	2005	0.29167
47152	2005	0.24525
47153	2005	0.24892
47154	2005	0.25783
47155	2005	0.09525
47156	2005	0.05802
47157	2005	0.04933
47158	2005	0.04088
47159	2005	0.03929
47160	2005	0.04613
47161	2005	0.04411
47162	2005	0.12608
47163	2005	0.28950
47164	2005	0.32600
47165	2005	0.18617
47166	2005	0.23892
47167	2005	0.25592
47168	2005	0.20700
47169	2005	0.11925
47170	2005	0.16425
47171	2005	0.08100
47172	2005	0.05625
47173	2005	0.04542
47174	2005	0.21308
47175	2005	0.09008
47176	2005	0.08717
47177	2005	0.12092
47178	2005	0.17808
47179	2005	0.15817
47180	2005	0.11633
47181	2005	0.06342
47182	2005	0.03344
47183	2005	0.06175
47184	2005	0.02610
47185	2005	0.06069
47186	2005	0.02602
47187	2005	0.02785
47188	2005	0.06197
47189	2005	0.07177
47190	2005	0.05792
47191	2005	0.03661
47192	2005	0.05550
47193	2005	0.06175
47194	2005	0.05911
47195	2005	0.04730
47196	2005	0.03918
47197	2005	0.09479
47198	2005	0.04624
47199	2005	0.06558
47200	2005	0.05854
47201	2005	0.05904
47202	2005	0.04210
47203	2005	0.05296
47204	2005	0.03182
47205	2005	0.03197
47206	2005	0.03728
47207	2005	0.09512
47218	2005	0.04369
47219	2005	0.04183
47220	2005	0.06175
47232	2005	0.07925
47233	2005	0.07249
47234	2005	0.10099
47235	2005	0.13488
47236	2005	0.07272
47237	2005	0.09208
47238	2005	0.08382
47239	2005	0.06580
47240	2005	0.07580
47241	2005	0.07177
47242	2005	0.07080
47243	2005	0.08005
47244	2005	0.08119
47245	2005	0.09503
47246	2005	0.08697
47247	2005	0.11227
47248	2005	0.09130
47249	2005	0.03707
47250	2005	0.23161
48139	2005	0.13927
48140	2005	0.11772
48141	2005	0.16608
48142	2005	0.14092
48143	2005	0.12625
48144	2005	0.06883
48145	2005	0.06258
48146	2005	0.05127
48147	2005	0.14275
48148	2005	0.14342
48149	2005	0.26292
48150	2005	0.32767
48151	2005	0.28692
48152	2005	0.20567
48153	2005	0.24533
48154	2005	0.20783
48155	2005	0.12753
48156	2005	0.05778
48157	2005	0.04295
48158	2005	0.04410
48159	2005	0.04188
48160	2005	0.04319
48161	2005	0.13458
48162	2005	0.17583
48163	2005	0.32325
48164	2005	0.38968
48165	2005	0.29783
48166	2005	0.36902
48167	2005	0.32242
48168	2005	0.37792
48169	2005	0.40902
48170	2005	0.35808
48171	2005	0.12978
48172	2005	0.09033
48173	2005	0.14892
48174	2005	0.12450
48175	2005	0.05225
48176	2005	0.07942
48177	2005	0.10067
48178	2005	0.12817
48179	2005	0.16692
48180	2005	0.09300
48181	2005	0.07875
48182	2005	0.09442
48183	2005	0.09478
48184	2005	0.03449
48185	2005	0.06665
48186	2005	0.04317
48187	2005	0.04200
48188	2005	0.07066
48189	2005	0.07549
48190	2005	0.04825
48191	2005	0.04875
48192	2005	0.05817
48193	2005	0.05908
48194	2005	0.05367
48195	2005	0.05975
48196	2005	0.11396
48197	2005	0.05246
48198	2005	0.05097
48199	2005	0.05067
48200	2005	0.05983
48201	2005	0.05329
48202	2005	0.04421
48203	2005	0.11949
48204	2005	0.03396
48205	2005	0.03393
48206	2005	0.10103
48207	2005	0.09875
48208	2005	0.09484
48213	2005	0.04555
48214	2005	0.05765
48215	2005	0.02750
48216	2005	0.03020
48217	2005	0.07713
48218	2005	0.06047
48219	2005	0.03225
48220	2005	0.05692
48221	2005	0.05708
48222	2005	0.06344
48232	2005	0.06211
48233	2005	0.06674
48234	2005	0.11540
48235	2005	0.08583
48236	2005	0.08849
48237	2005	0.08124
48238	2005	0.06957
48239	2005	0.04357
48240	2005	0.05719
48241	2005	0.05963
48242	2005	0.06113
48243	2005	0.05613
48244	2005	0.06947
48245	2005	0.08011
48246	2005	0.09736
48247	2005	0.11652
48248	2005	0.08719
48249	2005	0.10082
48250	2005	0.06816
49139	2005	0.14335
49140	2005	0.11622
49141	2005	0.11650
49142	2005	0.11608
49143	2005	0.08252
49144	2005	0.06433
49145	2005	0.05633
49146	2005	0.04950
49147	2005	0.07483
49148	2005	0.13200
49149	2005	0.26308
49150	2005	0.25242
49151	2005	0.33200
49152	2005	0.10117
49153	2005	0.13117
49154	2005	0.14342
49155	2005	0.26175
49156	2005	0.27897
49157	2005	0.04610
49158	2005	0.06174
49159	2005	0.06088
49160	2005	0.12152
49161	2005	0.29650
49162	2005	0.38327
49163	2005	0.38852
49164	2005	0.39752
49165	2005	0.33325
49166	2005	0.27083
49167	2005	0.31342
49168	2005	0.36433
49169	2005	0.39993
49170	2005	0.35550
49171	2005	0.25367
49172	2005	0.05692
49173	2005	0.04800
49174	2005	0.05533
49175	2005	0.06008
49176	2005	0.06517
49177	2005	0.09992
49178	2005	0.10100
49179	2005	0.10308
49180	2005	0.11983
49181	2005	0.09933
49182	2005	0.08161
49183	2005	0.03497
49184	2005	0.04867
49185	2005	0.03643
49186	2005	0.04792
49187	2005	0.04917
49188	2005	0.03992
49189	2005	0.03774
49190	2005	0.02417
49191	2005	0.05033
49192	2005	0.05883
49193	2005	0.05883
49194	2005	0.05911
49195	2005	0.04875
49196	2005	0.04015
49197	2005	0.05785
49198	2005	0.05500
49199	2005	0.05019
49200	2005	0.04583
49201	2005	0.04504
49202	2005	0.10285
49203	2005	0.05677
49204	2005	0.10229
49205	2005	0.09635
49206	2005	0.03066
49207	2005	0.03711
49208	2005	0.09993
49209	2005	0.03588
49213	2005	0.05883
49214	2005	0.04546
49215	2005	0.04622
49216	2005	0.04930
49217	2005	0.04035
49218	2005	0.04275
49219	2005	0.08769
49220	2005	0.06558
49221	2005	0.05827
49222	2005	0.08808
49223	2005	0.05411
49224	2005	0.04625
49225	2005	0.05067
49226	2005	0.07550
49228	2005	0.06267
49229	2005	0.07783
49230	2005	0.07913
49231	2005	0.05936
49232	2005	0.06793
49233	2005	0.09591
49234	2005	0.09224
49235	2005	0.08933
49236	2005	0.10949
49237	2005	0.09199
49238	2005	0.07516
49239	2005	0.06049
49240	2005	0.07547
49241	2005	0.05813
49242	2005	0.06063
49243	2005	0.04538
49244	2005	0.05230
49245	2005	0.07480
49246	2005	0.09711
49247	2005	0.09944
49248	2005	0.09761
49249	2005	0.05286
49250	2005	0.04327
49251	2005	0.07016
50138	2005	0.05752
50139	2005	0.08291
50140	2005	0.13342
50141	2005	0.15633
50142	2005	0.07608
50143	2005	0.16392
50144	2005	0.10475
50145	2005	0.07875
50146	2005	0.05192
50147	2005	0.10908
50148	2005	0.11683
50149	2005	0.17692
50150	2005	0.30275
50151	2005	0.22792
50152	2005	0.06417
50153	2005	0.07300
50154	2005	0.10533
50155	2005	0.23917
50156	2005	0.24575
50157	2005	0.25552
50158	2005	0.07567
50159	2005	0.11575
50160	2005	0.26292
50161	2005	0.33308
50162	2005	0.38592
50163	2005	0.25508
50164	2005	0.29142
50165	2005	0.32358
50166	2005	0.23267
50167	2005	0.27617
50168	2005	0.16950
50169	2005	0.22975
50170	2005	0.26050
50171	2005	0.05077
50172	2005	0.04342
50173	2005	0.09558
50174	2005	0.04325
50175	2005	0.05425
50176	2005	0.06350
50177	2005	0.16417
50178	2005	0.13983
50179	2005	0.13375
50180	2005	0.12733
50181	2005	0.11850
50182	2005	0.08142
50183	2005	0.03605
50184	2005	0.03992
50185	2005	0.06033
50186	2005	0.05242
50187	2005	0.06008
50188	2005	0.04400
50189	2005	0.05142
50190	2005	0.08021
50191	2005	0.04533
50192	2005	0.06033
50193	2005	0.05300
50194	2005	0.04725
50195	2005	0.05083
50196	2005	0.04192
50197	2005	0.04828
50198	2005	0.04694
50199	2005	0.05266
50200	2005	0.03648
50201	2005	0.09623
50202	2005	0.04157
50203	2005	0.09657
50204	2005	0.06046
50205	2005	0.04415
50206	2005	0.04782
50207	2005	0.07012
50208	2005	0.05493
50209	2005	0.09446
50210	2005	0.09733
50213	2005	0.09882
50214	2005	0.06790
50215	2005	0.05067
50216	2005	0.03722
50217	2005	0.03917
50218	2005	0.05000
50219	2005	0.05083
50220	2005	0.04983
50221	2005	0.05342
50222	2005	0.09758
50223	2005	0.07525
50224	2005	0.07472
50225	2005	0.06458
50226	2005	0.06675
50227	2005	0.06292
50228	2005	0.05219
50229	2005	0.04636
50230	2005	0.06605
50231	2005	0.05650
50232	2005	0.06466
50233	2005	0.07566
50234	2005	0.05832
50235	2005	0.11083
50236	2005	0.11833
50237	2005	0.10099
50238	2005	0.09021
50239	2005	0.07538
50240	2005	0.07322
50241	2005	0.07438
50242	2005	0.06563
50243	2005	0.05369
50244	2005	0.04813
50245	2005	0.07467
50246	2005	0.07072
50247	2005	0.11330
50248	2005	0.09328
50249	2005	0.11755
50250	2005	0.16413
50251	2005	0.05074
50252	2005	0.06910
50253	2005	0.06002
50254	2005	0.14994
51137	2005	0.05010
51138	2005	0.05899
51139	2005	0.10605
51140	2005	0.19567
51141	2005	0.14408
51142	2005	0.10844
51143	2005	0.07775
51144	2005	0.12258
51145	2005	0.07767
51146	2005	0.07858
51147	2005	0.05725
51148	2005	0.19942
51149	2005	0.11175
51150	2005	0.10167
51151	2005	0.06708
51152	2005	0.05961
51153	2005	0.04744
51154	2005	0.04213
51155	2005	0.10508
51156	2005	0.15252
51157	2005	0.11100
51158	2005	0.06233
51159	2005	0.11700
51160	2005	0.36850
51161	2005	0.31300
51162	2005	0.32658
51163	2005	0.33342
51164	2005	0.33683
51165	2005	0.10933
51166	2005	0.15658
51167	2005	0.15550
51168	2005	0.06208
51169	2005	0.11600
51170	2005	0.13217
51171	2005	0.04130
51172	2005	0.05642
51173	2005	0.04433
51174	2005	0.05725
51175	2005	0.06258
51176	2005	0.11575
51177	2005	0.12175
51178	2005	0.08033
51179	2005	0.10258
51180	2005	0.12792
51181	2005	0.07808
51182	2005	0.04800
51183	2005	0.07710
51184	2005	0.06986
51185	2005	0.06217
51186	2005	0.06100
51187	2005	0.02216
51188	2005	0.03227
51189	2005	0.05100
51190	2005	0.05402
51191	2005	0.02338
51192	2005	0.03783
51193	2005	0.02917
51194	2005	0.04608
51195	2005	0.02850
51196	2005	0.04275
51197	2005	0.03772
51198	2005	0.03552
51199	2005	0.05263
51200	2005	0.05050
51201	2005	0.08473
51202	2005	0.08343
51203	2005	0.05527
51204	2005	0.05533
51205	2005	0.06437
51206	2005	0.05893
51207	2005	0.06671
51208	2005	0.05446
51209	2005	0.04337
51210	2005	0.04174
51211	2005	0.03263
51212	2005	0.05475
51213	2005	0.06111
51214	2005	0.05543
51215	2005	0.06083
51216	2005	0.04347
51217	2005	0.05922
51218	2005	0.03186
51219	2005	0.04875
51220	2005	0.05333
51221	2005	0.04619
51222	2005	0.05750
51223	2005	0.07033
51224	2005	0.07924
51225	2005	0.05618
51226	2005	0.04572
51227	2005	0.05850
51228	2005	0.05086
51229	2005	0.05802
51230	2005	0.07100
51231	2005	0.07977
51232	2005	0.06863
51233	2005	0.06033
51234	2005	0.06029
51235	2005	0.03776
51236	2005	0.11632
51237	2005	0.10822
51238	2005	0.10330
51239	2005	0.10469
51240	2005	0.08419
51241	2005	0.09928
51242	2005	0.06444
51243	2005	0.06622
51244	2005	0.05819
51245	2005	0.06536
51246	2005	0.06919
51247	2005	0.07513
51248	2005	0.07611
51249	2005	0.12705
51250	2005	0.11347
51251	2005	0.10841
51252	2005	0.08083
51253	2005	0.09842
51254	2005	0.09747
51255	2005	0.11968
52136	2005	0.17152
52137	2005	0.09811
52138	2005	0.11669
52139	2005	0.13521
52140	2005	0.16592
52141	2005	0.13167
52142	2005	0.06033
52143	2005	0.09708
52144	2005	0.13183
52145	2005	0.09475
52146	2005	0.07308
52147	2005	0.06158
52148	2005	0.07350
52149	2005	0.18775
52150	2005	0.11583
52151	2005	0.07025
52152	2005	0.05094
52153	2005	0.04733
52154	2005	0.04259
52155	2005	0.16319
52156	2005	0.05878
52157	2005	0.19892
52158	2005	0.26008
52159	2005	0.36217
52160	2005	0.26742
52161	2005	0.28558
52162	2005	0.28967
52163	2005	0.27608
52164	2005	0.13450
52165	2005	0.05700
52166	2005	0.05035
52167	2005	0.03928
52168	2005	0.05719
52169	2005	0.06686
52170	2005	0.03561
52171	2005	0.03888
52172	2005	0.04769
52173	2005	0.05263
52174	2005	0.04700
52175	2005	0.05011
52176	2005	0.06300
52177	2005	0.15658
52178	2005	0.09717
52179	2005	0.09167
52180	2005	0.10767
52181	2005	0.15908
52182	2005	0.08775
52183	2005	0.08542
52184	2005	0.09492
52185	2005	0.04794
52186	2005	0.06608
52187	2005	0.06200
52188	2005	0.03763
52189	2005	0.05217
52190	2005	0.05008
52191	2005	0.03119
52192	2005	0.05575
52193	2005	0.05050
52194	2005	0.04142
52195	2005	0.03613
52196	2005	0.04208
52197	2005	0.03350
52198	2005	0.03386
52199	2005	0.04702
52200	2005	0.04158
52201	2005	0.04841
52202	2005	0.04957
52203	2005	0.04497
52204	2005	0.04943
52205	2005	0.06921
52206	2005	0.07002
52207	2005	0.05503
52208	2005	0.05835
52209	2005	0.03698
52210	2005	0.04647
52211	2005	0.04069
52212	2005	0.04511
52213	2005	0.06552
52214	2005	0.05316
52215	2005	0.04307
52216	2005	0.05183
52217	2005	0.05667
52218	2005	0.04650
52219	2005	0.03192
52220	2005	0.05775
52221	2005	0.06352
52222	2005	0.05033
52223	2005	0.06642
52224	2005	0.07822
52225	2005	0.05897
52226	2005	0.05824
52227	2005	0.06444
52228	2005	0.08275
52229	2005	0.05425
52230	2005	0.07330
52231	2005	0.04744
52232	2005	0.05330
52233	2005	0.06111
52234	2005	0.07567
52235	2005	0.14116
52236	2005	0.06030
52237	2005	0.04863
52238	2005	0.08188
52239	2005	0.03310
52240	2005	0.08902
52241	2005	0.11030
52242	2005	0.07386
52243	2005	0.09458
52244	2005	0.08803
52245	2005	0.07311
52246	2005	0.07125
52247	2005	0.08044
52248	2005	0.07467
52249	2005	0.08911
52250	2005	0.10280
52251	2005	0.12541
52252	2005	0.10532
52253	2005	0.10266
52254	2005	0.11472
52255	2005	0.08679
53134	2005	0.27404
53135	2005	0.16744
53136	2005	0.14693
53137	2005	0.12155
53138	2005	0.14877
53139	2005	0.09310
53140	2005	0.15142
53141	2005	0.12608
53142	2005	0.13050
53143	2005	0.11108
53144	2005	0.09808
53145	2005	0.11308
53146	2005	0.09717
53147	2005	0.07558
53148	2005	0.11350
53149	2005	0.20708
53150	2005	0.23850
53151	2005	0.07092
53152	2005	0.05568
53153	2005	0.05032
53154	2005	0.04627
53155	2005	0.06500
53156	2005	0.19825
53157	2005	0.28158
53158	2005	0.25033
53159	2005	0.31267
53160	2005	0.30092
53161	2005	0.31800
53162	2005	0.25492
53163	2005	0.09492
53164	2005	0.04104
53165	2005	0.04127
53166	2005	0.04063
53167	2005	0.03303
53168	2005	0.03243
53169	2005	0.07390
53170	2005	0.03660
53171	2005	0.04149
53172	2005	0.04397
53173	2005	0.04978
53174	2005	0.04617
53175	2005	0.14742
53176	2005	0.11817
53177	2005	0.10100
53178	2005	0.05217
53179	2005	0.06133
53180	2005	0.10067
53181	2005	0.11350
53182	2005	0.09425
53183	2005	0.09508
53184	2005	0.07563
53185	2005	0.03386
53186	2005	0.06525
53187	2005	0.05492
53188	2005	0.07167
53189	2005	0.03075
53190	2005	0.04683
53191	2005	0.04875
53192	2005	0.03542
53193	2005	0.05533
53194	2005	0.03467
53195	2005	0.05869
53196	2005	0.04392
53197	2005	0.03058
53198	2005	0.01636
53199	2005	0.03083
53200	2005	0.05217
53201	2005	0.04008
53202	2005	0.05328
53203	2005	0.05718
53204	2005	0.09973
53205	2005	0.07130
53206	2005	0.06250
53207	2005	0.05392
53208	2005	0.06167
53209	2005	0.05118
53210	2005	0.04633
53211	2005	0.08715
53212	2005	0.07711
53213	2005	0.04599
53214	2005	0.03122
53215	2005	0.05747
53216	2005	0.11687
53217	2005	0.05097
53218	2005	0.05058
53219	2005	0.02717
53220	2005	0.05958
53221	2005	0.04817
53222	2005	0.06286
53223	2005	0.06083
53224	2005	0.07219
53225	2005	0.06767
[truncated: 39,738 more rows]
