# Supplementary material for: Trend Patterns of Vegetative Coverage and Their Underlying Causes in the Deserts of Northwest China over 1982 – 2008
Source: PLoS One. 2015 May 11;10(5):e0126044. doi: 10.1371/journal.pone.0126044 (PMC4427295; doi:10.1371/journal.pone.0126044)
Supplement: S1 Dataset — (ZIP) [file pone.0126044.s001.zip › S1_data/NDVI/NDVI_2006.txt]

21143	2006	0.08874
21144	2006	0.06513
21149	2006	0.08788
21150	2006	0.03679
21151	2006	0.03061
22143	2006	0.04491
22144	2006	0.06672
22145	2006	0.09465
22148	2006	0.04811
22149	2006	0.09170
22150	2006	0.05096
22151	2006	0.07755
22152	2006	0.05249
22153	2006	0.11402
22169	2006	0.12490
22170	2006	0.04196
22171	2006	0.09648
23142	2006	0.18298
23143	2006	0.12918
23144	2006	0.06016
23145	2006	0.09965
23146	2006	0.06393
23147	2006	0.03395
23148	2006	0.04830
23149	2006	0.02902
23150	2006	0.05577
23151	2006	0.04657
23152	2006	0.04341
23153	2006	0.05268
23154	2006	0.06780
23169	2006	0.09862
23170	2006	0.07354
23171	2006	0.07510
24142	2006	0.18288
24143	2006	0.21004
24144	2006	0.07899
24145	2006	0.05649
24146	2006	0.05872
24147	2006	0.06738
24148	2006	0.07182
24149	2006	0.04010
24150	2006	0.05791
24151	2006	0.06824
24152	2006	0.03905
24153	2006	0.03324
24154	2006	0.05949
24169	2006	0.16454
24170	2006	0.10513
24171	2006	0.07162
24172	2006	0.10577
25141	2006	0.18713
25142	2006	0.19297
25143	2006	0.16462
25144	2006	0.07124
25145	2006	0.04813
25146	2006	0.03388
25147	2006	0.07419
25148	2006	0.06741
25149	2006	0.12074
25150	2006	0.04807
25151	2006	0.06607
25152	2006	0.06191
25153	2006	0.05032
25169	2006	0.18354
25170	2006	0.11252
25171	2006	0.08032
25172	2006	0.09238
25173	2006	0.07859
26139	2006	0.18941
26140	2006	0.13088
26141	2006	0.11655
26142	2006	0.06235
26143	2006	0.12810
26144	2006	0.03058
26145	2006	0.05322
26146	2006	0.02280
26147	2006	0.02386
26148	2006	0.03980
26149	2006	0.06338
26150	2006	0.09797
26151	2006	0.09222
26152	2006	0.06680
26153	2006	0.06674
26170	2006	0.08915
26171	2006	0.09583
26172	2006	0.06979
26173	2006	0.13532
27138	2006	0.20602
27139	2006	0.11522
27140	2006	0.09763
27141	2006	0.07825
27142	2006	0.12891
27143	2006	0.09060
27144	2006	0.07802
27145	2006	0.07900
27146	2006	0.08080
27147	2006	0.02655
27148	2006	0.02730
27149	2006	0.05274
27150	2006	0.06628
27151	2006	0.08072
27152	2006	0.05547
27153	2006	0.07683
27154	2006	0.09604
27165	2006	0.07060
27166	2006	0.06441
27169	2006	0.12121
27170	2006	0.09162
27171	2006	0.10882
27172	2006	0.10996
27173	2006	0.12909
28137	2006	0.10729
28138	2006	0.12763
28139	2006	0.12922
28140	2006	0.08578
28141	2006	0.06263
28142	2006	0.08522
28143	2006	0.09780
28144	2006	0.08225
28145	2006	0.09322
28146	2006	0.05652
28147	2006	0.08808
28148	2006	0.05324
28149	2006	0.07307
28150	2006	0.08978
28151	2006	0.06236
28152	2006	0.08091
28153	2006	0.06566
28154	2006	0.08629
28159	2006	0.07352
28160	2006	0.10571
28161	2006	0.08137
28163	2006	0.08652
28164	2006	0.13232
28165	2006	0.12663
28166	2006	0.04502
28167	2006	0.07015
28168	2006	0.10688
28169	2006	0.04062
28170	2006	0.05443
28171	2006	0.04493
28172	2006	0.06652
28173	2006	0.05113
28174	2006	0.13610
29137	2006	0.10096
29138	2006	0.13955
29139	2006	0.12747
29140	2006	0.07133
29141	2006	0.08688
29142	2006	0.09361
29143	2006	0.07869
29144	2006	0.09678
29145	2006	0.07886
29146	2006	0.05471
29147	2006	0.09207
29148	2006	0.06747
29149	2006	0.03080
29150	2006	0.04328
29151	2006	0.06469
29152	2006	0.07022
29153	2006	0.07866
29154	2006	0.09987
29155	2006	0.10504
29157	2006	0.07463
29158	2006	0.10202
29159	2006	0.08157
29160	2006	0.05811
29161	2006	0.07724
29162	2006	0.06704
29163	2006	0.06911
29164	2006	0.05674
29165	2006	0.05455
29166	2006	0.03910
29167	2006	0.10221
29168	2006	0.08782
29169	2006	0.06421
29170	2006	0.05257
29171	2006	0.05310
29172	2006	0.07318
29173	2006	0.12243
29174	2006	0.21107
29175	2006	0.11440
29176	2006	0.08704
29177	2006	0.15473
30137	2006	0.21358
30138	2006	0.17877
30139	2006	0.09738
30140	2006	0.07417
30141	2006	0.09692
30142	2006	0.07000
30143	2006	0.08478
30144	2006	0.08333
30145	2006	0.06380
30146	2006	0.07286
30147	2006	0.06712
30148	2006	0.08287
30149	2006	0.09066
30150	2006	0.02930
30151	2006	0.04411
30152	2006	0.06780
30153	2006	0.06503
30154	2006	0.06013
30155	2006	0.08947
30156	2006	0.10298
30157	2006	0.08218
30158	2006	0.09328
30159	2006	0.06361
30160	2006	0.04169
30161	2006	0.05761
30162	2006	0.05677
30163	2006	0.09955
30164	2006	0.06391
30165	2006	0.07122
30166	2006	0.09055
30167	2006	0.04866
30168	2006	0.06116
30169	2006	0.07699
30170	2006	0.07699
30171	2006	0.06458
30172	2006	0.09743
30173	2006	0.08502
30174	2006	0.09302
30175	2006	0.11268
30176	2006	0.07802
30177	2006	0.08446
31137	2006	0.29155
31138	2006	0.16963
31139	2006	0.11666
31140	2006	0.08847
31141	2006	0.06642
31142	2006	0.07850
31143	2006	0.11167
31144	2006	0.08952
31145	2006	0.12927
31146	2006	0.10086
31147	2006	0.13997
31148	2006	0.08602
31149	2006	0.06082
31150	2006	0.08282
31151	2006	0.04304
31152	2006	0.01897
31153	2006	0.04611
31154	2006	0.06980
31155	2006	0.05533
31156	2006	0.06411
31157	2006	0.06007
31158	2006	0.08586
31159	2006	0.13402
31160	2006	0.10690
31161	2006	0.04769
31162	2006	0.05919
31163	2006	0.09605
31164	2006	0.07388
31165	2006	0.05403
31166	2006	0.03578
31167	2006	0.05849
31168	2006	0.05886
31169	2006	0.07719
31170	2006	0.06752
31171	2006	0.05647
31172	2006	0.06999
31173	2006	0.06091
31174	2006	0.07280
31175	2006	0.11649
31176	2006	0.03254
31177	2006	0.10627
31184	2006	0.06202
31185	2006	0.05692
31186	2006	0.06641
32137	2006	0.32922
32138	2006	0.17241
32139	2006	0.14613
32140	2006	0.11372
32141	2006	0.09936
32142	2006	0.06994
32143	2006	0.07508
32144	2006	0.09003
32145	2006	0.09577
32146	2006	0.10636
32147	2006	0.16674
32148	2006	0.13363
32149	2006	0.08124
32150	2006	0.04754
32151	2006	0.08204
32152	2006	0.07582
32153	2006	0.08332
32154	2006	0.03402
32155	2006	0.01786
32156	2006	0.02383
32157	2006	0.07136
32158	2006	0.07074
32159	2006	0.11637
32160	2006	0.03165
32161	2006	0.02954
32162	2006	0.05932
32163	2006	0.07597
32164	2006	0.04577
32165	2006	0.05930
32166	2006	0.07097
32167	2006	0.07455
32168	2006	0.08291
32169	2006	0.07599
32170	2006	0.11052
32171	2006	0.06041
32172	2006	0.09588
32173	2006	0.04643
32174	2006	0.03510
32175	2006	0.03832
32176	2006	0.04943
32177	2006	0.08521
32178	2006	0.07677
32179	2006	0.06336
32180	2006	0.04969
32182	2006	0.03517
32183	2006	0.08266
32184	2006	0.09103
32185	2006	0.07177
32186	2006	0.07086
32187	2006	0.06121
32188	2006	0.06036
33136	2006	0.30972
33137	2006	0.28674
33138	2006	0.23510
33139	2006	0.15488
33140	2006	0.09838
33141	2006	0.05927
33142	2006	0.08692
33143	2006	0.07069
33144	2006	0.08594
33145	2006	0.09544
33146	2006	0.07478
33147	2006	0.07438
33148	2006	0.14888
33149	2006	0.20913
33150	2006	0.14611
33151	2006	0.12486
33152	2006	0.11123
33153	2006	0.08012
33154	2006	0.10591
33155	2006	0.05855
33156	2006	0.07933
33157	2006	0.09488
33158	2006	0.03382
33159	2006	0.14599
33160	2006	0.06487
33161	2006	0.03771
33162	2006	0.08724
33163	2006	0.09330
33164	2006	0.04827
33165	2006	0.06728
33166	2006	0.07419
33167	2006	0.05305
33168	2006	0.09213
33169	2006	0.11627
33170	2006	0.11138
33171	2006	0.06678
33172	2006	0.05596
33173	2006	0.05536
33174	2006	0.06561
33175	2006	0.05136
33176	2006	0.05158
33177	2006	0.05407
33178	2006	0.05411
33179	2006	0.04400
33180	2006	0.05750
33181	2006	0.03308
33182	2006	0.04725
33183	2006	0.09942
33184	2006	0.09169
33185	2006	0.07144
33186	2006	0.05797
33187	2006	0.05920
33188	2006	0.06283
33189	2006	0.05107
34136	2006	0.20205
34137	2006	0.26521
34138	2006	0.20407
34139	2006	0.16397
34140	2006	0.10613
34141	2006	0.11386
34142	2006	0.14444
34143	2006	0.07994
34144	2006	0.07933
34145	2006	0.09222
34146	2006	0.11163
34147	2006	0.05780
34148	2006	0.08822
34149	2006	0.17530
34150	2006	0.14030
34151	2006	0.10847
34152	2006	0.11816
34153	2006	0.14047
34154	2006	0.08730
34155	2006	0.07994
34156	2006	0.05588
34157	2006	0.08223
34158	2006	0.06777
34159	2006	0.06693
34160	2006	0.05243
34161	2006	0.07410
34162	2006	0.10413
34163	2006	0.09041
34164	2006	0.06207
34165	2006	0.10028
34166	2006	0.07577
34167	2006	0.10944
34168	2006	0.04161
34169	2006	0.06030
34170	2006	0.12219
34171	2006	0.08894
34172	2006	0.05277
34173	2006	0.05928
34174	2006	0.06842
34175	2006	0.03594
34176	2006	0.03833
34177	2006	0.03519
34178	2006	0.04083
34179	2006	0.04508
34180	2006	0.04400
34181	2006	0.02533
34182	2006	0.08294
34183	2006	0.08344
34184	2006	0.03628
34185	2006	0.09432
34186	2006	0.02836
34187	2006	0.07847
34188	2006	0.05912
34189	2006	0.06547
35136	2006	0.14152
35137	2006	0.11546
35138	2006	0.12440
35139	2006	0.14868
35140	2006	0.05513
35141	2006	0.05594
35142	2006	0.14028
35143	2006	0.07844
35144	2006	0.09952
35145	2006	0.07155
35146	2006	0.06825
35147	2006	0.05230
35148	2006	0.04572
35149	2006	0.03663
35150	2006	0.05358
35151	2006	0.07130
35152	2006	0.10194
35153	2006	0.12772
35154	2006	0.14244
35155	2006	0.10163
35156	2006	0.08308
35157	2006	0.10310
35158	2006	0.09594
35159	2006	0.06255
35160	2006	0.08094
35161	2006	0.09961
35162	2006	0.08011
35163	2006	0.10994
35164	2006	0.12675
35165	2006	0.12117
35166	2006	0.10233
35167	2006	0.12863
35168	2006	0.08863
35169	2006	0.09966
35170	2006	0.05061
35171	2006	0.07336
35172	2006	0.05450
35173	2006	0.05025
35174	2006	0.04530
35175	2006	0.04117
35176	2006	0.05650
35177	2006	0.04333
35178	2006	0.04242
35179	2006	0.03367
35180	2006	0.04386
35181	2006	0.08027
35182	2006	0.07686
35183	2006	0.06897
35184	2006	0.02311
35185	2006	0.04011
35186	2006	0.02850
35187	2006	0.09827
35188	2006	0.05851
35189	2006	0.08305
35190	2006	0.07586
36134	2006	0.13335
36135	2006	0.19173
36136	2006	0.13972
36137	2006	0.12929
36138	2006	0.09329
36139	2006	0.11007
36140	2006	0.05116
36141	2006	0.07769
36142	2006	0.13461
36143	2006	0.15536
36144	2006	0.12625
36145	2006	0.07161
36146	2006	0.07308
36147	2006	0.07663
36148	2006	0.05705
36149	2006	0.05124
36150	2006	0.04730
36151	2006	0.04397
36152	2006	0.04580
36153	2006	0.08022
36154	2006	0.09597
36155	2006	0.13555
36156	2006	0.16730
36157	2006	0.10722
36158	2006	0.06927
36159	2006	0.04902
36160	2006	0.09172
36161	2006	0.11577
36162	2006	0.13003
36163	2006	0.09469
36164	2006	0.06828
36165	2006	0.13358
36166	2006	0.13233
36167	2006	0.11922
36168	2006	0.15644
36169	2006	0.15377
36170	2006	0.05369
36171	2006	0.11953
36172	2006	0.11592
36173	2006	0.05503
36174	2006	0.08319
36175	2006	0.09694
36176	2006	0.05411
36177	2006	0.10182
36178	2006	0.10508
36179	2006	0.07861
36180	2006	0.02842
36181	2006	0.02552
36182	2006	0.03888
36183	2006	0.03413
36184	2006	0.08385
36185	2006	0.04058
36186	2006	0.05717
36187	2006	0.11349
36188	2006	0.02974
36189	2006	0.08018
36190	2006	0.06497
36191	2006	0.05771
37134	2006	0.18799
37135	2006	0.13152
37136	2006	0.13479
37137	2006	0.11447
37138	2006	0.09680
37139	2006	0.08872
37140	2006	0.08702
37141	2006	0.10228
37142	2006	0.13344
37143	2006	0.15744
37144	2006	0.09638
37145	2006	0.15286
37146	2006	0.06594
37147	2006	0.06694
37148	2006	0.06453
37149	2006	0.10811
37150	2006	0.07693
37151	2006	0.06702
37152	2006	0.07155
37153	2006	0.06472
37154	2006	0.06186
37155	2006	0.07463
37156	2006	0.12027
37157	2006	0.12944
37158	2006	0.05611
37159	2006	0.09349
37160	2006	0.14478
37161	2006	0.12644
37162	2006	0.15925
37163	2006	0.09936
37164	2006	0.07194
37165	2006	0.12150
37166	2006	0.08100
37167	2006	0.12411
37168	2006	0.10642
37169	2006	0.11769
37170	2006	0.14561
37171	2006	0.09617
37172	2006	0.07144
37173	2006	0.07119
37174	2006	0.11169
37175	2006	0.07786
37176	2006	0.06686
37177	2006	0.07475
37178	2006	0.07808
37179	2006	0.10000
37180	2006	0.09785
37181	2006	0.01758
37182	2006	0.07733
37183	2006	0.03353
37184	2006	0.03878
37185	2006	0.10738
37186	2006	0.09653
37187	2006	0.03897
37188	2006	0.03961
37189	2006	0.03517
37190	2006	0.08230
37191	2006	0.07453
37192	2006	0.06022
38135	2006	0.13332
38136	2006	0.06216
38137	2006	0.11394
38138	2006	0.11197
38139	2006	0.11388
38140	2006	0.10897
38141	2006	0.08119
38142	2006	0.11644
38143	2006	0.16792
38144	2006	0.11144
38145	2006	0.08744
38146	2006	0.05844
38147	2006	0.07683
38148	2006	0.11522
38149	2006	0.13827
38150	2006	0.27769
38151	2006	0.13638
38152	2006	0.19505
38153	2006	0.06941
38154	2006	0.05688
38155	2006	0.05077
38156	2006	0.09224
38157	2006	0.12077
38158	2006	0.06838
38159	2006	0.11844
38160	2006	0.11822
38161	2006	0.10038
38162	2006	0.10633
38163	2006	0.12180
38164	2006	0.06272
38165	2006	0.16733
38166	2006	0.15883
38167	2006	0.09358
38168	2006	0.09142
38169	2006	0.06250
38170	2006	0.08075
38171	2006	0.07833
38172	2006	0.08433
38173	2006	0.09111
38174	2006	0.10652
38175	2006	0.07683
38176	2006	0.09069
38177	2006	0.07700
38178	2006	0.04017
38179	2006	0.05283
38180	2006	0.05977
38181	2006	0.05827
38182	2006	0.02385
38183	2006	0.01983
38184	2006	0.03158
38185	2006	0.02108
38186	2006	0.08458
38187	2006	0.02755
38188	2006	0.07311
38189	2006	0.04450
38190	2006	0.04558
38191	2006	0.10011
38192	2006	0.12443
38193	2006	0.06472
39136	2006	0.16238
39137	2006	0.11677
39138	2006	0.09102
39139	2006	0.07377
39140	2006	0.11369
39141	2006	0.15219
39142	2006	0.16744
39143	2006	0.13611
39144	2006	0.11469
39145	2006	0.08517
39146	2006	0.07186
39147	2006	0.07669
39148	2006	0.25569
39149	2006	0.05910
39150	2006	0.23544
39151	2006	0.22563
39152	2006	0.24719
39153	2006	0.18780
39154	2006	0.12447
39155	2006	0.06572
39156	2006	0.05238
39157	2006	0.11713
39158	2006	0.13061
39159	2006	0.07203
39160	2006	0.08488
39161	2006	0.11586
39162	2006	0.17452
39163	2006	0.15850
39164	2006	0.13492
39165	2006	0.07667
39166	2006	0.06150
39167	2006	0.12758
39168	2006	0.15083
39169	2006	0.11808
39170	2006	0.15778
39171	2006	0.17350
39172	2006	0.10477
39173	2006	0.17011
39174	2006	0.05417
39175	2006	0.11861
39176	2006	0.16517
39177	2006	0.20692
39178	2006	0.08569
39179	2006	0.07749
39180	2006	0.06800
39181	2006	0.03766
39182	2006	0.02608
39183	2006	0.02433
39184	2006	0.04333
39185	2006	0.04708
39186	2006	0.02083
39187	2006	0.07269
39188	2006	0.03917
39189	2006	0.03983
39190	2006	0.09013
39191	2006	0.02917
39192	2006	0.10688
39193	2006	0.05631
39194	2006	0.06113
40135	2006	0.08546
40136	2006	0.13254
40137	2006	0.09332
40138	2006	0.10113
40139	2006	0.10827
40140	2006	0.08611
40141	2006	0.11944
40142	2006	0.13711
40143	2006	0.12019
40144	2006	0.08794
40145	2006	0.09080
40146	2006	0.07736
40147	2006	0.08228
40148	2006	0.14194
40149	2006	0.24930
40150	2006	0.36603
40151	2006	0.36362
40152	2006	0.32611
40153	2006	0.14488
40154	2006	0.08072
40155	2006	0.17805
40156	2006	0.28497
40157	2006	0.07680
40158	2006	0.07344
40159	2006	0.06630
40160	2006	0.13878
40161	2006	0.13333
40162	2006	0.16019
40163	2006	0.15919
40164	2006	0.11844
40165	2006	0.06478
40166	2006	0.05800
40167	2006	0.09833
40168	2006	0.11677
40169	2006	0.15617
40170	2006	0.16183
40171	2006	0.19875
40172	2006	0.18850
40173	2006	0.21442
40174	2006	0.22233
40175	2006	0.11792
40176	2006	0.13550
40177	2006	0.22758
40178	2006	0.22467
40179	2006	0.13942
40180	2006	0.06200
40181	2006	0.02218
40182	2006	0.03238
40183	2006	0.06293
40184	2006	0.04392
40185	2006	0.02775
40186	2006	0.10678
40187	2006	0.09713
40188	2006	0.07152
40189	2006	0.03488
40190	2006	0.02449
40191	2006	0.03478
40192	2006	0.07986
40193	2006	0.13948
40194	2006	0.05085
41135	2006	0.14654
41136	2006	0.10910
41137	2006	0.09297
41138	2006	0.10872
41139	2006	0.09527
41140	2006	0.09500
41141	2006	0.14342
41142	2006	0.14477
41143	2006	0.10942
41144	2006	0.09161
41145	2006	0.06361
41146	2006	0.13792
41147	2006	0.29528
41148	2006	0.33452
41149	2006	0.37500
41150	2006	0.31802
41151	2006	0.30744
41152	2006	0.36695
41153	2006	0.22803
41154	2006	0.14819
41155	2006	0.28469
41156	2006	0.25913
41157	2006	0.06572
41158	2006	0.14069
41159	2006	0.08947
41160	2006	0.10652
41161	2006	0.09427
41162	2006	0.12761
41163	2006	0.15450
41164	2006	0.12192
41165	2006	0.09775
41166	2006	0.06302
41167	2006	0.06936
41168	2006	0.09030
41169	2006	0.07944
41170	2006	0.10183
41171	2006	0.15108
41172	2006	0.12142
41173	2006	0.18433
41174	2006	0.21467
41175	2006	0.09975
41176	2006	0.11558
41177	2006	0.19717
41178	2006	0.13233
41179	2006	0.18142
41180	2006	0.13758
41181	2006	0.06500
41182	2006	0.05119
41183	2006	0.02932
41184	2006	0.02442
41185	2006	0.04055
41186	2006	0.03193
41187	2006	0.07435
41188	2006	0.07379
41189	2006	0.03250
41190	2006	0.07980
41191	2006	0.07872
41192	2006	0.07333
41193	2006	0.08308
41194	2006	0.05289
41195	2006	0.05747
41230	2006	0.08528
41231	2006	0.04883
41232	2006	0.05607
41233	2006	0.06442
41234	2006	0.06807
41235	2006	0.04763
41242	2006	0.06596
41243	2006	0.08358
41244	2006	0.07813
42135	2006	0.12046
42136	2006	0.09593
42137	2006	0.09572
42138	2006	0.06243
42139	2006	0.04494
42140	2006	0.06944
42141	2006	0.12542
42142	2006	0.10163
42143	2006	0.07436
42144	2006	0.09152
42145	2006	0.09133
42146	2006	0.06452
42147	2006	0.13636
42148	2006	0.15467
42149	2006	0.31325
42150	2006	0.33527
42151	2006	0.32361
42152	2006	0.29961
42153	2006	0.26978
42154	2006	0.23202
42155	2006	0.30303
42156	2006	0.10877
42157	2006	0.25069
42158	2006	0.07652
42159	2006	0.04605
42160	2006	0.05988
42161	2006	0.06733
42162	2006	0.09258
42163	2006	0.08000
42164	2006	0.09617
42165	2006	0.10925
42166	2006	0.05963
42167	2006	0.05455
42168	2006	0.06488
42169	2006	0.07855
42170	2006	0.07478
42171	2006	0.11708
42172	2006	0.10019
42173	2006	0.10511
42174	2006	0.13675
42175	2006	0.12500
42176	2006	0.19117
42177	2006	0.15758
42178	2006	0.10892
42179	2006	0.13175
42180	2006	0.09042
42181	2006	0.08967
42182	2006	0.05944
42183	2006	0.03769
42184	2006	0.03050
42185	2006	0.04108
42186	2006	0.04758
42187	2006	0.05022
42188	2006	0.02586
42189	2006	0.03058
42190	2006	0.04992
42191	2006	0.04138
42192	2006	0.09193
42193	2006	0.02183
42194	2006	0.07998
42195	2006	0.05973
42229	2006	0.04030
42230	2006	0.09362
42231	2006	0.04040
42232	2006	0.05281
42233	2006	0.08246
42234	2006	0.06552
42235	2006	0.09553
42236	2006	0.09088
42237	2006	0.06300
42238	2006	0.07433
42239	2006	0.09838
42240	2006	0.06185
42241	2006	0.07487
42242	2006	0.07563
42243	2006	0.08730
42244	2006	0.08802
42245	2006	0.09488
42246	2006	0.07082
42247	2006	0.11383
42248	2006	0.15369
43135	2006	0.17310
43136	2006	0.16435
43137	2006	0.13133
43138	2006	0.13977
43139	2006	0.05353
43140	2006	0.09919
43141	2006	0.16842
43142	2006	0.14336
43143	2006	0.07658
43144	2006	0.05994
43145	2006	0.05161
43146	2006	0.11233
43147	2006	0.15325
43148	2006	0.19367
43149	2006	0.40500
43150	2006	0.35060
43151	2006	0.31392
43152	2006	0.25802
43153	2006	0.25369
43154	2006	0.20686
43155	2006	0.34352
43156	2006	0.04444
43157	2006	0.04369
43158	2006	0.16519
43159	2006	0.18650
43160	2006	0.05619
43161	2006	0.05855
43162	2006	0.07044
43163	2006	0.06842
43164	2006	0.06753
43165	2006	0.06858
43166	2006	0.05363
43167	2006	0.04805
43168	2006	0.23213
43169	2006	0.05322
43170	2006	0.05830
43171	2006	0.08613
43172	2006	0.08444
43173	2006	0.07158
43174	2006	0.07472
43175	2006	0.09253
43176	2006	0.18983
43177	2006	0.13808
43178	2006	0.13467
43179	2006	0.09533
43180	2006	0.07867
43181	2006	0.06400
43182	2006	0.08586
43183	2006	0.05461
43184	2006	0.03742
43185	2006	0.01944
43186	2006	0.07708
43187	2006	0.04633
43188	2006	0.03230
43189	2006	0.03886
43190	2006	0.02808
43191	2006	0.02855
43192	2006	0.10291
43193	2006	0.07023
43194	2006	0.06529
43195	2006	0.03362
43196	2006	0.04151
43229	2006	0.06217
43230	2006	0.04094
43231	2006	0.03097
43232	2006	0.05678
43233	2006	0.06132
43234	2006	0.06763
43235	2006	0.07869
43236	2006	0.06766
43237	2006	0.10293
43238	2006	0.06613
43239	2006	0.07083
43240	2006	0.06722
43241	2006	0.06948
43242	2006	0.08371
43243	2006	0.08680
43244	2006	0.09646
43245	2006	0.09562
43246	2006	0.10172
43247	2006	0.08825
43248	2006	0.23979
44137	2006	0.11638
44139	2006	0.10774
44140	2006	0.08461
44141	2006	0.14469
44142	2006	0.11886
44143	2006	0.06167
44144	2006	0.06953
44145	2006	0.06644
44146	2006	0.16808
44147	2006	0.25267
44148	2006	0.13817
44149	2006	0.32508
44150	2006	0.32471
44151	2006	0.34892
44152	2006	0.32442
44153	2006	0.20603
44154	2006	0.24783
44155	2006	0.13044
44156	2006	0.17086
44157	2006	0.05355
44158	2006	0.08819
44159	2006	0.20394
44160	2006	0.09858
44161	2006	0.05272
44162	2006	0.05519
44163	2006	0.05378
44164	2006	0.05338
44165	2006	0.04663
44166	2006	0.03811
44167	2006	0.04722
44168	2006	0.10772
44169	2006	0.06372
44170	2006	0.08163
44171	2006	0.06097
44172	2006	0.06855
44173	2006	0.05697
44174	2006	0.08311
44175	2006	0.08158
44176	2006	0.08717
44177	2006	0.11000
44178	2006	0.14133
44179	2006	0.09025
44180	2006	0.09783
44181	2006	0.09392
44182	2006	0.06258
44183	2006	0.07938
44184	2006	0.07300
44185	2006	0.03600
44186	2006	0.02713
44187	2006	0.04769
44188	2006	0.04933
44189	2006	0.05875
44190	2006	0.04825
44191	2006	0.04002
44192	2006	0.02633
44193	2006	0.03605
44194	2006	0.03577
44195	2006	0.04202
44196	2006	0.08957
44229	2006	0.04067
44230	2006	0.05017
44231	2006	0.04222
44232	2006	0.09135
44233	2006	0.05077
44234	2006	0.03813
44235	2006	0.06161
44236	2006	0.07044
44237	2006	0.10212
44238	2006	0.09388
44239	2006	0.08355
44240	2006	0.12010
44241	2006	0.08332
44242	2006	0.12255
44243	2006	0.08827
44244	2006	0.10921
44245	2006	0.11369
44246	2006	0.07482
44247	2006	0.07753
44248	2006	0.07768
44249	2006	0.23601
45139	2006	0.13855
45140	2006	0.10486
45141	2006	0.13144
45142	2006	0.06719
45143	2006	0.12383
45144	2006	0.09236
45145	2006	0.06161
45146	2006	0.12427
45147	2006	0.24892
45148	2006	0.05928
45149	2006	0.12667
45150	2006	0.29819
45151	2006	0.29183
45152	2006	0.31894
45153	2006	0.22919
45154	2006	0.23528
45155	2006	0.25897
45156	2006	0.12372
45157	2006	0.09642
45158	2006	0.03780
45159	2006	0.07394
45160	2006	0.06302
45161	2006	0.05643
45162	2006	0.06278
45163	2006	0.05155
45164	2006	0.05113
45165	2006	0.05193
45166	2006	0.04677
45167	2006	0.19850
45168	2006	0.04916
45169	2006	0.04999
45170	2006	0.05672
45171	2006	0.05072
45172	2006	0.05813
45173	2006	0.06688
45174	2006	0.07802
45175	2006	0.07917
45176	2006	0.07983
45177	2006	0.11525
45178	2006	0.19058
45179	2006	0.09425
45180	2006	0.10183
45181	2006	0.05792
45182	2006	0.04917
45183	2006	0.07307
45184	2006	0.07230
45185	2006	0.07261
45186	2006	0.07513
45187	2006	0.06257
45188	2006	0.01383
45189	2006	0.05000
45190	2006	0.05425
45191	2006	0.04242
45192	2006	0.02986
45193	2006	0.03630
45194	2006	0.03638
45195	2006	0.04113
45196	2006	0.07623
45229	2006	0.06724
45230	2006	0.04053
45231	2006	0.04360
45232	2006	0.05782
45233	2006	0.04680
45234	2006	0.05816
45235	2006	0.05444
45236	2006	0.05296
45237	2006	0.11644
45238	2006	0.09352
45239	2006	0.08088
45240	2006	0.11322
45241	2006	0.07813
45242	2006	0.10127
45243	2006	0.10604
45244	2006	0.09382
45245	2006	0.08492
45246	2006	0.09257
45247	2006	0.04368
45248	2006	0.25305
45249	2006	0.23821
46139	2006	0.14153
46140	2006	0.12411
46141	2006	0.15611
46142	2006	0.10567
46143	2006	0.08492
46144	2006	0.08575
46145	2006	0.06911
46146	2006	0.05594
46147	2006	0.09219
46148	2006	0.05077
46149	2006	0.13994
46150	2006	0.17144
46151	2006	0.30228
46152	2006	0.27300
46153	2006	0.27277
46154	2006	0.19919
46155	2006	0.15036
46156	2006	0.04546
46157	2006	0.03851
46158	2006	0.04197
46159	2006	0.03843
46160	2006	0.05427
46161	2006	0.06205
46162	2006	0.11802
46163	2006	0.14202
46164	2006	0.05276
46165	2006	0.16750
46166	2006	0.14088
46167	2006	0.30192
46168	2006	0.04796
46169	2006	0.04891
46170	2006	0.05348
46171	2006	0.05273
46172	2006	0.06830
46173	2006	0.04763
46174	2006	0.07380
46175	2006	0.08505
46176	2006	0.13030
46177	2006	0.10917
46178	2006	0.17633
46179	2006	0.10558
46180	2006	0.08008
46181	2006	0.06083
46182	2006	0.05725
46183	2006	0.07894
46184	2006	0.04538
46185	2006	0.01693
46186	2006	0.07319
46187	2006	0.06877
46188	2006	0.05771
46189	2006	0.03000
46190	2006	0.04633
46191	2006	0.05000
46192	2006	0.05050
46193	2006	0.02380
46194	2006	0.04336
46195	2006	0.04369
46196	2006	0.08852
46197	2006	0.08112
46198	2006	0.04857
46199	2006	0.05683
46200	2006	0.05772
46201	2006	0.05666
46202	2006	0.11513
46203	2006	0.09566
46205	2006	0.02627
46206	2006	0.08228
46207	2006	0.07191
46233	2006	0.05296
46234	2006	0.08987
46235	2006	0.06993
46236	2006	0.08294
46237	2006	0.08333
46238	2006	0.06355
46239	2006	0.09071
46240	2006	0.10413
46241	2006	0.06978
46242	2006	0.07486
46243	2006	0.08647
46244	2006	0.09611
46245	2006	0.07702
46246	2006	0.08360
46247	2006	0.10347
46248	2006	0.08027
46249	2006	0.21982
47139	2006	0.06938
47140	2006	0.05744
47141	2006	0.13586
47142	2006	0.10567
47143	2006	0.15033
47144	2006	0.09308
47145	2006	0.06625
47146	2006	0.08836
47147	2006	0.13486
47148	2006	0.11703
47149	2006	0.05936
47150	2006	0.31800
47151	2006	0.25450
47152	2006	0.20808
47153	2006	0.20150
47154	2006	0.21078
47155	2006	0.12505
47156	2006	0.05833
47157	2006	0.04716
47158	2006	0.04121
47159	2006	0.03741
47160	2006	0.04530
47161	2006	0.04327
47162	2006	0.10211
47163	2006	0.25633
47164	2006	0.27577
47165	2006	0.17175
47166	2006	0.19036
47167	2006	0.20869
47168	2006	0.18033
47169	2006	0.11875
47170	2006	0.16455
47171	2006	0.05855
47172	2006	0.05180
47173	2006	0.04472
47174	2006	0.17636
47175	2006	0.08055
47176	2006	0.07972
47177	2006	0.08475
47178	2006	0.16142
47179	2006	0.13558
47180	2006	0.09442
47181	2006	0.07817
47182	2006	0.02683
47183	2006	0.05619
47184	2006	0.03086
47185	2006	0.06313
47186	2006	0.02742
47187	2006	0.02668
47188	2006	0.05767
47189	2006	0.07192
47190	2006	0.05467
47191	2006	0.03652
47192	2006	0.05167
47193	2006	0.05992
47194	2006	0.05544
47195	2006	0.03742
47196	2006	0.03126
47197	2006	0.08848
47198	2006	0.03935
47199	2006	0.06041
47200	2006	0.05416
47201	2006	0.05277
47202	2006	0.03638
47203	2006	0.04510
47204	2006	0.03005
47205	2006	0.02858
47206	2006	0.03536
47207	2006	0.09599
47218	2006	0.04500
47219	2006	0.05017
47220	2006	0.06217
47232	2006	0.08042
47233	2006	0.06946
47234	2006	0.09388
47235	2006	0.11705
47236	2006	0.07294
47237	2006	0.09119
47238	2006	0.07860
47239	2006	0.06216
47240	2006	0.07163
47241	2006	0.07113
47242	2006	0.07061
47243	2006	0.08225
47244	2006	0.08217
47245	2006	0.09978
47246	2006	0.08378
47247	2006	0.10802
47248	2006	0.08686
47249	2006	0.05179
47250	2006	0.22600
48139	2006	0.11902
48140	2006	0.09250
48141	2006	0.15452
48142	2006	0.13125
48143	2006	0.09103
48144	2006	0.06700
48145	2006	0.05919
48146	2006	0.05086
48147	2006	0.12753
48148	2006	0.08603
48149	2006	0.20111
48150	2006	0.26383
48151	2006	0.25961
48152	2006	0.15075
48153	2006	0.19178
48154	2006	0.16727
48155	2006	0.16817
48156	2006	0.06460
48157	2006	0.04457
48158	2006	0.04216
48159	2006	0.04443
48160	2006	0.04357
48161	2006	0.10869
48162	2006	0.14928
48163	2006	0.26211
48164	2006	0.32628
48165	2006	0.26619
48166	2006	0.30054
48167	2006	0.27819
48168	2006	0.29469
48169	2006	0.33375
48170	2006	0.30592
48171	2006	0.23638
48172	2006	0.07361
48173	2006	0.12263
48174	2006	0.11367
48175	2006	0.05122
48176	2006	0.06538
48177	2006	0.08811
48178	2006	0.09661
48179	2006	0.14975
48180	2006	0.08492
48181	2006	0.07417
48182	2006	0.08450
48183	2006	0.09013
48184	2006	0.03594
48185	2006	0.06692
48186	2006	0.04658
48187	2006	0.04292
48188	2006	0.06833
48189	2006	0.07875
48190	2006	0.04617
48191	2006	0.05317
48192	2006	0.05533
48193	2006	0.05850
48194	2006	0.05092
48195	2006	0.05897
48196	2006	0.10742
48197	2006	0.04532
48198	2006	0.04235
48199	2006	0.04094
48200	2006	0.05207
48201	2006	0.04743
48202	2006	0.03890
48203	2006	0.11349
48204	2006	0.03179
48205	2006	0.02642
48206	2006	0.10150
48207	2006	0.09082
48208	2006	0.08748
48213	2006	0.03716
48214	2006	0.04952
48215	2006	0.03125
48216	2006	0.03030
48217	2006	0.07211
48218	2006	0.06400
48219	2006	0.03767
48220	2006	0.06500
48221	2006	0.06258
48222	2006	0.06542
48232	2006	0.06283
48233	2006	0.06288
48234	2006	0.10560
48235	2006	0.08167
48236	2006	0.08603
48237	2006	0.08052
48238	2006	0.06394
48239	2006	0.04522
48240	2006	0.06053
48241	2006	0.06111
48242	2006	0.06227
48243	2006	0.05503
48244	2006	0.06908
48245	2006	0.08483
48246	2006	0.10058
48247	2006	0.11508
48248	2006	0.08777
48249	2006	0.10182
48250	2006	0.07042
49139	2006	0.12644
49140	2006	0.10153
49141	2006	0.11336
49142	2006	0.10161
49143	2006	0.07436
49144	2006	0.05861
49145	2006	0.05900
49146	2006	0.04797
49147	2006	0.06661
49148	2006	0.11644
49149	2006	0.21617
49150	2006	0.19717
49151	2006	0.27467
49152	2006	0.10986
49153	2006	0.10452
49154	2006	0.13328
49155	2006	0.18677
49156	2006	0.22117
49157	2006	0.05089
49158	2006	0.05847
49159	2006	0.05260
49160	2006	0.07461
49161	2006	0.24303
49162	2006	0.32003
49163	2006	0.33246
49164	2006	0.32304
49165	2006	0.28036
49166	2006	0.22700
49167	2006	0.27919
49168	2006	0.30644
49169	2006	0.33487
49170	2006	0.28102
49171	2006	0.19336
49172	2006	0.09397
49173	2006	0.04505
49174	2006	0.04824
49175	2006	0.05197
49176	2006	0.05672
49177	2006	0.08292
49178	2006	0.08517
49179	2006	0.10167
49180	2006	0.10686
49181	2006	0.09453
49182	2006	0.06536
49183	2006	0.03433
49184	2006	0.04933
49185	2006	0.03480
49186	2006	0.04867
49187	2006	0.04933
49188	2006	0.04042
49189	2006	0.03755
49190	2006	0.02092
49191	2006	0.04725
49192	2006	0.05625
49193	2006	0.05700
49194	2006	0.05317
49195	2006	0.04547
49196	2006	0.03279
49197	2006	0.04993
49198	2006	0.03588
49199	2006	0.04192
49200	2006	0.04008
49201	2006	0.04229
49202	2006	0.09862
49203	2006	0.05171
49204	2006	0.09435
49205	2006	0.08937
49206	2006	0.02572
49207	2006	0.03319
49208	2006	0.09046
49209	2006	0.02782
49213	2006	0.04944
49214	2006	0.04023
49215	2006	0.03747
49216	2006	0.04674
49217	2006	0.03122
49218	2006	0.03092
49219	2006	0.08386
49220	2006	0.06042
49221	2006	0.06692
49222	2006	0.09044
49223	2006	0.05544
49224	2006	0.04583
49225	2006	0.04125
49226	2006	0.07750
49228	2006	0.05708
49229	2006	0.06883
49230	2006	0.07242
49231	2006	0.06233
49232	2006	0.06471
49233	2006	0.09618
49234	2006	0.08880
49235	2006	0.08288
49236	2006	0.10994
49237	2006	0.08736
49238	2006	0.07177
49239	2006	0.06361
49240	2006	0.07855
49241	2006	0.05705
49242	2006	0.06002
49243	2006	0.04508
49244	2006	0.04317
49245	2006	0.07653
49246	2006	0.10075
49247	2006	0.10750
49248	2006	0.10175
49249	2006	0.05594
49250	2006	0.04432
49251	2006	0.07229
50138	2006	0.05786
50139	2006	0.07811
50140	2006	0.12750
50141	2006	0.14894
50142	2006	0.07958
50143	2006	0.14475
50144	2006	0.12875
50145	2006	0.06386
50146	2006	0.05258
50147	2006	0.08719
50148	2006	0.11102
50149	2006	0.14228
50150	2006	0.24842
50151	2006	0.19433
50152	2006	0.08367
50153	2006	0.07217
50154	2006	0.08178
50155	2006	0.20153
50156	2006	0.20488
50157	2006	0.26775
50158	2006	0.07063
50159	2006	0.08883
50160	2006	0.23211
50161	2006	0.27042
50162	2006	0.30700
50163	2006	0.21853
50164	2006	0.23494
50165	2006	0.28144
50166	2006	0.22236
50167	2006	0.24611
50168	2006	0.15303
50169	2006	0.21553
50170	2006	0.22108
50171	2006	0.04659
50172	2006	0.04297
50173	2006	0.08980
50174	2006	0.04211
50175	2006	0.04855
50176	2006	0.05627
50177	2006	0.13653
50178	2006	0.15525
50179	2006	0.11233
50180	2006	0.11192
50181	2006	0.09508
50182	2006	0.08702
50183	2006	0.03686
50184	2006	0.04375
50185	2006	0.06442
50186	2006	0.04883
50187	2006	0.06567
50188	2006	0.05083
50189	2006	0.05102
50190	2006	0.09158
50191	2006	0.03900
50192	2006	0.05792
50193	2006	0.05150
50194	2006	0.04567
50195	2006	0.04667
50196	2006	0.03267
50197	2006	0.04613
50198	2006	0.04358
50199	2006	0.04513
50200	2006	0.02694
50201	2006	0.08821
50202	2006	0.03646
50203	2006	0.09627
50204	2006	0.04874
50205	2006	0.03704
50206	2006	0.03894
50207	2006	0.05613
50208	2006	0.04379
50209	2006	0.08307
50210	2006	0.07943
50213	2006	0.09344
50214	2006	0.05348
50215	2006	0.04283
50216	2006	0.03705
50217	2006	0.03267
50218	2006	0.04033
50219	2006	0.04275
50220	2006	0.04167
50221	2006	0.04942
50222	2006	0.07586
50223	2006	0.07136
50224	2006	0.06188
50225	2006	0.05908
50226	2006	0.06533
50227	2006	0.04333
50228	2006	0.05933
50229	2006	0.04792
50230	2006	0.07017
50231	2006	0.04900
50232	2006	0.06624
50233	2006	0.07146
50234	2006	0.05741
50235	2006	0.11616
50236	2006	0.11294
50237	2006	0.10219
50238	2006	0.08380
50239	2006	0.07061
50240	2006	0.07119
50241	2006	0.07361
50242	2006	0.06486
50243	2006	0.04900
50244	2006	0.04492
50245	2006	0.06983
50246	2006	0.07417
50247	2006	0.11883
50248	2006	0.09508
50249	2006	0.10642
50250	2006	0.15024
50251	2006	0.05846
50252	2006	0.06922
50253	2006	0.06167
50254	2006	0.14375
51137	2006	0.04527
51138	2006	0.05861
51139	2006	0.09336
51140	2006	0.18175
51141	2006	0.15661
51142	2006	0.09369
51143	2006	0.08011
51144	2006	0.17850
51145	2006	0.06567
51146	2006	0.07361
51147	2006	0.05469
51148	2006	0.16644
51149	2006	0.11011
51150	2006	0.08486
51151	2006	0.06892
51152	2006	0.06361
51153	2006	0.04886
51154	2006	0.04143
51155	2006	0.07811
51156	2006	0.14561
51157	2006	0.10078
51158	2006	0.08252
51159	2006	0.10286
51160	2006	0.30744
51161	2006	0.23077
51162	2006	0.25177
51163	2006	0.27158
51164	2006	0.27044
51165	2006	0.10344
51166	2006	0.11844
51167	2006	0.14286
51168	2006	0.05852
51169	2006	0.09844
51170	2006	0.11227
51171	2006	0.04037
51172	2006	0.05269
51173	2006	0.04380
51174	2006	0.05005
51175	2006	0.05938
51176	2006	0.11147
51177	2006	0.11444
51178	2006	0.12258
51179	2006	0.09102
51180	2006	0.11483
51181	2006	0.06500
51182	2006	0.04300
51183	2006	0.06867
51184	2006	0.06103
51185	2006	0.06075
51186	2006	0.05908
51187	2006	0.02458
51188	2006	0.03092
51189	2006	0.05317
51190	2006	0.05772
51191	2006	0.02263
51192	2006	0.03400
51193	2006	0.02808
51194	2006	0.04242
51195	2006	0.02686
51196	2006	0.03017
51197	2006	0.02892
51198	2006	0.03196
51199	2006	0.04813
51200	2006	0.04233
51201	2006	0.08026
51202	2006	0.08352
51203	2006	0.05477
51204	2006	0.05432
51205	2006	0.05104
51206	2006	0.04791
51207	2006	0.05629
51208	2006	0.04160
51209	2006	0.03665
51210	2006	0.03382
51211	2006	0.03774
51212	2006	0.05350
51213	2006	0.04694
51214	2006	0.03980
51215	2006	0.05233
51216	2006	0.03730
51217	2006	0.05394
51218	2006	0.03194
51219	2006	0.04950
51220	2006	0.05375
51221	2006	0.04433
51222	2006	0.06042
51223	2006	0.06567
51224	2006	0.07247
51225	2006	0.05386
51226	2006	0.05625
51227	2006	0.06192
51228	2006	0.04883
51229	2006	0.05083
51230	2006	0.06808
51231	2006	0.07838
51232	2006	0.06022
51233	2006	0.06066
51234	2006	0.05893
51235	2006	0.04598
51236	2006	0.11058
51237	2006	0.10816
51238	2006	0.10674
51239	2006	0.10841
51240	2006	0.08438
51241	2006	0.10822
51242	2006	0.08102
51243	2006	0.07192
51244	2006	0.06133
51245	2006	0.06767
51246	2006	0.07225
51247	2006	0.07625
51248	2006	0.07617
51249	2006	0.12236
51250	2006	0.11303
51251	2006	0.10238
51252	2006	0.08171
51253	2006	0.09525
51254	2006	0.09275
51255	2006	0.10573
52136	2006	0.16127
52137	2006	0.09652
52138	2006	0.10511
52139	2006	0.11303
52140	2006	0.15758
52141	2006	0.12244
52142	2006	0.05942
52143	2006	0.08333
52144	2006	0.14083
52145	2006	0.08092
52146	2006	0.07267
52147	2006	0.05842
52148	2006	0.06503
52149	2006	0.19100
52150	2006	0.11133
52151	2006	0.06733
52152	2006	0.05277
52153	2006	0.04749
52154	2006	0.04738
52155	2006	0.12577
52156	2006	0.06305
52157	2006	0.14777
52158	2006	0.20953
52159	2006	0.29792
52160	2006	0.23061
52161	2006	0.23819
52162	2006	0.23869
52163	2006	0.22394
52164	2006	0.12883
52165	2006	0.06211
52166	2006	0.05438
52167	2006	0.03878
52168	2006	0.05436
52169	2006	0.06616
52170	2006	0.03456
52171	2006	0.03735
52172	2006	0.04574
52173	2006	0.05043
52174	2006	0.04585
52175	2006	0.04480
52176	2006	0.06536
52177	2006	0.13228
52178	2006	0.09133
52179	2006	0.07417
52180	2006	0.08808
52181	2006	0.15958
52182	2006	0.07767
52183	2006	0.08733
52184	2006	0.08592
52185	2006	0.08567
52186	2006	0.06461
52187	2006	0.06442
52188	2006	0.04025
52189	2006	0.05333
52190	2006	0.04900
52191	2006	0.03336
52192	2006	0.05158
52193	2006	0.04842
52194	2006	0.03817
52195	2006	0.03361
52196	2006	0.02675
52197	2006	0.02244
52198	2006	0.03392
52199	2006	0.04125
52200	2006	0.04663
52201	2006	0.04808
52202	2006	0.04268
52203	2006	0.04058
52204	2006	0.04255
52205	2006	0.06172
52206	2006	0.06897
52207	2006	0.04822
52208	2006	0.04522
52209	2006	0.03204
52210	2006	0.03922
52211	2006	0.03549
52212	2006	0.04152
52213	2006	0.05947
52214	2006	0.05027
52215	2006	0.03586
52216	2006	0.04802
52217	2006	0.05180
52218	2006	0.04744
52219	2006	0.03767
52220	2006	0.05625
52221	2006	0.06000
52222	2006	0.05033
52223	2006	0.06992
52224	2006	0.07411
52225	2006	0.05874
52226	2006	0.05286
52227	2006	0.07417
52228	2006	0.07250
52229	2006	0.10183
52230	2006	0.06517
52231	2006	0.04075
52232	2006	0.05269
52233	2006	0.05508
52234	2006	0.06188
52235	2006	0.12535
52236	2006	0.05371
52237	2006	0.05466
52238	2006	0.08007
52239	2006	0.03652
52240	2006	0.08803
52241	2006	0.10642
52242	2006	0.07400
52243	2006	0.09592
52244	2006	0.09458
52245	2006	0.07833
52246	2006	0.07983
52247	2006	0.07917
52248	2006	0.07758
52249	2006	0.09325
52250	2006	0.10725
52251	2006	0.12017
52252	2006	0.11069
52253	2006	0.10894
52254	2006	0.10622
52255	2006	0.11054
53134	2006	0.23618
53135	2006	0.16078
53136	2006	0.10755
53137	2006	0.10261
53138	2006	0.13453
53139	2006	0.07925
53140	2006	0.15061
53141	2006	0.13336
53142	2006	0.11717
53143	2006	0.10592
53144	2006	0.11225
53145	2006	0.10325
53146	2006	0.08850
53147	2006	0.06822
53148	2006	0.10661
53149	2006	0.16594
53150	2006	0.22961
53151	2006	0.08733
53152	2006	0.05461
53153	2006	0.04903
53154	2006	0.04657
53155	2006	0.06519
53156	2006	0.15958
53157	2006	0.23019
53158	2006	0.22700
53159	2006	0.26453
53160	2006	0.25288
53161	2006	0.23844
53162	2006	0.21369
53163	2006	0.11175
53164	2006	0.04112
53165	2006	0.04190
53166	2006	0.04145
53167	2006	0.03457
53168	2006	0.03256
53169	2006	0.06804
53170	2006	0.03536
53171	2006	0.03968
53172	2006	0.04291
53173	2006	0.04846
53174	2006	0.04584
53175	2006	0.12103
53176	2006	0.09530
53177	2006	0.09180
53178	2006	0.05172
53179	2006	0.05730
53180	2006	0.08683
53181	2006	0.10183
53182	2006	0.09525
53183	2006	0.07683
53184	2006	0.07808
53185	2006	0.03452
53186	2006	0.07308
53187	2006	0.06400
53188	2006	0.06825
53189	2006	0.03042
53190	2006	0.04400
53191	2006	0.04775
53192	2006	0.03450
53193	2006	0.04808
53194	2006	0.03125
53195	2006	0.06083
53196	2006	0.04375
53197	2006	0.03350
53198	2006	0.01783
53199	2006	0.03017
53200	2006	0.04867
53201	2006	0.03652
53202	2006	0.04902
53203	2006	0.05438
53204	2006	0.09291
53205	2006	0.06897
53206	2006	0.06467
53207	2006	0.05000
53208	2006	0.04908
53209	2006	0.04262
53210	2006	0.03852
53211	2006	0.07613
53212	2006	0.07736
53213	2006	0.03688
53214	2006	0.03141
53215	2006	0.04663
53216	2006	0.10927
53217	2006	0.05224
53218	2006	0.05097
53219	2006	0.02967
53220	2006	0.05958
53221	2006	0.05333
53222	2006	0.05425
53223	2006	0.06408
53224	2006	0.07000
53225	2006	0.06166
[truncated: 39,738 more rows]
