# Supplementary material for: Trend Patterns of Vegetative Coverage and Their Underlying Causes in the Deserts of Northwest China over 1982 – 2008
Source: PLoS One. 2015 May 11;10(5):e0126044. doi: 10.1371/journal.pone.0126044 (PMC4427295; doi:10.1371/journal.pone.0126044)
Supplement: S1 Dataset — (ZIP) [file pone.0126044.s001.zip › S1_data/NDVI/NDVI_2007.txt]

21143	2007	0.08841
21144	2007	0.07352
21149	2007	0.09643
21150	2007	0.03243
21151	2007	0.03128
22143	2007	0.04099
22144	2007	0.07244
22145	2007	0.10116
22148	2007	0.06113
22149	2007	0.09318
22150	2007	0.05713
22151	2007	0.07922
22152	2007	0.05605
22153	2007	0.12183
22169	2007	0.12968
22170	2007	0.04404
22171	2007	0.10568
23142	2007	0.20829
23143	2007	0.15237
23144	2007	0.07055
23145	2007	0.09743
23146	2007	0.06741
23147	2007	0.03549
23148	2007	0.05586
23149	2007	0.03435
23150	2007	0.06038
23151	2007	0.04147
23152	2007	0.04532
23153	2007	0.05349
23154	2007	0.06842
23169	2007	0.08985
23170	2007	0.07391
23171	2007	0.07860
24142	2007	0.20613
24143	2007	0.31113
24144	2007	0.09627
24145	2007	0.07894
24146	2007	0.05950
24147	2007	0.07261
24148	2007	0.07767
24149	2007	0.04667
24150	2007	0.06138
24151	2007	0.08319
24152	2007	0.04194
24153	2007	0.03438
24154	2007	0.05838
24169	2007	0.16518
24170	2007	0.09123
24171	2007	0.06968
24172	2007	0.10090
25141	2007	0.18861
25142	2007	0.19761
25143	2007	0.20296
25144	2007	0.07910
25145	2007	0.07658
25146	2007	0.03519
25147	2007	0.07608
25148	2007	0.07063
25149	2007	0.16280
25150	2007	0.04955
25151	2007	0.07350
25152	2007	0.07944
25153	2007	0.04742
25169	2007	0.19562
25170	2007	0.11602
25171	2007	0.08682
25172	2007	0.09529
25173	2007	0.08412
26139	2007	0.19372
26140	2007	0.12944
26141	2007	0.12261
26142	2007	0.06555
26143	2007	0.11749
26144	2007	0.02585
26145	2007	0.09092
26146	2007	0.02080
26147	2007	0.02883
26148	2007	0.03905
26149	2007	0.06444
26150	2007	0.11275
26151	2007	0.09108
26152	2007	0.08575
26153	2007	0.07919
26170	2007	0.09485
26171	2007	0.09993
26172	2007	0.07474
26173	2007	0.14818
27138	2007	0.21493
27139	2007	0.12169
27140	2007	0.10700
27141	2007	0.06675
27142	2007	0.13094
27143	2007	0.09233
27144	2007	0.08742
27145	2007	0.08525
27146	2007	0.07360
27147	2007	0.02780
27148	2007	0.02408
27149	2007	0.06194
27150	2007	0.06717
27151	2007	0.09667
27152	2007	0.07008
27153	2007	0.07903
27154	2007	0.11517
27165	2007	0.07861
27166	2007	0.07074
27169	2007	0.12310
27170	2007	0.09282
27171	2007	0.09641
27172	2007	0.10266
27173	2007	0.17390
28137	2007	0.14043
28138	2007	0.13424
28139	2007	0.13775
28140	2007	0.08617
28141	2007	0.05642
28142	2007	0.08236
28143	2007	0.10383
28144	2007	0.10100
28145	2007	0.09925
28146	2007	0.06430
28147	2007	0.08931
28148	2007	0.06061
28149	2007	0.07852
28150	2007	0.09194
28151	2007	0.05536
28152	2007	0.09325
28153	2007	0.07267
28154	2007	0.08794
28159	2007	0.08227
28160	2007	0.11794
28161	2007	0.09767
28163	2007	0.09513
28164	2007	0.14049
28165	2007	0.13408
28166	2007	0.04913
28167	2007	0.06724
28168	2007	0.10696
28169	2007	0.04091
28170	2007	0.05491
28171	2007	0.04316
28172	2007	0.07011
28173	2007	0.05113
28174	2007	0.14241
29137	2007	0.10804
29138	2007	0.14692
29139	2007	0.14650
29140	2007	0.08933
29141	2007	0.09242
29142	2007	0.09458
29143	2007	0.09183
29144	2007	0.09725
29145	2007	0.08167
29146	2007	0.06935
29147	2007	0.11993
29148	2007	0.06208
29149	2007	0.02583
29150	2007	0.05503
29151	2007	0.07511
29152	2007	0.09275
29153	2007	0.08242
29154	2007	0.11111
29155	2007	0.10492
29157	2007	0.07852
29158	2007	0.11533
29159	2007	0.09317
29160	2007	0.05833
29161	2007	0.08067
29162	2007	0.06875
29163	2007	0.06858
29164	2007	0.05950
29165	2007	0.06158
29166	2007	0.04088
29167	2007	0.10043
29168	2007	0.08937
29169	2007	0.06349
29170	2007	0.05858
29171	2007	0.06372
29172	2007	0.08067
29173	2007	0.12449
29174	2007	0.31829
29175	2007	0.11209
29176	2007	0.08563
29177	2007	0.17674
30137	2007	0.25825
30138	2007	0.24419
30139	2007	0.08925
30140	2007	0.07025
30141	2007	0.09692
30142	2007	0.08725
30143	2007	0.08858
30144	2007	0.09167
30145	2007	0.06808
30146	2007	0.07883
30147	2007	0.07605
30148	2007	0.08479
30149	2007	0.08699
30150	2007	0.03069
30151	2007	0.04067
30152	2007	0.09483
30153	2007	0.07567
30154	2007	0.05800
30155	2007	0.10042
30156	2007	0.10708
30157	2007	0.07969
30158	2007	0.09825
30159	2007	0.07392
30160	2007	0.04958
30161	2007	0.06083
30162	2007	0.05733
30163	2007	0.13955
30164	2007	0.06697
30165	2007	0.07530
30166	2007	0.14322
30167	2007	0.05622
30168	2007	0.05611
30169	2007	0.07322
30170	2007	0.08172
30171	2007	0.07842
30172	2007	0.09950
30173	2007	0.08366
30174	2007	0.09344
30175	2007	0.11999
30176	2007	0.08517
30177	2007	0.09358
31137	2007	0.31708
31138	2007	0.23525
31139	2007	0.14808
31140	2007	0.08408
31141	2007	0.07642
31142	2007	0.08342
31143	2007	0.10950
31144	2007	0.09917
31145	2007	0.14427
31146	2007	0.10294
31147	2007	0.14361
31148	2007	0.10974
31149	2007	0.05236
31150	2007	0.08266
31151	2007	0.05849
31152	2007	0.01793
31153	2007	0.05117
31154	2007	0.08325
31155	2007	0.05958
31156	2007	0.06508
31157	2007	0.05133
31158	2007	0.09142
31159	2007	0.15283
31160	2007	0.09515
31161	2007	0.04825
31162	2007	0.04500
31163	2007	0.12463
31164	2007	0.08000
31165	2007	0.05619
31166	2007	0.04511
31167	2007	0.06130
31168	2007	0.05786
31169	2007	0.08258
31170	2007	0.07317
31171	2007	0.05950
31172	2007	0.06247
31173	2007	0.06728
31174	2007	0.08661
31175	2007	0.11874
31176	2007	0.03174
31177	2007	0.10968
31184	2007	0.08211
31185	2007	0.06177
31186	2007	0.07063
32137	2007	0.34467
32138	2007	0.20603
32139	2007	0.12075
32140	2007	0.11367
32141	2007	0.08917
32142	2007	0.06875
32143	2007	0.07442
32144	2007	0.10033
32145	2007	0.10825
32146	2007	0.09958
32147	2007	0.16727
32148	2007	0.15611
32149	2007	0.07374
32150	2007	0.04710
32151	2007	0.08250
32152	2007	0.06824
32153	2007	0.07599
32154	2007	0.03769
32155	2007	0.01119
32156	2007	0.02080
32157	2007	0.08350
32158	2007	0.06625
32159	2007	0.11763
32160	2007	0.03542
32161	2007	0.02785
32162	2007	0.05953
32163	2007	0.07567
32164	2007	0.05725
32165	2007	0.04925
32166	2007	0.10069
32167	2007	0.06803
32168	2007	0.07813
32169	2007	0.07969
32170	2007	0.11388
32171	2007	0.05825
32172	2007	0.10305
32173	2007	0.04380
32174	2007	0.04142
32175	2007	0.04333
32176	2007	0.05742
32177	2007	0.08880
32178	2007	0.07280
32179	2007	0.06717
32180	2007	0.05467
32182	2007	0.03783
32183	2007	0.07722
32184	2007	0.09902
32185	2007	0.07168
32186	2007	0.07000
32187	2007	0.06361
32188	2007	0.06336
33136	2007	0.32669
33137	2007	0.30461
33138	2007	0.27102
33139	2007	0.15467
33140	2007	0.09767
33141	2007	0.06533
33142	2007	0.06767
33143	2007	0.06433
33144	2007	0.07450
33145	2007	0.09783
33146	2007	0.06544
33147	2007	0.07800
33148	2007	0.12319
33149	2007	0.19044
33150	2007	0.13969
33151	2007	0.11019
33152	2007	0.10877
33153	2007	0.08760
33154	2007	0.12271
33155	2007	0.07633
33156	2007	0.08284
33157	2007	0.08333
33158	2007	0.03483
33159	2007	0.15730
33160	2007	0.06758
33161	2007	0.02999
33162	2007	0.09644
33163	2007	0.10250
33164	2007	0.06194
33165	2007	0.05883
33166	2007	0.08425
33167	2007	0.06542
33168	2007	0.08194
33169	2007	0.11722
33170	2007	0.09919
33171	2007	0.07058
33172	2007	0.04900
33173	2007	0.04972
33174	2007	0.07400
33175	2007	0.04717
33176	2007	0.05408
33177	2007	0.06867
33178	2007	0.05908
33179	2007	0.04708
33180	2007	0.06217
33181	2007	0.04017
33182	2007	0.05017
33183	2007	0.11833
33184	2007	0.11617
33185	2007	0.06853
33186	2007	0.05773
33187	2007	0.06763
33188	2007	0.06506
33189	2007	0.04587
34136	2007	0.22586
34137	2007	0.27697
34138	2007	0.21263
34139	2007	0.17867
34140	2007	0.10458
34141	2007	0.11242
34142	2007	0.15025
34143	2007	0.07475
34144	2007	0.07950
34145	2007	0.09242
34146	2007	0.10644
34147	2007	0.07133
34148	2007	0.07311
34149	2007	0.15011
34150	2007	0.11061
34151	2007	0.09678
34152	2007	0.09933
34153	2007	0.12150
34154	2007	0.08855
34155	2007	0.06942
34156	2007	0.05438
34157	2007	0.07932
34158	2007	0.05669
34159	2007	0.07525
34160	2007	0.05755
34161	2007	0.06917
34162	2007	0.10367
34163	2007	0.09283
34164	2007	0.05219
34165	2007	0.09617
34166	2007	0.08517
34167	2007	0.11408
34168	2007	0.05542
34169	2007	0.07467
34170	2007	0.11625
34171	2007	0.08192
34172	2007	0.05175
34173	2007	0.05533
34174	2007	0.08592
34175	2007	0.03600
34176	2007	0.04383
34177	2007	0.03033
34178	2007	0.04317
34179	2007	0.04508
34180	2007	0.04492
34181	2007	0.03425
34182	2007	0.08478
34183	2007	0.07200
34184	2007	0.04650
34185	2007	0.12202
34186	2007	0.03733
34187	2007	0.09502
34188	2007	0.06858
34189	2007	0.06667
35136	2007	0.16169
35137	2007	0.12427
35138	2007	0.11718
35139	2007	0.13763
35140	2007	0.06219
35141	2007	0.04792
35142	2007	0.13825
35143	2007	0.08175
35144	2007	0.10350
35145	2007	0.06967
35146	2007	0.06175
35147	2007	0.05769
35148	2007	0.04053
35149	2007	0.03143
35150	2007	0.04711
35151	2007	0.06580
35152	2007	0.08953
35153	2007	0.09783
35154	2007	0.12892
35155	2007	0.11667
35156	2007	0.07636
35157	2007	0.08077
35158	2007	0.09808
35159	2007	0.05167
35160	2007	0.09000
35161	2007	0.10333
35162	2007	0.06425
35163	2007	0.10025
35164	2007	0.13158
35165	2007	0.12475
35166	2007	0.11092
35167	2007	0.12508
35168	2007	0.08592
35169	2007	0.09775
35170	2007	0.05928
35171	2007	0.07533
35172	2007	0.06558
35173	2007	0.05411
35174	2007	0.04233
35175	2007	0.04450
35176	2007	0.06125
35177	2007	0.08717
35178	2007	0.06658
35179	2007	0.03725
35180	2007	0.05808
35181	2007	0.08047
35182	2007	0.08742
35183	2007	0.08236
35184	2007	0.02558
35185	2007	0.05183
35186	2007	0.03850
35187	2007	0.12583
35188	2007	0.06318
35189	2007	0.08322
35190	2007	0.07944
36134	2007	0.15194
36135	2007	0.18718
36136	2007	0.16502
36137	2007	0.13082
36138	2007	0.10113
36139	2007	0.11807
36140	2007	0.02982
36141	2007	0.07425
36142	2007	0.13083
36143	2007	0.15133
36144	2007	0.12925
36145	2007	0.08408
36146	2007	0.06842
36147	2007	0.07700
36148	2007	0.06292
36149	2007	0.04455
36150	2007	0.04141
36151	2007	0.04036
36152	2007	0.04063
36153	2007	0.05719
36154	2007	0.08617
36155	2007	0.09683
36156	2007	0.15667
36157	2007	0.10342
36158	2007	0.06042
36159	2007	0.04222
36160	2007	0.09908
36161	2007	0.10825
36162	2007	0.13408
36163	2007	0.09033
36164	2007	0.05917
36165	2007	0.12783
36166	2007	0.13350
36167	2007	0.09242
36168	2007	0.14967
36169	2007	0.15525
36170	2007	0.05969
36171	2007	0.12075
36172	2007	0.11358
36173	2007	0.05583
36174	2007	0.08783
36175	2007	0.10475
36176	2007	0.05536
36177	2007	0.14767
36178	2007	0.14258
36179	2007	0.08647
36180	2007	0.02633
36181	2007	0.02705
36182	2007	0.04077
36183	2007	0.04042
36184	2007	0.07908
36185	2007	0.05875
36186	2007	0.06892
36187	2007	0.13492
36188	2007	0.04558
36189	2007	0.08082
36190	2007	0.06211
36191	2007	0.05822
37134	2007	0.22494
37135	2007	0.16828
37136	2007	0.12549
37137	2007	0.11275
37138	2007	0.10886
37139	2007	0.09328
37140	2007	0.09583
37141	2007	0.09908
37142	2007	0.12050
37143	2007	0.16308
37144	2007	0.06658
37145	2007	0.14658
37146	2007	0.05775
37147	2007	0.06692
37148	2007	0.06642
37149	2007	0.12100
37150	2007	0.06758
37151	2007	0.16311
37152	2007	0.08636
37153	2007	0.04558
37154	2007	0.04867
37155	2007	0.06458
37156	2007	0.09033
37157	2007	0.11183
37158	2007	0.04242
37159	2007	0.08342
37160	2007	0.14008
37161	2007	0.12708
37162	2007	0.16042
37163	2007	0.10417
37164	2007	0.06042
37165	2007	0.10750
37166	2007	0.08933
37167	2007	0.10542
37168	2007	0.10325
37169	2007	0.09183
37170	2007	0.14033
37171	2007	0.10050
37172	2007	0.07450
37173	2007	0.06917
37174	2007	0.09983
37175	2007	0.09375
37176	2007	0.08167
37177	2007	0.06175
37178	2007	0.08142
37179	2007	0.13392
37180	2007	0.11047
37181	2007	0.01619
37182	2007	0.07267
37183	2007	0.03692
37184	2007	0.04533
37185	2007	0.11833
37186	2007	0.10367
37187	2007	0.04192
37188	2007	0.04758
37189	2007	0.04475
37190	2007	0.08888
37191	2007	0.08857
37192	2007	0.06063
38135	2007	0.17402
38136	2007	0.03863
38137	2007	0.11403
38138	2007	0.11683
38139	2007	0.10517
38140	2007	0.11592
38141	2007	0.06242
38142	2007	0.09842
38143	2007	0.15017
38144	2007	0.09542
38145	2007	0.07592
38146	2007	0.05633
38147	2007	0.05900
38148	2007	0.11783
38149	2007	0.13192
38150	2007	0.29158
38151	2007	0.14958
38152	2007	0.23175
38153	2007	0.06224
38154	2007	0.04175
38155	2007	0.04592
38156	2007	0.06608
38157	2007	0.10175
38158	2007	0.06233
38159	2007	0.10158
38160	2007	0.10375
38161	2007	0.08008
38162	2007	0.10258
38163	2007	0.11925
38164	2007	0.05642
38165	2007	0.15567
38166	2007	0.16608
38167	2007	0.09625
38168	2007	0.06842
38169	2007	0.05708
38170	2007	0.08517
38171	2007	0.08250
38172	2007	0.08308
38173	2007	0.07400
38174	2007	0.10758
38175	2007	0.09858
38176	2007	0.08492
38177	2007	0.08833
38178	2007	0.02950
38179	2007	0.04458
38180	2007	0.08150
38181	2007	0.06544
38182	2007	0.02819
38183	2007	0.02108
38184	2007	0.02625
38185	2007	0.04133
38186	2007	0.09294
38187	2007	0.03025
38188	2007	0.07663
38189	2007	0.05400
38190	2007	0.06275
38191	2007	0.09917
38192	2007	0.15392
38193	2007	0.06513
39136	2007	0.18449
39137	2007	0.12213
39138	2007	0.09917
39139	2007	0.06942
39140	2007	0.11833
39141	2007	0.13808
39142	2007	0.15300
39143	2007	0.11258
39144	2007	0.11125
39145	2007	0.07308
39146	2007	0.05542
39147	2007	0.07633
39148	2007	0.24208
39149	2007	0.02461
39150	2007	0.23217
39151	2007	0.23967
39152	2007	0.23167
39153	2007	0.25042
39154	2007	0.12017
39155	2007	0.04919
39156	2007	0.04125
39157	2007	0.09083
39158	2007	0.11333
39159	2007	0.08117
39160	2007	0.06750
39161	2007	0.12017
39162	2007	0.16558
39163	2007	0.14500
39164	2007	0.13775
39165	2007	0.07758
39166	2007	0.05900
39167	2007	0.10192
39168	2007	0.14825
39169	2007	0.12475
39170	2007	0.13767
39171	2007	0.15083
39172	2007	0.10025
39173	2007	0.16625
39174	2007	0.04119
39175	2007	0.13342
39176	2007	0.14700
39177	2007	0.20050
39178	2007	0.13308
39179	2007	0.08228
39180	2007	0.07267
39181	2007	0.06725
39182	2007	0.02142
39183	2007	0.02408
39184	2007	0.04592
39185	2007	0.04608
39186	2007	0.02142
39187	2007	0.07292
39188	2007	0.04025
39189	2007	0.04625
39190	2007	0.08611
39191	2007	0.03825
39192	2007	0.10958
39193	2007	0.07725
39194	2007	0.06138
40135	2007	0.08322
40136	2007	0.14513
40137	2007	0.08952
40138	2007	0.10153
40139	2007	0.10825
40140	2007	0.07742
40141	2007	0.09525
40142	2007	0.10267
40143	2007	0.09975
40144	2007	0.07692
40145	2007	0.09850
40146	2007	0.06883
40147	2007	0.06908
40148	2007	0.12225
40149	2007	0.25842
40150	2007	0.35908
40151	2007	0.35842
40152	2007	0.33608
40153	2007	0.18817
40154	2007	0.08792
40155	2007	0.35017
40156	2007	0.50417
40157	2007	0.04778
40158	2007	0.06436
40159	2007	0.05547
40160	2007	0.12525
40161	2007	0.11325
40162	2007	0.13733
40163	2007	0.16000
40164	2007	0.11733
40165	2007	0.06475
40166	2007	0.05650
40167	2007	0.08667
40168	2007	0.10642
40169	2007	0.14092
40170	2007	0.13617
40171	2007	0.20242
40172	2007	0.17867
40173	2007	0.18900
40174	2007	0.21825
40175	2007	0.11475
40176	2007	0.11375
40177	2007	0.22933
40178	2007	0.19750
40179	2007	0.15125
40180	2007	0.12917
40181	2007	0.03861
40182	2007	0.04125
40183	2007	0.06558
40184	2007	0.05258
40185	2007	0.03100
40186	2007	0.12383
40187	2007	0.10667
40188	2007	0.07471
40189	2007	0.04417
40190	2007	0.02308
40191	2007	0.03583
40192	2007	0.07672
40193	2007	0.20800
40194	2007	0.04915
41135	2007	0.15572
41136	2007	0.11475
41137	2007	0.10732
41138	2007	0.10494
41139	2007	0.08217
41140	2007	0.06525
41141	2007	0.09700
41142	2007	0.10992
41143	2007	0.07667
41144	2007	0.08967
41145	2007	0.05992
41146	2007	0.13233
41147	2007	0.27892
41148	2007	0.33700
41149	2007	0.36767
41150	2007	0.31100
41151	2007	0.28283
41152	2007	0.35658
41153	2007	0.24650
41154	2007	0.15500
41155	2007	0.28208
41156	2007	0.28925
41157	2007	0.09650
41158	2007	0.12383
41159	2007	0.10650
41160	2007	0.08869
41161	2007	0.07933
41162	2007	0.11025
41163	2007	0.13692
41164	2007	0.10975
41165	2007	0.10258
41166	2007	0.05675
41167	2007	0.06475
41168	2007	0.08733
41169	2007	0.07042
41170	2007	0.08825
41171	2007	0.13633
41172	2007	0.10667
41173	2007	0.15800
41174	2007	0.17800
41175	2007	0.08867
41176	2007	0.11883
41177	2007	0.18533
41178	2007	0.11183
41179	2007	0.15608
41180	2007	0.11875
41181	2007	0.07767
41182	2007	0.07000
41183	2007	0.04067
41184	2007	0.02042
41185	2007	0.05692
41186	2007	0.03694
41187	2007	0.08128
41188	2007	0.06747
41189	2007	0.04275
41190	2007	0.09061
41191	2007	0.07900
41192	2007	0.07458
41193	2007	0.07043
41194	2007	0.07388
41195	2007	0.05788
41230	2007	0.09399
41231	2007	0.04976
41232	2007	0.05260
41233	2007	0.05746
41234	2007	0.06874
41235	2007	0.04896
41242	2007	0.05702
41243	2007	0.08619
41244	2007	0.06852
42135	2007	0.12238
42136	2007	0.09050
42137	2007	0.11067
42138	2007	0.06955
42139	2007	0.04058
42140	2007	0.06078
42141	2007	0.09283
42142	2007	0.08867
42143	2007	0.05992
42144	2007	0.09108
42145	2007	0.08283
42146	2007	0.04933
42147	2007	0.12992
42148	2007	0.13708
42149	2007	0.30683
42150	2007	0.32608
42151	2007	0.31633
42152	2007	0.30683
42153	2007	0.28650
42154	2007	0.22867
42155	2007	0.29492
42156	2007	0.10433
42157	2007	0.24550
42158	2007	0.06008
42159	2007	0.04505
42160	2007	0.05592
42161	2007	0.06433
42162	2007	0.08108
42163	2007	0.07375
42164	2007	0.08183
42165	2007	0.09908
42166	2007	0.05950
42167	2007	0.05117
42168	2007	0.06200
42169	2007	0.07408
42170	2007	0.06692
42171	2007	0.10258
42172	2007	0.08675
42173	2007	0.09333
42174	2007	0.12150
42175	2007	0.08975
42176	2007	0.18517
42177	2007	0.17917
42178	2007	0.09200
42179	2007	0.13850
42180	2007	0.09333
42181	2007	0.07433
42182	2007	0.05625
42183	2007	0.04350
42184	2007	0.03525
42185	2007	0.04642
42186	2007	0.05508
42187	2007	0.06625
42188	2007	0.03325
42189	2007	0.04558
42190	2007	0.05375
42191	2007	0.05167
42192	2007	0.10625
42193	2007	0.01435
42194	2007	0.07359
42195	2007	0.05570
42229	2007	0.04711
42230	2007	0.11738
42231	2007	0.04987
42232	2007	0.05460
42233	2007	0.08907
42234	2007	0.06693
42235	2007	0.09497
42236	2007	0.08683
42237	2007	0.05408
42238	2007	0.07792
42239	2007	0.10683
42240	2007	0.05841
42241	2007	0.07699
42242	2007	0.07704
42243	2007	0.09611
42244	2007	0.07136
42245	2007	0.07735
42246	2007	0.06496
42247	2007	0.10292
42248	2007	0.14633
43135	2007	0.17122
43136	2007	0.15494
43137	2007	0.12267
43138	2007	0.14136
43139	2007	0.04096
43140	2007	0.07875
43141	2007	0.13742
43142	2007	0.12875
43143	2007	0.06308
43144	2007	0.05333
43145	2007	0.05117
43146	2007	0.11375
43147	2007	0.16383
43148	2007	0.16100
43149	2007	0.39625
43150	2007	0.35358
43151	2007	0.32308
43152	2007	0.24225
43153	2007	0.25050
43154	2007	0.19333
43155	2007	0.33717
43156	2007	0.08733
43157	2007	0.03700
43158	2007	0.16658
43159	2007	0.21025
43160	2007	0.05594
43161	2007	0.05167
43162	2007	0.06750
43163	2007	0.06417
43164	2007	0.06458
43165	2007	0.06567
43166	2007	0.05311
43167	2007	0.04608
43168	2007	0.29533
43169	2007	0.04858
43170	2007	0.05333
43171	2007	0.08200
43172	2007	0.07908
43173	2007	0.06675
43174	2007	0.07133
43175	2007	0.08867
43176	2007	0.15825
43177	2007	0.12500
43178	2007	0.13725
43179	2007	0.05750
43180	2007	0.08067
43181	2007	0.05042
43182	2007	0.09175
43183	2007	0.05283
43184	2007	0.03983
43185	2007	0.02086
43186	2007	0.08505
43187	2007	0.05400
43188	2007	0.04067
43189	2007	0.06175
43190	2007	0.03208
43191	2007	0.03575
43192	2007	0.10883
43193	2007	0.06708
43194	2007	0.07160
43195	2007	0.04122
43196	2007	0.05024
43229	2007	0.07228
43230	2007	0.04711
43231	2007	0.03372
43232	2007	0.05953
43233	2007	0.05730
43234	2007	0.06811
43235	2007	0.07677
43236	2007	0.07661
43237	2007	0.09485
43238	2007	0.06202
43239	2007	0.08027
43240	2007	0.08633
43241	2007	0.07486
43242	2007	0.08374
43243	2007	0.09288
43244	2007	0.07916
43245	2007	0.08935
43246	2007	0.08819
43247	2007	0.08919
43248	2007	0.21645
44137	2007	0.11238
44139	2007	0.13466
44140	2007	0.09152
44141	2007	0.11833
44142	2007	0.10417
44143	2007	0.05383
44144	2007	0.06600
44145	2007	0.05667
44146	2007	0.18392
44147	2007	0.24783
44148	2007	0.13800
44149	2007	0.30258
44150	2007	0.33925
44151	2007	0.33983
44152	2007	0.30333
44153	2007	0.19992
44154	2007	0.24600
44155	2007	0.11942
44156	2007	0.16867
44157	2007	0.04922
44158	2007	0.08050
44159	2007	0.20717
44160	2007	0.22217
44161	2007	0.05044
44162	2007	0.05300
44163	2007	0.04950
44164	2007	0.05367
44165	2007	0.04452
44166	2007	0.03994
44167	2007	0.05763
44168	2007	0.13400
44169	2007	0.06644
44170	2007	0.07283
44171	2007	0.05911
44172	2007	0.06658
44173	2007	0.05025
44174	2007	0.08325
44175	2007	0.08025
44176	2007	0.08150
44177	2007	0.08967
44178	2007	0.15683
44179	2007	0.07258
44180	2007	0.08483
44181	2007	0.08508
44182	2007	0.06225
44183	2007	0.10158
44184	2007	0.07758
44185	2007	0.04067
44186	2007	0.02536
44187	2007	0.05633
44188	2007	0.06083
44189	2007	0.06383
44190	2007	0.06800
44191	2007	0.05633
44192	2007	0.03725
44193	2007	0.04358
44194	2007	0.04000
44195	2007	0.05061
44196	2007	0.09911
44229	2007	0.05755
44230	2007	0.06236
44231	2007	0.05186
44232	2007	0.08411
44233	2007	0.04944
44234	2007	0.03777
44235	2007	0.07713
44236	2007	0.06847
44237	2007	0.11160
44238	2007	0.10005
44239	2007	0.08661
44240	2007	0.11708
44241	2007	0.08017
44242	2007	0.13755
44243	2007	0.09908
44244	2007	0.11091
44245	2007	0.11413
44246	2007	0.06841
44247	2007	0.07128
44248	2007	0.08041
44249	2007	0.24582
45139	2007	0.14055
45140	2007	0.06692
45141	2007	0.10275
45142	2007	0.05933
45143	2007	0.12375
45144	2007	0.09767
45145	2007	0.05475
45146	2007	0.11983
45147	2007	0.25517
45148	2007	0.05700
45149	2007	0.13150
45150	2007	0.30342
45151	2007	0.30017
45152	2007	0.30092
45153	2007	0.23825
45154	2007	0.23933
45155	2007	0.29350
45156	2007	0.09675
45157	2007	0.09635
45158	2007	0.03232
45159	2007	0.07208
45160	2007	0.06492
45161	2007	0.05417
45162	2007	0.06036
45163	2007	0.05213
45164	2007	0.05127
45165	2007	0.06080
45166	2007	0.04494
45167	2007	0.19350
45168	2007	0.05147
45169	2007	0.05077
45170	2007	0.05608
45171	2007	0.04728
45172	2007	0.05277
45173	2007	0.07308
45174	2007	0.06978
45175	2007	0.08692
45176	2007	0.08492
45177	2007	0.09733
45178	2007	0.17733
45179	2007	0.07258
45180	2007	0.09850
45181	2007	0.06358
45182	2007	0.05475
45183	2007	0.08458
45184	2007	0.07579
45185	2007	0.06250
45186	2007	0.08142
45187	2007	0.06161
45188	2007	0.01017
45189	2007	0.05108
45190	2007	0.05792
45191	2007	0.05225
45192	2007	0.04733
45193	2007	0.05717
45194	2007	0.04950
45195	2007	0.05017
45196	2007	0.07769
45229	2007	0.07317
45230	2007	0.04936
45231	2007	0.04586
45232	2007	0.06211
45233	2007	0.05049
45234	2007	0.05903
45235	2007	0.05957
45236	2007	0.05088
45237	2007	0.12152
45238	2007	0.10853
45239	2007	0.08327
45240	2007	0.12016
45241	2007	0.08933
45242	2007	0.10558
45243	2007	0.12086
45244	2007	0.08861
45245	2007	0.07852
45246	2007	0.09852
45247	2007	0.04124
45248	2007	0.24457
45249	2007	0.22448
46139	2007	0.14416
46140	2007	0.08733
46141	2007	0.12808
46142	2007	0.09575
46143	2007	0.05408
46144	2007	0.08867
46145	2007	0.06942
46146	2007	0.05033
46147	2007	0.07833
46148	2007	0.04558
46149	2007	0.13075
46150	2007	0.16892
46151	2007	0.29783
46152	2007	0.26442
46153	2007	0.28325
46154	2007	0.19533
46155	2007	0.13658
46156	2007	0.04612
46157	2007	0.03782
46158	2007	0.03911
46159	2007	0.03432
46160	2007	0.05292
46161	2007	0.06352
46162	2007	0.11733
46163	2007	0.19283
46164	2007	0.05613
46165	2007	0.18058
46166	2007	0.13908
46167	2007	0.38467
46168	2007	0.04924
46169	2007	0.04986
46170	2007	0.05578
46171	2007	0.05127
46172	2007	0.06525
46173	2007	0.04611
46174	2007	0.05200
46175	2007	0.08217
46176	2007	0.13125
46177	2007	0.08683
46178	2007	0.16458
46179	2007	0.10333
46180	2007	0.06617
46181	2007	0.06508
46182	2007	0.05125
46183	2007	0.07992
46184	2007	0.05900
46185	2007	0.02283
46186	2007	0.08750
46187	2007	0.07944
46188	2007	0.05766
46189	2007	0.03067
46190	2007	0.05183
46191	2007	0.06033
46192	2007	0.06508
46193	2007	0.03067
46194	2007	0.04825
46195	2007	0.05933
46196	2007	0.09661
46197	2007	0.08403
46198	2007	0.04767
46199	2007	0.06436
46200	2007	0.06302
46201	2007	0.05522
46202	2007	0.12792
46203	2007	0.10367
46205	2007	0.03075
46206	2007	0.09044
46207	2007	0.07425
46233	2007	0.04923
46234	2007	0.10266
46235	2007	0.07521
46236	2007	0.08505
46237	2007	0.09019
46238	2007	0.07553
46239	2007	0.09738
46240	2007	0.10730
46241	2007	0.08458
46242	2007	0.08450
46243	2007	0.10383
46244	2007	0.10558
46245	2007	0.08861
46246	2007	0.08262
46247	2007	0.10869
46248	2007	0.08277
46249	2007	0.20697
47139	2007	0.07160
47140	2007	0.06999
47141	2007	0.12217
47142	2007	0.06350
47143	2007	0.14783
47144	2007	0.07725
47145	2007	0.06183
47146	2007	0.09050
47147	2007	0.13050
47148	2007	0.13419
47149	2007	0.06263
47150	2007	0.29883
47151	2007	0.25033
47152	2007	0.19783
47153	2007	0.20292
47154	2007	0.23825
47155	2007	0.14583
47156	2007	0.06986
47157	2007	0.04869
47158	2007	0.03952
47159	2007	0.03727
47160	2007	0.04536
47161	2007	0.04266
47162	2007	0.10017
47163	2007	0.25683
47164	2007	0.30450
47165	2007	0.19458
47166	2007	0.20858
47167	2007	0.22658
47168	2007	0.18517
47169	2007	0.26692
47170	2007	0.27825
47171	2007	0.07061
47172	2007	0.05252
47173	2007	0.04236
47174	2007	0.18975
47175	2007	0.07967
47176	2007	0.07100
47177	2007	0.07758
47178	2007	0.12467
47179	2007	0.12300
47180	2007	0.09233
47181	2007	0.06767
47182	2007	0.02350
47183	2007	0.05392
47184	2007	0.04200
47185	2007	0.06453
47186	2007	0.03936
47187	2007	0.03542
47188	2007	0.06194
47189	2007	0.06883
47190	2007	0.05475
47191	2007	0.03883
47192	2007	0.05167
47193	2007	0.06525
47194	2007	0.05917
47195	2007	0.06008
47196	2007	0.03344
47197	2007	0.08638
47198	2007	0.03600
47199	2007	0.06517
47200	2007	0.05844
47201	2007	0.06019
47202	2007	0.03805
47203	2007	0.05225
47204	2007	0.03213
47205	2007	0.04302
47206	2007	0.04675
47207	2007	0.13061
47218	2007	0.03717
47219	2007	0.04467
47220	2007	0.05625
47232	2007	0.09092
47233	2007	0.07018
47234	2007	0.10163
47235	2007	0.13213
47236	2007	0.06892
47237	2007	0.09368
47238	2007	0.08619
47239	2007	0.06508
47240	2007	0.07719
47241	2007	0.07808
47242	2007	0.07058
47243	2007	0.09558
47244	2007	0.08417
47245	2007	0.10175
47246	2007	0.08944
47247	2007	0.11758
47248	2007	0.10367
47249	2007	0.04902
47250	2007	0.23372
48139	2007	0.13499
48140	2007	0.07044
48141	2007	0.12533
48142	2007	0.11052
48143	2007	0.10625
48144	2007	0.06317
48145	2007	0.05917
48146	2007	0.04575
48147	2007	0.12567
48148	2007	0.09978
48149	2007	0.22708
48150	2007	0.23542
48151	2007	0.32500
48152	2007	0.13825
48153	2007	0.17617
48154	2007	0.18992
48155	2007	0.20575
48156	2007	0.07458
48157	2007	0.04453
48158	2007	0.04394
48159	2007	0.04136
48160	2007	0.04278
48161	2007	0.11967
48162	2007	0.16292
48163	2007	0.27825
48164	2007	0.34300
48165	2007	0.28767
48166	2007	0.31083
48167	2007	0.26108
48168	2007	0.30867
48169	2007	0.33050
48170	2007	0.31733
48171	2007	0.41958
48172	2007	0.06658
48173	2007	0.12817
48174	2007	0.10117
48175	2007	0.04900
48176	2007	0.05836
48177	2007	0.08317
48178	2007	0.08750
48179	2007	0.12250
48180	2007	0.07775
48181	2007	0.07283
48182	2007	0.07367
48183	2007	0.08874
48184	2007	0.04008
48185	2007	0.06808
48186	2007	0.04467
48187	2007	0.05317
48188	2007	0.07392
48189	2007	0.07825
48190	2007	0.03892
48191	2007	0.06442
48192	2007	0.05575
48193	2007	0.05658
48194	2007	0.05517
48195	2007	0.06850
48196	2007	0.11708
48197	2007	0.04836
48198	2007	0.04700
48199	2007	0.04825
48200	2007	0.05792
48201	2007	0.05211
48202	2007	0.03472
48203	2007	0.12030
48204	2007	0.02638
48205	2007	0.02844
48206	2007	0.13625
48207	2007	0.10533
48208	2007	0.09578
48213	2007	0.04372
48214	2007	0.05349
48215	2007	0.03483
48216	2007	0.03261
48217	2007	0.07069
48218	2007	0.05811
48219	2007	0.03008
48220	2007	0.06567
48221	2007	0.06792
48222	2007	0.08136
48232	2007	0.07033
48233	2007	0.06468
48234	2007	0.10866
48235	2007	0.09569
48236	2007	0.08133
48237	2007	0.08369
48238	2007	0.06817
48239	2007	0.05425
48240	2007	0.06317
48241	2007	0.06867
48242	2007	0.07067
48243	2007	0.05592
48244	2007	0.06858
48245	2007	0.08375
48246	2007	0.10075
48247	2007	0.12608
48248	2007	0.09042
48249	2007	0.10083
48250	2007	0.06945
49139	2007	0.13141
49140	2007	0.10527
49141	2007	0.09436
49142	2007	0.08858
49143	2007	0.06867
49144	2007	0.05050
49145	2007	0.05500
49146	2007	0.04338
49147	2007	0.06133
49148	2007	0.12008
49149	2007	0.21108
49150	2007	0.17875
49151	2007	0.26908
49152	2007	0.14750
49153	2007	0.10042
49154	2007	0.12900
49155	2007	0.21125
49156	2007	0.30633
49157	2007	0.05072
49158	2007	0.06311
49159	2007	0.05585
49160	2007	0.09175
49161	2007	0.23883
49162	2007	0.31242
49163	2007	0.33533
49164	2007	0.31758
49165	2007	0.29100
49166	2007	0.22475
49167	2007	0.27017
49168	2007	0.30142
49169	2007	0.31217
49170	2007	0.31225
49171	2007	0.22825
49172	2007	0.13717
49173	2007	0.04400
49174	2007	0.04930
49175	2007	0.04975
49176	2007	0.05192
49177	2007	0.07700
49178	2007	0.07567
49179	2007	0.08708
49180	2007	0.10608
49181	2007	0.08942
49182	2007	0.06925
49183	2007	0.03642
49184	2007	0.05700
49185	2007	0.03725
49186	2007	0.06092
49187	2007	0.04942
49188	2007	0.04542
49189	2007	0.04342
49190	2007	0.01517
49191	2007	0.04383
49192	2007	0.05583
49193	2007	0.05692
49194	2007	0.05692
49195	2007	0.05375
49196	2007	0.03008
49197	2007	0.06125
49198	2007	0.05600
49199	2007	0.05233
49200	2007	0.04658
49201	2007	0.04436
49202	2007	0.10424
49203	2007	0.05830
49204	2007	0.09715
49205	2007	0.08324
49206	2007	0.02383
49207	2007	0.03950
49208	2007	0.09817
49209	2007	0.03097
49213	2007	0.05850
49214	2007	0.03842
49215	2007	0.05092
49216	2007	0.05058
49217	2007	0.03369
49218	2007	0.04392
49219	2007	0.09155
49220	2007	0.07117
49221	2007	0.06308
49222	2007	0.11633
49223	2007	0.06844
49224	2007	0.05142
49225	2007	0.04150
49226	2007	0.08500
49228	2007	0.05925
49229	2007	0.08592
49230	2007	0.08200
49231	2007	0.07108
49232	2007	0.06018
49233	2007	0.09827
49234	2007	0.09249
49235	2007	0.09341
49236	2007	0.12208
49237	2007	0.09644
49238	2007	0.07867
49239	2007	0.07192
49240	2007	0.08517
49241	2007	0.06417
49242	2007	0.07025
49243	2007	0.04917
49244	2007	0.03883
49245	2007	0.07400
49246	2007	0.10233
49247	2007	0.10617
49248	2007	0.11583
49249	2007	0.06453
49250	2007	0.04398
49251	2007	0.06921
50138	2007	0.05555
50139	2007	0.08098
50140	2007	0.11208
50141	2007	0.13394
50142	2007	0.05794
50143	2007	0.15083
50144	2007	0.14417
50145	2007	0.05317
50146	2007	0.05083
50147	2007	0.08458
50148	2007	0.10917
50149	2007	0.13183
50150	2007	0.24017
50151	2007	0.19100
50152	2007	0.08258
50153	2007	0.07317
50154	2007	0.07269
50155	2007	0.21025
50156	2007	0.21950
50157	2007	0.30083
50158	2007	0.06736
50159	2007	0.10083
50160	2007	0.21450
50161	2007	0.25533
50162	2007	0.31142
50163	2007	0.21392
50164	2007	0.24742
50165	2007	0.28858
50166	2007	0.22725
50167	2007	0.22575
50168	2007	0.15042
50169	2007	0.21292
50170	2007	0.21650
50171	2007	0.04172
50172	2007	0.04127
50173	2007	0.08692
50174	2007	0.04605
50175	2007	0.04325
50176	2007	0.05008
50177	2007	0.13192
50178	2007	0.17617
50179	2007	0.09292
50180	2007	0.10375
50181	2007	0.07175
50182	2007	0.08042
50183	2007	0.04583
50184	2007	0.04367
50185	2007	0.06683
50186	2007	0.05450
50187	2007	0.07625
50188	2007	0.05217
50189	2007	0.05342
50190	2007	0.09252
50191	2007	0.03425
50192	2007	0.06300
50193	2007	0.05133
50194	2007	0.04750
50195	2007	0.05000
50196	2007	0.03975
50197	2007	0.05567
50198	2007	0.04858
50199	2007	0.05425
50200	2007	0.03850
50201	2007	0.09169
50202	2007	0.04077
50203	2007	0.09366
50204	2007	0.06392
50205	2007	0.03786
50206	2007	0.04692
50207	2007	0.06805
50208	2007	0.04828
50209	2007	0.09788
50210	2007	0.09499
50213	2007	0.10433
50214	2007	0.05774
50215	2007	0.05858
50216	2007	0.04383
50217	2007	0.05358
50218	2007	0.05483
50219	2007	0.04742
50220	2007	0.03075
50221	2007	0.05000
50222	2007	0.10067
50223	2007	0.07892
50224	2007	0.08000
50225	2007	0.07592
50226	2007	0.07775
50227	2007	0.04217
50228	2007	0.08358
50229	2007	0.04233
50230	2007	0.07275
50231	2007	0.05750
50232	2007	0.07728
50233	2007	0.07949
50234	2007	0.06624
50235	2007	0.11841
50236	2007	0.12228
50237	2007	0.12136
50238	2007	0.08983
50239	2007	0.07633
50240	2007	0.08383
50241	2007	0.08175
50242	2007	0.06908
50243	2007	0.05536
50244	2007	0.04075
50245	2007	0.06817
50246	2007	0.06983
50247	2007	0.12042
50248	2007	0.10308
50249	2007	0.12278
50250	2007	0.16463
50251	2007	0.04704
50252	2007	0.05960
50253	2007	0.04600
50254	2007	0.13292
51137	2007	0.05011
51138	2007	0.04713
51139	2007	0.08735
51140	2007	0.16492
51141	2007	0.12475
51142	2007	0.06975
51143	2007	0.05808
51144	2007	0.19108
51145	2007	0.05542
51146	2007	0.07183
51147	2007	0.05183
51148	2007	0.17242
51149	2007	0.09542
51150	2007	0.07467
51151	2007	0.07983
51152	2007	0.06125
51153	2007	0.04836
51154	2007	0.04055
51155	2007	0.06427
51156	2007	0.15342
51157	2007	0.12400
51158	2007	0.06652
51159	2007	0.09575
51160	2007	0.32433
51161	2007	0.24475
51162	2007	0.26792
51163	2007	0.26875
51164	2007	0.27533
51165	2007	0.10883
51166	2007	0.11083
51167	2007	0.15900
51168	2007	0.05100
51169	2007	0.09350
51170	2007	0.11867
51171	2007	0.03955
51172	2007	0.05130
51173	2007	0.04325
51174	2007	0.04677
51175	2007	0.05867
51176	2007	0.10325
51177	2007	0.09808
51178	2007	0.14333
51179	2007	0.07525
51180	2007	0.08883
51181	2007	0.06642
51182	2007	0.03817
51183	2007	0.06517
51184	2007	0.06650
51185	2007	0.07133
51186	2007	0.05475
51187	2007	0.03100
51188	2007	0.03692
51189	2007	0.05175
51190	2007	0.07008
51191	2007	0.02143
51192	2007	0.03175
51193	2007	0.02683
51194	2007	0.04650
51195	2007	0.03142
51196	2007	0.03858
51197	2007	0.03883
51198	2007	0.03358
51199	2007	0.05508
51200	2007	0.05258
51201	2007	0.07886
51202	2007	0.08035
51203	2007	0.05305
51204	2007	0.06500
51205	2007	0.06508
51206	2007	0.05883
51207	2007	0.06716
51208	2007	0.05055
51209	2007	0.03763
51210	2007	0.04355
51211	2007	0.03483
51212	2007	0.05867
51213	2007	0.05792
51214	2007	0.04538
51215	2007	0.06767
51216	2007	0.04500
51217	2007	0.07425
51218	2007	0.02400
51219	2007	0.05542
51220	2007	0.05267
51221	2007	0.05075
51222	2007	0.05683
51223	2007	0.07483
51224	2007	0.09600
51225	2007	0.05161
51226	2007	0.05719
51227	2007	0.07850
51228	2007	0.05442
51229	2007	0.05083
51230	2007	0.07483
51231	2007	0.08327
51232	2007	0.07092
51233	2007	0.05686
51234	2007	0.08244
51235	2007	0.04229
51236	2007	0.12228
51237	2007	0.11911
51238	2007	0.11550
51239	2007	0.11442
51240	2007	0.08867
51241	2007	0.11358
51242	2007	0.08642
51243	2007	0.07092
51244	2007	0.05375
51245	2007	0.06850
51246	2007	0.07308
51247	2007	0.07400
51248	2007	0.07417
51249	2007	0.12644
51250	2007	0.11894
51251	2007	0.12155
51252	2007	0.07388
51253	2007	0.09028
51254	2007	0.08061
51255	2007	0.11188
52136	2007	0.18092
52137	2007	0.10577
52138	2007	0.08719
52139	2007	0.11397
52140	2007	0.14286
52141	2007	0.08867
52142	2007	0.05300
52143	2007	0.07325
52144	2007	0.14200
52145	2007	0.07292
52146	2007	0.07550
52147	2007	0.05442
52148	2007	0.06150
52149	2007	0.20917
52150	2007	0.14492
52151	2007	0.07983
52152	2007	0.05436
52153	2007	0.04705
52154	2007	0.04024
52155	2007	0.12342
52156	2007	0.06011
52157	2007	0.16583
52158	2007	0.23308
52159	2007	0.31500
52160	2007	0.23267
52161	2007	0.23417
52162	2007	0.25500
52163	2007	0.23133
52164	2007	0.13233
52165	2007	0.06150
52166	2007	0.04927
52167	2007	0.03717
52168	2007	0.05321
52169	2007	0.06442
52170	2007	0.03346
52171	2007	0.03718
52172	2007	0.04608
52173	2007	0.05013
52174	2007	0.04580
52175	2007	0.04763
52176	2007	0.04130
52177	2007	0.13967
52178	2007	0.08417
52179	2007	0.06750
52180	2007	0.06933
52181	2007	0.14375
52182	2007	0.07300
52183	2007	0.08650
52184	2007	0.07825
52185	2007	0.12992
52186	2007	0.06575
52187	2007	0.06642
52188	2007	0.04475
52189	2007	0.05075
52190	2007	0.04575
52191	2007	0.03000
52192	2007	0.05158
52193	2007	0.05192
52194	2007	0.03900
52195	2007	0.03008
52196	2007	0.05100
52197	2007	0.03558
52198	2007	0.03358
52199	2007	0.04900
52200	2007	0.04817
52201	2007	0.06433
52202	2007	0.05000
52203	2007	0.04250
52204	2007	0.05008
52205	2007	0.06542
52206	2007	0.08008
52207	2007	0.05858
52208	2007	0.05494
52209	2007	0.03538
52210	2007	0.04536
52211	2007	0.04433
52212	2007	0.04833
52213	2007	0.06242
52214	2007	0.05033
52215	2007	0.03958
52216	2007	0.05147
52217	2007	0.04650
52218	2007	0.07608
52219	2007	0.03767
52220	2007	0.05483
52221	2007	0.06300
52222	2007	0.05517
52223	2007	0.07950
52224	2007	0.09150
52225	2007	0.06758
52226	2007	0.05663
52227	2007	0.06342
52228	2007	0.08508
52229	2007	0.10550
52230	2007	0.07650
52231	2007	0.05650
52232	2007	0.05300
52233	2007	0.06058
52234	2007	0.08200
52235	2007	0.14592
52236	2007	0.07969
52237	2007	0.05528
52238	2007	0.08892
52239	2007	0.03494
52240	2007	0.10117
52241	2007	0.12017
52242	2007	0.07692
52243	2007	0.10775
52244	2007	0.12000
52245	2007	0.08050
52246	2007	0.07900
52247	2007	0.08175
52248	2007	0.07400
52249	2007	0.09458
52250	2007	0.11044
52251	2007	0.13086
52252	2007	0.11763
52253	2007	0.09947
52254	2007	0.09024
52255	2007	0.13335
53134	2007	0.24655
53135	2007	0.16375
53136	2007	0.14827
53137	2007	0.10833
53138	2007	0.12667
53139	2007	0.06947
53140	2007	0.11975
53141	2007	0.12853
53142	2007	0.13108
53143	2007	0.10967
53144	2007	0.12575
53145	2007	0.09333
53146	2007	0.07742
53147	2007	0.06750
53148	2007	0.10525
53149	2007	0.17175
53150	2007	0.23800
53151	2007	0.12425
53152	2007	0.05533
53153	2007	0.04867
53154	2007	0.04544
53155	2007	0.05783
53156	2007	0.16150
53157	2007	0.22650
53158	2007	0.21817
53159	2007	0.26133
53160	2007	0.28650
53161	2007	0.24800
53162	2007	0.22775
53163	2007	0.13758
53164	2007	0.04207
53165	2007	0.04085
53166	2007	0.04072
53167	2007	0.03495
53168	2007	0.03221
53169	2007	0.06972
53170	2007	0.03542
53171	2007	0.03963
53172	2007	0.04283
53173	2007	0.04788
53174	2007	0.04538
53175	2007	0.13667
53176	2007	0.08250
53177	2007	0.09200
53178	2007	0.05252
53179	2007	0.05033
53180	2007	0.07042
53181	2007	0.08683
53182	2007	0.08683
53183	2007	0.07208
53184	2007	0.07333
53185	2007	0.03153
53186	2007	0.07025
53187	2007	0.06300
53188	2007	0.05850
53189	2007	0.03225
53190	2007	0.04892
53191	2007	0.05417
53192	2007	0.03483
53193	2007	0.05383
53194	2007	0.03475
53195	2007	0.06017
53196	2007	0.05050
53197	2007	0.04142
53198	2007	0.01975
53199	2007	0.02683
53200	2007	0.05350
53201	2007	0.04267
53202	2007	0.07050
53203	2007	0.06242
53204	2007	0.09261
53205	2007	0.06675
53206	2007	0.08158
53207	2007	0.05833
53208	2007	0.06100
53209	2007	0.04933
53210	2007	0.03728
53211	2007	0.07622
53212	2007	0.06300
53213	2007	0.03933
53214	2007	0.03097
53215	2007	0.05000
53216	2007	0.11919
53217	2007	0.05308
53218	2007	0.06250
53219	2007	0.02958
53220	2007	0.06817
53221	2007	0.05083
53222	2007	0.06567
53223	2007	0.07575
53224	2007	0.07583
53225	2007	0.07675
[truncated: 39,738 more rows]
