# Supplementary material for: Trend Patterns of Vegetative Coverage and Their Underlying Causes in the Deserts of Northwest China over 1982 – 2008
Source: PLoS One. 2015 May 11;10(5):e0126044. doi: 10.1371/journal.pone.0126044 (PMC4427295; doi:10.1371/journal.pone.0126044)
Supplement: S1 Dataset — (ZIP) [file pone.0126044.s001.zip › S1_data/NDVI/NDVI_2008.txt]

21143	2008	0.08524
21144	2008	0.06605
21149	2008	0.08927
21150	2008	0.02477
21151	2008	0.02938
22143	2008	0.02766
22144	2008	0.06761
22145	2008	0.09648
22148	2008	0.05694
22149	2008	0.08141
22150	2008	0.05257
22151	2008	0.07766
22152	2008	0.05250
22153	2008	0.11611
22169	2008	0.13082
22170	2008	0.05444
22171	2008	0.10772
23142	2008	0.19273
23143	2008	0.11320
23144	2008	0.06742
23145	2008	0.09482
23146	2008	0.05752
23147	2008	0.03272
23148	2008	0.04238
23149	2008	0.03057
23150	2008	0.05386
23151	2008	0.03710
23152	2008	0.03908
23153	2008	0.05392
23154	2008	0.06761
23169	2008	0.08263
23170	2008	0.07686
23171	2008	0.07661
24142	2008	0.20448
24143	2008	0.29607
24144	2008	0.07802
24145	2008	0.06244
24146	2008	0.05533
24147	2008	0.06588
24148	2008	0.07105
24149	2008	0.03908
24150	2008	0.06122
24151	2008	0.06986
24152	2008	0.03819
24153	2008	0.02961
24154	2008	0.05083
24169	2008	0.16219
24170	2008	0.09040
24171	2008	0.06610
24172	2008	0.10577
25141	2008	0.17591
25142	2008	0.19002
25143	2008	0.18767
25144	2008	0.06953
25145	2008	0.06336
25146	2008	0.02705
25147	2008	0.06628
25148	2008	0.05622
25149	2008	0.13871
25150	2008	0.03997
25151	2008	0.06161
25152	2008	0.05608
25153	2008	0.04244
25169	2008	0.19697
25170	2008	0.11908
25171	2008	0.06869
25172	2008	0.09618
25173	2008	0.09162
26139	2008	0.19007
26140	2008	0.11532
26141	2008	0.10380
26142	2008	0.06423
26143	2008	0.13007
26144	2008	0.03910
26145	2008	0.06319
26146	2008	0.01555
26147	2008	0.02474
26148	2008	0.03705
26149	2008	0.06455
26150	2008	0.10319
26151	2008	0.08272
26152	2008	0.07417
26153	2008	0.07327
26170	2008	0.10327
26171	2008	0.09111
26172	2008	0.07744
26173	2008	0.13935
27138	2008	0.19873
27139	2008	0.10805
27140	2008	0.09269
27141	2008	0.06008
27142	2008	0.11635
27143	2008	0.08510
27144	2008	0.07413
27145	2008	0.07217
27146	2008	0.07623
27147	2008	0.02499
27148	2008	0.02224
27149	2008	0.05016
27150	2008	0.06652
27151	2008	0.07728
27152	2008	0.06238
27153	2008	0.07753
27154	2008	0.10375
27165	2008	0.07511
27166	2008	0.06444
27169	2008	0.12805
27170	2008	0.10297
27171	2008	0.10235
27172	2008	0.10399
27173	2008	0.21473
28137	2008	0.10965
28138	2008	0.11749
28139	2008	0.11988
28140	2008	0.08102
28141	2008	0.05338
28142	2008	0.07474
28143	2008	0.09578
28144	2008	0.08244
28145	2008	0.08844
28146	2008	0.05641
28147	2008	0.08884
28148	2008	0.04922
28149	2008	0.07522
28150	2008	0.08786
28151	2008	0.05236
28152	2008	0.08817
28153	2008	0.06633
28154	2008	0.08600
28159	2008	0.07719
28160	2008	0.11353
28161	2008	0.08986
28163	2008	0.09617
28164	2008	0.13553
28165	2008	0.12694
28166	2008	0.05244
28167	2008	0.06824
28168	2008	0.10991
28169	2008	0.04313
28170	2008	0.06341
28171	2008	0.04436
28172	2008	0.07338
28173	2008	0.05722
28174	2008	0.14927
29137	2008	0.08857
29138	2008	0.12880
29139	2008	0.12152
29140	2008	0.07072
29141	2008	0.08300
29142	2008	0.08786
29143	2008	0.08178
29144	2008	0.09319
29145	2008	0.07136
29146	2008	0.05337
29147	2008	0.11702
29148	2008	0.06402
29149	2008	0.02458
29150	2008	0.04080
29151	2008	0.07097
29152	2008	0.08042
29153	2008	0.07227
29154	2008	0.10003
29155	2008	0.10394
29157	2008	0.07119
29158	2008	0.10652
29159	2008	0.09252
29160	2008	0.05427
29161	2008	0.07869
29162	2008	0.06558
29163	2008	0.06725
29164	2008	0.06411
29165	2008	0.05511
29166	2008	0.03755
29167	2008	0.09999
29168	2008	0.08857
29169	2008	0.07269
29170	2008	0.05686
29171	2008	0.05716
29172	2008	0.08286
29173	2008	0.13355
29174	2008	0.22453
29175	2008	0.10757
29176	2008	0.07938
29177	2008	0.16346
30137	2008	0.23022
30138	2008	0.23023
30139	2008	0.07599
30140	2008	0.06586
30141	2008	0.09552
30142	2008	0.07052
30143	2008	0.07933
30144	2008	0.08777
30145	2008	0.05280
30146	2008	0.07430
30147	2008	0.06518
30148	2008	0.07662
30149	2008	0.08213
30150	2008	0.02693
30151	2008	0.03763
30152	2008	0.07519
30153	2008	0.06819
30154	2008	0.05097
30155	2008	0.09783
30156	2008	0.10580
30157	2008	0.08561
30158	2008	0.09536
30159	2008	0.06825
30160	2008	0.04611
30161	2008	0.05325
30162	2008	0.05680
30163	2008	0.12694
30164	2008	0.06794
30165	2008	0.08744
30166	2008	0.13636
30167	2008	0.05755
30168	2008	0.05994
30169	2008	0.08544
30170	2008	0.09036
30171	2008	0.07469
30172	2008	0.09886
30173	2008	0.08788
30174	2008	0.10438
30175	2008	0.12822
30176	2008	0.07705
30177	2008	0.08708
31137	2008	0.26942
31138	2008	0.21436
31139	2008	0.12594
31140	2008	0.06786
31141	2008	0.05353
31142	2008	0.07863
31143	2008	0.11400
31144	2008	0.07861
31145	2008	0.13591
31146	2008	0.09572
31147	2008	0.13749
31148	2008	0.10860
31149	2008	0.06016
31150	2008	0.08098
31151	2008	0.04957
31152	2008	0.01172
31153	2008	0.04677
31154	2008	0.07197
31155	2008	0.05700
31156	2008	0.06177
31157	2008	0.05528
31158	2008	0.09486
31159	2008	0.15200
31160	2008	0.09615
31161	2008	0.04888
31162	2008	0.04530
31163	2008	0.12447
31164	2008	0.08730
31165	2008	0.05232
31166	2008	0.05447
31167	2008	0.06388
31168	2008	0.06455
31169	2008	0.08469
31170	2008	0.07352
31171	2008	0.05622
31172	2008	0.06569
31173	2008	0.06730
31174	2008	0.08580
31175	2008	0.12944
31176	2008	0.02543
31177	2008	0.10577
31184	2008	0.07227
31185	2008	0.06117
31186	2008	0.06600
32137	2008	0.30119
32138	2008	0.15788
32139	2008	0.14253
32140	2008	0.10043
32141	2008	0.08138
32142	2008	0.06288
32143	2008	0.07561
32144	2008	0.08478
32145	2008	0.09858
32146	2008	0.10038
32147	2008	0.16222
32148	2008	0.14757
32149	2008	0.07949
32150	2008	0.04033
32151	2008	0.07372
32152	2008	0.07137
32153	2008	0.06763
32154	2008	0.03602
32155	2008	0.01132
32156	2008	0.01622
32157	2008	0.08825
32158	2008	0.06344
32159	2008	0.11824
32160	2008	0.03274
32161	2008	0.02802
32162	2008	0.05824
32163	2008	0.07708
32164	2008	0.05961
32165	2008	0.04766
32166	2008	0.06905
32167	2008	0.07561
32168	2008	0.08638
32169	2008	0.09461
32170	2008	0.11977
32171	2008	0.06388
32172	2008	0.10355
32173	2008	0.05205
32174	2008	0.03772
32175	2008	0.04341
32176	2008	0.05338
32177	2008	0.08894
32178	2008	0.07249
32179	2008	0.06258
32180	2008	0.05428
32182	2008	0.03708
32183	2008	0.08281
32184	2008	0.09455
32185	2008	0.07128
32186	2008	0.06922
32187	2008	0.05903
32188	2008	0.05794
33136	2008	0.27680
33137	2008	0.25629
33138	2008	0.21782
33139	2008	0.14444
33140	2008	0.09380
33141	2008	0.05772
33142	2008	0.06133
33143	2008	0.05077
33144	2008	0.07824
33145	2008	0.09436
33146	2008	0.06899
33147	2008	0.07411
33148	2008	0.14524
33149	2008	0.18913
33150	2008	0.13686
33151	2008	0.10674
33152	2008	0.10524
33153	2008	0.08252
33154	2008	0.11126
33155	2008	0.06061
33156	2008	0.08225
33157	2008	0.08266
33158	2008	0.03353
33159	2008	0.15908
33160	2008	0.06494
33161	2008	0.02841
33162	2008	0.10574
33163	2008	0.10447
33164	2008	0.05749
33165	2008	0.05972
33166	2008	0.08599
33167	2008	0.06061
33168	2008	0.08302
33169	2008	0.12953
33170	2008	0.12036
33171	2008	0.08594
33172	2008	0.05366
33173	2008	0.07158
33174	2008	0.06755
33175	2008	0.04708
33176	2008	0.05302
33177	2008	0.06292
33178	2008	0.05569
33179	2008	0.04363
33180	2008	0.05983
33181	2008	0.03375
33182	2008	0.05019
33183	2008	0.11325
33184	2008	0.11083
33185	2008	0.06795
33186	2008	0.05917
33187	2008	0.06236
33188	2008	0.06408
33189	2008	0.05162
34136	2008	0.19688
34137	2008	0.23223
34138	2008	0.18402
34139	2008	0.15030
34140	2008	0.09891
34141	2008	0.08963
34142	2008	0.13819
34143	2008	0.07088
34144	2008	0.07647
34145	2008	0.08997
34146	2008	0.10563
34147	2008	0.06305
34148	2008	0.07888
34149	2008	0.15732
34150	2008	0.11638
34151	2008	0.09613
34152	2008	0.09594
34153	2008	0.12888
34154	2008	0.08472
34155	2008	0.08052
34156	2008	0.05585
34157	2008	0.08787
34158	2008	0.05941
34159	2008	0.09302
34160	2008	0.05949
34161	2008	0.06809
34162	2008	0.12272
34163	2008	0.10988
34164	2008	0.05816
34165	2008	0.10830
34166	2008	0.07938
34167	2008	0.12902
34168	2008	0.04630
34169	2008	0.07644
34170	2008	0.13019
34171	2008	0.09275
34172	2008	0.05311
34173	2008	0.06124
34174	2008	0.07233
34175	2008	0.03744
34176	2008	0.03925
34177	2008	0.02858
34178	2008	0.03975
34179	2008	0.04125
34180	2008	0.04242
34181	2008	0.02955
34182	2008	0.08033
34183	2008	0.06136
34184	2008	0.04133
34185	2008	0.10383
34186	2008	0.02936
34187	2008	0.07768
34188	2008	0.05760
34189	2008	0.06419
35136	2008	0.13588
35137	2008	0.11032
35138	2008	0.11182
35139	2008	0.12640
35140	2008	0.07098
35141	2008	0.04822
35142	2008	0.12367
35143	2008	0.06794
35144	2008	0.08913
35145	2008	0.06722
35146	2008	0.05863
35147	2008	0.05549
35148	2008	0.03991
35149	2008	0.03727
35150	2008	0.04922
35151	2008	0.06257
35152	2008	0.09163
35153	2008	0.09974
35154	2008	0.12369
35155	2008	0.11591
35156	2008	0.07024
35157	2008	0.07626
35158	2008	0.10997
35159	2008	0.06049
35160	2008	0.10363
35161	2008	0.10525
35162	2008	0.07841
35163	2008	0.10652
35164	2008	0.13194
35165	2008	0.12763
35166	2008	0.11125
35167	2008	0.14305
35168	2008	0.09630
35169	2008	0.11105
35170	2008	0.05830
35171	2008	0.07719
35172	2008	0.06092
35173	2008	0.05669
35174	2008	0.04577
35175	2008	0.04652
35176	2008	0.05503
35177	2008	0.09317
35178	2008	0.04892
35179	2008	0.03183
35180	2008	0.05608
35181	2008	0.07574
35182	2008	0.07524
35183	2008	0.07771
35184	2008	0.02328
35185	2008	0.04383
35186	2008	0.03675
35187	2008	0.10783
35188	2008	0.06612
35189	2008	0.08486
35190	2008	0.08322
36134	2008	0.13593
36135	2008	0.21457
36136	2008	0.14315
36137	2008	0.10982
36138	2008	0.09423
36139	2008	0.10998
36140	2008	0.03808
36141	2008	0.07019
36142	2008	0.12824
36143	2008	0.14613
36144	2008	0.13169
36145	2008	0.06994
36146	2008	0.07080
36147	2008	0.07580
36148	2008	0.06005
36149	2008	0.04402
36150	2008	0.04371
36151	2008	0.04318
36152	2008	0.04452
36153	2008	0.06208
36154	2008	0.09257
36155	2008	0.10633
36156	2008	0.16136
36157	2008	0.10747
36158	2008	0.07622
36159	2008	0.04482
36160	2008	0.10311
36161	2008	0.11619
36162	2008	0.13972
36163	2008	0.10138
36164	2008	0.06180
36165	2008	0.13969
36166	2008	0.13442
36167	2008	0.09838
36168	2008	0.16827
36169	2008	0.16258
36170	2008	0.06757
36171	2008	0.11622
36172	2008	0.11544
36173	2008	0.05955
36174	2008	0.08652
36175	2008	0.10411
36176	2008	0.06036
36177	2008	0.15569
36178	2008	0.10733
36179	2008	0.07518
36180	2008	0.01138
36181	2008	0.02503
36182	2008	0.03700
36183	2008	0.04255
36184	2008	0.07568
36185	2008	0.05033
36186	2008	0.06575
36187	2008	0.11532
36188	2008	0.04077
36189	2008	0.09060
36190	2008	0.06569
36191	2008	0.05805
37134	2008	0.18935
37135	2008	0.13432
37136	2008	0.09793
37137	2008	0.10994
37138	2008	0.09643
37139	2008	0.08277
37140	2008	0.08653
37141	2008	0.08488
37142	2008	0.10480
37143	2008	0.15936
37144	2008	0.06888
37145	2008	0.14963
37146	2008	0.05780
37147	2008	0.06663
37148	2008	0.06672
37149	2008	0.12636
37150	2008	0.07521
37151	2008	0.09330
37152	2008	0.09747
37153	2008	0.05302
37154	2008	0.05399
37155	2008	0.06733
37156	2008	0.09758
37157	2008	0.11219
37158	2008	0.04578
37159	2008	0.08530
37160	2008	0.15217
37161	2008	0.13272
37162	2008	0.16144
37163	2008	0.11430
37164	2008	0.06227
37165	2008	0.11188
37166	2008	0.08192
37167	2008	0.10336
37168	2008	0.11467
37169	2008	0.10238
37170	2008	0.15894
37171	2008	0.09325
37172	2008	0.06903
37173	2008	0.06458
37174	2008	0.09250
37175	2008	0.09253
37176	2008	0.07722
37177	2008	0.06925
37178	2008	0.09292
37179	2008	0.13242
37180	2008	0.10209
37181	2008	0.01174
37182	2008	0.06919
37183	2008	0.03708
37184	2008	0.04619
37185	2008	0.11277
37186	2008	0.09047
37187	2008	0.04658
37188	2008	0.04358
37189	2008	0.03880
37190	2008	0.08750
37191	2008	0.09611
37192	2008	0.06063
38135	2008	0.14688
38136	2008	0.03388
38137	2008	0.09466
38138	2008	0.11197
38139	2008	0.10522
38140	2008	0.10202
38141	2008	0.06372
38142	2008	0.09519
38143	2008	0.15588
38144	2008	0.08730
38145	2008	0.08524
38146	2008	0.05588
38147	2008	0.05805
38148	2008	0.14003
38149	2008	0.13419
38150	2008	0.27755
38151	2008	0.15063
38152	2008	0.22377
38153	2008	0.06924
38154	2008	0.04697
38155	2008	0.04849
38156	2008	0.07624
38157	2008	0.10430
38158	2008	0.06313
38159	2008	0.10402
38160	2008	0.10938
38161	2008	0.08447
38162	2008	0.10244
38163	2008	0.12080
38164	2008	0.05111
38165	2008	0.14708
38166	2008	0.14753
38167	2008	0.08975
38168	2008	0.08102
38169	2008	0.05642
38170	2008	0.09136
38171	2008	0.07953
38172	2008	0.08200
38173	2008	0.07011
38174	2008	0.09928
38175	2008	0.09050
38176	2008	0.08333
38177	2008	0.09088
38178	2008	0.03825
38179	2008	0.06667
38180	2008	0.07825
38181	2008	0.05543
38182	2008	0.02946
38183	2008	0.02013
38184	2008	0.02813
38185	2008	0.03242
38186	2008	0.08724
38187	2008	0.03086
38188	2008	0.07085
38189	2008	0.04967
38190	2008	0.06058
38191	2008	0.09894
38192	2008	0.15017
38193	2008	0.06530
39136	2008	0.16115
39137	2008	0.11274
39138	2008	0.07886
39139	2008	0.06380
39140	2008	0.10136
39141	2008	0.13358
39142	2008	0.15217
39143	2008	0.12455
39144	2008	0.10941
39145	2008	0.07785
39146	2008	0.05497
39147	2008	0.07955
39148	2008	0.24697
39149	2008	0.02952
39150	2008	0.24480
39151	2008	0.25111
39152	2008	0.22419
39153	2008	0.21952
39154	2008	0.12597
39155	2008	0.04672
39156	2008	0.04033
39157	2008	0.09933
39158	2008	0.12263
39159	2008	0.06136
39160	2008	0.06444
39161	2008	0.11550
39162	2008	0.16858
39163	2008	0.14369
39164	2008	0.13094
39165	2008	0.07375
39166	2008	0.05458
39167	2008	0.11447
39168	2008	0.14544
39169	2008	0.12411
39170	2008	0.12769
39171	2008	0.14513
39172	2008	0.11402
39173	2008	0.16786
39174	2008	0.04130
39175	2008	0.11983
39176	2008	0.15086
39177	2008	0.20283
39178	2008	0.10663
39179	2008	0.06280
39180	2008	0.06600
39181	2008	0.04858
39182	2008	0.02493
39183	2008	0.02369
39184	2008	0.04567
39185	2008	0.04150
39186	2008	0.02058
39187	2008	0.07544
39188	2008	0.03655
39189	2008	0.03111
39190	2008	0.09171
39191	2008	0.03261
39192	2008	0.11725
39193	2008	0.07292
39194	2008	0.06155
40135	2008	0.07396
40136	2008	0.12024
40137	2008	0.08255
40138	2008	0.09555
40139	2008	0.10013
40140	2008	0.06819
40141	2008	0.08863
40142	2008	0.10769
40143	2008	0.10255
40144	2008	0.08055
40145	2008	0.09480
40146	2008	0.07330
40147	2008	0.06963
40148	2008	0.12305
40149	2008	0.25855
40150	2008	0.36620
40151	2008	0.37487
40152	2008	0.33297
40153	2008	0.19478
40154	2008	0.08422
40155	2008	0.33888
40156	2008	0.46072
40157	2008	0.05463
40158	2008	0.07180
40159	2008	0.05816
40160	2008	0.12244
40161	2008	0.11122
40162	2008	0.14088
40163	2008	0.14719
40164	2008	0.10836
40165	2008	0.05850
40166	2008	0.05817
40167	2008	0.08513
40168	2008	0.11138
40169	2008	0.13727
40170	2008	0.12986
40171	2008	0.18011
40172	2008	0.17408
40173	2008	0.19652
40174	2008	0.21111
40175	2008	0.11200
40176	2008	0.11033
40177	2008	0.23761
40178	2008	0.20200
40179	2008	0.15386
40180	2008	0.13702
40181	2008	0.02629
40182	2008	0.03486
40183	2008	0.05904
40184	2008	0.04850
40185	2008	0.02338
40186	2008	0.11402
40187	2008	0.10492
40188	2008	0.06813
40189	2008	0.04017
40190	2008	0.01972
40191	2008	0.02769
40192	2008	0.08860
40193	2008	0.19161
40194	2008	0.05018
41135	2008	0.13148
41136	2008	0.10844
41137	2008	0.09302
41138	2008	0.09003
41139	2008	0.08130
41140	2008	0.06566
41141	2008	0.09752
41142	2008	0.11974
41143	2008	0.08255
41144	2008	0.09380
41145	2008	0.06147
41146	2008	0.13694
41147	2008	0.28627
41148	2008	0.34162
41149	2008	0.36737
41150	2008	0.32922
41151	2008	0.30555
41152	2008	0.37279
41153	2008	0.26300
41154	2008	0.14255
41155	2008	0.30353
41156	2008	0.30442
41157	2008	0.08385
41158	2008	0.13380
41159	2008	0.10980
41160	2008	0.08705
41161	2008	0.08344
41162	2008	0.10128
41163	2008	0.14094
41164	2008	0.10458
41165	2008	0.10286
41166	2008	0.05119
41167	2008	0.06547
41168	2008	0.08494
41169	2008	0.06994
41170	2008	0.08669
41171	2008	0.13572
41172	2008	0.10011
41173	2008	0.16786
41174	2008	0.17417
41175	2008	0.08627
41176	2008	0.12217
41177	2008	0.18117
41178	2008	0.12733
41179	2008	0.13925
41180	2008	0.11969
41181	2008	0.07563
41182	2008	0.04875
41183	2008	0.03544
41184	2008	0.02083
41185	2008	0.03952
41186	2008	0.03280
41187	2008	0.08191
41188	2008	0.07086
41189	2008	0.04750
41190	2008	0.09010
41191	2008	0.07661
41192	2008	0.07919
41193	2008	0.08093
41194	2008	0.07241
41195	2008	0.05772
41230	2008	0.08541
41231	2008	0.04864
41232	2008	0.04688
41233	2008	0.07435
41234	2008	0.06710
41235	2008	0.04222
41242	2008	0.05148
41243	2008	0.08211
41244	2008	0.07397
42135	2008	0.11393
42136	2008	0.08607
42137	2008	0.09388
42138	2008	0.06185
42139	2008	0.03741
42140	2008	0.06257
42141	2008	0.10016
42142	2008	0.08830
42143	2008	0.06297
42144	2008	0.09097
42145	2008	0.08338
42146	2008	0.05405
42147	2008	0.13672
42148	2008	0.14097
42149	2008	0.30878
42150	2008	0.35155
42151	2008	0.33747
42152	2008	0.31672
42153	2008	0.30003
42154	2008	0.23161
42155	2008	0.31411
42156	2008	0.11094
42157	2008	0.27136
42158	2008	0.04798
42159	2008	0.04041
42160	2008	0.05747
42161	2008	0.06372
42162	2008	0.08261
42163	2008	0.07347
42164	2008	0.08069
42165	2008	0.09861
42166	2008	0.05897
42167	2008	0.05397
42168	2008	0.05913
42169	2008	0.07580
42170	2008	0.06488
42171	2008	0.09919
42172	2008	0.08327
42173	2008	0.09011
42174	2008	0.12167
42175	2008	0.09008
42176	2008	0.18161
42177	2008	0.16567
42178	2008	0.09133
42179	2008	0.13600
42180	2008	0.08767
42181	2008	0.07819
42182	2008	0.05063
42183	2008	0.03619
42184	2008	0.03317
42185	2008	0.04052
42186	2008	0.05511
42187	2008	0.05258
42188	2008	0.03561
42189	2008	0.04025
42190	2008	0.04794
42191	2008	0.05183
42192	2008	0.10833
42193	2008	0.01731
42194	2008	0.06766
42195	2008	0.06417
42229	2008	0.03216
42230	2008	0.10038
42231	2008	0.03990
42232	2008	0.05715
42233	2008	0.08082
42234	2008	0.06288
42235	2008	0.08275
42236	2008	0.07850
42237	2008	0.04302
42238	2008	0.08433
42239	2008	0.11052
42240	2008	0.07513
42241	2008	0.07757
42242	2008	0.07186
42243	2008	0.09208
42244	2008	0.07344
42245	2008	0.07448
42246	2008	0.06266
42247	2008	0.10488
42248	2008	0.14000
43135	2008	0.16346
43136	2008	0.14838
43137	2008	0.11624
43138	2008	0.13366
43139	2008	0.04216
43140	2008	0.08424
43141	2008	0.15172
43142	2008	0.12844
43143	2008	0.06888
43144	2008	0.05663
43145	2008	0.05374
43146	2008	0.11122
43147	2008	0.20822
43148	2008	0.17647
43149	2008	0.41470
43150	2008	0.36745
43151	2008	0.33163
43152	2008	0.26788
43153	2008	0.27080
43154	2008	0.20102
43155	2008	0.36370
43156	2008	0.05002
43157	2008	0.04216
43158	2008	0.16727
43159	2008	0.21502
43160	2008	0.05222
43161	2008	0.05322
43162	2008	0.06563
43163	2008	0.06319
43164	2008	0.06347
43165	2008	0.06480
43166	2008	0.05155
43167	2008	0.04591
43168	2008	0.30342
43169	2008	0.04555
43170	2008	0.05330
43171	2008	0.08208
43172	2008	0.07669
43173	2008	0.06344
43174	2008	0.06436
43175	2008	0.08694
43176	2008	0.16200
43177	2008	0.13450
43178	2008	0.13475
43179	2008	0.05892
43180	2008	0.07733
43181	2008	0.05444
43182	2008	0.10322
43183	2008	0.05105
43184	2008	0.03950
43185	2008	0.01974
43186	2008	0.07447
43187	2008	0.05094
43188	2008	0.02511
43189	2008	0.05517
43190	2008	0.02908
43191	2008	0.03577
43192	2008	0.10780
43193	2008	0.06633
43194	2008	0.07218
43195	2008	0.04183
43196	2008	0.05028
43229	2008	0.07311
43230	2008	0.03061
43231	2008	0.02924
43232	2008	0.05861
43233	2008	0.05052
43234	2008	0.06586
43235	2008	0.07928
43236	2008	0.07211
43237	2008	0.08435
43238	2008	0.07541
43239	2008	0.06917
43240	2008	0.08042
43241	2008	0.07075
43242	2008	0.08857
43243	2008	0.09761
43244	2008	0.08178
43245	2008	0.09485
43246	2008	0.09136
43247	2008	0.09147
43248	2008	0.22244
44137	2008	0.09949
44139	2008	0.12137
44140	2008	0.06772
44141	2008	0.13105
44142	2008	0.11197
44143	2008	0.05324
44144	2008	0.07172
44145	2008	0.05838
44146	2008	0.17788
44147	2008	0.24188
44148	2008	0.13411
44149	2008	0.30637
44150	2008	0.35037
44151	2008	0.36305
44152	2008	0.32886
44153	2008	0.20486
44154	2008	0.23586
44155	2008	0.12022
44156	2008	0.17661
44157	2008	0.05283
44158	2008	0.08007
44159	2008	0.21278
44160	2008	0.08405
44161	2008	0.04993
44162	2008	0.05297
44163	2008	0.04705
44164	2008	0.05288
44165	2008	0.04305
44166	2008	0.03960
44167	2008	0.05943
44168	2008	0.11850
44169	2008	0.06508
44170	2008	0.07288
44171	2008	0.05519
44172	2008	0.06352
44173	2008	0.04619
44174	2008	0.07647
44175	2008	0.07913
44176	2008	0.07647
44177	2008	0.08777
44178	2008	0.15750
44179	2008	0.07269
44180	2008	0.09594
44181	2008	0.08353
44182	2008	0.05763
44183	2008	0.08878
44184	2008	0.06163
44185	2008	0.03567
44186	2008	0.02666
44187	2008	0.05908
44188	2008	0.05750
44189	2008	0.06450
44190	2008	0.06850
44191	2008	0.05333
44192	2008	0.03275
44193	2008	0.04163
44194	2008	0.04011
44195	2008	0.04711
44196	2008	0.10063
44229	2008	0.05032
44230	2008	0.04307
44231	2008	0.03763
44232	2008	0.07510
44233	2008	0.03997
44234	2008	0.05188
44235	2008	0.06505
44236	2008	0.06544
44237	2008	0.11074
44238	2008	0.09492
44239	2008	0.09344
44240	2008	0.13336
44241	2008	0.07502
44242	2008	0.12728
44243	2008	0.09692
44244	2008	0.11290
44245	2008	0.11253
44246	2008	0.05547
44247	2008	0.07186
44248	2008	0.07566
44249	2008	0.23607
45139	2008	0.13210
45140	2008	0.06972
45141	2008	0.11213
45142	2008	0.06130
45143	2008	0.12880
45144	2008	0.09947
45145	2008	0.05749
45146	2008	0.11897
45147	2008	0.25611
45148	2008	0.05772
45149	2008	0.14422
45150	2008	0.31655
45151	2008	0.30669
45152	2008	0.31955
45153	2008	0.25302
45154	2008	0.23805
45155	2008	0.30375
45156	2008	0.13872
45157	2008	0.07958
45158	2008	0.03610
45159	2008	0.07169
45160	2008	0.07028
45161	2008	0.05322
45162	2008	0.05563
45163	2008	0.05129
45164	2008	0.04882
45165	2008	0.05360
45166	2008	0.04627
45167	2008	0.19652
45168	2008	0.04399
45169	2008	0.04785
45170	2008	0.05838
45171	2008	0.04463
45172	2008	0.04855
45173	2008	0.07103
45174	2008	0.07122
45175	2008	0.08947
45176	2008	0.07794
45177	2008	0.09444
45178	2008	0.17961
45179	2008	0.07850
45180	2008	0.10436
45181	2008	0.06538
45182	2008	0.05522
45183	2008	0.07099
45184	2008	0.08064
45185	2008	0.06888
45186	2008	0.07152
45187	2008	0.06099
45188	2008	0.01147
45189	2008	0.05042
45190	2008	0.05683
45191	2008	0.04858
45192	2008	0.03992
45193	2008	0.04994
45194	2008	0.04222
45195	2008	0.04819
45196	2008	0.07693
45229	2008	0.07194
45230	2008	0.04163
45231	2008	0.04369
45232	2008	0.05971
45233	2008	0.04217
45234	2008	0.05855
45235	2008	0.05627
45236	2008	0.05730
45237	2008	0.12169
45238	2008	0.10577
45239	2008	0.07282
45240	2008	0.12288
45241	2008	0.08586
45242	2008	0.10542
45243	2008	0.10836
45244	2008	0.07972
45245	2008	0.07875
45246	2008	0.09058
45247	2008	0.04280
45248	2008	0.22638
45249	2008	0.20935
46139	2008	0.13037
46140	2008	0.09042
46141	2008	0.13699
46142	2008	0.09824
46143	2008	0.06238
46144	2008	0.08797
46145	2008	0.07055
46146	2008	0.05038
46147	2008	0.07913
46148	2008	0.04848
46149	2008	0.13805
46150	2008	0.17080
46151	2008	0.29472
46152	2008	0.26913
46153	2008	0.26036
46154	2008	0.19428
46155	2008	0.13827
46156	2008	0.04854
46157	2008	0.03943
46158	2008	0.04157
46159	2008	0.03757
46160	2008	0.05432
46161	2008	0.06252
46162	2008	0.11702
46163	2008	0.18958
46164	2008	0.05406
46165	2008	0.17236
46166	2008	0.14044
46167	2008	0.41550
46168	2008	0.04957
46169	2008	0.04951
46170	2008	0.04855
46171	2008	0.04972
46172	2008	0.06455
46173	2008	0.04280
46174	2008	0.06055
46175	2008	0.07172
46176	2008	0.13808
46177	2008	0.08744
46178	2008	0.16367
46179	2008	0.09917
46180	2008	0.06550
46181	2008	0.06955
46182	2008	0.05997
46183	2008	0.08161
46184	2008	0.04299
46185	2008	0.01641
46186	2008	0.08211
46187	2008	0.07383
46188	2008	0.05929
46189	2008	0.02975
46190	2008	0.04500
46191	2008	0.05258
46192	2008	0.06025
46193	2008	0.02586
46194	2008	0.04569
46195	2008	0.05383
46196	2008	0.08772
46197	2008	0.08832
46198	2008	0.04844
46199	2008	0.06561
46200	2008	0.06583
46201	2008	0.06136
46202	2008	0.12705
46203	2008	0.10022
46205	2008	0.02636
46206	2008	0.08147
46207	2008	0.07138
46233	2008	0.05410
46234	2008	0.10666
46235	2008	0.07666
46236	2008	0.08102
46237	2008	0.08011
46238	2008	0.06794
46239	2008	0.09247
46240	2008	0.10838
46241	2008	0.07644
46242	2008	0.07327
46243	2008	0.09702
46244	2008	0.09361
46245	2008	0.08355
46246	2008	0.08044
46247	2008	0.10192
46248	2008	0.08171
46249	2008	0.20247
47139	2008	0.06943
47140	2008	0.05760
47141	2008	0.12607
47142	2008	0.07147
47143	2008	0.17205
47144	2008	0.08433
47145	2008	0.06297
47146	2008	0.09147
47147	2008	0.13830
47148	2008	0.14228
47149	2008	0.05554
47150	2008	0.30888
47151	2008	0.25194
47152	2008	0.20163
47153	2008	0.20344
47154	2008	0.25930
47155	2008	0.14752
47156	2008	0.06472
47157	2008	0.05102
47158	2008	0.03883
47159	2008	0.03696
47160	2008	0.04518
47161	2008	0.04427
47162	2008	0.10438
47163	2008	0.27128
47164	2008	0.30878
47165	2008	0.20361
47166	2008	0.20569
47167	2008	0.22869
47168	2008	0.18208
47169	2008	0.27994
47170	2008	0.23883
47171	2008	0.06136
47172	2008	0.04811
47173	2008	0.04136
47174	2008	0.19817
47175	2008	0.07630
47176	2008	0.06547
47177	2008	0.07677
47178	2008	0.13819
47179	2008	0.13508
47180	2008	0.10447
47181	2008	0.06628
47182	2008	0.02674
47183	2008	0.05938
47184	2008	0.03353
47185	2008	0.06131
47186	2008	0.02692
47187	2008	0.02944
47188	2008	0.05961
47189	2008	0.06755
47190	2008	0.05867
47191	2008	0.03308
47192	2008	0.05375
47193	2008	0.06167
47194	2008	0.05733
47195	2008	0.04717
47196	2008	0.03166
47197	2008	0.09257
47198	2008	0.03586
47199	2008	0.06675
47200	2008	0.05805
47201	2008	0.06072
47202	2008	0.03788
47203	2008	0.05160
47204	2008	0.03293
47205	2008	0.03178
47206	2008	0.03611
47207	2008	0.11955
47218	2008	0.03192
47219	2008	0.03458
47220	2008	0.05467
47232	2008	0.08850
47233	2008	0.06818
47234	2008	0.09319
47235	2008	0.13002
47236	2008	0.06358
47237	2008	0.08978
47238	2008	0.08230
47239	2008	0.05936
47240	2008	0.06953
47241	2008	0.06767
47242	2008	0.06678
47243	2008	0.08161
47244	2008	0.07886
47245	2008	0.09427
47246	2008	0.08311
47247	2008	0.12094
47248	2008	0.09125
47249	2008	0.04099
47250	2008	0.22220
48139	2008	0.12298
48140	2008	0.07482
48141	2008	0.12638
48142	2008	0.12882
48143	2008	0.09849
48144	2008	0.06338
48145	2008	0.06097
48146	2008	0.04780
48147	2008	0.12655
48148	2008	0.08982
48149	2008	0.22094
48150	2008	0.24322
48151	2008	0.31119
48152	2008	0.13263
48153	2008	0.18013
48154	2008	0.18319
48155	2008	0.20527
48156	2008	0.05951
48157	2008	0.03993
48158	2008	0.04221
48159	2008	0.04223
48160	2008	0.04254
48161	2008	0.14177
48162	2008	0.17919
48163	2008	0.28572
48164	2008	0.36055
48165	2008	0.30261
48166	2008	0.32380
48167	2008	0.29222
48168	2008	0.31880
48169	2008	0.34411
48170	2008	0.31275
48171	2008	0.31833
48172	2008	0.07272
48173	2008	0.13194
48174	2008	0.10044
48175	2008	0.04847
48176	2008	0.05788
48177	2008	0.08236
48178	2008	0.09519
48179	2008	0.13667
48180	2008	0.08427
48181	2008	0.07930
48182	2008	0.08772
48183	2008	0.08793
48184	2008	0.03622
48185	2008	0.06804
48186	2008	0.04019
48187	2008	0.04833
48188	2008	0.06842
48189	2008	0.07758
48190	2008	0.03833
48191	2008	0.05967
48192	2008	0.05575
48193	2008	0.06000
48194	2008	0.05392
48195	2008	0.06642
48196	2008	0.10747
48197	2008	0.04922
48198	2008	0.04458
48199	2008	0.04836
48200	2008	0.05458
48201	2008	0.05038
48202	2008	0.03047
48203	2008	0.12319
48204	2008	0.03290
48205	2008	0.03116
48206	2008	0.13469
48207	2008	0.09744
48208	2008	0.09699
48213	2008	0.03786
48214	2008	0.04677
48215	2008	0.03158
48216	2008	0.03163
48217	2008	0.06725
48218	2008	0.05749
48219	2008	0.02617
48220	2008	0.05425
48221	2008	0.06375
48222	2008	0.06717
48232	2008	0.06833
48233	2008	0.06018
48234	2008	0.10505
48235	2008	0.09711
48236	2008	0.08158
48237	2008	0.07828
48238	2008	0.06978
48239	2008	0.04342
48240	2008	0.05769
48241	2008	0.06244
48242	2008	0.06444
48243	2008	0.05205
48244	2008	0.06697
48245	2008	0.07742
48246	2008	0.09569
48247	2008	0.11661
48248	2008	0.08353
48249	2008	0.10069
48250	2008	0.06719
49139	2008	0.12546
49140	2008	0.10365
49141	2008	0.10118
49142	2008	0.09341
49143	2008	0.07283
49144	2008	0.05668
49145	2008	0.05591
49146	2008	0.04557
49147	2008	0.06230
49148	2008	0.11863
49149	2008	0.21130
49150	2008	0.17613
49151	2008	0.26794
49152	2008	0.10569
49153	2008	0.09563
49154	2008	0.11227
49155	2008	0.22369
49156	2008	0.28119
49157	2008	0.04793
49158	2008	0.05986
49159	2008	0.05432
49160	2008	0.13238
49161	2008	0.26286
49162	2008	0.30862
49163	2008	0.34897
49164	2008	0.32778
49165	2008	0.29453
49166	2008	0.24038
49167	2008	0.27647
49168	2008	0.31788
49169	2008	0.32296
49170	2008	0.32233
49171	2008	0.23792
49172	2008	0.12097
49173	2008	0.04347
49174	2008	0.04494
49175	2008	0.04988
49176	2008	0.05288
49177	2008	0.08044
49178	2008	0.08463
49179	2008	0.09505
49180	2008	0.10722
49181	2008	0.09319
49182	2008	0.06902
49183	2008	0.03588
49184	2008	0.04817
49185	2008	0.03663
49186	2008	0.05408
49187	2008	0.04967
49188	2008	0.03842
49189	2008	0.03725
49190	2008	0.01608
49191	2008	0.04467
49192	2008	0.05642
49193	2008	0.05792
49194	2008	0.05608
49195	2008	0.04992
49196	2008	0.02838
49197	2008	0.06013
49198	2008	0.04892
49199	2008	0.04875
49200	2008	0.04352
49201	2008	0.04147
49202	2008	0.09988
49203	2008	0.05652
49204	2008	0.10085
49205	2008	0.08471
49206	2008	0.01827
49207	2008	0.03763
49208	2008	0.09930
49209	2008	0.03218
49213	2008	0.05500
49214	2008	0.03702
49215	2008	0.05208
49216	2008	0.04550
49217	2008	0.03755
49218	2008	0.03392
49219	2008	0.08158
49220	2008	0.06183
49221	2008	0.05033
49222	2008	0.09158
49223	2008	0.04697
49224	2008	0.05492
49225	2008	0.04558
49226	2008	0.07908
49228	2008	0.06717
49229	2008	0.08133
49230	2008	0.07400
49231	2008	0.07167
49232	2008	0.05885
49233	2008	0.09663
49234	2008	0.09461
49235	2008	0.09388
49236	2008	0.12444
49237	2008	0.08944
49238	2008	0.07778
49239	2008	0.06294
49240	2008	0.08419
49241	2008	0.06177
49242	2008	0.05617
49243	2008	0.04402
49244	2008	0.04211
49245	2008	0.07500
49246	2008	0.10008
49247	2008	0.10675
49248	2008	0.10977
49249	2008	0.05825
49250	2008	0.04221
49251	2008	0.07187
50138	2008	0.05898
50139	2008	0.07498
50140	2008	0.11191
50141	2008	0.14043
50142	2008	0.07602
50143	2008	0.16702
50144	2008	0.16213
50145	2008	0.06618
50146	2008	0.05327
50147	2008	0.08772
50148	2008	0.11313
50149	2008	0.12503
50150	2008	0.23336
50151	2008	0.18602
50152	2008	0.06427
50153	2008	0.06144
50154	2008	0.06897
50155	2008	0.23200
50156	2008	0.22313
50157	2008	0.30202
50158	2008	0.06747
50159	2008	0.10519
50160	2008	0.23344
50161	2008	0.27844
50162	2008	0.31655
50163	2008	0.21530
50164	2008	0.25063
50165	2008	0.28619
50166	2008	0.23927
50167	2008	0.24894
50168	2008	0.15538
50169	2008	0.21903
50170	2008	0.22317
50171	2008	0.04336
50172	2008	0.03997
50173	2008	0.08886
50174	2008	0.03844
50175	2008	0.04463
50176	2008	0.05330
50177	2008	0.12588
50178	2008	0.17172
50179	2008	0.10394
50180	2008	0.10388
50181	2008	0.08863
50182	2008	0.08122
50183	2008	0.04338
50184	2008	0.04708
50185	2008	0.06400
50186	2008	0.05258
50187	2008	0.06808
50188	2008	0.04625
50189	2008	0.05383
50190	2008	0.08543
50191	2008	0.03977
50192	2008	0.06175
50193	2008	0.05158
50194	2008	0.04558
50195	2008	0.05108
50196	2008	0.03442
50197	2008	0.05286
50198	2008	0.04561
50199	2008	0.04963
50200	2008	0.03138
50201	2008	0.08533
50202	2008	0.04229
50203	2008	0.09338
50204	2008	0.05344
50205	2008	0.03586
50206	2008	0.04486
50207	2008	0.06977
50208	2008	0.05122
50209	2008	0.09224
50210	2008	0.08374
50213	2008	0.09397
50214	2008	0.05332
50215	2008	0.05125
50216	2008	0.03611
50217	2008	0.04442
50218	2008	0.04925
50219	2008	0.04592
50220	2008	0.02817
50221	2008	0.04900
50222	2008	0.09267
50223	2008	0.07242
50224	2008	0.06867
50225	2008	0.07758
50226	2008	0.07750
50227	2008	0.04333
50228	2008	0.06267
50229	2008	0.03433
50230	2008	0.06242
50231	2008	0.05850
50232	2008	0.06927
50233	2008	0.07221
50234	2008	0.06344
50235	2008	0.11019
50236	2008	0.11644
50237	2008	0.11269
50238	2008	0.08152
50239	2008	0.07653
50240	2008	0.07819
50241	2008	0.07783
50242	2008	0.06342
50243	2008	0.05188
50244	2008	0.04152
50245	2008	0.07267
50246	2008	0.06917
50247	2008	0.12061
50248	2008	0.10286
50249	2008	0.12753
50250	2008	0.16280
50251	2008	0.04418
50252	2008	0.06029
50253	2008	0.04944
50254	2008	0.13111
51137	2008	0.05104
51138	2008	0.05429
51139	2008	0.08027
51140	2008	0.15628
51141	2008	0.14016
51142	2008	0.08807
51143	2008	0.06388
51144	2008	0.20119
51145	2008	0.05902
51146	2008	0.07813
51147	2008	0.05468
51148	2008	0.17830
51149	2008	0.09894
51150	2008	0.07497
51151	2008	0.06813
51152	2008	0.05897
51153	2008	0.04702
51154	2008	0.04242
51155	2008	0.06522
51156	2008	0.15405
51157	2008	0.12369
51158	2008	0.06472
51159	2008	0.10497
51160	2008	0.34202
51161	2008	0.25647
51162	2008	0.28394
51163	2008	0.28119
51164	2008	0.29194
51165	2008	0.10311
51166	2008	0.11603
51167	2008	0.15558
51168	2008	0.05369
51169	2008	0.09713
51170	2008	0.12233
51171	2008	0.03882
51172	2008	0.05052
51173	2008	0.04291
51174	2008	0.04780
51175	2008	0.05711
51176	2008	0.10438
51177	2008	0.10080
51178	2008	0.15944
51179	2008	0.08988
51180	2008	0.10330
51181	2008	0.07244
51182	2008	0.03913
51183	2008	0.06680
51184	2008	0.06522
51185	2008	0.06583
51186	2008	0.05375
51187	2008	0.03105
51188	2008	0.03608
51189	2008	0.05075
51190	2008	0.06400
51191	2008	0.01877
51192	2008	0.03283
51193	2008	0.02892
51194	2008	0.04567
51195	2008	0.02900
51196	2008	0.03336
51197	2008	0.03419
51198	2008	0.03038
51199	2008	0.04944
51200	2008	0.04686
51201	2008	0.07641
51202	2008	0.08258
51203	2008	0.05713
51204	2008	0.05836
51205	2008	0.06230
51206	2008	0.06011
51207	2008	0.06422
51208	2008	0.05469
51209	2008	0.03810
51210	2008	0.03688
51211	2008	0.03028
51212	2008	0.05442
51213	2008	0.05317
51214	2008	0.03867
51215	2008	0.06300
51216	2008	0.04719
51217	2008	0.05944
51218	2008	0.02453
51219	2008	0.05061
51220	2008	0.04658
51221	2008	0.04117
51222	2008	0.05400
51223	2008	0.07050
51224	2008	0.07547
51225	2008	0.03294
51226	2008	0.03269
51227	2008	0.07800
51228	2008	0.05025
51229	2008	0.05800
51230	2008	0.07500
51231	2008	0.07733
51232	2008	0.06558
51233	2008	0.05219
51234	2008	0.07478
51235	2008	0.04129
51236	2008	0.11986
51237	2008	0.11419
51238	2008	0.11594
51239	2008	0.10452
51240	2008	0.08744
51241	2008	0.11244
51242	2008	0.07886
51243	2008	0.06817
51244	2008	0.05350
51245	2008	0.06425
51246	2008	0.07108
51247	2008	0.07544
51248	2008	0.07283
51249	2008	0.12078
51250	2008	0.10877
51251	2008	0.11525
51252	2008	0.07850
51253	2008	0.09952
51254	2008	0.07650
51255	2008	0.12036
52136	2008	0.16269
52137	2008	0.08949
52138	2008	0.08846
52139	2008	0.11482
52140	2008	0.14507
52141	2008	0.11635
52142	2008	0.05749
52143	2008	0.08588
52144	2008	0.14161
52145	2008	0.08474
52146	2008	0.07388
52147	2008	0.05555
52148	2008	0.06213
52149	2008	0.21869
52150	2008	0.14403
52151	2008	0.06986
52152	2008	0.05174
52153	2008	0.04660
52154	2008	0.04096
52155	2008	0.12530
52156	2008	0.05538
52157	2008	0.16511
52158	2008	0.23394
52159	2008	0.32711
52160	2008	0.25497
52161	2008	0.24905
52162	2008	0.25953
52163	2008	0.24272
52164	2008	0.13461
52165	2008	0.05630
52166	2008	0.05447
52167	2008	0.03880
52168	2008	0.05238
52169	2008	0.06250
52170	2008	0.03444
52171	2008	0.03773
52172	2008	0.04612
52173	2008	0.04976
52174	2008	0.04521
52175	2008	0.04255
52176	2008	0.03933
52177	2008	0.14069
52178	2008	0.08888
52179	2008	0.07472
52180	2008	0.07938
52181	2008	0.15978
52182	2008	0.07936
52183	2008	0.08972
52184	2008	0.07527
52185	2008	0.14152
52186	2008	0.06292
52187	2008	0.07183
52188	2008	0.04397
52189	2008	0.05050
52190	2008	0.04658
52191	2008	0.02991
52192	2008	0.05092
52193	2008	0.05192
52194	2008	0.03883
52195	2008	0.02778
52196	2008	0.03900
52197	2008	0.03353
52198	2008	0.03261
52199	2008	0.04711
52200	2008	0.03694
52201	2008	0.05163
52202	2008	0.04661
52203	2008	0.04600
52204	2008	0.04905
52205	2008	0.06219
52206	2008	0.07388
52207	2008	0.05477
52208	2008	0.05200
52209	2008	0.03182
52210	2008	0.03963
52211	2008	0.04202
52212	2008	0.04283
52213	2008	0.05280
52214	2008	0.04675
52215	2008	0.04219
52216	2008	0.05463
52217	2008	0.03433
52218	2008	0.06325
52219	2008	0.02428
52220	2008	0.05533
52221	2008	0.05869
52222	2008	0.04725
52223	2008	0.08125
52224	2008	0.07867
52225	2008	0.06201
52226	2008	0.03872
52227	2008	0.06808
52228	2008	0.08992
52229	2008	0.11008
52230	2008	0.06917
52231	2008	0.04725
52232	2008	0.04725
52233	2008	0.06252
52234	2008	0.08075
52235	2008	0.13388
52236	2008	0.07452
52237	2008	0.04177
52238	2008	0.07711
52239	2008	0.02813
52240	2008	0.09469
52241	2008	0.11653
52242	2008	0.06900
52243	2008	0.10067
52244	2008	0.11500
52245	2008	0.07742
52246	2008	0.07858
52247	2008	0.07775
52248	2008	0.07258
52249	2008	0.08858
52250	2008	0.09769
52251	2008	0.12644
52252	2008	0.11792
52253	2008	0.10292
52254	2008	0.09844
52255	2008	0.12356
53134	2008	0.24221
53135	2008	0.15691
53136	2008	0.13863
53137	2008	0.10952
53138	2008	0.11913
53139	2008	0.07071
53140	2008	0.13399
53141	2008	0.12685
53142	2008	0.12744
53143	2008	0.11188
53144	2008	0.12872
53145	2008	0.10355
53146	2008	0.08422
53147	2008	0.06847
53148	2008	0.11930
53149	2008	0.17228
53150	2008	0.26127
53151	2008	0.11052
53152	2008	0.05427
53153	2008	0.05012
53154	2008	0.04689
53155	2008	0.06349
53156	2008	0.17752
53157	2008	0.24028
53158	2008	0.23494
53159	2008	0.27128
53160	2008	0.30605
53161	2008	0.25897
53162	2008	0.23680
53163	2008	0.12528
53164	2008	0.04298
53165	2008	0.04217
53166	2008	0.04258
53167	2008	0.03359
53168	2008	0.03255
53169	2008	0.07176
53170	2008	0.03638
53171	2008	0.03793
53172	2008	0.04227
53173	2008	0.04827
53174	2008	0.04504
53175	2008	0.13528
53176	2008	0.07969
53177	2008	0.09538
53178	2008	0.05272
53179	2008	0.05697
53180	2008	0.07813
53181	2008	0.09477
53182	2008	0.09433
53183	2008	0.07644
53184	2008	0.07594
53185	2008	0.06005
53186	2008	0.07500
53187	2008	0.06208
53188	2008	0.05744
53189	2008	0.03058
53190	2008	0.04625
53191	2008	0.04958
53192	2008	0.03392
53193	2008	0.04983
53194	2008	0.03375
53195	2008	0.05367
53196	2008	0.04886
53197	2008	0.03878
53198	2008	0.01527
53199	2008	0.02661
53200	2008	0.04652
53201	2008	0.03538
53202	2008	0.05627
53203	2008	0.05852
53204	2008	0.09805
53205	2008	0.06838
53206	2008	0.06903
53207	2008	0.05392
53208	2008	0.05336
53209	2008	0.04255
53210	2008	0.03030
53211	2008	0.07693
53212	2008	0.06961
53213	2008	0.03658
53214	2008	0.02908
53215	2008	0.04302
53216	2008	0.11149
53217	2008	0.04983
53218	2008	0.04752
53219	2008	0.02925
53220	2008	0.06167
53221	2008	0.05142
53222	2008	0.05842
53223	2008	0.07092
53224	2008	0.07708
53225	2008	0.07567
[truncated: 39,738 more rows]
