# Supplementary material for: Trend Patterns of Vegetative Coverage and Their Underlying Causes in the Deserts of Northwest China over 1982 – 2008
Source: PLoS One. 2015 May 11;10(5):e0126044. doi: 10.1371/journal.pone.0126044 (PMC4427295; doi:10.1371/journal.pone.0126044)
Supplement: S1 Dataset — (ZIP) [file pone.0126044.s001.zip › S1_data/demNW.txt]

ncols  531
nrows  420
xllcorner  -2838000.00
yllcorner  1875000.00
cellsize  10000.00
NODATA_value  -9999.00
 -9999.00  -9999.00  -9999.00  -9999.00  -9999.00  -9999.00  -9999.00  -9999.00  -9999.00  -9999.00  -9999.00  -9999.00  -9999.00  -9999.00  -9999.00  -9999.00  -9999.00  -9999.00  -9999.00  -9999.00  -9999.00  -9999.00  -9999.00  -9999.00  -9999.00  -9999.00  -9999.00  -9999.00  -9999.00  -9999.00  -9999.00  -9999.00  -9999.00  -9999.00  -9999.00  -9999.00  -9999.00  -9999.00  -9999.00  -9999.00  -9999.00  -9999.00  -9999.00  -9999.00  -9999.00  -9999.00  -9999.00  -9999.00  -9999.00  -9999.00  -9999.00  -9999.00  -9999.00  -9999.00  -9999.00  -9999.00  -9999.00  -9999.00  -9999.00  -9999.00  -9999.00  -9999.00  -9999.00  -9999.00  -9999.00  -9999.00  -9999.00  -9999.00  -9999.00  -9999.00  -9999.00  -9999.00  -9999.00  -9999.00  -9999.00  -9999.00  -9999.00  -9999.00  -9999.00  -9999.00  -9999.00  -9999.00  -9999.00  -9999.00  -9999.00  -9999.00  -9999.00  -9999.00  -9999.00  -9999.00  -9999.00  -9999.00  -9999.00  -9999.00  -9999.00  -9999.00  -9999.00  -9999.00  -9999.00  -9999.00  -9999.00  -9999.00  -9999.00  -9999.00  -9999.00  -9999.00  -9999.00  -9999.00  -9999.00  -9999.00  -9999.00  -9999.00  -9999.00  -9999.00  -9999.00  -9999.00  -9999.00  -9999.00  -9999.00  -9999.00  -9999.00  -9999.00  -9999.00  -9999.00  -9999.00  -9999.00  -9999.00  -9999.00  -9999.00  -9999.00  -9999.00  -9999.00  -9999.00  -9999.00  -9999.00  -9999.00  -9999.00  -9999.00  -9999.00  -9999.00  -9999.00  -9999.00  -9999.00  -9999.00  -9999.00  -9999.00  -9999.00  -9999.00  -9999.00  -9999.00  -9999.00  -9999.00  -9999.00  -9999.00  -9999.00  -9999.00  -9999.00  -9999.00  -9999.00  -9999.00  -9999.00  -9999.00  -9999.00  -9999.00  -9999.00  -9999.00  -9999.00  -9999.00  -9999.00  -9999.00  -9999.00  -9999.00  -9999.00  -9999.00  -9999.00  -9999.00  -9999.00  -9999.00  -9999.00  -9999.00  -9999.00  -9999.00  -9999.00  -9999.00  -9999.00  -9999.00  -9999.00  -9999.00  -9999.00  -9999.00  -9999.00  -9999.00  -9999.00  -9999.00  -9999.00  -9999.00  -9999.00  -9999.00  -9999.00  -9999.00  -9999.00  -9999.00  -9999.00  -9999.00  -9999.00  -9999.00  -9999.00  -9999.00  -9999.00  -9999.00  -9999.00  -9999.00  -9999.00  -9999.00  -9999.00  -9999.00  -9999.00  -9999.00  -9999.00  -9999.00  -9999.00  -9999.00  -9999.00  -9999.00  -9999.00  -9999.00  -9999.00  -9999.00  -9999.00  -9999.00  -9999.00  -9999.00  -9999.00  -9999.00  -9999.00  -9999.00  -9999.00  -9999.00  -9999.00  -9999.00  -9999.00  -9999.00  -9999.00  -9999.00  -9999.00  -9999.00  -9999.00  -9999.00  -9999.00  -9999.00  -9999.00  -9999.00  -9999.00  -9999.00  -9999.00  -9999.00  -9999.00  -9999.00  -9999.00  -9999.00  -9999.00  -9999.00  -9999.00  -9999.00  -9999.00  -9999.00  -9999.00  -9999.00  -9999.00  -9999.00  -9999.00  -9999.00  -9999.00  -9999.00  -9999.00  -9999.00  -9999.00  -9999.00  -9999.00  -9999.00  -9999.00  -9999.00  -9999.00  -9999.00  -9999.00  -9999.00  -9999.00  -9999.00  -9999.00  -9999.00  -9999.00  -9999.00  -9999.00  -9999.00  -9999.00  -9999.00  -9999.00  -9999.00  -9999.00  -9999.00  -9999.00  -9999.00  -9999.00  -9999.00  -9999.00  -9999.00  -9999.00  -9999.00  -9999.00  -9999.00  -9999.00  -9999.00  -9999.00  -9999.00  -9999.00  -9999.00  -9999.00  -9999.00  -9999.00  -9999.00  -9999.00  -9999.00  -9999.00  -9999.00  -9999.00  -9999.00  -9999.00  -9999.00  -9999.00  -9999.00  -9999.00  -9999.00  -9999.00  -9999.00  -9999.00  -9999.00  -9999.00  -9999.00  -9999.00  -9999.00  -9999.00  -9999.00  -9999.00  -9999.00  -9999.00  -9999.00  -9999.00  -9999.00  -9999.00  -9999.00  -9999.00  -9999.00  -9999.00  -9999.00  -9999.00  -9999.00  -9999.00  -9999.00  -9999.00  -9999.00  -9999.00  -9999.00  -9999.00  -9999.00  -9999.00  -9999.00  -9999.00  -9999.00  -9999.00  -9999.00  -9999.00  -9999.00  -9999.00  -9999.00  -9999.00  -9999.00  -9999.00  -9999.00  -9999.00  -9999.00  -9999.00  -9999.00  -9999.00  -9999.00  -9999.00  -9999.00  -9999.00  -9999.00  -9999.00  -9999.00  -9999.00  -9999.00  -9999.00  -9999.00  -9999.00  -9999.00  -9999.00  -9999.00  -9999.00  -9999.00  -9999.00  -9999.00  -9999.00  -9999.00  -9999.00  -9999.00  -9999.00  -9999.00  -9999.00  -9999.00  -9999.00  -9999.00  -9999.00  -9999.00  -9999.00  -9999.00  -9999.00  -9999.00  -9999.00  -9999.00  -9999.00  -9999.00  -9999.00  -9999.00  -9999.00  -9999.00  -9999.00  -9999.00  -9999.00  -9999.00  -9999.00  -9999.00  -9999.00  -9999.00  -9999.00  -9999.00  -9999.00  -9999.00  -9999.00  -9999.00  -9999.00  -9999.00  -9999.00  -9999.00  -9999.00  -9999.00  -9999.00  -9999.00  -9999.00  -9999.00  -9999.00  -9999.00  -9999.00  -9999.00  -9999.00  -9999.00  -9999.00  -9999.00  -9999.00  -9999.00  -9999.00  -9999.00  -9999.00  -9999.00  -9999.00  -9999.00  -9999.00  -9999.00  -9999.00  -9999.00  -9999.00  -9999.00  -9999.00  -9999.00  -9999.00  -9999.00  -9999.00  -9999.00  -9999.00  -9999.00  -9999.00  -9999.00  -9999.00  -9999.00  -9999.00  -9999.00  -9999.00  -9999.00  -9999.00  -9999.00  -9999.00  -9999.00  -9999.00  -9999.00  -9999.00  -9999.00  -9999.00  -9999.00  -9999.00  -9999.00  -9999.00  -9999.00  -9999.00  -9999.00  -9999.00  -9999.00  -9999.00  -9999.00  -9999.00  -9999.00  -9999.00  -9999.00  -9999.00  -9999.00  -9999.00  -9999.00  -9999.00  -9999.00  -9999.00  -9999.00  -9999.00  -9999.00  -9999.00  -9999.00  -9999.00  -9999.00  -9999.00  -9999.00  -9999.00  -9999.00  -9999.00
 -9999.00  -9999.00  -9999.00  -9999.00  -9999.00  -9999.00  -9999.00  -9999.00  -9999.00  -9999.00  -9999.00  -9999.00  -9999.00  -9999.00  -9999.00  -9999.00  -9999.00  -9999.00  -9999.00  -9999.00  -9999.00  -9999.00  -9999.00  -9999.00  -9999.00  -9999.00  -9999.00  -9999.00  -9999.00  -9999.00  -9999.00  -9999.00  -9999.00  -9999.00  -9999.00  -9999.00  -9999.00  -9999.00  -9999.00  -9999.00  -9999.00  -9999.00  -9999.00  -9999.00  -9999.00  -9999.00  -9999.00  -9999.00  -9999.00  -9999.00  -9999.00  -9999.00  -9999.00  -9999.00  -9999.00  -9999.00  -9999.00  -9999.00  -9999.00  -9999.00  -9999.00  -9999.00  -9999.00  -9999.00  -9999.00  -9999.00  -9999.00  -9999.00  -9999.00  -9999.00  -9999.00  -9999.00  -9999.00  -9999.00  -9999.00  -9999.00  -9999.00  -9999.00  -9999.00  -9999.00  -9999.00  -9999.00  -9999.00  -9999.00  -9999.00  -9999.00  -9999.00  -9999.00  -9999.00  -9999.00  -9999.00  -9999.00  -9999.00  -9999.00  -9999.00  -9999.00  -9999.00  -9999.00  -9999.00  -9999.00  -9999.00  -9999.00  -9999.00  -9999.00  -9999.00  -9999.00  -9999.00  -9999.00  -9999.00  -9999.00  -9999.00  -9999.00  -9999.00  -9999.00  -9999.00  -9999.00  -9999.00  -9999.00  -9999.00  -9999.00  -9999.00  -9999.00  -9999.00  -9999.00  -9999.00  -9999.00  -9999.00  -9999.00  -9999.00  -9999.00  -9999.00  -9999.00  -9999.00  -9999.00  -9999.00  -9999.00  -9999.00  -9999.00  -9999.00  -9999.00  -9999.00  -9999.00  -9999.00  -9999.00  -9999.00  -9999.00  -9999.00  -9999.00  -9999.00  -9999.00  -9999.00  -9999.00  -9999.00  -9999.00  -9999.00  -9999.00  -9999.00  -9999.00  -9999.00  -9999.00  -9999.00  -9999.00  -9999.00  -9999.00  -9999.00  -9999.00  -9999.00  -9999.00  -9999.00  -9999.00  -9999.00  -9999.00  -9999.00  -9999.00  -9999.00  -9999.00  -9999.00  -9999.00  -9999.00  -9999.00  -9999.00  -9999.00  -9999.00  -9999.00  -9999.00  -9999.00  -9999.00  -9999.00  -9999.00  -9999.00  -9999.00  -9999.00  -9999.00  -9999.00  -9999.00  -9999.00  -9999.00  -9999.00  -9999.00  -9999.00  -9999.00  -9999.00  -9999.00  -9999.00  -9999.00  -9999.00  -9999.00  -9999.00  -9999.00  -9999.00  -9999.00  -9999.00  -9999.00  -9999.00  -9999.00  -9999.00  -9999.00  -9999.00  -9999.00  -9999.00  -9999.00  -9999.00  -9999.00  -9999.00  -9999.00  -9999.00  -9999.00  -9999.00  -9999.00  -9999.00  -9999.00  -9999.00  -9999.00  -9999.00  -9999.00  -9999.00  -9999.00  -9999.00  -9999.00  -9999.00  -9999.00  -9999.00  -9999.00  -9999.00  -9999.00  -9999.00  -9999.00  -9999.00  -9999.00  -9999.00  -9999.00  -9999.00  -9999.00  -9999.00  -9999.00  -9999.00  -9999.00  -9999.00  -9999.00  -9999.00  -9999.00  -9999.00  -9999.00  -9999.00  -9999.00  -9999.00  -9999.00  -9999.00  -9999.00  -9999.00  -9999.00  -9999.00  -9999.00  -9999.00  -9999.00  -9999.00  -9999.00  -9999.00  -9999.00  -9999.00  -9999.00  -9999.00  -9999.00  -9999.00  -9999.00  -9999.00  -9999.00  -9999.00  -9999.00  -9999.00  -9999.00  -9999.00  -9999.00  -9999.00  -9999.00  -9999.00  -9999.00  -9999.00  -9999.00  -9999.00  -9999.00  -9999.00  -9999.00  -9999.00  -9999.00  -9999.00  -9999.00  -9999.00  -9999.00  -9999.00  -9999.00  -9999.00  -9999.00  -9999.00  -9999.00  -9999.00  -9999.00  -9999.00  -9999.00  -9999.00  -9999.00  -9999.00  -9999.00  -9999.00  -9999.00  -9999.00  -9999.00  -9999.00  -9999.00  -9999.00  -9999.00  -9999.00  -9999.00  -9999.00  -9999.00  -9999.00  -9999.00  -9999.00  -9999.00  -9999.00  -9999.00  -9999.00  -9999.00  -9999.00  -9999.00  -9999.00  -9999.00  -9999.00  -9999.00  -9999.00  -9999.00  -9999.00  -9999.00  -9999.00  -9999.00  -9999.00  -9999.00  -9999.00  -9999.00  -9999.00  -9999.00  -9999.00  -9999.00  -9999.00  -9999.00  -9999.00  -9999.00  -9999.00  -9999.00  -9999.00  -9999.00  -9999.00  -9999.00  -9999.00  -9999.00  -9999.00  -9999.00  -9999.00  -9999.00  -9999.00  -9999.00  -9999.00  -9999.00  -9999.00  -9999.00  -9999.00  -9999.00  -9999.00  -9999.00  -9999.00  -9999.00  -9999.00  -9999.00  -9999.00  -9999.00  -9999.00  -9999.00  -9999.00  -9999.00  -9999.00  -9999.00  -9999.00  -9999.00  -9999.00  -9999.00  -9999.00  -9999.00  -9999.00  -9999.00  -9999.00  -9999.00  -9999.00  -9999.00  -9999.00  -9999.00  -9999.00  -9999.00  -9999.00  -9999.00  -9999.00  -9999.00  -9999.00  -9999.00  -9999.00  -9999.00  -9999.00  -9999.00  -9999.00  -9999.00  -9999.00  -9999.00  -9999.00  -9999.00  -9999.00  -9999.00  -9999.00  -9999.00  -9999.00  -9999.00  -9999.00  -9999.00  -9999.00  -9999.00  -9999.00  -9999.00  -9999.00  -9999.00  -9999.00  -9999.00  -9999.00  -9999.00  -9999.00  -9999.00  -9999.00  -9999.00  -9999.00  -9999.00  -9999.00  -9999.00  -9999.00  -9999.00  -9999.00  -9999.00  -9999.00  -9999.00  -9999.00  -9999.00  -9999.00  -9999.00  -9999.00  -9999.00  -9999.00  -9999.00  -9999.00  -9999.00  -9999.00  -9999.00  -9999.00  -9999.00  -9999.00  -9999.00  -9999.00  -9999.00  -9999.00  -9999.00  -9999.00  -9999.00  -9999.00  -9999.00  -9999.00  -9999.00  -9999.00  -9999.00  -9999.00  -9999.00  -9999.00  -9999.00  -9999.00  -9999.00  -9999.00  -9999.00  -9999.00  -9999.00  -9999.00  -9999.00  -9999.00  -9999.00  -9999.00  -9999.00  -9999.00  -9999.00  -9999.00  -9999.00  -9999.00  -9999.00  -9999.00  -9999.00  -9999.00  -9999.00  -9999.00  -9999.00  -9999.00  -9999.00  -9999.00  -9999.00  -9999.00  -9999.00  -9999.00  -9999.00  -9999.00  -9999.00
 -9999.00  -9999.00  -9999.00  -9999.00  -9999.00  -9999.00  -9999.00  -9999.00  -9999.00  -9999.00  -9999.00  -9999.00  -9999.00  -9999.00  -9999.00  -9999.00  -9999.00  -9999.00  -9999.00  -9999.00  -9999.00  -9999.00  -9999.00  -9999.00  -9999.00  -9999.00  -9999.00  -9999.00  -9999.00  -9999.00  -9999.00  -9999.00  -9999.00  -9999.00  -9999.00  -9999.00  -9999.00  -9999.00  -9999.00  -9999.00  -9999.00  -9999.00  -9999.00  -9999.00  -9999.00  -9999.00  -9999.00  -9999.00  -9999.00  -9999.00  -9999.00  -9999.00  -9999.00  -9999.00  -9999.00  -9999.00  -9999.00  -9999.00  -9999.00  -9999.00  -9999.00  -9999.00  -9999.00  -9999.00  -9999.00  -9999.00  -9999.00  -9999.00  -9999.00  -9999.00  -9999.00  -9999.00  -9999.00  -9999.00  -9999.00  -9999.00  -9999.00  -9999.00  -9999.00  -9999.00  -9999.00  -9999.00  -9999.00  -9999.00  -9999.00  -9999.00  -9999.00  -9999.00  -9999.00  -9999.00  -9999.00  -9999.00  -9999.00  -9999.00  -9999.00  -9999.00  -9999.00  -9999.00  -9999.00  -9999.00  -9999.00  -9999.00  -9999.00  -9999.00  -9999.00  -9999.00  -9999.00  -9999.00  -9999.00  -9999.00  -9999.00  -9999.00  -9999.00  -9999.00  -9999.00  -9999.00  -9999.00  -9999.00  -9999.00  -9999.00  -9999.00  -9999.00  -9999.00  -9999.00  -9999.00  -9999.00  -9999.00  -9999.00  -9999.00  -9999.00  -9999.00  -9999.00  -9999.00  -9999.00  -9999.00  -9999.00  -9999.00  -9999.00  -9999.00  -9999.00  -9999.00  -9999.00  -9999.00  -9999.00  -9999.00  -9999.00  -9999.00  -9999.00  -9999.00  -9999.00  -9999.00  -9999.00  -9999.00  -9999.00  -9999.00  -9999.00  -9999.00  -9999.00  -9999.00  -9999.00  -9999.00  -9999.00  -9999.00  -9999.00  -9999.00  -9999.00  -9999.00  -9999.00  -9999.00  -9999.00  -9999.00  -9999.00  -9999.00  -9999.00  -9999.00  -9999.00  -9999.00  -9999.00  -9999.00  -9999.00  -9999.00  -9999.00  -9999.00  -9999.00  -9999.00  -9999.00  -9999.00  -9999.00  -9999.00  -9999.00  -9999.00  -9999.00  -9999.00  -9999.00  -9999.00  -9999.00  -9999.00  -9999.00  -9999.00  -9999.00  -9999.00  -9999.00  -9999.00  -9999.00  -9999.00  -9999.00  -9999.00  -9999.00  -9999.00  -9999.00  -9999.00  -9999.00  -9999.00  -9999.00  -9999.00  -9999.00  -9999.00  -9999.00  -9999.00  -9999.00  -9999.00  -9999.00  -9999.00  -9999.00  -9999.00  -9999.00  -9999.00  -9999.00  -9999.00  -9999.00  -9999.00  -9999.00  -9999.00  -9999.00  -9999.00  -9999.00  -9999.00  -9999.00  -9999.00  -9999.00  -9999.00  -9999.00  -9999.00  -9999.00  -9999.00  -9999.00  -9999.00  -9999.00  -9999.00  -9999.00  -9999.00  -9999.00  -9999.00  -9999.00  -9999.00  -9999.00  -9999.00  -9999.00  -9999.00  -9999.00  -9999.00  -9999.00  -9999.00  -9999.00  -9999.00  -9999.00  -9999.00  -9999.00  -9999.00  -9999.00  -9999.00  -9999.00  -9999.00  -9999.00  -9999.00  -9999.00  -9999.00  -9999.00  -9999.00  -9999.00  -9999.00  -9999.00  -9999.00  -9999.00  -9999.00  -9999.00  -9999.00  -9999.00  -9999.00  -9999.00  -9999.00  -9999.00  -9999.00  -9999.00  -9999.00  -9999.00  -9999.00  -9999.00  -9999.00  -9999.00  -9999.00  -9999.00  -9999.00  -9999.00  -9999.00  -9999.00  -9999.00  -9999.00  -9999.00  -9999.00  -9999.00  -9999.00  -9999.00  -9999.00  -9999.00  -9999.00  -9999.00  -9999.00  -9999.00  -9999.00  -9999.00  -9999.00  -9999.00  -9999.00  -9999.00  -9999.00  -9999.00  -9999.00  -9999.00  -9999.00  -9999.00  -9999.00  -9999.00  -9999.00  -9999.00  -9999.00  -9999.00  -9999.00  -9999.00  -9999.00  -9999.00  -9999.00  -9999.00  -9999.00  -9999.00  -9999.00  -9999.00  -9999.00  -9999.00  -9999.00  -9999.00  -9999.00  -9999.00  -9999.00  -9999.00  -9999.00  -9999.00  -9999.00  -9999.00  -9999.00  -9999.00  -9999.00  -9999.00  -9999.00  -9999.00  -9999.00  -9999.00  -9999.00  -9999.00  -9999.00  -9999.00  -9999.00  -9999.00  -9999.00  -9999.00  -9999.00  -9999.00  -9999.00  -9999.00  -9999.00  -9999.00  -9999.00  -9999.00  -9999.00  -9999.00  -9999.00  -9999.00  -9999.00  -9999.00  -9999.00  -9999.00  -9999.00  -9999.00  -9999.00  -9999.00  -9999.00  -9999.00  -9999.00  -9999.00  -9999.00  -9999.00  -9999.00  -9999.00  -9999.00  -9999.00  -9999.00  -9999.00  -9999.00  -9999.00  -9999.00  -9999.00  -9999.00  -9999.00  -9999.00  -9999.00  -9999.00  -9999.00  -9999.00  -9999.00  -9999.00  -9999.00  -9999.00  -9999.00  -9999.00  -9999.00  -9999.00  -9999.00  -9999.00  -9999.00  -9999.00  -9999.00  -9999.00  -9999.00  -9999.00  -9999.00  -9999.00  -9999.00  -9999.00  -9999.00  -9999.00  -9999.00  -9999.00  -9999.00  -9999.00  -9999.00  -9999.00  -9999.00  -9999.00  -9999.00  -9999.00  -9999.00  -9999.00  -9999.00  -9999.00  -9999.00  -9999.00  -9999.00  -9999.00  -9999.00  -9999.00  -9999.00  -9999.00  -9999.00  -9999.00  -9999.00  -9999.00  -9999.00  -9999.00  -9999.00  -9999.00  -9999.00  -9999.00  -9999.00  -9999.00  -9999.00  -9999.00  -9999.00  -9999.00  -9999.00  -9999.00  -9999.00  -9999.00  -9999.00  -9999.00  -9999.00  -9999.00  -9999.00  -9999.00  -9999.00  -9999.00  -9999.00  -9999.00  -9999.00  -9999.00  -9999.00  -9999.00  -9999.00  -9999.00  -9999.00  -9999.00  -9999.00  -9999.00  -9999.00  -9999.00  -9999.00  -9999.00  -9999.00  -9999.00  -9999.00  -9999.00  -9999.00  -9999.00  -9999.00  -9999.00  -9999.00  -9999.00  -9999.00  -9999.00  -9999.00  -9999.00  -9999.00  -9999.00  -9999.00  -9999.00  -9999.00  -9999.00  -9999.00  -9999.00  -9999.00  -9999.00  -9999.00
 -9999.00  -9999.00  -9999.00  -9999.00  -9999.00  -9999.00  -9999.00  -9999.00  -9999.00  -9999.00  -9999.00  -9999.00  -9999.00  -9999.00  -9999.00  -9999.00  -9999.00  -9999.00  -9999.00  -9999.00  -9999.00  -9999.00  -9999.00  -9999.00  -9999.00  -9999.00  -9999.00  -9999.00  -9999.00  -9999.00  -9999.00  -9999.00  -9999.00  -9999.00  -9999.00  -9999.00  -9999.00  -9999.00  -9999.00  -9999.00  -9999.00  -9999.00  -9999.00  -9999.00  -9999.00  -9999.00  -9999.00  -9999.00  -9999.00  -9999.00  -9999.00  -9999.00  -9999.00  -9999.00  -9999.00  -9999.00  -9999.00  -9999.00  -9999.00  -9999.00  -9999.00  -9999.00  -9999.00  -9999.00  -9999.00  -9999.00  -9999.00  -9999.00  -9999.00  -9999.00  -9999.00  -9999.00  -9999.00  -9999.00  -9999.00  -9999.00  -9999.00  -9999.00  -9999.00  -9999.00  -9999.00  -9999.00  -9999.00  -9999.00  -9999.00  -9999.00  -9999.00  -9999.00  -9999.00  -9999.00  -9999.00  -9999.00  -9999.00  -9999.00  -9999.00  -9999.00  -9999.00  -9999.00  -9999.00  -9999.00  -9999.00  -9999.00  -9999.00  -9999.00  -9999.00  -9999.00  -9999.00  -9999.00  -9999.00  -9999.00  -9999.00  -9999.00  -9999.00  -9999.00  -9999.00  -9999.00  -9999.00  -9999.00  -9999.00  -9999.00  -9999.00  -9999.00  -9999.00  -9999.00  -9999.00  -9999.00  -9999.00  -9999.00  -9999.00  -9999.00  -9999.00  -9999.00  -9999.00  -9999.00  -9999.00  -9999.00  -9999.00  -9999.00  -9999.00  -9999.00  -9999.00  -9999.00  -9999.00  -9999.00  -9999.00  -9999.00  -9999.00  -9999.00  -9999.00  -9999.00  -9999.00  -9999.00  -9999.00  -9999.00  -9999.00  -9999.00  -9999.00  -9999.00  -9999.00  -9999.00  -9999.00  -9999.00  -9999.00  -9999.00  -9999.00  -9999.00  -9999.00  -9999.00  -9999.00  -9999.00  -9999.00  -9999.00  -9999.00  -9999.00  -9999.00  -9999.00  -9999.00  -9999.00  -9999.00  -9999.00  -9999.00  -9999.00  -9999.00  -9999.00  -9999.00  -9999.00  -9999.00  -9999.00  -9999.00  -9999.00  -9999.00  -9999.00  -9999.00  -9999.00  -9999.00  -9999.00  -9999.00  -9999.00  -9999.00  -9999.00  -9999.00  -9999.00  -9999.00  -9999.00  -9999.00  -9999.00  -9999.00  -9999.00  -9999.00  -9999.00  -9999.00  -9999.00  -9999.00  -9999.00  -9999.00  -9999.00  -9999.00  -9999.00  -9999.00  -9999.00  -9999.00  -9999.00  -9999.00  -9999.00  -9999.00  -9999.00  -9999.00  -9999.00  -9999.00  -9999.00  -9999.00  -9999.00  -9999.00  -9999.00  -9999.00  -9999.00  -9999.00  -9999.00  -9999.00  -9999.00  -9999.00  -9999.00  -9999.00  -9999.00  -9999.00  -9999.00  -9999.00  -9999.00  -9999.00  -9999.00  -9999.00  -9999.00  -9999.00  -9999.00  -9999.00  -9999.00  -9999.00  -9999.00  -9999.00  -9999.00  -9999.00  -9999.00  -9999.00  -9999.00  -9999.00  -9999.00  -9999.00  -9999.00  -9999.00  -9999.00  -9999.00  -9999.00  -9999.00  -9999.00  -9999.00  -9999.00  -9999.00  -9999.00  -9999.00  -9999.00  -9999.00  -9999.00  -9999.00  -9999.00  -9999.00  -9999.00  -9999.00  -9999.00  -9999.00  -9999.00  -9999.00  -9999.00  -9999.00  -9999.00  -9999.00  -9999.00  -9999.00  -9999.00  -9999.00  -9999.00  -9999.00  -9999.00  -9999.00  -9999.00  -9999.00  -9999.00  -9999.00  -9999.00  -9999.00  -9999.00  -9999.00  -9999.00  -9999.00  -9999.00  -9999.00  -9999.00  -9999.00  -9999.00  -9999.00  -9999.00  -9999.00  -9999.00  -9999.00  -9999.00  -9999.00  -9999.00  -9999.00  -9999.00  -9999.00  -9999.00  -9999.00  -9999.00  -9999.00  -9999.00  -9999.00  -9999.00  -9999.00  -9999.00  -9999.00  -9999.00  -9999.00  -9999.00  -9999.00  -9999.00  -9999.00  -9999.00  -9999.00  -9999.00  -9999.00  -9999.00  -9999.00  -9999.00  -9999.00  -9999.00  -9999.00  -9999.00  -9999.00  -9999.00  -9999.00  -9999.00  -9999.00  -9999.00  -9999.00  -9999.00  -9999.00  -9999.00  -9999.00  -9999.00  -9999.00  -9999.00  -9999.00  -9999.00  -9999.00  -9999.00  -9999.00  -9999.00  -9999.00  -9999.00  -9999.00  -9999.00  -9999.00  -9999.00  -9999.00  -9999.00  -9999.00  -9999.00  -9999.00  -9999.00  -9999.00  -9999.00  -9999.00  -9999.00  -9999.00  -9999.00  -9999.00  -9999.00  -9999.00  -9999.00  -9999.00  -9999.00  -9999.00  -9999.00  -9999.00  -9999.00  -9999.00  -9999.00  -9999.00  -9999.00  -9999.00  -9999.00  -9999.00  -9999.00  -9999.00  -9999.00  -9999.00  -9999.00  -9999.00  -9999.00  -9999.00  -9999.00  -9999.00  -9999.00  -9999.00  -9999.00  -9999.00  -9999.00  -9999.00  -9999.00  -9999.00  -9999.00  -9999.00  -9999.00  -9999.00  -9999.00  -9999.00  -9999.00  -9999.00  -9999.00  -9999.00  -9999.00  -9999.00  -9999.00  -9999.00  -9999.00  -9999.00  -9999.00  -9999.00  -9999.00  -9999.00  -9999.00  -9999.00  -9999.00  -9999.00  -9999.00  -9999.00  -9999.00  -9999.00  -9999.00  -9999.00  -9999.00  -9999.00  -9999.00  -9999.00  -9999.00  -9999.00  -9999.00  -9999.00  -9999.00  -9999.00  -9999.00  -9999.00  -9999.00  -9999.00  -9999.00  -9999.00  -9999.00  -9999.00  -9999.00  -9999.00  -9999.00  -9999.00  -9999.00  -9999.00  -9999.00  -9999.00  -9999.00  -9999.00  -9999.00  -9999.00  -9999.00  -9999.00  -9999.00  -9999.00  -9999.00  -9999.00  -9999.00  -9999.00  -9999.00  -9999.00  -9999.00  -9999.00  -9999.00  -9999.00  -9999.00  -9999.00  -9999.00  -9999.00  -9999.00  -9999.00  -9999.00  -9999.00  -9999.00  -9999.00  -9999.00  -9999.00  -9999.00  -9999.00  -9999.00  -9999.00  -9999.00  -9999.00  -9999.00  -9999.00  -9999.00  -9999.00  -9999.00  -9999.00  -9999.00  -9999.00  -9999.00  -9999.00
 -9999.00  -9999.00  -9999.00  -9999.00  -9999.00  -9999.00  -9999.00  -9999.00  -9999.00  -9999.00  -9999.00  -9999.00  -9999.00  -9999.00  -9999.00  -9999.00  -9999.00  -9999.00  -9999.00  -9999.00  -9999.00  -9999.00  -9999.00  -9999.00  -9999.00  -9999.00  -9999.00  -9999.00  -9999.00  -9999.00  -9999.00  -9999.00  -9999.00  -9999.00  -9999.00  -9999.00  -9999.00  -9999.00  -9999.00  -9999.00  -9999.00  -9999.00  -9999.00  -9999.00  -9999.00  -9999.00  -9999.00  -9999.00  -9999.00  -9999.00  -9999.00  -9999.00  -9999.00  -9999.00  -9999.00  -9999.00  -9999.00  -9999.00  -9999.00  -9999.00  -9999.00  -9999.00  -9999.00  -9999.00  -9999.00  -9999.00  -9999.00  -9999.00  -9999.00  -9999.00  -9999.00  -9999.00  -9999.00  -9999.00  -9999.00  -9999.00  -9999.00  -9999.00  -9999.00  -9999.00  -9999.00  -9999.00  -9999.00  -9999.00  -9999.00  -9999.00  -9999.00  -9999.00  -9999.00  -9999.00  -9999.00  -9999.00  -9999.00  -9999.00  -9999.00  -9999.00  -9999.00  -9999.00  -9999.00  -9999.00  -9999.00  -9999.00  -9999.00  -9999.00  -9999.00  -9999.00  -9999.00  -9999.00  -9999.00  -9999.00  -9999.00  -9999.00  -9999.00  -9999.00  -9999.00  -9999.00  -9999.00  -9999.00  -9999.00  -9999.00  -9999.00  -9999.00  -9999.00  -9999.00  -9999.00  -9999.00  -9999.00  -9999.00  -9999.00  -9999.00  -9999.00  -9999.00  -9999.00  -9999.00  -9999.00  -9999.00  -9999.00  -9999.00  -9999.00  -9999.00  -9999.00  -9999.00  -9999.00  -9999.00  -9999.00  -9999.00  -9999.00  -9999.00  -9999.00  -9999.00  -9999.00  -9999.00  -9999.00  -9999.00  -9999.00  -9999.00  -9999.00  -9999.00  -9999.00  -9999.00  -9999.00  -9999.00  -9999.00  -9999.00  -9999.00  -9999.00  -9999.00  -9999.00  -9999.00  -9999.00  -9999.00  -9999.00  -9999.00  -9999.00  -9999.00  -9999.00  -9999.00  -9999.00  -9999.00  -9999.00  -9999.00  -9999.00  -9999.00  -9999.00  -9999.00  -9999.00  -9999.00  -9999.00  -9999.00  -9999.00  -9999.00  -9999.00  -9999.00  -9999.00  -9999.00  -9999.00  -9999.00  -9999.00  -9999.00  -9999.00  -9999.00  -9999.00  -9999.00  -9999.00  -9999.00  -9999.00  -9999.00  -9999.00  -9999.00  -9999.00  -9999.00  -9999.00  -9999.00  -9999.00  -9999.00  -9999.00  -9999.00  -9999.00  -9999.00  -9999.00  -9999.00  -9999.00  -9999.00  -9999.00  -9999.00  -9999.00  -9999.00  -9999.00  -9999.00  -9999.00  -9999.00  -9999.00  -9999.00  -9999.00  -9999.00  -9999.00  -9999.00  -9999.00  -9999.00  -9999.00  -9999.00  -9999.00  -9999.00  -9999.00  -9999.00  -9999.00  -9999.00  -9999.00  -9999.00  -9999.00  -9999.00  -9999.00  -9999.00  -9999.00  -9999.00  -9999.00  -9999.00  -9999.00  -9999.00  -9999.00  -9999.00  -9999.00  -9999.00  -9999.00  -9999.00  -9999.00  -9999.00  -9999.00  -9999.00  -9999.00  -9999.00  -9999.00  -9999.00  -9999.00  -9999.00  -9999.00  -9999.00  -9999.00  -9999.00  -9999.00  -9999.00  -9999.00  -9999.00  -9999.00  -9999.00  -9999.00  -9999.00  -9999.00  -9999.00  -9999.00  -9999.00  -9999.00  -9999.00  -9999.00  -9999.00  -9999.00  -9999.00  -9999.00  -9999.00  -9999.00  -9999.00  -9999.00  -9999.00  -9999.00  -9999.00  -9999.00  -9999.00  -9999.00  -9999.00  -9999.00  -9999.00  -9999.00  -9999.00  -9999.00  -9999.00  -9999.00  -9999.00  -9999.00  -9999.00  -9999.00  -9999.00  -9999.00  -9999.00  -9999.00  -9999.00  -9999.00  -9999.00  -9999.00  -9999.00  -9999.00  -9999.00  -9999.00  -9999.00  -9999.00  -9999.00  -9999.00  -9999.00  -9999.00  -9999.00  -9999.00  -9999.00  -9999.00  -9999.00  -9999.00  -9999.00  -9999.00  -9999.00  -9999.00  -9999.00  -9999.00  -9999.00  -9999.00  -9999.00  -9999.00  -9999.00  -9999.00  -9999.00  -9999.00  -9999.00  -9999.00  -9999.00  -9999.00  -9999.00  -9999.00  -9999.00  -9999.00  -9999.00  -9999.00  -9999.00  -9999.00  -9999.00  -9999.00  -9999.00  -9999.00  -9999.00  -9999.00  -9999.00  -9999.00  -9999.00  -9999.00  -9999.00  -9999.00  -9999.00  -9999.00  -9999.00  -9999.00  -9999.00  -9999.00  -9999.00  -9999.00  -9999.00  -9999.00  -9999.00  -9999.00  -9999.00  -9999.00  -9999.00  -9999.00  -9999.00  -9999.00  -9999.00  -9999.00  -9999.00  -9999.00  -9999.00  -9999.00  -9999.00  -9999.00  -9999.00  -9999.00  -9999.00  -9999.00  -9999.00  -9999.00  -9999.00  -9999.00  -9999.00  -9999.00  -9999.00  -9999.00  -9999.00  -9999.00  -9999.00  -9999.00  -9999.00  -9999.00  -9999.00  -9999.00  -9999.00  -9999.00  -9999.00  -9999.00  -9999.00  -9999.00  -9999.00  -9999.00  -9999.00  -9999.00  -9999.00  -9999.00  -9999.00  -9999.00  -9999.00  -9999.00  -9999.00  -9999.00  -9999.00  -9999.00  -9999.00  -9999.00  -9999.00  -9999.00  -9999.00  -9999.00  -9999.00  -9999.00  -9999.00  -9999.00  -9999.00  -9999.00  -9999.00  -9999.00  -9999.00  -9999.00  -9999.00  -9999.00  -9999.00  -9999.00  -9999.00  -9999.00  -9999.00  -9999.00  -9999.00  -9999.00  -9999.00  -9999.00  -9999.00  -9999.00  -9999.00  -9999.00  -9999.00  -9999.00  -9999.00  -9999.00  -9999.00  -9999.00  -9999.00  -9999.00  -9999.00  -9999.00  -9999.00  -9999.00  -9999.00  -9999.00  -9999.00  -9999.00  -9999.00  -9999.00  -9999.00  -9999.00  -9999.00  -9999.00  -9999.00  -9999.00  -9999.00  -9999.00  -9999.00  -9999.00  -9999.00  -9999.00  -9999.00  -9999.00  -9999.00  -9999.00  -9999.00  -9999.00  -9999.00  -9999.00  -9999.00  -9999.00  -9999.00  -9999.00  -9999.00  -9999.00  -9999.00  -9999.00  -9999.00  -9999.00  -9999.00  -9999.00  -9999.00
 -9999.00  -9999.00  -9999.00  -9999.00  -9999.00  -9999.00  -9999.00  -9999.00  -9999.00  -9999.00  -9999.00  -9999.00  -9999.00  -9999.00  -9999.00  -9999.00  -9999.00  -9999.00  -9999.00  -9999.00  -9999.00  -9999.00  -9999.00  -9999.00  -9999.00  -9999.00  -9999.00  -9999.00  -9999.00  -9999.00  -9999.00  -9999.00  -9999.00  -9999.00  -9999.00  -9999.00  -9999.00  -9999.00  -9999.00  -9999.00  -9999.00  -9999.00  -9999.00  -9999.00  -9999.00  -9999.00  -9999.00  -9999.00  -9999.00  -9999.00  -9999.00  -9999.00  -9999.00  -9999.00  -9999.00  -9999.00  -9999.00  -9999.00  -9999.00  -9999.00  -9999.00  -9999.00  -9999.00  -9999.00  -9999.00  -9999.00  -9999.00  -9999.00  -9999.00  -9999.00  -9999.00  -9999.00  -9999.00  -9999.00  -9999.00  -9999.00  -9999.00  -9999.00  -9999.00  -9999.00  -9999.00  -9999.00  -9999.00  -9999.00  -9999.00  -9999.00  -9999.00  -9999.00  -9999.00  -9999.00  -9999.00  -9999.00  -9999.00  -9999.00  -9999.00  -9999.00  -9999.00  -9999.00  -9999.00  -9999.00  -9999.00  -9999.00  -9999.00  -9999.00  -9999.00  -9999.00  -9999.00  -9999.00  -9999.00  -9999.00  -9999.00  -9999.00  -9999.00  -9999.00  -9999.00  -9999.00  -9999.00  -9999.00  -9999.00  -9999.00  -9999.00  -9999.00  -9999.00  -9999.00  -9999.00  -9999.00  -9999.00  -9999.00  -9999.00  -9999.00  -9999.00  -9999.00  -9999.00  -9999.00  -9999.00  -9999.00  -9999.00  -9999.00  -9999.00  -9999.00  -9999.00  -9999.00  -9999.00  -9999.00  -9999.00  -9999.00  -9999.00  -9999.00  -9999.00  -9999.00  -9999.00  -9999.00  -9999.00  -9999.00  -9999.00  -9999.00  -9999.00  -9999.00  -9999.00  -9999.00  -9999.00  -9999.00  -9999.00  -9999.00  -9999.00  -9999.00  -9999.00  -9999.00  -9999.00  -9999.00  -9999.00  -9999.00  -9999.00  -9999.00  -9999.00  -9999.00  -9999.00  -9999.00  -9999.00  -9999.00  -9999.00  -9999.00  -9999.00  -9999.00  -9999.00  -9999.00  -9999.00  -9999.00  -9999.00  -9999.00  -9999.00  -9999.00  -9999.00  -9999.00  -9999.00  -9999.00  -9999.00  -9999.00  -9999.00  -9999.00  -9999.00  -9999.00  -9999.00  -9999.00  -9999.00  -9999.00  -9999.00  -9999.00  -9999.00  -9999.00  -9999.00  -9999.00  -9999.00  -9999.00  -9999.00  -9999.00  -9999.00  -9999.00  -9999.00  -9999.00  -9999.00  -9999.00  -9999.00  -9999.00  -9999.00  -9999.00  -9999.00  -9999.00  -9999.00  -9999.00  -9999.00  -9999.00  -9999.00  -9999.00  -9999.00  -9999.00  -9999.00  -9999.00  -9999.00  -9999.00  -9999.00  -9999.00  -9999.00  -9999.00  -9999.00  -9999.00  -9999.00  -9999.00  -9999.00  -9999.00  -9999.00  -9999.00  -9999.00  -9999.00  -9999.00  -9999.00  -9999.00  -9999.00  -9999.00  -9999.00  -9999.00  -9999.00  -9999.00  -9999.00  -9999.00  -9999.00  -9999.00  -9999.00  -9999.00  -9999.00  -9999.00  -9999.00  -9999.00  -9999.00  -9999.00  -9999.00  -9999.00  -9999.00  -9999.00  -9999.00  -9999.00  -9999.00  -9999.00  -9999.00  -9999.00  -9999.00  -9999.00  -9999.00  -9999.00  -9999.00  -9999.00  -9999.00  -9999.00  -9999.00  -9999.00  -9999.00  -9999.00  -9999.00  -9999.00  -9999.00  -9999.00  -9999.00  -9999.00  -9999.00  -9999.00  -9999.00  -9999.00  -9999.00  -9999.00  -9999.00  -9999.00  -9999.00  -9999.00  -9999.00  -9999.00  -9999.00  -9999.00  -9999.00  -9999.00  -9999.00  -9999.00  -9999.00  -9999.00  -9999.00  -9999.00  -9999.00  -9999.00  -9999.00  -9999.00  -9999.00  -9999.00  -9999.00  -9999.00  -9999.00  -9999.00  -9999.00  -9999.00  -9999.00  -9999.00  -9999.00  -9999.00  -9999.00  -9999.00  -9999.00  -9999.00  -9999.00  -9999.00  -9999.00  -9999.00  -9999.00  -9999.00  -9999.00  -9999.00  -9999.00  -9999.00  -9999.00  -9999.00  -9999.00  -9999.00  -9999.00  -9999.00  -9999.00  -9999.00  -9999.00  -9999.00  -9999.00  -9999.00  -9999.00  -9999.00  -9999.00  -9999.00  -9999.00  -9999.00  -9999.00  -9999.00  -9999.00  -9999.00  -9999.00  -9999.00  -9999.00  -9999.00  -9999.00  -9999.00  -9999.00  -9999.00  -9999.00  -9999.00  -9999.00  -9999.00  -9999.00  -9999.00  -9999.00  -9999.00  -9999.00  -9999.00  -9999.00  -9999.00  -9999.00  -9999.00  -9999.00  -9999.00  -9999.00  -9999.00  -9999.00  -9999.00  -9999.00  -9999.00  -9999.00  -9999.00  -9999.00  -9999.00  -9999.00  -9999.00  -9999.00  -9999.00  -9999.00  -9999.00  -9999.00  -9999.00  -9999.00  -9999.00  -9999.00  -9999.00  -9999.00  -9999.00  -9999.00  -9999.00  -9999.00  -9999.00  -9999.00  -9999.00  -9999.00  -9999.00  -9999.00  -9999.00  -9999.00  -9999.00  -9999.00  -9999.00  -9999.00  -9999.00  -9999.00  -9999.00  -9999.00  -9999.00  -9999.00  -9999.00  -9999.00  -9999.00  -9999.00  -9999.00  -9999.00  -9999.00  -9999.00  -9999.00  -9999.00  -9999.00  -9999.00  -9999.00  -9999.00  -9999.00  -9999.00  -9999.00  -9999.00  -9999.00  -9999.00  -9999.00  -9999.00  -9999.00  -9999.00  -9999.00  -9999.00  -9999.00  -9999.00  -9999.00  -9999.00  -9999.00  -9999.00  -9999.00  -9999.00  -9999.00  -9999.00  -9999.00  -9999.00  -9999.00  -9999.00  -9999.00  -9999.00  -9999.00  -9999.00  -9999.00  -9999.00  -9999.00  -9999.00  -9999.00  -9999.00  -9999.00  -9999.00  -9999.00  -9999.00  -9999.00  -9999.00  -9999.00  -9999.00  -9999.00  -9999.00  -9999.00  -9999.00  -9999.00  -9999.00  -9999.00  -9999.00  -9999.00  -9999.00  -9999.00  -9999.00  -9999.00  -9999.00  -9999.00  -9999.00  -9999.00  -9999.00  -9999.00  -9999.00  -9999.00  -9999.00  -9999.00  -9999.00  -9999.00  -9999.00  -9999.00
 -9999.00  -9999.00  -9999.00  -9999.00  -9999.00  -9999.00  -9999.00  -9999.00  -9999.00  -9999.00  -9999.00  -9999.00  -9999.00  -9999.00  -9999.00  -9999.00  -9999.00  -9999.00  -9999.00  -9999.00  -9999.00  -9999.00  -9999.00  -9999.00  -9999.00  -9999.00  -9999.00  -9999.00  -9999.00  -9999.00  -9999.00  -9999.00  -9999.00  -9999.00  -9999.00  -9999.00  -9999.00  -9999.00  -9999.00  -9999.00  -9999.00  -9999.00  -9999.00  -9999.00  -9999.00  -9999.00  -9999.00  -9999.00  -9999.00  -9999.00  -9999.00  -9999.00  -9999.00  -9999.00  -9999.00  -9999.00  -9999.00  -9999.00  -9999.00  -9999.00  -9999.00  -9999.00  -9999.00  -9999.00  -9999.00  -9999.00  -9999.00  -9999.00  -9999.00  -9999.00  -9999.00  -9999.00  -9999.00  -9999.00  -9999.00  -9999.00  -9999.00  -9999.00  -9999.00  -9999.00  -9999.00  -9999.00  -9999.00  -9999.00  -9999.00  -9999.00  -9999.00  -9999.00  -9999.00  -9999.00  -9999.00  -9999.00  -9999.00  -9999.00  -9999.00  -9999.00  -9999.00  -9999.00  -9999.00  -9999.00  -9999.00  -9999.00  -9999.00  -9999.00  -9999.00  -9999.00  -9999.00  -9999.00  -9999.00  -9999.00  -9999.00  -9999.00  -9999.00  -9999.00  -9999.00  -9999.00  -9999.00  -9999.00  -9999.00  -9999.00  -9999.00  -9999.00  -9999.00  -9999.00  -9999.00  -9999.00  -9999.00  -9999.00  -9999.00  -9999.00  -9999.00  -9999.00  -9999.00  -9999.00  -9999.00  -9999.00  -9999.00  -9999.00  -9999.00  -9999.00  -9999.00  -9999.00  -9999.00  -9999.00  -9999.00  -9999.00  -9999.00  -9999.00  -9999.00  -9999.00  -9999.00  -9999.00  -9999.00  -9999.00  -9999.00  -9999.00  -9999.00  -9999.00  -9999.00  -9999.00  -9999.00  -9999.00  -9999.00  -9999.00  -9999.00  -9999.00  -9999.00  -9999.00  -9999.00  -9999.00  -9999.00  -9999.00  -9999.00  -9999.00  -9999.00  -9999.00  -9999.00  -9999.00  -9999.00  -9999.00  -9999.00  -9999.00  -9999.00  -9999.00  -9999.00  -9999.00  -9999.00  -9999.00  -9999.00  -9999.00  -9999.00  -9999.00  -9999.00  -9999.00  -9999.00  -9999.00  -9999.00  -9999.00  -9999.00  -9999.00  -9999.00  -9999.00  -9999.00  -9999.00  -9999.00  -9999.00  -9999.00  -9999.00  -9999.00  -9999.00  -9999.00  -9999.00  -9999.00  -9999.00  -9999.00  -9999.00  -9999.00  -9999.00  -9999.00  -9999.00  -9999.00  -9999.00  -9999.00  -9999.00  -9999.00  -9999.00  -9999.00  -9999.00  -9999.00  -9999.00  -9999.00  -9999.00  -9999.00  -9999.00  -9999.00  -9999.00  -9999.00  -9999.00  -9999.00  -9999.00  -9999.00  -9999.00  -9999.00  -9999.00  -9999.00  -9999.00  -9999.00  -9999.00  -9999.00  -9999.00  -9999.00  -9999.00  -9999.00  -9999.00  -9999.00  -9999.00  -9999.00  -9999.00  -9999.00  -9999.00  -9999.00  -9999.00  -9999.00  -9999.00  -9999.00  -9999.00  -9999.00  -9999.00  -9999.00  -9999.00  -9999.00  -9999.00  -9999.00  -9999.00  -9999.00  -9999.00  -9999.00  -9999.00  -9999.00  -9999.00  -9999.00  -9999.00  -9999.00  -9999.00  -9999.00  -9999.00  -9999.00  -9999.00  -9999.00  -9999.00  -9999.00  -9999.00  -9999.00  -9999.00  -9999.00  -9999.00  -9999.00  -9999.00  -9999.00  -9999.00  -9999.00  -9999.00  -9999.00  -9999.00  -9999.00  -9999.00  -9999.00  -9999.00  -9999.00  -9999.00  -9999.00  -9999.00  -9999.00  -9999.00  -9999.00  -9999.00  -9999.00  -9999.00  -9999.00  -9999.00  -9999.00  -9999.00  -9999.00  -9999.00  -9999.00  -9999.00  -9999.00  -9999.00  -9999.00  -9999.00  -9999.00  -9999.00  -9999.00  -9999.00  -9999.00  -9999.00  -9999.00  -9999.00  -9999.00  -9999.00  -9999.00  -9999.00  -9999.00  -9999.00  -9999.00  -9999.00  -9999.00  -9999.00  -9999.00  -9999.00  -9999.00  -9999.00  -9999.00  -9999.00  -9999.00  -9999.00  -9999.00  -9999.00  -9999.00  -9999.00  -9999.00  -9999.00  -9999.00  -9999.00  -9999.00  -9999.00  -9999.00  -9999.00  -9999.00  -9999.00  -9999.00  -9999.00  -9999.00  -9999.00  -9999.00  -9999.00  -9999.00  -9999.00  -9999.00  -9999.00  -9999.00  -9999.00  -9999.00  -9999.00  -9999.00  -9999.00  -9999.00  -9999.00  -9999.00  -9999.00  -9999.00  -9999.00  -9999.00  -9999.00  -9999.00  -9999.00  -9999.00  -9999.00  -9999.00  -9999.00  -9999.00  -9999.00  -9999.00  -9999.00  -9999.00  -9999.00  -9999.00  -9999.00  -9999.00  -9999.00  -9999.00  -9999.00  -9999.00  -9999.00  -9999.00  -9999.00  -9999.00  -9999.00  -9999.00  -9999.00  -9999.00  -9999.00  -9999.00  -9999.00  -9999.00  -9999.00  -9999.00  -9999.00  -9999.00  -9999.00  -9999.00  -9999.00  -9999.00  -9999.00  -9999.00  -9999.00  -9999.00  -9999.00  -9999.00  -9999.00  -9999.00  -9999.00  -9999.00  -9999.00  -9999.00  -9999.00  -9999.00  -9999.00  -9999.00  -9999.00  -9999.00  -9999.00  -9999.00  -9999.00  -9999.00  -9999.00  -9999.00  -9999.00  -9999.00  -9999.00  -9999.00  -9999.00  -9999.00  -9999.00  -9999.00  -9999.00  -9999.00  -9999.00  -9999.00  -9999.00  -9999.00  -9999.00  -9999.00  -9999.00  -9999.00  -9999.00  -9999.00  -9999.00  -9999.00  -9999.00  -9999.00  -9999.00  -9999.00  -9999.00  -9999.00  -9999.00  -9999.00  -9999.00  -9999.00  -9999.00  -9999.00  -9999.00  -9999.00  -9999.00  -9999.00  -9999.00  -9999.00  -9999.00  -9999.00  -9999.00  -9999.00  -9999.00  -9999.00  -9999.00  -9999.00  -9999.00  -9999.00  -9999.00  -9999.00  -9999.00  -9999.00  -9999.00  -9999.00  -9999.00  -9999.00  -9999.00  -9999.00  -9999.00  -9999.00  -9999.00  -9999.00  -9999.00  -9999.00  -9999.00  -9999.00  -9999.00  -9999.00  -9999.00  -9999.00  -9999.00  -9999.00
 -9999.00  -9999.00  -9999.00  -9999.00  -9999.00  -9999.00  -9999.00  -9999.00  -9999.00  -9999.00  -9999.00  -9999.00  -9999.00  -9999.00  -9999.00  -9999.00  -9999.00  -9999.00  -9999.00  -9999.00  -9999.00  -9999.00  -9999.00  -9999.00  -9999.00  -9999.00  -9999.00  -9999.00  -9999.00  -9999.00  -9999.00  -9999.00  -9999.00  -9999.00  -9999.00  -9999.00  -9999.00  -9999.00  -9999.00  -9999.00  -9999.00  -9999.00  -9999.00  -9999.00  -9999.00  -9999.00  -9999.00  -9999.00  -9999.00  -9999.00  -9999.00  -9999.00  -9999.00  -9999.00  -9999.00  -9999.00  -9999.00  -9999.00  -9999.00  -9999.00  -9999.00  -9999.00  -9999.00  -9999.00  -9999.00  -9999.00  -9999.00  -9999.00  -9999.00  -9999.00  -9999.00  -9999.00  -9999.00  -9999.00  -9999.00  -9999.00  -9999.00  -9999.00  -9999.00  -9999.00  -9999.00  -9999.00  -9999.00  -9999.00  -9999.00  -9999.00  -9999.00  -9999.00  -9999.00  -9999.00  -9999.00  -9999.00  -9999.00  -9999.00  -9999.00  -9999.00  -9999.00  -9999.00  -9999.00  -9999.00  -9999.00  -9999.00  -9999.00  -9999.00  -9999.00  -9999.00  -9999.00  -9999.00  -9999.00  -9999.00  -9999.00  -9999.00  -9999.00  -9999.00  -9999.00  -9999.00  -9999.00  -9999.00  -9999.00  -9999.00  -9999.00  -9999.00  -9999.00  -9999.00  -9999.00  -9999.00  -9999.00  -9999.00  -9999.00  -9999.00  -9999.00  -9999.00  -9999.00  -9999.00  -9999.00  -9999.00  -9999.00  -9999.00  -9999.00  -9999.00  -9999.00  -9999.00  -9999.00  -9999.00  -9999.00  -9999.00  -9999.00  -9999.00  -9999.00  -9999.00  -9999.00  -9999.00  -9999.00  -9999.00  -9999.00  -9999.00  -9999.00  -9999.00  -9999.00  -9999.00  -9999.00  -9999.00  -9999.00  -9999.00  -9999.00  -9999.00  -9999.00  -9999.00  -9999.00  -9999.00  -9999.00  -9999.00  -9999.00  -9999.00  -9999.00  -9999.00  -9999.00  -9999.00  -9999.00  -9999.00  -9999.00  -9999.00  -9999.00  -9999.00  -9999.00  -9999.00  -9999.00  -9999.00  -9999.00  -9999.00  -9999.00  -9999.00  -9999.00  -9999.00  -9999.00  -9999.00  -9999.00  -9999.00  -9999.00  -9999.00  -9999.00  -9999.00  -9999.00  -9999.00  -9999.00  -9999.00  -9999.00  -9999.00  -9999.00  -9999.00  -9999.00  -9999.00  -9999.00  -9999.00  -9999.00  -9999.00  -9999.00  -9999.00  -9999.00  -9999.00  -9999.00  -9999.00  -9999.00  -9999.00  -9999.00  -9999.00  -9999.00  -9999.00  -9999.00  -9999.00  -9999.00  -9999.00  -9999.00  -9999.00  -9999.00  -9999.00  -9999.00  -9999.00  -9999.00  -9999.00  -9999.00  -9999.00  -9999.00  -9999.00  -9999.00  -9999.00  -9999.00  -9999.00  -9999.00  -9999.00  -9999.00  -9999.00  -9999.00  -9999.00  -9999.00  -9999.00  -9999.00  -9999.00  -9999.00  -9999.00  -9999.00  -9999.00  -9999.00  -9999.00  -9999.00  -9999.00  -9999.00  -9999.00  -9999.00  -9999.00  -9999.00  -9999.00  -9999.00  -9999.00  -9999.00  -9999.00  -9999.00  -9999.00  -9999.00  -9999.00  -9999.00  -9999.00  -9999.00  -9999.00  -9999.00  -9999.00  -9999.00  -9999.00  -9999.00  -9999.00  -9999.00  -9999.00  -9999.00  -9999.00  -9999.00  -9999.00  -9999.00  -9999.00  -9999.00  -9999.00  -9999.00  -9999.00  -9999.00  -9999.00  -9999.00  -9999.00  -9999.00  -9999.00  -9999.00  -9999.00  -9999.00  -9999.00  -9999.00  -9999.00  -9999.00  -9999.00  -9999.00  -9999.00  -9999.00  -9999.00  -9999.00  -9999.00  -9999.00  -9999.00  -9999.00  -9999.00  -9999.00  -9999.00  -9999.00  -9999.00  -9999.00  -9999.00  -9999.00  -9999.00  -9999.00  -9999.00  -9999.00  -9999.00  -9999.00  -9999.00  -9999.00  -9999.00  -9999.00  -9999.00  -9999.00  -9999.00  -9999.00  -9999.00  -9999.00  -9999.00  -9999.00  -9999.00  -9999.00  -9999.00  -9999.00  -9999.00  -9999.00  -9999.00  -9999.00  -9999.00  -9999.00  -9999.00  -9999.00  -9999.00  -9999.00  -9999.00  -9999.00  -9999.00  -9999.00  -9999.00  -9999.00  -9999.00  -9999.00  -9999.00  -9999.00  -9999.00  -9999.00  -9999.00  -9999.00  -9999.00  -9999.00  -9999.00  -9999.00  -9999.00  -9999.00  -9999.00  -9999.00  -9999.00  -9999.00  -9999.00  -9999.00  -9999.00  -9999.00  -9999.00  -9999.00  -9999.00  -9999.00  -9999.00  -9999.00  -9999.00  -9999.00  -9999.00  -9999.00  -9999.00  -9999.00  -9999.00  -9999.00  -9999.00  -9999.00  -9999.00  -9999.00  -9999.00  -9999.00  -9999.00  -9999.00  -9999.00  -9999.00  -9999.00  -9999.00  -9999.00  -9999.00  -9999.00  -9999.00  -9999.00  -9999.00  -9999.00  -9999.00  -9999.00  -9999.00  -9999.00  -9999.00  -9999.00  -9999.00  -9999.00  -9999.00  -9999.00  -9999.00  -9999.00  -9999.00  -9999.00  -9999.00  -9999.00  -9999.00  -9999.00  -9999.00  -9999.00  -9999.00  -9999.00  -9999.00  -9999.00  -9999.00  -9999.00  -9999.00  -9999.00  -9999.00  -9999.00  -9999.00  -9999.00  -9999.00  -9999.00  -9999.00  -9999.00  -9999.00  -9999.00  -9999.00  -9999.00  -9999.00  -9999.00  -9999.00  -9999.00  -9999.00  -9999.00  -9999.00  -9999.00  -9999.00  -9999.00  -9999.00  -9999.00  -9999.00  -9999.00  -9999.00  -9999.00  -9999.00  -9999.00  -9999.00  -9999.00  -9999.00  -9999.00  -9999.00  -9999.00  -9999.00  -9999.00  -9999.00  -9999.00  -9999.00  -9999.00  -9999.00  -9999.00  -9999.00  -9999.00  -9999.00  -9999.00  -9999.00  -9999.00  -9999.00  -9999.00  -9999.00  -9999.00  -9999.00  -9999.00  -9999.00  -9999.00  -9999.00  -9999.00  -9999.00  -9999.00  -9999.00  -9999.00  -9999.00  -9999.00  -9999.00  -9999.00  -9999.00  -9999.00  -9999.00  -9999.00  -9999.00  -9999.00  -9999.00  -9999.00  -9999.00
 -9999.00  -9999.00  -9999.00  -9999.00  -9999.00  -9999.00  -9999.00  -9999.00  -9999.00  -9999.00  -9999.00  -9999.00  -9999.00  -9999.00  -9999.00  -9999.00  -9999.00  -9999.00  -9999.00  -9999.00  -9999.00  -9999.00  -9999.00  -9999.00  -9999.00  -9999.00  -9999.00  -9999.00  -9999.00  -9999.00  -9999.00  -9999.00  -9999.00  -9999.00  -9999.00  -9999.00  -9999.00  -9999.00  -9999.00  -9999.00  -9999.00  -9999.00  -9999.00  -9999.00  -9999.00  -9999.00  -9999.00  -9999.00  -9999.00  -9999.00  -9999.00  -9999.00  -9999.00  -9999.00  -9999.00  -9999.00  -9999.00  -9999.00  -9999.00  -9999.00  -9999.00  -9999.00  -9999.00  -9999.00  -9999.00  -9999.00  -9999.00  -9999.00  -9999.00  -9999.00  -9999.00  -9999.00  -9999.00  -9999.00  -9999.00  -9999.00  -9999.00  -9999.00  -9999.00  -9999.00  -9999.00  -9999.00  -9999.00  -9999.00  -9999.00  -9999.00  -9999.00  -9999.00  -9999.00  -9999.00  -9999.00  -9999.00  -9999.00  -9999.00  -9999.00  -9999.00  -9999.00  -9999.00  -9999.00  -9999.00  -9999.00  -9999.00  -9999.00  -9999.00  -9999.00  -9999.00  -9999.00  -9999.00  -9999.00  -9999.00  -9999.00  -9999.00  -9999.00  -9999.00  -9999.00  -9999.00  -9999.00  -9999.00  -9999.00  -9999.00  -9999.00  -9999.00  -9999.00  -9999.00  -9999.00  -9999.00  -9999.00  -9999.00  -9999.00  -9999.00  -9999.00  -9999.00  -9999.00  -9999.00  -9999.00  -9999.00  -9999.00  -9999.00  -9999.00  -9999.00  -9999.00  -9999.00  -9999.00  -9999.00  -9999.00  -9999.00  -9999.00  -9999.00  -9999.00  -9999.00  -9999.00  -9999.00  -9999.00  -9999.00  -9999.00  -9999.00  -9999.00  -9999.00  -9999.00  -9999.00  -9999.00  -9999.00  -9999.00  -9999.00  -9999.00  -9999.00  -9999.00  -9999.00  -9999.00  -9999.00  -9999.00  -9999.00  -9999.00  -9999.00  -9999.00  -9999.00  -9999.00  -9999.00  -9999.00  -9999.00  -9999.00  -9999.00  -9999.00  -9999.00  -9999.00  -9999.00  -9999.00  -9999.00  -9999.00  -9999.00  -9999.00  -9999.00  -9999.00  -9999.00  -9999.00  -9999.00  -9999.00  -9999.00  -9999.00  -9999.00  -9999.00  -9999.00  -9999.00  -9999.00  -9999.00  -9999.00  -9999.00  -9999.00  -9999.00  -9999.00  -9999.00  -9999.00  -9999.00  -9999.00  -9999.00  -9999.00  -9999.00  -9999.00  -9999.00  -9999.00  -9999.00  -9999.00  -9999.00  -9999.00  -9999.00  -9999.00  -9999.00  -9999.00  -9999.00  -9999.00  -9999.00  -9999.00  -9999.00  -9999.00  -9999.00  -9999.00  -9999.00  -9999.00  -9999.00  -9999.00  -9999.00  -9999.00  -9999.00  -9999.00  -9999.00  -9999.00  -9999.00  -9999.00  -9999.00  -9999.00  -9999.00  -9999.00  -9999.00  -9999.00  -9999.00  -9999.00  -9999.00  -9999.00  -9999.00  -9999.00  -9999.00  -9999.00  -9999.00  -9999.00  -9999.00  -9999.00  -9999.00  -9999.00  -9999.00  -9999.00  -9999.00  -9999.00  -9999.00  -9999.00  -9999.00  -9999.00  -9999.00  -9999.00  -9999.00  -9999.00  -9999.00  -9999.00  -9999.00  -9999.00  -9999.00  -9999.00  -9999.00  -9999.00  -9999.00  -9999.00  -9999.00  -9999.00  -9999.00  -9999.00  -9999.00  -9999.00  -9999.00  -9999.00  -9999.00  -9999.00  -9999.00  -9999.00  -9999.00  -9999.00  -9999.00  -9999.00  -9999.00  -9999.00  -9999.00  -9999.00  -9999.00  -9999.00  -9999.00  -9999.00  -9999.00  -9999.00  -9999.00  -9999.00  -9999.00  -9999.00  -9999.00  -9999.00  -9999.00  -9999.00  -9999.00  -9999.00  -9999.00  -9999.00  -9999.00  -9999.00  -9999.00  -9999.00  -9999.00  -9999.00  -9999.00  -9999.00  -9999.00  -9999.00  -9999.00  -9999.00  -9999.00  -9999.00  -9999.00  -9999.00  -9999.00  -9999.00  -9999.00  -9999.00  -9999.00  -9999.00  -9999.00  -9999.00  -9999.00  -9999.00  -9999.00  -9999.00  -9999.00  -9999.00  -9999.00  -9999.00  -9999.00  -9999.00  -9999.00  -9999.00  -9999.00  -9999.00  -9999.00  -9999.00  -9999.00  -9999.00  -9999.00  -9999.00  -9999.00  -9999.00  -9999.00  -9999.00  -9999.00  -9999.00  -9999.00  -9999.00  -9999.00  -9999.00  -9999.00  -9999.00  -9999.00  -9999.00  -9999.00  -9999.00  -9999.00  -9999.00  -9999.00  -9999.00  -9999.00  -9999.00  -9999.00  -9999.00  -9999.00  -9999.00  -9999.00  -9999.00  -9999.00  -9999.00  -9999.00  -9999.00  -9999.00  -9999.00  -9999.00  -9999.00  -9999.00  -9999.00  -9999.00  -9999.00  -9999.00  -9999.00  -9999.00  -9999.00  -9999.00  -9999.00  -9999.00  -9999.00  -9999.00  -9999.00  -9999.00  -9999.00  -9999.00  -9999.00  -9999.00  -9999.00  -9999.00  -9999.00  -9999.00  -9999.00  -9999.00  -9999.00  -9999.00  -9999.00  -9999.00  -9999.00  -9999.00  -9999.00  -9999.00  -9999.00  -9999.00  -9999.00  -9999.00  -9999.00  -9999.00  -9999.00  -9999.00  -9999.00  -9999.00  -9999.00  -9999.00  -9999.00  -9999.00  -9999.00  -9999.00  -9999.00  -9999.00  -9999.00  -9999.00  -9999.00  -9999.00  -9999.00  -9999.00  -9999.00  -9999.00  -9999.00  -9999.00  -9999.00  -9999.00  -9999.00  -9999.00  -9999.00  -9999.00  -9999.00  -9999.00  -9999.00  -9999.00  -9999.00  -9999.00  -9999.00  -9999.00  -9999.00  -9999.00  -9999.00  -9999.00  -9999.00  -9999.00  -9999.00  -9999.00  -9999.00  -9999.00  -9999.00  -9999.00  -9999.00  -9999.00  -9999.00  -9999.00  -9999.00  -9999.00  -9999.00  -9999.00  -9999.00  -9999.00  -9999.00  -9999.00  -9999.00  -9999.00  -9999.00  -9999.00  -9999.00  -9999.00  -9999.00  -9999.00  -9999.00  -9999.00  -9999.00  -9999.00  -9999.00  -9999.00  -9999.00  -9999.00  -9999.00  -9999.00  -9999.00  -9999.00  -9999.00  -9999.00  -9999.00  -9999.00
 -9999.00  -9999.00  -9999.00  -9999.00  -9999.00  -9999.00  -9999.00  -9999.00  -9999.00  -9999.00  -9999.00  -9999.00  -9999.00  -9999.00  -9999.00  -9999.00  -9999.00  -9999.00  -9999.00  -9999.00  -9999.00  -9999.00  -9999.00  -9999.00  -9999.00  -9999.00  -9999.00  -9999.00  -9999.00  -9999.00  -9999.00  -9999.00  -9999.00  -9999.00  -9999.00  -9999.00  -9999.00  -9999.00  -9999.00  -9999.00  -9999.00  -9999.00  -9999.00  -9999.00  -9999.00  -9999.00  -9999.00  -9999.00  -9999.00  -9999.00  -9999.00  -9999.00  -9999.00  -9999.00  -9999.00  -9999.00  -9999.00  -9999.00  -9999.00  -9999.00  -9999.00  -9999.00  -9999.00  -9999.00  -9999.00  -9999.00  -9999.00  -9999.00  -9999.00  -9999.00  -9999.00  -9999.00  -9999.00  -9999.00  -9999.00  -9999.00  -9999.00  -9999.00  -9999.00  -9999.00  -9999.00  -9999.00  -9999.00  -9999.00  -9999.00  -9999.00  -9999.00  -9999.00  -9999.00  -9999.00  -9999.00  -9999.00  -9999.00  -9999.00  -9999.00  -9999.00  -9999.00  -9999.00  -9999.00  -9999.00  -9999.00  -9999.00  -9999.00  -9999.00  -9999.00  -9999.00  -9999.00  -9999.00  -9999.00  -9999.00  -9999.00  -9999.00  -9999.00  -9999.00  -9999.00  -9999.00  -9999.00  -9999.00  -9999.00  -9999.00  -9999.00  -9999.00  -9999.00  -9999.00  -9999.00  -9999.00  -9999.00  -9999.00  -9999.00  -9999.00  -9999.00  -9999.00  -9999.00  -9999.00  -9999.00  -9999.00  -9999.00  -9999.00  -9999.00  -9999.00  -9999.00  -9999.00  -9999.00  -9999.00  -9999.00  -9999.00  -9999.00  -9999.00  -9999.00  -9999.00  -9999.00  -9999.00  -9999.00  -9999.00  -9999.00  -9999.00  -9999.00  -9999.00  -9999.00  -9999.00  -9999.00  -9999.00  -9999.00  -9999.00  -9999.00  -9999.00  -9999.00  -9999.00  -9999.00  -9999.00  -9999.00  -9999.00  -9999.00  -9999.00  -9999.00  -9999.00  -9999.00  -9999.00  -9999.00  -9999.00  -9999.00  -9999.00  -9999.00  -9999.00  -9999.00  -9999.00  -9999.00  -9999.00  -9999.00  -9999.00  -9999.00  -9999.00  -9999.00  -9999.00  -9999.00  -9999.00  -9999.00  -9999.00  -9999.00  -9999.00  -9999.00  -9999.00  -9999.00  -9999.00  -9999.00  -9999.00  -9999.00  -9999.00  -9999.00  -9999.00  -9999.00  -9999.00  -9999.00  -9999.00  -9999.00  -9999.00  -9999.00  -9999.00  -9999.00  -9999.00  -9999.00  -9999.00  -9999.00  -9999.00  -9999.00  -9999.00  -9999.00  -9999.00  -9999.00  -9999.00  -9999.00  -9999.00  -9999.00  -9999.00  -9999.00  -9999.00  -9999.00  -9999.00  -9999.00  -9999.00  -9999.00  -9999.00  -9999.00  -9999.00  -9999.00  -9999.00  -9999.00  -9999.00  -9999.00  -9999.00  -9999.00  -9999.00  -9999.00  -9999.00  -9999.00  -9999.00  -9999.00  -9999.00  -9999.00  -9999.00  -9999.00  -9999.00  -9999.00  -9999.00  -9999.00  -9999.00  -9999.00  -9999.00  -9999.00  -9999.00  -9999.00  -9999.00  -9999.00  -9999.00  -9999.00  -9999.00  -9999.00  -9999.00  -9999.00  -9999.00  -9999.00  -9999.00  -9999.00  -9999.00  -9999.00  -9999.00  -9999.00  -9999.00  -9999.00  -9999.00  -9999.00  -9999.00  -9999.00  -9999.00  -9999.00  -9999.00  -9999.00  -9999.00  -9999.00  -9999.00  -9999.00  -9999.00  -9999.00  -9999.00  -9999.00  -9999.00  -9999.00  -9999.00  -9999.00  -9999.00  -9999.00  -9999.00  -9999.00  -9999.00  -9999.00  -9999.00  -9999.00  -9999.00  -9999.00  -9999.00  -9999.00  -9999.00  -9999.00  -9999.00  -9999.00  -9999.00  -9999.00  -9999.00  -9999.00  -9999.00  -9999.00  -9999.00  -9999.00  -9999.00  -9999.00  -9999.00  -9999.00  -9999.00  -9999.00  -9999.00  -9999.00  -9999.00  -9999.00  -9999.00  -9999.00  -9999.00  -9999.00  -9999.00  -9999.00  -9999.00  -9999.00  -9999.00  -9999.00  -9999.00  -9999.00  -9999.00  -9999.00  -9999.00  -9999.00  -9999.00  -9999.00  -9999.00  -9999.00  -9999.00  -9999.00  -9999.00  -9999.00  -9999.00  -9999.00  -9999.00  -9999.00  -9999.00  -9999.00  -9999.00  -9999.00  -9999.00  -9999.00  -9999.00  -9999.00  -9999.00  -9999.00  -9999.00  -9999.00  -9999.00  -9999.00  -9999.00  -9999.00  -9999.00  -9999.00  -9999.00  -9999.00  -9999.00  -9999.00  -9999.00  -9999.00  -9999.00  -9999.00  -9999.00  -9999.00  -9999.00  -9999.00  -9999.00  -9999.00  -9999.00  -9999.00  -9999.00  -9999.00  -9999.00  -9999.00  -9999.00  -9999.00  -9999.00  -9999.00  -9999.00  -9999.00  -9999.00  -9999.00  -9999.00  -9999.00  -9999.00  -9999.00  -9999.00  -9999.00  -9999.00  -9999.00  -9999.00  -9999.00  -9999.00  -9999.00  -9999.00  -9999.00  -9999.00  -9999.00  -9999.00  -9999.00  -9999.00  -9999.00  -9999.00  -9999.00  -9999.00  -9999.00  -9999.00  -9999.00  -9999.00  -9999.00  -9999.00  -9999.00  -9999.00  -9999.00  -9999.00  -9999.00  -9999.00  -9999.00  -9999.00  -9999.00  -9999.00  -9999.00  -9999.00  -9999.00  -9999.00  -9999.00  -9999.00  -9999.00  -9999.00  -9999.00  -9999.00  -9999.00  -9999.00  -9999.00  -9999.00  -9999.00  -9999.00  -9999.00  -9999.00  -9999.00  -9999.00  -9999.00  -9999.00  -9999.00  -9999.00  -9999.00  -9999.00  -9999.00  -9999.00  -9999.00  -9999.00  -9999.00  -9999.00  -9999.00  -9999.00  -9999.00  -9999.00  -9999.00  -9999.00  -9999.00  -9999.00  -9999.00  -9999.00  -9999.00  -9999.00  -9999.00  -9999.00  -9999.00  -9999.00  -9999.00  -9999.00  -9999.00  -9999.00  -9999.00  -9999.00  -9999.00  -9999.00  -9999.00  -9999.00  -9999.00  -9999.00  -9999.00  -9999.00  -9999.00  -9999.00  -9999.00  -9999.00  -9999.00  -9999.00  -9999.00  -9999.00  -9999.00  -9999.00  -9999.00  -9999.00  -9999.00
 -9999.00  -9999.00  -9999.00  -9999.00  -9999.00  -9999.00  -9999.00  -9999.00  -9999.00  -9999.00  -9999.00  -9999.00  -9999.00  -9999.00  -9999.00  -9999.00  -9999.00  -9999.00  -9999.00  -9999.00  -9999.00  -9999.00  -9999.00  -9999.00  -9999.00  -9999.00  -9999.00  -9999.00  -9999.00  -9999.00  -9999.00  -9999.00  -9999.00  -9999.00  -9999.00  -9999.00  -9999.00  -9999.00  -9999.00  -9999.00  -9999.00  -9999.00  -9999.00  -9999.00  -9999.00  -9999.00  -9999.00  -9999.00  -9999.00  -9999.00  -9999.00  -9999.00  -9999.00  -9999.00  -9999.00  -9999.00  -9999.00  -9999.00  -9999.00  -9999.00  -9999.00  -9999.00  -9999.00  -9999.00  -9999.00  -9999.00  -9999.00  -9999.00  -9999.00  -9999.00  -9999.00  -9999.00  -9999.00  -9999.00  -9999.00  -9999.00  -9999.00  -9999.00  -9999.00  -9999.00  -9999.00  -9999.00  -9999.00  -9999.00  -9999.00  -9999.00  -9999.00  -9999.00  -9999.00  -9999.00  -9999.00  -9999.00  -9999.00  -9999.00  -9999.00  -9999.00  -9999.00  -9999.00  -9999.00  -9999.00  -9999.00  -9999.00  -9999.00  -9999.00  -9999.00  -9999.00  -9999.00  -9999.00  -9999.00  -9999.00  -9999.00  -9999.00  -9999.00  -9999.00  -9999.00  -9999.00  -9999.00  -9999.00  -9999.00  -9999.00  -9999.00  -9999.00  -9999.00  -9999.00  -9999.00  -9999.00  -9999.00  -9999.00  -9999.00  -9999.00  -9999.00  -9999.00  -9999.00  -9999.00  -9999.00  -9999.00  -9999.00  -9999.00  -9999.00  -9999.00  -9999.00  -9999.00  -9999.00  -9999.00  -9999.00  -9999.00  -9999.00  -9999.00  -9999.00  -9999.00  -9999.00  -9999.00  -9999.00  -9999.00  -9999.00  -9999.00  -9999.00  -9999.00  -9999.00  -9999.00  -9999.00  -9999.00  -9999.00  -9999.00  -9999.00  -9999.00  -9999.00  -9999.00  -9999.00  -9999.00  -9999.00  -9999.00  -9999.00  -9999.00  -9999.00  -9999.00  -9999.00  -9999.00  -9999.00  -9999.00  -9999.00  -9999.00  -9999.00  -9999.00  -9999.00  -9999.00  -9999.00  -9999.00  -9999.00  -9999.00  -9999.00  -9999.00  -9999.00  -9999.00  -9999.00  -9999.00  -9999.00  -9999.00  -9999.00  -9999.00  -9999.00  -9999.00  -9999.00  -9999.00  -9999.00  -9999.00  -9999.00  -9999.00  -9999.00  -9999.00  -9999.00  -9999.00  -9999.00  -9999.00  -9999.00  -9999.00  -9999.00  -9999.00  -9999.00  -9999.00  -9999.00  -9999.00  -9999.00  -9999.00  -9999.00  -9999.00  -9999.00  -9999.00  -9999.00  -9999.00  -9999.00  -9999.00  -9999.00  -9999.00  -9999.00  -9999.00  -9999.00  -9999.00  -9999.00  -9999.00  -9999.00  -9999.00  -9999.00  -9999.00  -9999.00  -9999.00  -9999.00  -9999.00  -9999.00  -9999.00  -9999.00  -9999.00  -9999.00  -9999.00  -9999.00  -9999.00  -9999.00  -9999.00  -9999.00  -9999.00  -9999.00  -9999.00  -9999.00  -9999.00  -9999.00  -9999.00  -9999.00  -9999.00  -9999.00  -9999.00  -9999.00  -9999.00  -9999.00  -9999.00  -9999.00  -9999.00  -9999.00  -9999.00  -9999.00  -9999.00  -9999.00  -9999.00  -9999.00  -9999.00  -9999.00  -9999.00  -9999.00  -9999.00  -9999.00  -9999.00  -9999.00  -9999.00  -9999.00  -9999.00  -9999.00  -9999.00  -9999.00  -9999.00  -9999.00  -9999.00  -9999.00  -9999.00  -9999.00  -9999.00  -9999.00  -9999.00  -9999.00  -9999.00  -9999.00  -9999.00  -9999.00  -9999.00  -9999.00  -9999.00  -9999.00  -9999.00  -9999.00  -9999.00  -9999.00  -9999.00  -9999.00  -9999.00  -9999.00  -9999.00  -9999.00  -9999.00  -9999.00  -9999.00  -9999.00  -9999.00  -9999.00  -9999.00  -9999.00  -9999.00  -9999.00  -9999.00  -9999.00  -9999.00  -9999.00  -9999.00  -9999.00  -9999.00  -9999.00  -9999.00  -9999.00  -9999.00  -9999.00  -9999.00  -9999.00  -9999.00  -9999.00  -9999.00  -9999.00  -9999.00  -9999.00  -9999.00  -9999.00  -9999.00  -9999.00  -9999.00  -9999.00  -9999.00  -9999.00  -9999.00  -9999.00  -9999.00  -9999.00  -9999.00  -9999.00  -9999.00  -9999.00  -9999.00  -9999.00  -9999.00  -9999.00  -9999.00  -9999.00  -9999.00  -9999.00  -9999.00  -9999.00  -9999.00  -9999.00  -9999.00  -9999.00  -9999.00  -9999.00  -9999.00  -9999.00  -9999.00  -9999.00  -9999.00  -9999.00  -9999.00  -9999.00  -9999.00  -9999.00  -9999.00  -9999.00  -9999.00  -9999.00  -9999.00  -9999.00  -9999.00  -9999.00  -9999.00  -9999.00  -9999.00  -9999.00  -9999.00  -9999.00  -9999.00  -9999.00  -9999.00  -9999.00  -9999.00  -9999.00  -9999.00  -9999.00  -9999.00  -9999.00  -9999.00  -9999.00  -9999.00  -9999.00  -9999.00  -9999.00  -9999.00  -9999.00  -9999.00  -9999.00  -9999.00  -9999.00  -9999.00  -9999.00  -9999.00  -9999.00  -9999.00  -9999.00  -9999.00  -9999.00  -9999.00  -9999.00  -9999.00  -9999.00  -9999.00  -9999.00  -9999.00  -9999.00  -9999.00  -9999.00  -9999.00  -9999.00  -9999.00  -9999.00  -9999.00  -9999.00  -9999.00  -9999.00  -9999.00  -9999.00  -9999.00  -9999.00  -9999.00  -9999.00  -9999.00  -9999.00  -9999.00  -9999.00  -9999.00  -9999.00  -9999.00  -9999.00  -9999.00  -9999.00  -9999.00  -9999.00  -9999.00  -9999.00  -9999.00  -9999.00  -9999.00  -9999.00  -9999.00  -9999.00  -9999.00  -9999.00  -9999.00  -9999.00  -9999.00  -9999.00  -9999.00  -9999.00  -9999.00  -9999.00  -9999.00  -9999.00  -9999.00  -9999.00  -9999.00  -9999.00  -9999.00  -9999.00  -9999.00  -9999.00  -9999.00  -9999.00  -9999.00  -9999.00  -9999.00  -9999.00  -9999.00  -9999.00  -9999.00  -9999.00  -9999.00  -9999.00  -9999.00  -9999.00  -9999.00  -9999.00  -9999.00  -9999.00  -9999.00  -9999.00  -9999.00  -9999.00  -9999.00  -9999.00  -9999.00  -9999.00
 -9999.00  -9999.00  -9999.00  -9999.00  -9999.00  -9999.00  -9999.00  -9999.00  -9999.00  -9999.00  -9999.00  -9999.00  -9999.00  -9999.00  -9999.00  -9999.00  -9999.00  -9999.00  -9999.00  -9999.00  -9999.00  -9999.00  -9999.00  -9999.00  -9999.00  -9999.00  -9999.00  -9999.00  -9999.00  -9999.00  -9999.00  -9999.00  -9999.00  -9999.00  -9999.00  -9999.00  -9999.00  -9999.00  -9999.00  -9999.00  -9999.00  -9999.00  -9999.00  -9999.00  -9999.00  -9999.00  -9999.00  -9999.00  -9999.00  -9999.00  -9999.00  -9999.00  -9999.00  -9999.00  -9999.00  -9999.00  -9999.00  -9999.00  -9999.00  -9999.00  -9999.00  -9999.00  -9999.00  -9999.00  -9999.00  -9999.00  -9999.00  -9999.00  -9999.00  -9999.00  -9999.00  -9999.00  -9999.00  -9999.00  -9999.00  -9999.00  -9999.00  -9999.00  -9999.00  -9999.00  -9999.00  -9999.00  -9999.00  -9999.00  -9999.00  -9999.00  -9999.00  -9999.00  -9999.00  -9999.00  -9999.00  -9999.00  -9999.00  -9999.00  -9999.00  -9999.00  -9999.00  -9999.00  -9999.00  -9999.00  -9999.00  -9999.00  -9999.00  -9999.00  -9999.00  -9999.00  -9999.00  -9999.00  -9999.00  -9999.00  -9999.00  -9999.00  -9999.00  -9999.00  -9999.00  -9999.00  -9999.00  -9999.00  -9999.00  -9999.00  -9999.00  -9999.00  -9999.00  -9999.00  -9999.00  -9999.00  -9999.00  -9999.00  -9999.00  -9999.00  -9999.00  -9999.00  -9999.00  -9999.00  -9999.00  -9999.00  -9999.00  -9999.00  -9999.00  -9999.00  -9999.00  -9999.00  -9999.00  -9999.00  -9999.00  -9999.00  -9999.00  -9999.00  -9999.00  -9999.00  -9999.00  -9999.00  -9999.00  -9999.00  -9999.00  -9999.00  -9999.00  -9999.00  -9999.00  -9999.00  -9999.00  -9999.00  -9999.00  -9999.00  -9999.00  -9999.00  -9999.00  -9999.00  -9999.00  -9999.00  -9999.00  -9999.00  -9999.00  -9999.00  -9999.00  -9999.00  -9999.00  -9999.00  -9999.00  -9999.00  -9999.00  -9999.00  -9999.00  -9999.00  -9999.00  -9999.00  -9999.00  -9999.00  -9999.00  -9999.00  -9999.00  -9999.00  -9999.00  -9999.00  -9999.00  -9999.00  -9999.00  -9999.00  -9999.00  -9999.00  -9999.00  -9999.00  -9999.00  -9999.00  -9999.00  -9999.00  -9999.00  -9999.00  -9999.00  -9999.00  -9999.00  -9999.00  -9999.00  -9999.00  -9999.00  -9999.00  -9999.00  -9999.00  -9999.00  -9999.00  -9999.00  -9999.00  -9999.00  -9999.00  -9999.00  -9999.00  -9999.00  -9999.00  -9999.00  -9999.00  -9999.00  -9999.00  -9999.00  -9999.00  -9999.00  -9999.00  -9999.00  -9999.00  -9999.00  -9999.00  -9999.00  -9999.00  -9999.00  -9999.00  -9999.00  -9999.00  -9999.00  -9999.00  -9999.00  -9999.00  -9999.00  -9999.00  -9999.00  -9999.00  -9999.00  -9999.00  -9999.00  -9999.00  -9999.00  -9999.00  -9999.00  -9999.00  -9999.00  -9999.00  -9999.00  -9999.00  -9999.00  -9999.00  -9999.00  -9999.00  -9999.00  -9999.00  -9999.00  -9999.00  -9999.00  -9999.00  -9999.00  -9999.00  -9999.00  -9999.00  -9999.00  -9999.00  -9999.00  -9999.00  -9999.00  -9999.00  -9999.00  -9999.00  -9999.00  -9999.00  -9999.00  -9999.00  -9999.00  -9999.00  -9999.00  -9999.00  -9999.00  -9999.00  -9999.00  -9999.00  -9999.00  -9999.00  -9999.00  -9999.00  -9999.00  -9999.00  -9999.00  -9999.00  -9999.00  -9999.00  -9999.00  -9999.00  -9999.00  -9999.00  -9999.00  -9999.00  -9999.00  -9999.00  -9999.00  -9999.00  -9999.00  -9999.00  -9999.00  -9999.00  -9999.00  -9999.00  -9999.00  -9999.00  -9999.00  -9999.00  -9999.00  -9999.00  -9999.00  -9999.00  -9999.00  -9999.00  -9999.00  -9999.00  -9999.00  -9999.00  -9999.00  -9999.00  -9999.00  -9999.00  -9999.00  -9999.00  -9999.00  -9999.00  -9999.00  -9999.00  -9999.00  -9999.00  -9999.00  -9999.00  -9999.00  -9999.00  -9999.00  -9999.00  -9999.00  -9999.00  -9999.00  -9999.00  -9999.00  -9999.00  -9999.00  -9999.00  -9999.00  -9999.00  -9999.00  -9999.00  -9999.00  -9999.00  -9999.00  -9999.00  -9999.00  -9999.00  -9999.00  -9999.00  -9999.00  -9999.00  -9999.00  -9999.00  -9999.00  -9999.00  -9999.00  -9999.00  -9999.00  -9999.00  -9999.00  -9999.00  -9999.00  -9999.00  -9999.00  -9999.00  -9999.00  -9999.00  -9999.00  -9999.00  -9999.00  -9999.00  -9999.00  -9999.00  -9999.00  -9999.00  -9999.00  -9999.00  -9999.00  -9999.00  -9999.00  -9999.00  -9999.00  -9999.00  -9999.00  -9999.00  -9999.00  -9999.00  -9999.00  -9999.00  -9999.00  -9999.00  -9999.00  -9999.00  -9999.00  -9999.00  -9999.00  -9999.00  -9999.00  -9999.00  -9999.00  -9999.00  -9999.00  -9999.00  -9999.00  -9999.00  -9999.00  -9999.00  -9999.00  -9999.00  -9999.00  -9999.00  -9999.00  -9999.00  -9999.00  -9999.00  -9999.00  -9999.00  -9999.00  -9999.00  -9999.00  -9999.00  -9999.00  -9999.00  -9999.00  -9999.00  -9999.00  -9999.00  -9999.00  -9999.00  -9999.00  -9999.00  -9999.00  -9999.00  -9999.00  -9999.00  -9999.00  -9999.00  -9999.00  -9999.00  -9999.00  -9999.00  -9999.00  -9999.00  -9999.00  -9999.00  -9999.00  -9999.00  -9999.00  -9999.00  -9999.00  -9999.00  -9999.00  -9999.00  -9999.00  -9999.00  -9999.00  -9999.00  -9999.00  -9999.00  -9999.00  -9999.00  -9999.00  -9999.00  -9999.00  -9999.00  -9999.00  -9999.00  -9999.00  -9999.00  -9999.00  -9999.00  -9999.00  -9999.00  -9999.00  -9999.00  -9999.00  -9999.00  -9999.00  -9999.00  -9999.00  -9999.00  -9999.00  -9999.00  -9999.00  -9999.00  -9999.00  -9999.00  -9999.00  -9999.00  -9999.00  -9999.00  -9999.00  -9999.00  -9999.00  -9999.00  -9999.00  -9999.00  -9999.00  -9999.00  -9999.00  -9999.00  -9999.00
 -9999.00  -9999.00  -9999.00  -9999.00  -9999.00  -9999.00  -9999.00  -9999.00  -9999.00  -9999.00  -9999.00  -9999.00  -9999.00  -9999.00  -9999.00  -9999.00  -9999.00  -9999.00  -9999.00  -9999.00  -9999.00  -9999.00  -9999.00  -9999.00  -9999.00  -9999.00  -9999.00  -9999.00  -9999.00  -9999.00  -9999.00  -9999.00  -9999.00  -9999.00  -9999.00  -9999.00  -9999.00  -9999.00  -9999.00  -9999.00  -9999.00  -9999.00  -9999.00  -9999.00  -9999.00  -9999.00  -9999.00  -9999.00  -9999.00  -9999.00  -9999.00  -9999.00  -9999.00  -9999.00  -9999.00  -9999.00  -9999.00  -9999.00  -9999.00  -9999.00  -9999.00  -9999.00  -9999.00  -9999.00  -9999.00  -9999.00  -9999.00  -9999.00  -9999.00  -9999.00  -9999.00  -9999.00  -9999.00  -9999.00  -9999.00  -9999.00  -9999.00  -9999.00  -9999.00  -9999.00  -9999.00  -9999.00  -9999.00  -9999.00  -9999.00  -9999.00  -9999.00  -9999.00  -9999.00  -9999.00  -9999.00  -9999.00  -9999.00  -9999.00  -9999.00  -9999.00  -9999.00  -9999.00  -9999.00  -9999.00  -9999.00  -9999.00  -9999.00  -9999.00  -9999.00  -9999.00  -9999.00  -9999.00  -9999.00  -9999.00  -9999.00  -9999.00  -9999.00  -9999.00  -9999.00  -9999.00  -9999.00  -9999.00  -9999.00  -9999.00  -9999.00  -9999.00  -9999.00  -9999.00  -9999.00  -9999.00  -9999.00  -9999.00  -9999.00  -9999.00  -9999.00  -9999.00  -9999.00  -9999.00  -9999.00  -9999.00  -9999.00  -9999.00  -9999.00  -9999.00  -9999.00  -9999.00  -9999.00  -9999.00  -9999.00  -9999.00  -9999.00  -9999.00  -9999.00  -9999.00  -9999.00  -9999.00  -9999.00  -9999.00  -9999.00  -9999.00  -9999.00  -9999.00  -9999.00  -9999.00  -9999.00  -9999.00  -9999.00  -9999.00  -9999.00  -9999.00  -9999.00  -9999.00  -9999.00  -9999.00  -9999.00  -9999.00  -9999.00  -9999.00  -9999.00  -9999.00  -9999.00  -9999.00  -9999.00  -9999.00  -9999.00  -9999.00  -9999.00  -9999.00  -9999.00  -9999.00  -9999.00  -9999.00  -9999.00  -9999.00  -9999.00  -9999.00  -9999.00  -9999.00  -9999.00  -9999.00  -9999.00  -9999.00  -9999.00  -9999.00  -9999.00  -9999.00  -9999.00  -9999.00  -9999.00  -9999.00  -9999.00  -9999.00  -9999.00  -9999.00  -9999.00  -9999.00  -9999.00  -9999.00  -9999.00  -9999.00  -9999.00  -9999.00  -9999.00  -9999.00  -9999.00  -9999.00  -9999.00  -9999.00  -9999.00  -9999.00  -9999.00  -9999.00  -9999.00  -9999.00  -9999.00  -9999.00  -9999.00  -9999.00  -9999.00  -9999.00  -9999.00  -9999.00  -9999.00  -9999.00  -9999.00  -9999.00  -9999.00  -9999.00  -9999.00  -9999.00  -9999.00  -9999.00  -9999.00  -9999.00  -9999.00  -9999.00  -9999.00  -9999.00  -9999.00  -9999.00  -9999.00  -9999.00  -9999.00  -9999.00  -9999.00  -9999.00  -9999.00  -9999.00  -9999.00  -9999.00  -9999.00  -9999.00  -9999.00  -9999.00  -9999.00  -9999.00  -9999.00  -9999.00  -9999.00  -9999.00  -9999.00  -9999.00  -9999.00  -9999.00  -9999.00  -9999.00  -9999.00  -9999.00  -9999.00  -9999.00  -9999.00  -9999.00  -9999.00  -9999.00  -9999.00  -9999.00  -9999.00  -9999.00  -9999.00  -9999.00  -9999.00  -9999.00  -9999.00  -9999.00  -9999.00  -9999.00  -9999.00  -9999.00  -9999.00  -9999.00  -9999.00  -9999.00  -9999.00  -9999.00  -9999.00  -9999.00  -9999.00  -9999.00  -9999.00  -9999.00  -9999.00  -9999.00  -9999.00  -9999.00  -9999.00  -9999.00  -9999.00  -9999.00  -9999.00  -9999.00  -9999.00  -9999.00  -9999.00  -9999.00  -9999.00  -9999.00  -9999.00  -9999.00  -9999.00  -9999.00  -9999.00  -9999.00  -9999.00  -9999.00  -9999.00  -9999.00  -9999.00  -9999.00  -9999.00  -9999.00  -9999.00  -9999.00  -9999.00  -9999.00  -9999.00  -9999.00  -9999.00  -9999.00  -9999.00  -9999.00  -9999.00  -9999.00  -9999.00  -9999.00  -9999.00  -9999.00  -9999.00  -9999.00  -9999.00  -9999.00  -9999.00  -9999.00  -9999.00  -9999.00  -9999.00  -9999.00  -9999.00  -9999.00  -9999.00  -9999.00  -9999.00  -9999.00  -9999.00  -9999.00  -9999.00  -9999.00  -9999.00  -9999.00  -9999.00  -9999.00  -9999.00  -9999.00  -9999.00  -9999.00  -9999.00  -9999.00  -9999.00  -9999.00  -9999.00  -9999.00  -9999.00  -9999.00  -9999.00  -9999.00  -9999.00  -9999.00  -9999.00  -9999.00  -9999.00  -9999.00  -9999.00  -9999.00  -9999.00  -9999.00  -9999.00  -9999.00  -9999.00  -9999.00  -9999.00  -9999.00  -9999.00  -9999.00  -9999.00  -9999.00  -9999.00  -9999.00  -9999.00  -9999.00  -9999.00  -9999.00  -9999.00  -9999.00  -9999.00  -9999.00  -9999.00  -9999.00  -9999.00  -9999.00  -9999.00  -9999.00  -9999.00  -9999.00  -9999.00  -9999.00  -9999.00  -9999.00  -9999.00  -9999.00  -9999.00  -9999.00  -9999.00  -9999.00  -9999.00  -9999.00  -9999.00  -9999.00  -9999.00  -9999.00  -9999.00  -9999.00  -9999.00  -9999.00  -9999.00  -9999.00  -9999.00  -9999.00  -9999.00  -9999.00  -9999.00  -9999.00  -9999.00  -9999.00  -9999.00  -9999.00  -9999.00  -9999.00  -9999.00  -9999.00  -9999.00  -9999.00  -9999.00  -9999.00  -9999.00  -9999.00  -9999.00  -9999.00  -9999.00  -9999.00  -9999.00  -9999.00  -9999.00  -9999.00  -9999.00  -9999.00  -9999.00  -9999.00  -9999.00  -9999.00  -9999.00  -9999.00  -9999.00  -9999.00  -9999.00  -9999.00  -9999.00  -9999.00  -9999.00  -9999.00  -9999.00  -9999.00  -9999.00  -9999.00  -9999.00  -9999.00  -9999.00  -9999.00  -9999.00  -9999.00  -9999.00  -9999.00  -9999.00  -9999.00  -9999.00  -9999.00  -9999.00  -9999.00  -9999.00  -9999.00  -9999.00  -9999.00  -9999.00  -9999.00  -9999.00  -9999.00  -9999.00
 -9999.00  -9999.00  -9999.00  -9999.00  -9999.00  -9999.00  -9999.00  -9999.00  -9999.00  -9999.00  -9999.00  -9999.00  -9999.00  -9999.00  -9999.00  -9999.00  -9999.00  -9999.00  -9999.00  -9999.00  -9999.00  -9999.00  -9999.00  -9999.00  -9999.00  -9999.00  -9999.00  -9999.00  -9999.00  -9999.00  -9999.00  -9999.00  -9999.00  -9999.00  -9999.00  -9999.00  -9999.00  -9999.00  -9999.00  -9999.00  -9999.00  -9999.00  -9999.00  -9999.00  -9999.00  -9999.00  -9999.00  -9999.00  -9999.00  -9999.00  -9999.00  -9999.00  -9999.00  -9999.00  -9999.00  -9999.00  -9999.00  -9999.00  -9999.00  -9999.00  -9999.00  -9999.00  -9999.00  -9999.00  -9999.00  -9999.00  -9999.00  -9999.00  -9999.00  -9999.00  -9999.00  -9999.00  -9999.00  -9999.00  -9999.00  -9999.00  -9999.00  -9999.00  -9999.00  -9999.00  -9999.00  -9999.00  -9999.00  -9999.00  -9999.00  -9999.00  -9999.00  -9999.00  -9999.00  -9999.00  -9999.00  -9999.00  -9999.00  -9999.00  -9999.00  -9999.00  -9999.00  -9999.00  -9999.00  -9999.00  -9999.00  -9999.00  -9999.00  -9999.00  -9999.00  -9999.00  -9999.00  -9999.00  -9999.00  -9999.00  -9999.00  -9999.00  -9999.00  -9999.00  -9999.00  -9999.00  -9999.00  -9999.00  -9999.00  -9999.00  -9999.00  -9999.00  -9999.00  -9999.00  -9999.00  -9999.00  -9999.00  -9999.00  -9999.00  -9999.00  -9999.00  -9999.00  -9999.00  -9999.00  -9999.00  -9999.00  -9999.00  -9999.00  -9999.00  -9999.00  -9999.00  -9999.00  -9999.00  -9999.00  -9999.00  -9999.00  -9999.00  -9999.00  -9999.00  -9999.00  -9999.00  -9999.00  -9999.00  -9999.00  -9999.00  -9999.00  -9999.00  -9999.00  -9999.00  -9999.00  -9999.00  -9999.00  -9999.00  -9999.00  -9999.00  -9999.00  -9999.00  -9999.00  -9999.00  -9999.00  -9999.00  -9999.00  -9999.00  -9999.00  -9999.00  -9999.00  -9999.00  -9999.00  -9999.00  -9999.00  -9999.00  -9999.00  -9999.00  -9999.00  -9999.00  -9999.00  -9999.00  -9999.00  -9999.00  -9999.00  -9999.00  -9999.00  -9999.00  -9999.00  -9999.00  -9999.00  -9999.00  -9999.00  -9999.00  -9999.00  -9999.00  -9999.00  -9999.00  -9999.00  -9999.00  -9999.00  -9999.00  -9999.00  -9999.00  -9999.00  -9999.00  -9999.00  -9999.00  -9999.00  -9999.00  -9999.00  -9999.00  -9999.00  -9999.00  -9999.00  -9999.00  -9999.00  -9999.00  -9999.00  -9999.00  -9999.00  -9999.00  -9999.00  -9999.00  -9999.00  -9999.00  -9999.00  -9999.00  -9999.00  -9999.00  -9999.00  -9999.00  -9999.00  -9999.00  -9999.00  -9999.00  -9999.00  -9999.00  -9999.00  -9999.00  -9999.00  -9999.00  -9999.00  -9999.00  -9999.00  -9999.00  -9999.00  -9999.00  -9999.00  -9999.00  -9999.00  -9999.00  -9999.00  -9999.00  -9999.00  -9999.00  -9999.00  -9999.00  -9999.00  -9999.00  -9999.00  -9999.00  -9999.00  -9999.00  -9999.00  -9999.00  -9999.00  -9999.00  -9999.00  -9999.00  -9999.00  -9999.00  -9999.00  -9999.00  -9999.00  -9999.00  -9999.00  -9999.00  -9999.00  -9999.00  -9999.00  -9999.00  -9999.00  -9999.00  -9999.00  -9999.00  -9999.00  -9999.00  -9999.00  -9999.00  -9999.00  -9999.00  -9999.00  -9999.00  -9999.00  -9999.00  -9999.00  -9999.00  -9999.00  -9999.00  -9999.00  -9999.00  -9999.00  -9999.00  -9999.00  -9999.00  -9999.00  -9999.00  -9999.00  -9999.00  -9999.00  -9999.00  -9999.00  -9999.00  -9999.00  -9999.00  -9999.00  -9999.00  -9999.00  -9999.00  -9999.00  -9999.00  -9999.00  -9999.00  -9999.00  -9999.00  -9999.00  -9999.00  -9999.00  -9999.00  -9999.00  -9999.00  -9999.00  -9999.00  -9999.00  -9999.00  -9999.00  -9999.00  -9999.00  -9999.00  -9999.00  -9999.00  -9999.00  -9999.00  -9999.00  -9999.00  -9999.00  -9999.00  -9999.00  -9999.00  -9999.00  -9999.00  -9999.00  -9999.00  -9999.00  -9999.00  -9999.00  -9999.00  -9999.00  -9999.00  -9999.00  -9999.00  -9999.00  -9999.00  -9999.00  -9999.00  -9999.00  -9999.00  -9999.00  -9999.00  -9999.00  -9999.00  -9999.00  -9999.00  -9999.00  -9999.00  -9999.00  -9999.00  -9999.00  -9999.00  -9999.00  -9999.00  -9999.00  -9999.00  -9999.00  -9999.00  -9999.00  -9999.00  -9999.00  -9999.00  -9999.00  -9999.00  -9999.00  -9999.00  -9999.00  -9999.00  -9999.00  -9999.00  -9999.00  -9999.00  -9999.00  -9999.00  -9999.00  -9999.00  -9999.00  -9999.00  -9999.00  -9999.00  -9999.00  -9999.00  -9999.00  -9999.00  -9999.00  -9999.00  -9999.00  -9999.00  -9999.00  -9999.00  -9999.00  -9999.00  -9999.00  -9999.00  -9999.00  -9999.00  -9999.00  -9999.00  -9999.00  -9999.00  -9999.00  -9999.00  -9999.00  -9999.00  -9999.00  -9999.00  -9999.00  -9999.00  -9999.00  -9999.00  -9999.00  -9999.00  -9999.00  -9999.00  -9999.00  -9999.00  -9999.00  -9999.00  -9999.00  -9999.00  -9999.00  -9999.00  -9999.00  -9999.00  -9999.00  -9999.00  -9999.00  -9999.00  -9999.00  -9999.00  -9999.00  -9999.00  -9999.00  -9999.00  -9999.00  -9999.00  -9999.00  -9999.00  -9999.00  -9999.00  -9999.00  -9999.00  -9999.00  -9999.00  -9999.00  -9999.00  -9999.00  -9999.00  -9999.00  -9999.00  -9999.00  -9999.00  -9999.00  -9999.00  -9999.00  -9999.00  -9999.00  -9999.00  -9999.00  -9999.00  -9999.00  -9999.00  -9999.00  -9999.00  -9999.00  -9999.00  -9999.00  -9999.00  -9999.00  -9999.00  -9999.00  -9999.00  -9999.00  -9999.00  -9999.00  -9999.00  -9999.00  -9999.00  -9999.00  -9999.00  -9999.00  -9999.00  -9999.00  -9999.00  -9999.00  -9999.00  -9999.00  -9999.00  -9999.00  -9999.00  -9999.00  -9999.00  -9999.00  -9999.00  -9999.00  -9999.00  -9999.00  -9999.00
 -9999.00  -9999.00  -9999.00  -9999.00  -9999.00  -9999.00  -9999.00  -9999.00  -9999.00  -9999.00  -9999.00  -9999.00  -9999.00  -9999.00  -9999.00  -9999.00  -9999.00  -9999.00  -9999.00  -9999.00  -9999.00  -9999.00  -9999.00  -9999.00  -9999.00  -9999.00  -9999.00  -9999.00  -9999.00  -9999.00  -9999.00  -9999.00  -9999.00  -9999.00  -9999.00  -9999.00  -9999.00  -9999.00  -9999.00  -9999.00  -9999.00  -9999.00  -9999.00  -9999.00  -9999.00  -9999.00  -9999.00  -9999.00  -9999.00  -9999.00  -9999.00  -9999.00  -9999.00  -9999.00  -9999.00  -9999.00  -9999.00  -9999.00  -9999.00  -9999.00  -9999.00  -9999.00  -9999.00  -9999.00  -9999.00  -9999.00  -9999.00  -9999.00  -9999.00  -9999.00  -9999.00  -9999.00  -9999.00  -9999.00  -9999.00  -9999.00  -9999.00  -9999.00  -9999.00  -9999.00  -9999.00  -9999.00  -9999.00  -9999.00  -9999.00  -9999.00  -9999.00  -9999.00  -9999.00  -9999.00  -9999.00  -9999.00  -9999.00  -9999.00  -9999.00  -9999.00  -9999.00  -9999.00  -9999.00  -9999.00  -9999.00  -9999.00  -9999.00  -9999.00  -9999.00  -9999.00  -9999.00  -9999.00  -9999.00  -9999.00  -9999.00  -9999.00  -9999.00  -9999.00  -9999.00  -9999.00  -9999.00  -9999.00  -9999.00  -9999.00  -9999.00  -9999.00  -9999.00  -9999.00  -9999.00  -9999.00  -9999.00  -9999.00  -9999.00  -9999.00  -9999.00  -9999.00  -9999.00  -9999.00  -9999.00  -9999.00  -9999.00  -9999.00  -9999.00  -9999.00  -9999.00  -9999.00  -9999.00  -9999.00  -9999.00  -9999.00  -9999.00  -9999.00  -9999.00  -9999.00  -9999.00  -9999.00  -9999.00  -9999.00  -9999.00  -9999.00  -9999.00  -9999.00  -9999.00  -9999.00  -9999.00  -9999.00  -9999.00  -9999.00  -9999.00  -9999.00  -9999.00  -9999.00  -9999.00  -9999.00  -9999.00  -9999.00  -9999.00  -9999.00  -9999.00  -9999.00  -9999.00  -9999.00  -9999.00  -9999.00  -9999.00  -9999.00  -9999.00  -9999.00  -9999.00  -9999.00  -9999.00  -9999.00  -9999.00  -9999.00  -9999.00  -9999.00  -9999.00  -9999.00  -9999.00  -9999.00  -9999.00  -9999.00  -9999.00  -9999.00  -9999.00  -9999.00  -9999.00  -9999.00  -9999.00  -9999.00  -9999.00  -9999.00  -9999.00  -9999.00  -9999.00  -9999.00  -9999.00  -9999.00  -9999.00  -9999.00  -9999.00  -9999.00  -9999.00  -9999.00  -9999.00  -9999.00  -9999.00  -9999.00  -9999.00  -9999.00  -9999.00  -9999.00  -9999.00  -9999.00  -9999.00  -9999.00  -9999.00  -9999.00  -9999.00  -9999.00  -9999.00  -9999.00  -9999.00  -9999.00  -9999.00  -9999.00  -9999.00  -9999.00  -9999.00  -9999.00  -9999.00  -9999.00  -9999.00  -9999.00  -9999.00  -9999.00  -9999.00  -9999.00  -9999.00  -9999.00  -9999.00  -9999.00  -9999.00  -9999.00  -9999.00  -9999.00  -9999.00  -9999.00  -9999.00  -9999.00  -9999.00  -9999.00  -9999.00  -9999.00  -9999.00  -9999.00  -9999.00  -9999.00  -9999.00  -9999.00  -9999.00  -9999.00  -9999.00  -9999.00  -9999.00  -9999.00  -9999.00  -9999.00  -9999.00  -9999.00  -9999.00  -9999.00  -9999.00  -9999.00  -9999.00  -9999.00  -9999.00  -9999.00  -9999.00  -9999.00  -9999.00  -9999.00  -9999.00  -9999.00  -9999.00  -9999.00  -9999.00  -9999.00  -9999.00  -9999.00  -9999.00  -9999.00  -9999.00  -9999.00  -9999.00  -9999.00  -9999.00  -9999.00  -9999.00  -9999.00  -9999.00  -9999.00  -9999.00  -9999.00  -9999.00  -9999.00  -9999.00  -9999.00  -9999.00  -9999.00  -9999.00  -9999.00  -9999.00  -9999.00  -9999.00  -9999.00  -9999.00  -9999.00  -9999.00  -9999.00  -9999.00  -9999.00  -9999.00  -9999.00  -9999.00  -9999.00  -9999.00  -9999.00  -9999.00  -9999.00  -9999.00  -9999.00  -9999.00  -9999.00  -9999.00  -9999.00  -9999.00  -9999.00  -9999.00  -9999.00  -9999.00  -9999.00  -9999.00  -9999.00  -9999.00  -9999.00  -9999.00  -9999.00  -9999.00  -9999.00  -9999.00  -9999.00  -9999.00  -9999.00  -9999.00  -9999.00  -9999.00  -9999.00  -9999.00  -9999.00  -9999.00  -9999.00  -9999.00  -9999.00  -9999.00  -9999.00  -9999.00  -9999.00  -9999.00  -9999.00  -9999.00  -9999.00  -9999.00  -9999.00  -9999.00  -9999.00  -9999.00  -9999.00  -9999.00  -9999.00  -9999.00  -9999.00  -9999.00  -9999.00  -9999.00  -9999.00  -9999.00  -9999.00  -9999.00  -9999.00  -9999.00  -9999.00  -9999.00  -9999.00  -9999.00  -9999.00  -9999.00  -9999.00  -9999.00  -9999.00  -9999.00  -9999.00  -9999.00  -9999.00  -9999.00  -9999.00  -9999.00  -9999.00  -9999.00  -9999.00  -9999.00  -9999.00  -9999.00  -9999.00  -9999.00  -9999.00  -9999.00  -9999.00  -9999.00  -9999.00  -9999.00  -9999.00  -9999.00  -9999.00  -9999.00  -9999.00  -9999.00  -9999.00  -9999.00  -9999.00  -9999.00  -9999.00  -9999.00  -9999.00  -9999.00  -9999.00  -9999.00  -9999.00  -9999.00  -9999.00  -9999.00  -9999.00  -9999.00  -9999.00  -9999.00  -9999.00  -9999.00  -9999.00  -9999.00  -9999.00  -9999.00  -9999.00  -9999.00  -9999.00  -9999.00  -9999.00  -9999.00  -9999.00  -9999.00  -9999.00  -9999.00  -9999.00  -9999.00  -9999.00  -9999.00  -9999.00  -9999.00  -9999.00  -9999.00  -9999.00  -9999.00  -9999.00  -9999.00  -9999.00  -9999.00  -9999.00  -9999.00  -9999.00  -9999.00  -9999.00  -9999.00  -9999.00  -9999.00  -9999.00  -9999.00  -9999.00  -9999.00  -9999.00  -9999.00  -9999.00  -9999.00  -9999.00  -9999.00  -9999.00  -9999.00  -9999.00  -9999.00  -9999.00  -9999.00  -9999.00  -9999.00  -9999.00  -9999.00  -9999.00  -9999.00  -9999.00  -9999.00  -9999.00  -9999.00  -9999.00  -9999.00  -9999.00  -9999.00  -9999.00  -9999.00
 -9999.00  -9999.00  -9999.00  -9999.00  -9999.00  -9999.00  -9999.00  -9999.00  -9999.00  -9999.00  -9999.00  -9999.00  -9999.00  -9999.00  -9999.00  -9999.00  -9999.00  -9999.00  -9999.00  -9999.00  -9999.00  -9999.00  -9999.00  -9999.00  -9999.00  -9999.00  -9999.00  -9999.00  -9999.00  -9999.00  -9999.00  -9999.00  -9999.00  -9999.00  -9999.00  -9999.00  -9999.00  -9999.00  -9999.00  -9999.00  -9999.00  -9999.00  -9999.00  -9999.00  -9999.00  -9999.00  -9999.00  -9999.00  -9999.00  -9999.00  -9999.00  -9999.00  -9999.00  -9999.00  -9999.00  -9999.00  -9999.00  -9999.00  -9999.00  -9999.00  -9999.00  -9999.00  -9999.00  -9999.00  -9999.00  -9999.00  -9999.00  -9999.00  -9999.00  -9999.00  -9999.00  -9999.00  -9999.00  -9999.00  -9999.00  -9999.00  -9999.00  -9999.00  -9999.00  -9999.00  -9999.00  -9999.00  -9999.00  -9999.00  -9999.00  -9999.00  -9999.00  -9999.00  -9999.00  -9999.00  -9999.00  -9999.00  -9999.00  -9999.00  -9999.00  -9999.00  -9999.00  -9999.00  -9999.00  -9999.00  -9999.00  -9999.00  -9999.00  -9999.00  -9999.00  -9999.00  -9999.00  -9999.00  -9999.00  -9999.00  -9999.00  -9999.00  -9999.00  -9999.00  -9999.00  -9999.00  -9999.00  -9999.00  -9999.00  -9999.00  -9999.00  -9999.00  -9999.00  -9999.00  -9999.00  -9999.00  -9999.00  -9999.00  -9999.00  -9999.00  -9999.00  -9999.00  -9999.00  -9999.00  -9999.00  -9999.00  -9999.00  -9999.00  -9999.00  -9999.00  -9999.00  -9999.00  -9999.00  -9999.00  -9999.00  -9999.00  -9999.00  -9999.00  -9999.00  -9999.00  -9999.00  -9999.00  -9999.00  -9999.00  -9999.00  -9999.00  -9999.00  -9999.00  -9999.00  -9999.00  -9999.00  -9999.00  -9999.00  -9999.00  -9999.00  -9999.00  -9999.00  -9999.00  -9999.00  -9999.00  -9999.00  -9999.00  -9999.00  -9999.00  -9999.00  -9999.00  -9999.00  -9999.00  -9999.00  -9999.00  -9999.00  -9999.00  -9999.00  -9999.00  -9999.00  -9999.00  -9999.00  -9999.00  -9999.00  -9999.00  -9999.00  -9999.00  -9999.00  -9999.00  -9999.00  -9999.00  -9999.00  -9999.00  -9999.00  -9999.00  -9999.00  -9999.00  -9999.00  -9999.00  -9999.00  -9999.00  -9999.00  -9999.00  -9999.00  -9999.00  -9999.00  -9999.00  -9999.00  -9999.00  -9999.00  -9999.00  -9999.00  -9999.00  -9999.00  -9999.00  -9999.00  -9999.00  -9999.00  -9999.00  -9999.00  -9999.00  -9999.00  -9999.00  -9999.00  -9999.00  -9999.00  -9999.00  -9999.00  -9999.00  -9999.00  -9999.00  -9999.00  -9999.00  -9999.00  -9999.00  -9999.00  -9999.00  -9999.00  -9999.00  -9999.00  -9999.00  -9999.00  -9999.00  -9999.00  -9999.00  -9999.00  -9999.00  -9999.00  -9999.00  -9999.00  -9999.00  -9999.00  -9999.00  -9999.00  -9999.00  -9999.00  -9999.00  -9999.00  -9999.00  -9999.00  -9999.00  -9999.00  -9999.00  -9999.00  -9999.00  -9999.00  -9999.00  -9999.00  -9999.00  -9999.00  -9999.00  -9999.00  -9999.00  -9999.00  -9999.00  -9999.00  -9999.00  -9999.00  -9999.00  -9999.00  -9999.00  -9999.00  -9999.00  -9999.00  -9999.00  -9999.00  -9999.00  -9999.00  -9999.00  -9999.00  -9999.00  -9999.00  -9999.00  -9999.00  -9999.00  -9999.00  -9999.00  -9999.00  -9999.00  -9999.00  -9999.00  -9999.00  -9999.00  -9999.00  -9999.00  -9999.00  -9999.00  -9999.00  -9999.00  -9999.00  -9999.00  -9999.00  -9999.00  -9999.00  -9999.00  -9999.00  -9999.00  -9999.00  -9999.00  -9999.00  -9999.00  -9999.00  -9999.00  -9999.00  -9999.00  -9999.00  -9999.00  -9999.00  -9999.00  -9999.00  -9999.00  -9999.00  -9999.00  -9999.00  -9999.00  -9999.00  -9999.00  -9999.00  -9999.00  -9999.00  -9999.00  -9999.00  -9999.00  -9999.00  -9999.00  -9999.00  -9999.00  -9999.00  -9999.00  -9999.00  -9999.00  -9999.00  -9999.00  -9999.00  -9999.00  -9999.00  -9999.00  -9999.00  -9999.00  -9999.00  -9999.00  -9999.00  -9999.00  -9999.00  -9999.00  -9999.00  -9999.00  -9999.00  -9999.00  -9999.00  -9999.00  -9999.00  -9999.00  -9999.00  -9999.00  -9999.00  -9999.00  -9999.00  -9999.00  -9999.00  -9999.00  -9999.00  -9999.00  -9999.00  -9999.00  -9999.00  -9999.00  -9999.00  -9999.00  -9999.00  -9999.00  -9999.00  -9999.00  -9999.00  -9999.00  -9999.00  -9999.00  -9999.00  -9999.00  -9999.00  -9999.00  -9999.00  -9999.00  -9999.00  -9999.00  -9999.00  -9999.00  -9999.00  -9999.00  -9999.00  -9999.00  -9999.00  -9999.00  -9999.00  -9999.00  -9999.00  -9999.00  -9999.00  -9999.00  -9999.00  -9999.00  -9999.00  -9999.00  -9999.00  -9999.00  -9999.00  -9999.00  -9999.00  -9999.00  -9999.00  -9999.00  -9999.00  -9999.00  -9999.00  -9999.00  -9999.00  -9999.00  -9999.00  -9999.00  -9999.00  -9999.00  -9999.00  -9999.00  -9999.00  -9999.00  -9999.00  -9999.00  -9999.00  -9999.00  -9999.00  -9999.00  -9999.00  -9999.00  -9999.00  -9999.00  -9999.00  -9999.00  -9999.00  -9999.00  -9999.00  -9999.00  -9999.00  -9999.00  -9999.00  -9999.00  -9999.00  -9999.00  -9999.00  -9999.00  -9999.00  -9999.00  -9999.00  -9999.00  -9999.00  -9999.00  -9999.00  -9999.00  -9999.00  -9999.00  -9999.00  -9999.00  -9999.00  -9999.00  -9999.00  -9999.00  -9999.00  -9999.00  -9999.00  -9999.00  -9999.00  -9999.00  -9999.00  -9999.00  -9999.00  -9999.00  -9999.00  -9999.00  -9999.00  -9999.00  -9999.00  -9999.00  -9999.00  -9999.00  -9999.00  -9999.00  -9999.00  -9999.00  -9999.00  -9999.00  -9999.00  -9999.00  -9999.00  -9999.00  -9999.00  -9999.00  -9999.00  -9999.00  -9999.00  -9999.00  -9999.00  -9999.00  -9999.00  -9999.00  -9999.00  -9999.00  -9999.00
 -9999.00  -9999.00  -9999.00  -9999.00  -9999.00  -9999.00  -9999.00  -9999.00  -9999.00  -9999.00  -9999.00  -9999.00  -9999.00  -9999.00  -9999.00  -9999.00  -9999.00  -9999.00  -9999.00  -9999.00  -9999.00  -9999.00  -9999.00  -9999.00  -9999.00  -9999.00  -9999.00  -9999.00  -9999.00  -9999.00  -9999.00  -9999.00  -9999.00  -9999.00  -9999.00  -9999.00  -9999.00  -9999.00  -9999.00  -9999.00  -9999.00  -9999.00  -9999.00  -9999.00  -9999.00  -9999.00  -9999.00  -9999.00  -9999.00  -9999.00  -9999.00  -9999.00  -9999.00  -9999.00  -9999.00  -9999.00  -9999.00  -9999.00  -9999.00  -9999.00  -9999.00  -9999.00  -9999.00  -9999.00  -9999.00  -9999.00  -9999.00  -9999.00  -9999.00  -9999.00  -9999.00  -9999.00  -9999.00  -9999.00  -9999.00  -9999.00  -9999.00  -9999.00  -9999.00  -9999.00  -9999.00  -9999.00  -9999.00  -9999.00  -9999.00  -9999.00  -9999.00  -9999.00  -9999.00  -9999.00  -9999.00  -9999.00  -9999.00  -9999.00  -9999.00  -9999.00  -9999.00  -9999.00  -9999.00  -9999.00  -9999.00  -9999.00  -9999.00  -9999.00  -9999.00  -9999.00  -9999.00  -9999.00  -9999.00  -9999.00  -9999.00  -9999.00  -9999.00  -9999.00  -9999.00  -9999.00  -9999.00  -9999.00  -9999.00  -9999.00  -9999.00  -9999.00  -9999.00  -9999.00  -9999.00  -9999.00  -9999.00  -9999.00  -9999.00  -9999.00  -9999.00  -9999.00  -9999.00  -9999.00  -9999.00  -9999.00  -9999.00  -9999.00  -9999.00  -9999.00  -9999.00  -9999.00  -9999.00  -9999.00  -9999.00  -9999.00  -9999.00  -9999.00  -9999.00  -9999.00  -9999.00  -9999.00  -9999.00  -9999.00  -9999.00  -9999.00  -9999.00  -9999.00  -9999.00  -9999.00  -9999.00  -9999.00  -9999.00  -9999.00  -9999.00  -9999.00  -9999.00  -9999.00  -9999.00  -9999.00  -9999.00  -9999.00  -9999.00  -9999.00  -9999.00  -9999.00  -9999.00  -9999.00  -9999.00  -9999.00  -9999.00  -9999.00  -9999.00  -9999.00  -9999.00  -9999.00  -9999.00  -9999.00  -9999.00  -9999.00  -9999.00  -9999.00  -9999.00  -9999.00  -9999.00  -9999.00  -9999.00  -9999.00  -9999.00  -9999.00  -9999.00  -9999.00  -9999.00  -9999.00  -9999.00  -9999.00  -9999.00  -9999.00  -9999.00  -9999.00  -9999.00  -9999.00  -9999.00  -9999.00  -9999.00  -9999.00  -9999.00  -9999.00  -9999.00  -9999.00  -9999.00  -9999.00  -9999.00  -9999.00  -9999.00  -9999.00  -9999.00  -9999.00  -9999.00  -9999.00  -9999.00  -9999.00  -9999.00  -9999.00  -9999.00  -9999.00  -9999.00  -9999.00  -9999.00  -9999.00  -9999.00  -9999.00  -9999.00  -9999.00  -9999.00  -9999.00  -9999.00  -9999.00  -9999.00  -9999.00  -9999.00  -9999.00  -9999.00  -9999.00  -9999.00  -9999.00  -9999.00  -9999.00  -9999.00  -9999.00  -9999.00  -9999.00  -9999.00  -9999.00  -9999.00  -9999.00  -9999.00  -9999.00  -9999.00  -9999.00  -9999.00  -9999.00  -9999.00  -9999.00  -9999.00  -9999.00  -9999.00  -9999.00  -9999.00  -9999.00  -9999.00  -9999.00  -9999.00  -9999.00  -9999.00  -9999.00  -9999.00  -9999.00  -9999.00  -9999.00  -9999.00  -9999.00  -9999.00  -9999.00  -9999.00  -9999.00  -9999.00  -9999.00  -9999.00  -9999.00  -9999.00  -9999.00  -9999.00  -9999.00  -9999.00  -9999.00  -9999.00  -9999.00  -9999.00  -9999.00  -9999.00  -9999.00  -9999.00  -9999.00  -9999.00  -9999.00  -9999.00  -9999.00  -9999.00  -9999.00  -9999.00  -9999.00  -9999.00  -9999.00  -9999.00  -9999.00  -9999.00  -9999.00  -9999.00  -9999.00  -9999.00  -9999.00  -9999.00  -9999.00  -9999.00  -9999.00  -9999.00  -9999.00  -9999.00  -9999.00  -9999.00  -9999.00  -9999.00  -9999.00  -9999.00  -9999.00  -9999.00  -9999.00  -9999.00  -9999.00  -9999.00  -9999.00  -9999.00  -9999.00  -9999.00  -9999.00  -9999.00  -9999.00  -9999.00  -9999.00  -9999.00  -9999.00  -9999.00  -9999.00  -9999.00  -9999.00  -9999.00  -9999.00  -9999.00  -9999.00  -9999.00  -9999.00  -9999.00  -9999.00  -9999.00  -9999.00  -9999.00  -9999.00  -9999.00  -9999.00  -9999.00  -9999.00  -9999.00  -9999.00  -9999.00  -9999.00  -9999.00  -9999.00  -9999.00  -9999.00  -9999.00  -9999.00  -9999.00  -9999.00  -9999.00  -9999.00  -9999.00  -9999.00  -9999.00  -9999.00  -9999.00  -9999.00  -9999.00  -9999.00  -9999.00  -9999.00  -9999.00  -9999.00  -9999.00  -9999.00  -9999.00  -9999.00  -9999.00  -9999.00  -9999.00  -9999.00  -9999.00  -9999.00  -9999.00  -9999.00  -9999.00  -9999.00  -9999.00  -9999.00  -9999.00  -9999.00  -9999.00  -9999.00  -9999.00  -9999.00  -9999.00  -9999.00  -9999.00  -9999.00  -9999.00  -9999.00  -9999.00  -9999.00  -9999.00  -9999.00  -9999.00  -9999.00  -9999.00  -9999.00  -9999.00  -9999.00  -9999.00  -9999.00  -9999.00  -9999.00  -9999.00  -9999.00  -9999.00  -9999.00  -9999.00  -9999.00  -9999.00  -9999.00  -9999.00  -9999.00  -9999.00  -9999.00  -9999.00  -9999.00  -9999.00  -9999.00  -9999.00  -9999.00  -9999.00  -9999.00  -9999.00  -9999.00  -9999.00  -9999.00  -9999.00  -9999.00  -9999.00  -9999.00  -9999.00  -9999.00  -9999.00  -9999.00  -9999.00  -9999.00  -9999.00  -9999.00  -9999.00  -9999.00  -9999.00  -9999.00  -9999.00  -9999.00  -9999.00  -9999.00  -9999.00  -9999.00  -9999.00  -9999.00  -9999.00  -9999.00  -9999.00  -9999.00  -9999.00  -9999.00  -9999.00  -9999.00  -9999.00  -9999.00  -9999.00  -9999.00  -9999.00  -9999.00  -9999.00  -9999.00  -9999.00  -9999.00  -9999.00  -9999.00  -9999.00  -9999.00  -9999.00  -9999.00  -9999.00  -9999.00  -9999.00  -9999.00  -9999.00  -9999.00  -9999.00  -9999.00  -9999.00
 -9999.00  -9999.00  -9999.00  -9999.00  -9999.00  -9999.00  -9999.00  -9999.00  -9999.00  -9999.00  -9999.00  -9999.00  -9999.00  -9999.00  -9999.00  -9999.00  -9999.00  -9999.00  -9999.00  -9999.00  -9999.00  -9999.00  -9999.00  -9999.00  -9999.00  -9999.00  -9999.00  -9999.00  -9999.00  -9999.00  -9999.00  -9999.00  -9999.00  -9999.00  -9999.00  -9999.00  -9999.00  -9999.00  -9999.00  -9999.00  -9999.00  -9999.00  -9999.00  -9999.00  -9999.00  -9999.00  -9999.00  -9999.00  -9999.00  -9999.00  -9999.00  -9999.00  -9999.00  -9999.00  -9999.00  -9999.00  -9999.00  -9999.00  -9999.00  -9999.00  -9999.00  -9999.00  -9999.00  -9999.00  -9999.00  -9999.00  -9999.00  -9999.00  -9999.00  -9999.00  -9999.00  -9999.00  -9999.00  -9999.00  -9999.00  -9999.00  -9999.00  -9999.00  -9999.00  -9999.00  -9999.00  -9999.00  -9999.00  -9999.00  -9999.00  -9999.00  -9999.00  -9999.00  -9999.00  -9999.00  -9999.00  -9999.00  -9999.00  -9999.00  -9999.00  -9999.00  -9999.00  -9999.00  -9999.00  -9999.00  -9999.00  -9999.00  -9999.00  -9999.00  -9999.00  -9999.00  -9999.00  -9999.00  -9999.00  -9999.00  -9999.00  -9999.00  -9999.00  -9999.00  -9999.00  -9999.00  -9999.00  -9999.00  -9999.00  -9999.00  -9999.00  -9999.00  -9999.00  -9999.00  -9999.00  -9999.00  -9999.00  -9999.00  -9999.00  -9999.00  -9999.00  -9999.00  -9999.00  -9999.00  -9999.00  -9999.00  -9999.00  -9999.00  -9999.00  -9999.00  -9999.00  -9999.00  -9999.00  -9999.00  -9999.00  -9999.00  -9999.00  -9999.00  -9999.00  -9999.00  -9999.00  -9999.00  -9999.00  -9999.00  -9999.00  -9999.00  -9999.00  -9999.00  -9999.00  -9999.00  -9999.00  -9999.00  -9999.00  -9999.00  -9999.00  -9999.00  -9999.00  -9999.00  -9999.00  -9999.00  -9999.00  -9999.00  -9999.00  -9999.00  -9999.00  -9999.00  -9999.00  -9999.00  -9999.00  -9999.00  -9999.00  -9999.00  -9999.00  -9999.00  -9999.00  -9999.00  -9999.00  -9999.00  -9999.00  -9999.00  -9999.00  -9999.00  -9999.00  -9999.00  -9999.00  -9999.00  -9999.00  -9999.00  -9999.00  -9999.00  -9999.00  -9999.00  -9999.00  -9999.00  -9999.00  -9999.00  -9999.00  -9999.00  -9999.00  -9999.00  -9999.00  -9999.00  -9999.00  -9999.00  -9999.00  -9999.00  -9999.00  -9999.00  -9999.00  -9999.00  -9999.00  -9999.00  -9999.00  -9999.00  -9999.00  -9999.00  -9999.00  -9999.00  -9999.00  -9999.00  -9999.00  -9999.00  -9999.00  -9999.00  -9999.00  -9999.00  -9999.00  -9999.00  -9999.00  -9999.00  -9999.00  -9999.00  -9999.00  -9999.00  -9999.00  -9999.00  -9999.00  -9999.00  -9999.00  -9999.00  -9999.00  -9999.00  -9999.00  -9999.00  -9999.00  -9999.00  -9999.00  -9999.00  -9999.00  -9999.00  -9999.00  -9999.00  -9999.00  -9999.00  -9999.00  -9999.00  -9999.00  -9999.00  -9999.00  -9999.00  -9999.00  -9999.00  -9999.00  -9999.00  -9999.00  -9999.00  -9999.00  -9999.00  -9999.00  -9999.00  -9999.00  -9999.00  -9999.00  -9999.00  -9999.00  -9999.00  -9999.00  -9999.00  -9999.00  -9999.00  -9999.00  -9999.00  -9999.00  -9999.00  -9999.00  -9999.00  -9999.00  -9999.00  -9999.00  -9999.00  -9999.00  -9999.00  -9999.00  -9999.00  -9999.00  -9999.00  -9999.00  -9999.00  -9999.00  -9999.00  -9999.00  -9999.00  -9999.00  -9999.00  -9999.00  -9999.00  -9999.00  -9999.00  -9999.00  -9999.00  -9999.00  -9999.00  -9999.00  -9999.00  -9999.00  -9999.00  -9999.00  -9999.00  -9999.00  -9999.00  -9999.00  -9999.00  -9999.00  -9999.00  -9999.00  -9999.00  -9999.00  -9999.00  -9999.00  -9999.00  -9999.00  -9999.00  -9999.00  -9999.00  -9999.00  -9999.00  -9999.00  -9999.00  -9999.00  -9999.00  -9999.00  -9999.00  -9999.00  -9999.00  -9999.00  -9999.00  -9999.00  -9999.00  -9999.00  -9999.00  -9999.00  -9999.00  -9999.00  -9999.00  -9999.00  -9999.00  -9999.00  -9999.00  -9999.00  -9999.00  -9999.00  -9999.00  -9999.00  -9999.00  -9999.00  -9999.00  -9999.00  -9999.00  -9999.00  -9999.00  -9999.00  -9999.00  -9999.00  -9999.00  -9999.00  -9999.00  -9999.00  -9999.00  -9999.00  -9999.00  -9999.00  -9999.00  -9999.00  -9999.00  -9999.00  -9999.00  -9999.00  -9999.00  -9999.00  -9999.00  -9999.00  -9999.00  -9999.00  -9999.00  -9999.00  -9999.00  -9999.00  -9999.00  -9999.00  -9999.00  -9999.00  -9999.00  -9999.00  -9999.00  -9999.00  -9999.00  -9999.00  -9999.00  -9999.00  -9999.00  -9999.00  -9999.00  -9999.00  -9999.00  -9999.00  -9999.00  -9999.00  -9999.00  -9999.00  -9999.00  -9999.00  -9999.00  -9999.00  -9999.00  -9999.00  -9999.00  -9999.00  -9999.00  -9999.00  -9999.00  -9999.00  -9999.00  -9999.00  -9999.00  -9999.00  -9999.00  -9999.00  -9999.00  -9999.00  -9999.00  -9999.00  -9999.00  -9999.00  -9999.00  -9999.00  -9999.00  -9999.00  -9999.00  -9999.00  -9999.00  -9999.00  -9999.00  -9999.00  -9999.00  -9999.00  -9999.00  -9999.00  -9999.00  -9999.00  -9999.00  -9999.00  -9999.00  -9999.00  -9999.00  -9999.00  -9999.00  -9999.00  -9999.00  -9999.00  -9999.00  -9999.00  -9999.00  -9999.00  -9999.00  -9999.00  -9999.00  -9999.00  -9999.00  -9999.00  -9999.00  -9999.00  -9999.00  -9999.00  -9999.00  -9999.00  -9999.00  -9999.00  -9999.00  -9999.00  -9999.00  -9999.00  -9999.00  -9999.00  -9999.00  -9999.00  -9999.00  -9999.00  -9999.00  -9999.00  -9999.00  -9999.00  -9999.00  -9999.00  -9999.00  -9999.00  -9999.00  -9999.00  -9999.00  -9999.00  -9999.00  -9999.00  -9999.00  -9999.00  -9999.00  -9999.00  -9999.00  -9999.00  -9999.00  -9999.00  -9999.00  -9999.00
 -9999.00  -9999.00  -9999.00  -9999.00  -9999.00  -9999.00  -9999.00  -9999.00  -9999.00  -9999.00  -9999.00  -9999.00  -9999.00  -9999.00  -9999.00  -9999.00  -9999.00  -9999.00  -9999.00  -9999.00  -9999.00  -9999.00  -9999.00  -9999.00  -9999.00  -9999.00  -9999.00  -9999.00  -9999.00  -9999.00  -9999.00  -9999.00  -9999.00  -9999.00  -9999.00  -9999.00  -9999.00  -9999.00  -9999.00  -9999.00  -9999.00  -9999.00  -9999.00  -9999.00  -9999.00  -9999.00  -9999.00  -9999.00  -9999.00  -9999.00  -9999.00  -9999.00  -9999.00  -9999.00  -9999.00  -9999.00  -9999.00  -9999.00  -9999.00  -9999.00  -9999.00  -9999.00  -9999.00  -9999.00  -9999.00  -9999.00  -9999.00  -9999.00  -9999.00  -9999.00  -9999.00  -9999.00  -9999.00  -9999.00  -9999.00  -9999.00  -9999.00  -9999.00  -9999.00  -9999.00  -9999.00  -9999.00  -9999.00  -9999.00  -9999.00  -9999.00  -9999.00  -9999.00  -9999.00  -9999.00  -9999.00  -9999.00  -9999.00  -9999.00  -9999.00  -9999.00  -9999.00  -9999.00  -9999.00  -9999.00  -9999.00  -9999.00  -9999.00  -9999.00  -9999.00  -9999.00  -9999.00  -9999.00  -9999.00  -9999.00  -9999.00  -9999.00  -9999.00  -9999.00  -9999.00  -9999.00  -9999.00  -9999.00  -9999.00  -9999.00  -9999.00  -9999.00  -9999.00  -9999.00  -9999.00  -9999.00  -9999.00  -9999.00  -9999.00  -9999.00  -9999.00  -9999.00  -9999.00  -9999.00  -9999.00  -9999.00  -9999.00  -9999.00  -9999.00  -9999.00  -9999.00  -9999.00  -9999.00  -9999.00  -9999.00  -9999.00  -9999.00  -9999.00  -9999.00  -9999.00  -9999.00  -9999.00  -9999.00  -9999.00  -9999.00  -9999.00  -9999.00  -9999.00  -9999.00  -9999.00  -9999.00  -9999.00  -9999.00  -9999.00  -9999.00  -9999.00  -9999.00  -9999.00  -9999.00  -9999.00  -9999.00  -9999.00  -9999.00  -9999.00  -9999.00  -9999.00  -9999.00  -9999.00  -9999.00  -9999.00  -9999.00  -9999.00  -9999.00  -9999.00  -9999.00  -9999.00  -9999.00  -9999.00  -9999.00  -9999.00  -9999.00  -9999.00  -9999.00  -9999.00  -9999.00  -9999.00  -9999.00  -9999.00  -9999.00  -9999.00  -9999.00  -9999.00  -9999.00  -9999.00  -9999.00  -9999.00  -9999.00  -9999.00  -9999.00  -9999.00  -9999.00  -9999.00  -9999.00  -9999.00  -9999.00  -9999.00  -9999.00  -9999.00  -9999.00  -9999.00  -9999.00  -9999.00  -9999.00  -9999.00  -9999.00  -9999.00  -9999.00  -9999.00  -9999.00  -9999.00  -9999.00  -9999.00  -9999.00  -9999.00  -9999.00  -9999.00  -9999.00  -9999.00  -9999.00  -9999.00  -9999.00  -9999.00  -9999.00  -9999.00  -9999.00  -9999.00  -9999.00  -9999.00  -9999.00  -9999.00  -9999.00  -9999.00  -9999.00  -9999.00  -9999.00  -9999.00  -9999.00  -9999.00  -9999.00  -9999.00  -9999.00  -9999.00  -9999.00  -9999.00  -9999.00  -9999.00  -9999.00  -9999.00  -9999.00  -9999.00  -9999.00  -9999.00  -9999.00  -9999.00  -9999.00  -9999.00  -9999.00  -9999.00  -9999.00  -9999.00  -9999.00  -9999.00  -9999.00  -9999.00  -9999.00  -9999.00  -9999.00  -9999.00  -9999.00  -9999.00  -9999.00  -9999.00  -9999.00  -9999.00  -9999.00  -9999.00  -9999.00  -9999.00  -9999.00  -9999.00  -9999.00  -9999.00  -9999.00  -9999.00  -9999.00  -9999.00  -9999.00  -9999.00  -9999.00  -9999.00  -9999.00  -9999.00  -9999.00  -9999.00  -9999.00  -9999.00  -9999.00  -9999.00  -9999.00  -9999.00  -9999.00  -9999.00  -9999.00  -9999.00  -9999.00  -9999.00  -9999.00  -9999.00  -9999.00  -9999.00  -9999.00  -9999.00  -9999.00  -9999.00  -9999.00  -9999.00  -9999.00  -9999.00  -9999.00  -9999.00  -9999.00  -9999.00  -9999.00  -9999.00  -9999.00  -9999.00  -9999.00  -9999.00  -9999.00  -9999.00  -9999.00  -9999.00  -9999.00  -9999.00  -9999.00  -9999.00  -9999.00  -9999.00  -9999.00  -9999.00  -9999.00  -9999.00  -9999.00  -9999.00  -9999.00  -9999.00  -9999.00  -9999.00  -9999.00  -9999.00  -9999.00  -9999.00  -9999.00  -9999.00  -9999.00  -9999.00  -9999.00  -9999.00  -9999.00  -9999.00  -9999.00  -9999.00  -9999.00  -9999.00  -9999.00  -9999.00  -9999.00  -9999.00  -9999.00  -9999.00  -9999.00  -9999.00  -9999.00  -9999.00  -9999.00  -9999.00  -9999.00  -9999.00  -9999.00  -9999.00  -9999.00  -9999.00  -9999.00  -9999.00  -9999.00  -9999.00  -9999.00  -9999.00  -9999.00  -9999.00  -9999.00  -9999.00  -9999.00  -9999.00  -9999.00  -9999.00  -9999.00  -9999.00  -9999.00  -9999.00  -9999.00  -9999.00  -9999.00  -9999.00  -9999.00  -9999.00  -9999.00  -9999.00  -9999.00  -9999.00  -9999.00  -9999.00  -9999.00  -9999.00  -9999.00  -9999.00  -9999.00  -9999.00  -9999.00  -9999.00  -9999.00  -9999.00  -9999.00  -9999.00  -9999.00  -9999.00  -9999.00  -9999.00  -9999.00  -9999.00  -9999.00  -9999.00  -9999.00  -9999.00  -9999.00  -9999.00  -9999.00  -9999.00  -9999.00  -9999.00  -9999.00  -9999.00  -9999.00  -9999.00  -9999.00  -9999.00  -9999.00  -9999.00  -9999.00  -9999.00  -9999.00  -9999.00  -9999.00  -9999.00  -9999.00  -9999.00  -9999.00  -9999.00  -9999.00  -9999.00  -9999.00  -9999.00  -9999.00  -9999.00  -9999.00  -9999.00  -9999.00  -9999.00  -9999.00  -9999.00  -9999.00  -9999.00  -9999.00  -9999.00  -9999.00  -9999.00  -9999.00  -9999.00  -9999.00  -9999.00  -9999.00  -9999.00  -9999.00  -9999.00  -9999.00  -9999.00  -9999.00  -9999.00  -9999.00  -9999.00  -9999.00  -9999.00  -9999.00  -9999.00  -9999.00  -9999.00  -9999.00  -9999.00  -9999.00  -9999.00  -9999.00  -9999.00  -9999.00  -9999.00  -9999.00  -9999.00  -9999.00  -9999.00  -9999.00  -9999.00  -9999.00
 -9999.00  -9999.00  -9999.00  -9999.00  -9999.00  -9999.00  -9999.00  -9999.00  -9999.00  -9999.00  -9999.00  -9999.00  -9999.00  -9999.00  -9999.00  -9999.00  -9999.00  -9999.00  -9999.00  -9999.00  -9999.00  -9999.00  -9999.00  -9999.00  -9999.00  -9999.00  -9999.00  -9999.00  -9999.00  -9999.00  -9999.00  -9999.00  -9999.00  -9999.00  -9999.00  -9999.00  -9999.00  -9999.00  -9999.00  -9999.00  -9999.00  -9999.00  -9999.00  -9999.00  -9999.00  -9999.00  -9999.00  -9999.00  -9999.00  -9999.00  -9999.00  -9999.00  -9999.00  -9999.00  -9999.00  -9999.00  -9999.00  -9999.00  -9999.00  -9999.00  -9999.00  -9999.00  -9999.00  -9999.00  -9999.00  -9999.00  -9999.00  -9999.00  -9999.00  -9999.00  -9999.00  -9999.00  -9999.00  -9999.00  -9999.00  -9999.00  -9999.00  -9999.00  -9999.00  -9999.00  -9999.00  -9999.00  -9999.00  -9999.00  -9999.00  -9999.00  -9999.00  -9999.00  -9999.00  -9999.00  -9999.00  -9999.00  -9999.00  -9999.00  -9999.00  -9999.00  -9999.00  -9999.00  -9999.00  -9999.00  -9999.00  -9999.00  -9999.00  -9999.00  -9999.00  -9999.00  -9999.00  -9999.00  -9999.00  -9999.00  -9999.00  -9999.00  -9999.00  -9999.00  -9999.00  -9999.00  -9999.00  -9999.00  -9999.00  -9999.00  -9999.00  -9999.00  -9999.00  -9999.00  -9999.00  -9999.00  -9999.00  -9999.00  -9999.00  -9999.00  -9999.00  -9999.00  -9999.00  -9999.00  -9999.00  -9999.00  -9999.00  -9999.00  -9999.00  -9999.00  -9999.00  -9999.00  -9999.00  -9999.00  -9999.00  -9999.00  -9999.00  -9999.00  -9999.00  -9999.00  -9999.00  -9999.00  -9999.00  -9999.00  -9999.00  -9999.00  -9999.00  -9999.00  -9999.00  -9999.00  -9999.00  -9999.00  -9999.00  -9999.00  -9999.00  -9999.00  -9999.00  -9999.00  -9999.00  -9999.00  -9999.00  -9999.00  -9999.00  -9999.00  -9999.00  -9999.00  -9999.00  -9999.00  -9999.00  -9999.00  -9999.00  -9999.00  -9999.00  -9999.00  -9999.00  -9999.00  -9999.00  -9999.00  -9999.00  -9999.00  -9999.00  -9999.00  -9999.00  -9999.00  -9999.00  -9999.00  -9999.00  -9999.00  -9999.00  -9999.00  -9999.00  -9999.00  -9999.00  -9999.00  -9999.00  -9999.00  -9999.00  -9999.00  -9999.00  -9999.00  -9999.00  -9999.00  -9999.00  -9999.00  -9999.00  -9999.00  -9999.00  -9999.00  -9999.00  -9999.00  -9999.00  -9999.00  -9999.00  -9999.00  -9999.00  -9999.00  -9999.00  -9999.00  -9999.00  -9999.00  -9999.00  -9999.00  -9999.00  -9999.00  -9999.00  -9999.00  -9999.00  -9999.00  -9999.00  -9999.00  -9999.00  -9999.00  -9999.00  -9999.00  -9999.00  -9999.00  -9999.00  -9999.00  -9999.00  -9999.00  -9999.00  -9999.00  -9999.00  -9999.00  -9999.00  -9999.00  -9999.00  -9999.00  -9999.00  -9999.00  -9999.00  -9999.00  -9999.00  -9999.00  -9999.00  -9999.00  -9999.00  -9999.00  -9999.00  -9999.00  -9999.00  -9999.00  -9999.00  -9999.00  -9999.00  -9999.00  -9999.00  -9999.00  -9999.00  -9999.00  -9999.00  -9999.00  -9999.00  -9999.00  -9999.00  -9999.00  -9999.00  -9999.00  -9999.00  -9999.00  -9999.00  -9999.00  -9999.00  -9999.00  -9999.00  -9999.00  -9999.00  -9999.00  -9999.00  -9999.00  -9999.00  -9999.00  -9999.00  -9999.00  -9999.00  -9999.00  -9999.00  -9999.00  -9999.00  -9999.00  -9999.00  -9999.00  -9999.00  -9999.00  -9999.00  -9999.00  -9999.00  -9999.00  -9999.00  -9999.00  -9999.00  -9999.00  -9999.00  -9999.00  -9999.00  -9999.00  -9999.00  -9999.00  -9999.00  -9999.00  -9999.00  -9999.00  -9999.00  -9999.00  -9999.00  -9999.00  -9999.00  -9999.00  -9999.00  -9999.00  -9999.00  -9999.00  -9999.00  -9999.00  -9999.00  -9999.00  -9999.00  -9999.00  -9999.00  -9999.00  -9999.00  -9999.00  -9999.00  -9999.00  -9999.00  -9999.00  -9999.00  -9999.00  -9999.00  -9999.00  -9999.00  -9999.00  -9999.00  -9999.00  -9999.00  -9999.00  -9999.00  -9999.00  -9999.00  -9999.00  -9999.00  -9999.00  -9999.00  -9999.00  -9999.00  -9999.00  -9999.00  -9999.00  -9999.00  -9999.00  -9999.00  -9999.00  -9999.00  -9999.00  -9999.00  -9999.00  -9999.00  -9999.00  -9999.00  -9999.00  -9999.00  -9999.00  -9999.00  -9999.00  -9999.00  -9999.00  -9999.00  -9999.00  -9999.00  -9999.00  -9999.00  -9999.00  -9999.00  -9999.00  -9999.00  -9999.00  -9999.00  -9999.00  -9999.00  -9999.00  -9999.00  -9999.00  -9999.00  -9999.00  -9999.00  -9999.00  -9999.00  -9999.00  -9999.00  -9999.00  -9999.00  -9999.00  -9999.00  -9999.00  -9999.00  -9999.00  -9999.00  -9999.00  -9999.00  -9999.00  -9999.00  -9999.00  -9999.00  -9999.00  -9999.00  -9999.00  -9999.00  -9999.00  -9999.00  -9999.00  -9999.00  -9999.00  -9999.00  -9999.00  -9999.00  -9999.00  -9999.00  -9999.00  -9999.00  -9999.00  -9999.00  -9999.00  -9999.00  -9999.00  -9999.00  -9999.00  -9999.00  -9999.00  -9999.00  -9999.00  -9999.00  -9999.00  -9999.00  -9999.00  -9999.00  -9999.00  -9999.00  -9999.00  -9999.00  -9999.00  -9999.00  -9999.00  -9999.00  -9999.00  -9999.00  -9999.00  -9999.00  -9999.00  -9999.00  -9999.00  -9999.00  -9999.00  -9999.00  -9999.00  -9999.00  -9999.00  -9999.00  -9999.00  -9999.00  -9999.00  -9999.00  -9999.00  -9999.00  -9999.00  -9999.00  -9999.00  -9999.00  -9999.00  -9999.00  -9999.00  -9999.00  -9999.00  -9999.00  -9999.00  -9999.00  -9999.00  -9999.00  -9999.00  -9999.00  -9999.00  -9999.00  -9999.00  -9999.00  -9999.00  -9999.00  -9999.00  -9999.00  -9999.00  -9999.00  -9999.00  -9999.00  -9999.00  -9999.00  -9999.00  -9999.00  -9999.00  -9999.00  -9999.00  -9999.00  -9999.00  -9999.00
 -9999.00  -9999.00  -9999.00  -9999.00  -9999.00  -9999.00  -9999.00  -9999.00  -9999.00  -9999.00  -9999.00  -9999.00  -9999.00  -9999.00  -9999.00  -9999.00  -9999.00  -9999.00  -9999.00  -9999.00  -9999.00  -9999.00  -9999.00  -9999.00  -9999.00  -9999.00  -9999.00  -9999.00  -9999.00  -9999.00  -9999.00  -9999.00  -9999.00  -9999.00  -9999.00  -9999.00  -9999.00  -9999.00  -9999.00  -9999.00  -9999.00  -9999.00  -9999.00  -9999.00  -9999.00  -9999.00  -9999.00  -9999.00  -9999.00  -9999.00  -9999.00  -9999.00  -9999.00  -9999.00  -9999.00  -9999.00  -9999.00  -9999.00  -9999.00  -9999.00  -9999.00  -9999.00  -9999.00  -9999.00  -9999.00  -9999.00  -9999.00  -9999.00  -9999.00  -9999.00  -9999.00  -9999.00  -9999.00  -9999.00  -9999.00  -9999.00  -9999.00  -9999.00  -9999.00  -9999.00  -9999.00  -9999.00  -9999.00  -9999.00  -9999.00  -9999.00  -9999.00  -9999.00  -9999.00  -9999.00  -9999.00  -9999.00  -9999.00  -9999.00  -9999.00  -9999.00  -9999.00  -9999.00  -9999.00  -9999.00  -9999.00  -9999.00  -9999.00  -9999.00  -9999.00  -9999.00  -9999.00  -9999.00  -9999.00  -9999.00  -9999.00  -9999.00  -9999.00  -9999.00  -9999.00  -9999.00  -9999.00  -9999.00  -9999.00  -9999.00  -9999.00  -9999.00  -9999.00  -9999.00  -9999.00  -9999.00  -9999.00  -9999.00  -9999.00  -9999.00  -9999.00  -9999.00  -9999.00  -9999.00  -9999.00  -9999.00  -9999.00  -9999.00  -9999.00  -9999.00  -9999.00  -9999.00  -9999.00  -9999.00  -9999.00  -9999.00  -9999.00  -9999.00  -9999.00  -9999.00  -9999.00  -9999.00  -9999.00  -9999.00  -9999.00  -9999.00  -9999.00  -9999.00  -9999.00  -9999.00  -9999.00  -9999.00  -9999.00  -9999.00  -9999.00  -9999.00  -9999.00  -9999.00  -9999.00  -9999.00  -9999.00  -9999.00  -9999.00  -9999.00  -9999.00  -9999.00  -9999.00  -9999.00  -9999.00  -9999.00  -9999.00  -9999.00  -9999.00  -9999.00  -9999.00  -9999.00  -9999.00  -9999.00  -9999.00  -9999.00  -9999.00  -9999.00  -9999.00  -9999.00  -9999.00  -9999.00  -9999.00  -9999.00  -9999.00  -9999.00  -9999.00  -9999.00  -9999.00  -9999.00  -9999.00  -9999.00  -9999.00  -9999.00  -9999.00  -9999.00  -9999.00  -9999.00  -9999.00  -9999.00  -9999.00  -9999.00  -9999.00  -9999.00  -9999.00  -9999.00  -9999.00  -9999.00  -9999.00  -9999.00  -9999.00  -9999.00  -9999.00  -9999.00  -9999.00  -9999.00  -9999.00  -9999.00  -9999.00  -9999.00  -9999.00  -9999.00  -9999.00  -9999.00  -9999.00  -9999.00  -9999.00  -9999.00  -9999.00  -9999.00  -9999.00  -9999.00  -9999.00  -9999.00  -9999.00  -9999.00  -9999.00  -9999.00  -9999.00  -9999.00  -9999.00  -9999.00  -9999.00  -9999.00  -9999.00  -9999.00  -9999.00  -9999.00  -9999.00  -9999.00  -9999.00  -9999.00  -9999.00  -9999.00  -9999.00  -9999.00  -9999.00  -9999.00  -9999.00  -9999.00  -9999.00  -9999.00  -9999.00  -9999.00  -9999.00  -9999.00  -9999.00  -9999.00  -9999.00  -9999.00  -9999.00  -9999.00  -9999.00  -9999.00  -9999.00  -9999.00  -9999.00  -9999.00  -9999.00  -9999.00  -9999.00  -9999.00  -9999.00  -9999.00  -9999.00  -9999.00  -9999.00  -9999.00  -9999.00  -9999.00  -9999.00  -9999.00  -9999.00  -9999.00  -9999.00  -9999.00  -9999.00  -9999.00  -9999.00  -9999.00  -9999.00  -9999.00  -9999.00  -9999.00  -9999.00  -9999.00  -9999.00  -9999.00  -9999.00  -9999.00  -9999.00  -9999.00  -9999.00  -9999.00  -9999.00  -9999.00  -9999.00  -9999.00  -9999.00  -9999.00  -9999.00  -9999.00  -9999.00  -9999.00  -9999.00  -9999.00  -9999.00  -9999.00  -9999.00  -9999.00  -9999.00  -9999.00  -9999.00  -9999.00  -9999.00  -9999.00  -9999.00  -9999.00  -9999.00  -9999.00  -9999.00  -9999.00  -9999.00  -9999.00  -9999.00  -9999.00  -9999.00  -9999.00  -9999.00  -9999.00  -9999.00  -9999.00  -9999.00  -9999.00  -9999.00  -9999.00  -9999.00  -9999.00  -9999.00  -9999.00  -9999.00  -9999.00  -9999.00  -9999.00  -9999.00  -9999.00  -9999.00  -9999.00  -9999.00  -9999.00  -9999.00  -9999.00  -9999.00  -9999.00  -9999.00  -9999.00  -9999.00  -9999.00  -9999.00  -9999.00  -9999.00  -9999.00  -9999.00  -9999.00  -9999.00  -9999.00  -9999.00  -9999.00  -9999.00  -9999.00  -9999.00  -9999.00  -9999.00  -9999.00  -9999.00  -9999.00  -9999.00  -9999.00  -9999.00  -9999.00  -9999.00  -9999.00  -9999.00  -9999.00  -9999.00  -9999.00  -9999.00  -9999.00  -9999.00  -9999.00  -9999.00  -9999.00  -9999.00  -9999.00  -9999.00  -9999.00  -9999.00  -9999.00  -9999.00  -9999.00  -9999.00  -9999.00  -9999.00  -9999.00  -9999.00  -9999.00  -9999.00  -9999.00  -9999.00  -9999.00  -9999.00  -9999.00  -9999.00  -9999.00  -9999.00  -9999.00  -9999.00  -9999.00  -9999.00  -9999.00  -9999.00  -9999.00  -9999.00  -9999.00  -9999.00  -9999.00  -9999.00  -9999.00  -9999.00  -9999.00  -9999.00  -9999.00  -9999.00  -9999.00  -9999.00  -9999.00  -9999.00  -9999.00  -9999.00  -9999.00  -9999.00  -9999.00  -9999.00  -9999.00  -9999.00  -9999.00  -9999.00  -9999.00  -9999.00  -9999.00  -9999.00  -9999.00  -9999.00  -9999.00  -9999.00  -9999.00  -9999.00  -9999.00  -9999.00  -9999.00  -9999.00  -9999.00  -9999.00  -9999.00  -9999.00  -9999.00  -9999.00  -9999.00  -9999.00  -9999.00  -9999.00  -9999.00  -9999.00  -9999.00  -9999.00  -9999.00  -9999.00  -9999.00  -9999.00  -9999.00  -9999.00  -9999.00  -9999.00  -9999.00  -9999.00  -9999.00  -9999.00  -9999.00  -9999.00  -9999.00  -9999.00  -9999.00  -9999.00  -9999.00  -9999.00  -9999.00  -9999.00
 -9999.00  -9999.00  -9999.00  -9999.00  -9999.00  -9999.00  -9999.00  -9999.00  -9999.00  -9999.00  -9999.00  -9999.00  -9999.00  -9999.00  -9999.00  -9999.00  -9999.00  -9999.00  -9999.00  -9999.00  -9999.00  -9999.00  -9999.00  -9999.00  -9999.00  -9999.00  -9999.00  -9999.00  -9999.00  -9999.00  -9999.00  -9999.00  -9999.00  -9999.00  -9999.00  -9999.00  -9999.00  -9999.00  -9999.00  -9999.00  -9999.00  -9999.00  -9999.00  -9999.00  -9999.00  -9999.00  -9999.00  -9999.00  -9999.00  -9999.00  -9999.00  -9999.00  -9999.00  -9999.00  -9999.00  -9999.00  -9999.00  -9999.00  -9999.00  -9999.00  -9999.00  -9999.00  -9999.00  -9999.00  -9999.00  -9999.00  -9999.00  -9999.00  -9999.00  -9999.00  -9999.00  -9999.00  -9999.00  -9999.00  -9999.00  -9999.00  -9999.00  -9999.00  -9999.00  -9999.00  -9999.00  -9999.00  -9999.00  -9999.00  -9999.00  -9999.00  -9999.00  -9999.00  -9999.00  -9999.00  -9999.00  -9999.00  -9999.00  -9999.00  -9999.00  -9999.00  -9999.00  -9999.00  -9999.00  -9999.00  -9999.00  -9999.00  -9999.00  -9999.00  -9999.00  -9999.00  -9999.00  -9999.00  -9999.00  -9999.00  -9999.00  -9999.00  -9999.00  -9999.00  -9999.00  -9999.00  -9999.00  -9999.00  -9999.00  -9999.00  -9999.00  -9999.00  -9999.00  -9999.00  -9999.00  -9999.00  -9999.00  -9999.00  -9999.00  -9999.00  -9999.00  -9999.00  -9999.00  -9999.00  -9999.00  -9999.00  -9999.00  -9999.00  -9999.00  -9999.00  -9999.00  -9999.00  -9999.00  -9999.00  -9999.00  -9999.00  -9999.00  -9999.00  -9999.00  -9999.00  -9999.00  -9999.00  -9999.00  -9999.00  -9999.00  -9999.00  -9999.00  -9999.00  -9999.00  -9999.00  -9999.00  -9999.00  -9999.00  -9999.00  -9999.00  -9999.00  -9999.00  -9999.00  -9999.00  -9999.00  -9999.00  -9999.00  -9999.00  -9999.00  -9999.00  -9999.00  -9999.00  -9999.00  -9999.00  -9999.00  -9999.00  -9999.00  -9999.00  -9999.00  -9999.00  -9999.00  -9999.00  -9999.00  -9999.00  -9999.00  -9999.00  -9999.00  -9999.00  -9999.00  -9999.00  -9999.00  -9999.00  -9999.00  -9999.00  -9999.00  -9999.00  -9999.00  -9999.00  -9999.00  -9999.00  -9999.00  -9999.00  -9999.00  -9999.00  -9999.00  -9999.00  -9999.00  -9999.00  -9999.00  -9999.00  -9999.00  -9999.00  -9999.00  -9999.00  -9999.00  -9999.00  -9999.00  -9999.00  -9999.00  -9999.00  -9999.00  -9999.00  -9999.00  -9999.00  -9999.00  -9999.00  -9999.00  -9999.00  -9999.00  -9999.00  -9999.00  -9999.00  -9999.00  -9999.00  -9999.00  -9999.00  -9999.00  -9999.00  -9999.00  -9999.00  -9999.00  -9999.00  -9999.00  -9999.00  -9999.00  -9999.00  -9999.00  -9999.00  -9999.00  -9999.00  -9999.00  -9999.00  -9999.00  -9999.00  -9999.00  -9999.00  -9999.00  -9999.00  -9999.00  -9999.00  -9999.00  -9999.00  -9999.00  -9999.00  -9999.00  -9999.00  -9999.00  -9999.00  -9999.00  -9999.00  -9999.00  -9999.00  -9999.00  -9999.00  -9999.00  -9999.00  -9999.00  -9999.00  -9999.00  -9999.00  -9999.00  -9999.00  -9999.00  -9999.00  -9999.00  -9999.00  -9999.00  -9999.00  -9999.00  -9999.00  -9999.00  -9999.00  -9999.00  -9999.00  -9999.00  -9999.00  -9999.00  -9999.00  -9999.00  -9999.00  -9999.00  -9999.00  -9999.00  -9999.00  -9999.00  -9999.00  -9999.00  -9999.00  -9999.00  -9999.00  -9999.00  -9999.00  -9999.00  -9999.00  -9999.00  -9999.00  -9999.00  -9999.00  -9999.00  -9999.00  -9999.00  -9999.00  -9999.00  -9999.00  -9999.00  -9999.00  -9999.00  -9999.00  -9999.00  -9999.00  -9999.00  -9999.00  -9999.00  -9999.00  -9999.00  -9999.00  -9999.00  -9999.00  -9999.00  -9999.00  -9999.00  -9999.00  -9999.00  -9999.00  -9999.00  -9999.00  -9999.00  -9999.00  -9999.00  -9999.00  -9999.00  -9999.00  -9999.00  -9999.00  -9999.00  -9999.00  -9999.00  -9999.00  -9999.00  -9999.00  -9999.00  -9999.00  -9999.00  -9999.00  -9999.00  -9999.00  -9999.00  -9999.00  -9999.00  -9999.00  -9999.00  -9999.00  -9999.00  -9999.00  -9999.00  -9999.00  -9999.00  -9999.00  -9999.00  -9999.00  -9999.00  -9999.00  -9999.00  -9999.00  -9999.00  -9999.00  -9999.00  -9999.00  -9999.00  -9999.00  -9999.00  -9999.00  -9999.00  -9999.00  -9999.00  -9999.00  -9999.00  -9999.00  -9999.00  -9999.00  -9999.00  -9999.00  -9999.00  -9999.00  -9999.00  -9999.00  -9999.00  -9999.00  -9999.00  -9999.00  -9999.00  -9999.00  -9999.00  -9999.00  -9999.00  -9999.00  -9999.00  -9999.00  -9999.00  -9999.00  -9999.00  -9999.00  -9999.00  -9999.00  -9999.00  -9999.00  -9999.00  -9999.00  -9999.00  -9999.00  -9999.00  -9999.00  -9999.00  -9999.00  -9999.00  -9999.00  -9999.00  -9999.00  -9999.00  -9999.00  -9999.00  -9999.00  -9999.00  -9999.00  -9999.00  -9999.00  -9999.00  -9999.00  -9999.00  -9999.00  -9999.00  -9999.00  -9999.00  -9999.00  -9999.00  -9999.00  -9999.00  -9999.00  -9999.00  -9999.00  -9999.00  -9999.00  -9999.00  -9999.00  -9999.00  -9999.00  -9999.00  -9999.00  -9999.00  -9999.00  -9999.00  -9999.00  -9999.00  -9999.00  -9999.00  -9999.00  -9999.00  -9999.00  -9999.00  -9999.00  -9999.00  -9999.00  -9999.00  -9999.00  -9999.00  -9999.00  -9999.00  -9999.00  -9999.00  -9999.00  -9999.00  -9999.00  -9999.00  -9999.00  -9999.00  -9999.00  -9999.00  -9999.00  -9999.00  -9999.00  -9999.00  -9999.00  -9999.00  -9999.00  -9999.00  -9999.00  -9999.00  -9999.00  -9999.00  -9999.00  -9999.00  -9999.00  -9999.00  -9999.00  -9999.00  -9999.00  -9999.00  -9999.00  -9999.00  -9999.00  -9999.00  -9999.00  -9999.00  -9999.00  -9999.00  -9999.00
 -9999.00  -9999.00  -9999.00  -9999.00  -9999.00  -9999.00  -9999.00  -9999.00  -9999.00  -9999.00  -9999.00  -9999.00  -9999.00  -9999.00  -9999.00  -9999.00  -9999.00  -9999.00  -9999.00  -9999.00  -9999.00  -9999.00  -9999.00  -9999.00  -9999.00  -9999.00  -9999.00  -9999.00  -9999.00  -9999.00  -9999.00  -9999.00  -9999.00  -9999.00  -9999.00  -9999.00  -9999.00  -9999.00  -9999.00  -9999.00  -9999.00  -9999.00  -9999.00  -9999.00  -9999.00  -9999.00  -9999.00  -9999.00  -9999.00  -9999.00  -9999.00  -9999.00  -9999.00  -9999.00  -9999.00  -9999.00  -9999.00  -9999.00  -9999.00  -9999.00  -9999.00  -9999.00  -9999.00  -9999.00  -9999.00  -9999.00  -9999.00  -9999.00  -9999.00  -9999.00  -9999.00  -9999.00  -9999.00  -9999.00  -9999.00  -9999.00  -9999.00  -9999.00  -9999.00  -9999.00  -9999.00  -9999.00  -9999.00  -9999.00  -9999.00  -9999.00  -9999.00  -9999.00  -9999.00  -9999.00  -9999.00  -9999.00  -9999.00  -9999.00  -9999.00  -9999.00  -9999.00  -9999.00  -9999.00  -9999.00  -9999.00  -9999.00  -9999.00  -9999.00  -9999.00  -9999.00  -9999.00  -9999.00  -9999.00  -9999.00  -9999.00  -9999.00  -9999.00  -9999.00  -9999.00  -9999.00  -9999.00  -9999.00  -9999.00  -9999.00  -9999.00  -9999.00  -9999.00  -9999.00  -9999.00  -9999.00  -9999.00  -9999.00  -9999.00  -9999.00  -9999.00  -9999.00  -9999.00  -9999.00  -9999.00  -9999.00  -9999.00  -9999.00  -9999.00  -9999.00  -9999.00  -9999.00  -9999.00  -9999.00  -9999.00  -9999.00  -9999.00  -9999.00  -9999.00  -9999.00  -9999.00  -9999.00  -9999.00  -9999.00  -9999.00  -9999.00  -9999.00  -9999.00  -9999.00  -9999.00  -9999.00  -9999.00  -9999.00  -9999.00  -9999.00  -9999.00  -9999.00  -9999.00  -9999.00  -9999.00  -9999.00  -9999.00  -9999.00  -9999.00  -9999.00  -9999.00  -9999.00  -9999.00  -9999.00  -9999.00  -9999.00  -9999.00  -9999.00  -9999.00  -9999.00  -9999.00  -9999.00  -9999.00  -9999.00  -9999.00  -9999.00  -9999.00  -9999.00  -9999.00  -9999.00  -9999.00  -9999.00  -9999.00  -9999.00  -9999.00  -9999.00  -9999.00  -9999.00  -9999.00  -9999.00  -9999.00  -9999.00  -9999.00  -9999.00  -9999.00  -9999.00  -9999.00  -9999.00  -9999.00  -9999.00  -9999.00  -9999.00  -9999.00  -9999.00  -9999.00  -9999.00  -9999.00  -9999.00  -9999.00  -9999.00  -9999.00  -9999.00  -9999.00  -9999.00  -9999.00  -9999.00  -9999.00  -9999.00  -9999.00  -9999.00  -9999.00  -9999.00  -9999.00  -9999.00  -9999.00  -9999.00  -9999.00  -9999.00  -9999.00  -9999.00  -9999.00  -9999.00  -9999.00  -9999.00  -9999.00  -9999.00  -9999.00  -9999.00  -9999.00  -9999.00  -9999.00  -9999.00  -9999.00  -9999.00  -9999.00  -9999.00  -9999.00  -9999.00  -9999.00  -9999.00  -9999.00  -9999.00  -9999.00  -9999.00  -9999.00  -9999.00  -9999.00  -9999.00  -9999.00  -9999.00  -9999.00  -9999.00  -9999.00  -9999.00  -9999.00  -9999.00  -9999.00  -9999.00  -9999.00  -9999.00  -9999.00  -9999.00  -9999.00  -9999.00  -9999.00  -9999.00  -9999.00  -9999.00  -9999.00  -9999.00  -9999.00  -9999.00  -9999.00  -9999.00  -9999.00  -9999.00  -9999.00  -9999.00  -9999.00  -9999.00  -9999.00  -9999.00  -9999.00  -9999.00  -9999.00  -9999.00  -9999.00  -9999.00  -9999.00  -9999.00  -9999.00  -9999.00  -9999.00  -9999.00  -9999.00  -9999.00  -9999.00  -9999.00  -9999.00  -9999.00  -9999.00  -9999.00  -9999.00  -9999.00  -9999.00  -9999.00  -9999.00  -9999.00  -9999.00  -9999.00  -9999.00  -9999.00  -9999.00  -9999.00  -9999.00  -9999.00  -9999.00  -9999.00  -9999.00  -9999.00  -9999.00  -9999.00  -9999.00  -9999.00  -9999.00  -9999.00  -9999.00  -9999.00  -9999.00  -9999.00  -9999.00  -9999.00  -9999.00  -9999.00  -9999.00  -9999.00  -9999.00  -9999.00  -9999.00  -9999.00  -9999.00  -9999.00  -9999.00  -9999.00  -9999.00  -9999.00  -9999.00  -9999.00  -9999.00  -9999.00  -9999.00  -9999.00  -9999.00  -9999.00  -9999.00  -9999.00  -9999.00  -9999.00  -9999.00  -9999.00  -9999.00  -9999.00  -9999.00  -9999.00  -9999.00  -9999.00  -9999.00  -9999.00  -9999.00  -9999.00  -9999.00  -9999.00  -9999.00  -9999.00  -9999.00  -9999.00  -9999.00  -9999.00  -9999.00  -9999.00  -9999.00  -9999.00  -9999.00  -9999.00  -9999.00  -9999.00  -9999.00  -9999.00  -9999.00  -9999.00  -9999.00  -9999.00  -9999.00  -9999.00  -9999.00  -9999.00  -9999.00  -9999.00  -9999.00  -9999.00  -9999.00  -9999.00  -9999.00  -9999.00  -9999.00  -9999.00  -9999.00  -9999.00  -9999.00  -9999.00  -9999.00  -9999.00  -9999.00  -9999.00  -9999.00  -9999.00  -9999.00  -9999.00  -9999.00  -9999.00  -9999.00  -9999.00  -9999.00  -9999.00  -9999.00  -9999.00  -9999.00  -9999.00  -9999.00  -9999.00  -9999.00  -9999.00  -9999.00  -9999.00  -9999.00  -9999.00  -9999.00  -9999.00  -9999.00  -9999.00  -9999.00  -9999.00  -9999.00  -9999.00  -9999.00  -9999.00  -9999.00  -9999.00  -9999.00  -9999.00  -9999.00  -9999.00  -9999.00  -9999.00  -9999.00  -9999.00  -9999.00  -9999.00  -9999.00  -9999.00  -9999.00  -9999.00  -9999.00  -9999.00  -9999.00  -9999.00  -9999.00  -9999.00  -9999.00  -9999.00  -9999.00  -9999.00  -9999.00  -9999.00  -9999.00  -9999.00  -9999.00  -9999.00  -9999.00  -9999.00  -9999.00  -9999.00  -9999.00  -9999.00  -9999.00  -9999.00  -9999.00  -9999.00  -9999.00  -9999.00  -9999.00  -9999.00  -9999.00  -9999.00  -9999.00  -9999.00  -9999.00  -9999.00  -9999.00  -9999.00  -9999.00  -9999.00  -9999.00  -9999.00  -9999.00  -9999.00
 -9999.00  -9999.00  -9999.00  -9999.00  -9999.00  -9999.00  -9999.00  -9999.00  -9999.00  -9999.00  -9999.00  -9999.00  -9999.00  -9999.00  -9999.00  -9999.00  -9999.00  -9999.00  -9999.00  -9999.00  -9999.00  -9999.00  -9999.00  -9999.00  -9999.00  -9999.00  -9999.00  -9999.00  -9999.00  -9999.00  -9999.00  -9999.00  -9999.00  -9999.00  -9999.00  -9999.00  -9999.00  -9999.00  -9999.00  -9999.00  -9999.00  -9999.00  -9999.00  -9999.00  -9999.00  -9999.00  -9999.00  -9999.00  -9999.00  -9999.00  -9999.00  -9999.00  -9999.00  -9999.00  -9999.00  -9999.00  -9999.00  -9999.00  -9999.00  -9999.00  -9999.00  -9999.00  -9999.00  -9999.00  -9999.00  -9999.00  -9999.00  -9999.00  -9999.00  -9999.00  -9999.00  -9999.00  -9999.00  -9999.00  -9999.00  -9999.00  -9999.00  -9999.00  -9999.00  -9999.00  -9999.00  -9999.00  -9999.00  -9999.00  -9999.00  -9999.00  -9999.00  -9999.00  -9999.00  -9999.00  -9999.00  -9999.00  -9999.00  -9999.00  -9999.00  -9999.00  -9999.00  -9999.00  -9999.00  -9999.00  -9999.00  -9999.00  -9999.00  -9999.00  -9999.00  -9999.00  -9999.00  -9999.00  -9999.00  -9999.00  -9999.00  -9999.00  -9999.00  -9999.00  -9999.00  -9999.00  -9999.00  -9999.00  -9999.00  -9999.00  -9999.00  -9999.00  -9999.00  -9999.00  -9999.00  -9999.00  -9999.00  -9999.00  -9999.00  -9999.00  -9999.00  -9999.00  -9999.00  -9999.00  -9999.00  -9999.00  -9999.00  -9999.00  -9999.00  -9999.00  -9999.00  -9999.00  -9999.00  -9999.00  -9999.00  -9999.00  -9999.00  -9999.00  -9999.00  -9999.00  -9999.00  -9999.00  -9999.00  -9999.00  -9999.00  -9999.00  -9999.00  -9999.00  -9999.00  -9999.00  -9999.00  -9999.00  -9999.00  -9999.00  -9999.00  -9999.00  -9999.00  -9999.00  -9999.00  -9999.00  -9999.00  -9999.00  -9999.00  -9999.00  -9999.00  -9999.00  -9999.00  -9999.00  -9999.00  -9999.00  -9999.00  -9999.00  -9999.00  -9999.00  -9999.00  -9999.00  -9999.00  -9999.00  -9999.00  -9999.00  -9999.00  -9999.00  -9999.00  -9999.00  -9999.00  -9999.00  -9999.00  -9999.00  -9999.00  -9999.00  -9999.00  -9999.00  -9999.00  -9999.00  -9999.00  -9999.00  -9999.00  -9999.00  -9999.00  -9999.00  -9999.00  -9999.00  -9999.00  -9999.00  -9999.00  -9999.00  -9999.00  -9999.00  -9999.00  -9999.00  -9999.00  -9999.00  -9999.00  -9999.00  -9999.00  -9999.00  -9999.00  -9999.00  -9999.00  -9999.00  -9999.00  -9999.00  -9999.00  -9999.00  -9999.00  -9999.00  -9999.00  -9999.00  -9999.00  -9999.00  -9999.00  -9999.00  -9999.00  -9999.00  -9999.00  -9999.00  -9999.00  -9999.00  -9999.00  -9999.00  -9999.00  -9999.00  -9999.00  -9999.00  -9999.00  -9999.00  -9999.00  -9999.00  -9999.00  -9999.00  -9999.00  -9999.00  -9999.00  -9999.00  -9999.00  -9999.00  -9999.00  -9999.00  -9999.00  -9999.00  -9999.00  -9999.00  -9999.00  -9999.00  -9999.00  -9999.00  -9999.00  -9999.00  -9999.00  -9999.00  -9999.00  -9999.00  -9999.00  -9999.00  -9999.00  -9999.00  -9999.00  -9999.00  -9999.00  -9999.00  -9999.00  -9999.00  -9999.00  -9999.00  -9999.00  -9999.00  -9999.00  -9999.00  -9999.00  -9999.00  -9999.00  -9999.00  -9999.00  -9999.00  -9999.00  -9999.00  -9999.00  -9999.00  -9999.00  -9999.00  -9999.00  -9999.00  -9999.00  -9999.00  -9999.00  -9999.00  -9999.00  -9999.00  -9999.00  -9999.00  -9999.00  -9999.00  -9999.00  -9999.00  -9999.00  -9999.00  -9999.00  -9999.00  -9999.00  -9999.00  -9999.00  -9999.00  -9999.00  -9999.00  -9999.00  -9999.00  -9999.00  -9999.00  -9999.00  -9999.00  -9999.00  -9999.00  -9999.00  -9999.00  -9999.00  -9999.00  -9999.00  -9999.00  -9999.00  -9999.00  -9999.00  -9999.00  -9999.00  -9999.00  -9999.00  -9999.00  -9999.00  -9999.00  -9999.00  -9999.00  -9999.00  -9999.00  -9999.00  -9999.00  -9999.00  -9999.00  -9999.00  -9999.00  -9999.00  -9999.00  -9999.00  -9999.00  -9999.00  -9999.00  -9999.00  -9999.00  -9999.00  -9999.00  -9999.00  -9999.00  -9999.00  -9999.00  -9999.00  -9999.00  -9999.00  -9999.00  -9999.00  -9999.00  -9999.00  -9999.00  -9999.00  -9999.00  -9999.00  -9999.00  -9999.00  -9999.00  -9999.00  -9999.00  -9999.00  -9999.00  -9999.00  -9999.00  -9999.00  -9999.00  -9999.00  -9999.00  -9999.00  -9999.00  -9999.00  -9999.00  -9999.00  -9999.00  -9999.00  -9999.00  -9999.00  -9999.00  -9999.00  -9999.00  -9999.00  -9999.00  -9999.00  -9999.00  -9999.00  -9999.00  -9999.00  -9999.00  -9999.00  -9999.00  -9999.00  -9999.00  -9999.00  -9999.00  -9999.00  -9999.00  -9999.00  -9999.00  -9999.00  -9999.00  -9999.00  -9999.00  -9999.00  -9999.00  -9999.00  -9999.00  -9999.00  -9999.00  -9999.00  -9999.00  -9999.00  -9999.00  -9999.00  -9999.00  -9999.00  -9999.00  -9999.00  -9999.00  -9999.00  -9999.00  -9999.00  -9999.00  -9999.00  -9999.00  -9999.00  -9999.00  -9999.00  -9999.00  -9999.00  -9999.00  -9999.00  -9999.00  -9999.00  -9999.00  -9999.00  -9999.00  -9999.00  -9999.00  -9999.00  -9999.00  -9999.00  -9999.00  -9999.00  -9999.00  -9999.00  -9999.00  -9999.00  -9999.00  -9999.00  -9999.00  -9999.00  -9999.00  -9999.00  -9999.00  -9999.00  -9999.00  -9999.00  -9999.00  -9999.00  -9999.00  -9999.00  -9999.00  -9999.00  -9999.00  -9999.00  -9999.00  -9999.00  -9999.00  -9999.00  -9999.00  -9999.00  -9999.00  -9999.00  -9999.00  -9999.00  -9999.00  -9999.00  -9999.00  -9999.00  -9999.00  -9999.00  -9999.00  -9999.00  -9999.00  -9999.00  -9999.00  -9999.00  -9999.00  -9999.00  -9999.00  -9999.00  -9999.00  -9999.00
 -9999.00  -9999.00  -9999.00  -9999.00  -9999.00  -9999.00  -9999.00  -9999.00  -9999.00  -9999.00  -9999.00  -9999.00  -9999.00  -9999.00  -9999.00  -9999.00  -9999.00  -9999.00  -9999.00  -9999.00  -9999.00  -9999.00  -9999.00  -9999.00  -9999.00  -9999.00  -9999.00  -9999.00  -9999.00  -9999.00  -9999.00  -9999.00  -9999.00  -9999.00  -9999.00  -9999.00  -9999.00  -9999.00  -9999.00  -9999.00  -9999.00  -9999.00  -9999.00  -9999.00  -9999.00  -9999.00  -9999.00  -9999.00  -9999.00  -9999.00  -9999.00  -9999.00  -9999.00  -9999.00  -9999.00  -9999.00  -9999.00  -9999.00  -9999.00  -9999.00  -9999.00  -9999.00  -9999.00  -9999.00  -9999.00  -9999.00  -9999.00  -9999.00  -9999.00  -9999.00  -9999.00  -9999.00  -9999.00  -9999.00  -9999.00  -9999.00  -9999.00  -9999.00  -9999.00  -9999.00  -9999.00  -9999.00  -9999.00  -9999.00  -9999.00  -9999.00  -9999.00  -9999.00  -9999.00  -9999.00  -9999.00  -9999.00  -9999.00  -9999.00  -9999.00  -9999.00  -9999.00  -9999.00  -9999.00  -9999.00  -9999.00  -9999.00  -9999.00  -9999.00  -9999.00  -9999.00  -9999.00  -9999.00  -9999.00  -9999.00  -9999.00  -9999.00  -9999.00  -9999.00  -9999.00  -9999.00  -9999.00  -9999.00  -9999.00  -9999.00  -9999.00  -9999.00  -9999.00  -9999.00  -9999.00  -9999.00  -9999.00  -9999.00  -9999.00  -9999.00  -9999.00  -9999.00  -9999.00  -9999.00  -9999.00  -9999.00  -9999.00  -9999.00  -9999.00  -9999.00  -9999.00  -9999.00  -9999.00  -9999.00  -9999.00  -9999.00  -9999.00  -9999.00  -9999.00  -9999.00  -9999.00  -9999.00  -9999.00  -9999.00  -9999.00  -9999.00  -9999.00  -9999.00  -9999.00  -9999.00  -9999.00  -9999.00  -9999.00  -9999.00  -9999.00  -9999.00  -9999.00  -9999.00  -9999.00  -9999.00  -9999.00  -9999.00  -9999.00  -9999.00  -9999.00  -9999.00  -9999.00  -9999.00  -9999.00  -9999.00  -9999.00  -9999.00  -9999.00  -9999.00  -9999.00  -9999.00  -9999.00  -9999.00  -9999.00  -9999.00  -9999.00  -9999.00  -9999.00  -9999.00  -9999.00  -9999.00  -9999.00  -9999.00  -9999.00  -9999.00  -9999.00  -9999.00  -9999.00  -9999.00  -9999.00  -9999.00  -9999.00  -9999.00  -9999.00  -9999.00  -9999.00  -9999.00  -9999.00  -9999.00  -9999.00  -9999.00  -9999.00  -9999.00  -9999.00  -9999.00  -9999.00  -9999.00  -9999.00  -9999.00  -9999.00  -9999.00  -9999.00  -9999.00  -9999.00  -9999.00  -9999.00  -9999.00  -9999.00  -9999.00  -9999.00  -9999.00  -9999.00  -9999.00  -9999.00  -9999.00  -9999.00  -9999.00  -9999.00  -9999.00  -9999.00  -9999.00  -9999.00  -9999.00  -9999.00  -9999.00  -9999.00  -9999.00  -9999.00  -9999.00  -9999.00  -9999.00  -9999.00  -9999.00  -9999.00  -9999.00  -9999.00  -9999.00  -9999.00  -9999.00  -9999.00  -9999.00  -9999.00  -9999.00  -9999.00  -9999.00  -9999.00  -9999.00  -9999.00  -9999.00  -9999.00  -9999.00  -9999.00  -9999.00  -9999.00  -9999.00  -9999.00  -9999.00  -9999.00  -9999.00  -9999.00  -9999.00  -9999.00  -9999.00  -9999.00  -9999.00  -9999.00  -9999.00  -9999.00  -9999.00  -9999.00  -9999.00  -9999.00  -9999.00  -9999.00  -9999.00  -9999.00  -9999.00  -9999.00  -9999.00  -9999.00  -9999.00  -9999.00  -9999.00  -9999.00  -9999.00  -9999.00  -9999.00  -9999.00  -9999.00  -9999.00  -9999.00  -9999.00  -9999.00  -9999.00  -9999.00  -9999.00  -9999.00  -9999.00  -9999.00  -9999.00  -9999.00  -9999.00  -9999.00  -9999.00  -9999.00  -9999.00  -9999.00  -9999.00  -9999.00  -9999.00  -9999.00  -9999.00  -9999.00  -9999.00  -9999.00  -9999.00  -9999.00  -9999.00  -9999.00  -9999.00  -9999.00  -9999.00  -9999.00  -9999.00  -9999.00  -9999.00  -9999.00  -9999.00  -9999.00  -9999.00  -9999.00  -9999.00  -9999.00  -9999.00  -9999.00  -9999.00  -9999.00  -9999.00  -9999.00  -9999.00  -9999.00  -9999.00  -9999.00  -9999.00  -9999.00  -9999.00  -9999.00  -9999.00  -9999.00  -9999.00  -9999.00  -9999.00  -9999.00  -9999.00  -9999.00  -9999.00  -9999.00  -9999.00  -9999.00  -9999.00  -9999.00  -9999.00  -9999.00  -9999.00  -9999.00  -9999.00  -9999.00  -9999.00  -9999.00  -9999.00  -9999.00  -9999.00  -9999.00  -9999.00  -9999.00  -9999.00  -9999.00  -9999.00  -9999.00  -9999.00  -9999.00  -9999.00  -9999.00  -9999.00  -9999.00  -9999.00  -9999.00  -9999.00  -9999.00  -9999.00  -9999.00  -9999.00  -9999.00  -9999.00  -9999.00  -9999.00  -9999.00  -9999.00  -9999.00  -9999.00  -9999.00  -9999.00  -9999.00  -9999.00  -9999.00  -9999.00  -9999.00  -9999.00  -9999.00  -9999.00  -9999.00  -9999.00  -9999.00  -9999.00  -9999.00  -9999.00  -9999.00  -9999.00  -9999.00  -9999.00  -9999.00  -9999.00  -9999.00  -9999.00  -9999.00  -9999.00  -9999.00  -9999.00  -9999.00  -9999.00  -9999.00  -9999.00  -9999.00  -9999.00  -9999.00  -9999.00  -9999.00  -9999.00  -9999.00  -9999.00  -9999.00  -9999.00  -9999.00  -9999.00  -9999.00  -9999.00  -9999.00  -9999.00  -9999.00  -9999.00  -9999.00  -9999.00  -9999.00  -9999.00  -9999.00  -9999.00  -9999.00  -9999.00  -9999.00  -9999.00  -9999.00  -9999.00  -9999.00  -9999.00  -9999.00  -9999.00  -9999.00  -9999.00  -9999.00  -9999.00  -9999.00  -9999.00  -9999.00  -9999.00  -9999.00  -9999.00  -9999.00  -9999.00  -9999.00  -9999.00  -9999.00  -9999.00  -9999.00  -9999.00  -9999.00  -9999.00  -9999.00  -9999.00  -9999.00  -9999.00  -9999.00  -9999.00  -9999.00  -9999.00  -9999.00  -9999.00  -9999.00  -9999.00  -9999.00  -9999.00  -9999.00  -9999.00  -9999.00  -9999.00  -9999.00  -9999.00
 -9999.00  -9999.00  -9999.00  -9999.00  -9999.00  -9999.00  -9999.00  -9999.00  -9999.00  -9999.00  -9999.00  -9999.00  -9999.00  -9999.00  -9999.00  -9999.00  -9999.00  -9999.00  -9999.00  -9999.00  -9999.00  -9999.00  -9999.00  -9999.00  -9999.00  -9999.00  -9999.00  -9999.00  -9999.00  -9999.00  -9999.00  -9999.00  -9999.00  -9999.00  -9999.00  -9999.00  -9999.00  -9999.00  -9999.00  -9999.00  -9999.00  -9999.00  -9999.00  -9999.00  -9999.00  -9999.00  -9999.00  -9999.00  -9999.00  -9999.00  -9999.00  -9999.00  -9999.00  -9999.00  -9999.00  -9999.00  -9999.00  -9999.00  -9999.00  -9999.00  -9999.00  -9999.00  -9999.00  -9999.00  -9999.00  -9999.00  -9999.00  -9999.00  -9999.00  -9999.00  -9999.00  -9999.00  -9999.00  -9999.00  -9999.00  -9999.00  -9999.00  -9999.00  -9999.00  -9999.00  -9999.00  -9999.00  -9999.00  -9999.00  -9999.00  -9999.00  -9999.00  -9999.00  -9999.00  -9999.00  -9999.00  -9999.00  -9999.00  -9999.00  -9999.00  -9999.00  -9999.00  -9999.00  -9999.00  -9999.00  -9999.00  -9999.00  -9999.00  -9999.00  -9999.00  -9999.00  -9999.00  -9999.00  -9999.00  -9999.00  -9999.00  -9999.00  -9999.00  -9999.00  -9999.00  -9999.00  -9999.00  -9999.00  -9999.00  -9999.00  -9999.00  -9999.00  -9999.00  -9999.00  -9999.00  -9999.00  -9999.00  -9999.00  -9999.00  -9999.00  -9999.00  -9999.00  -9999.00  -9999.00  -9999.00  -9999.00  -9999.00  -9999.00  -9999.00  -9999.00  -9999.00  -9999.00  -9999.00  -9999.00  -9999.00  -9999.00  -9999.00  -9999.00  -9999.00  -9999.00  -9999.00  -9999.00  -9999.00  -9999.00  -9999.00  -9999.00  -9999.00  -9999.00  -9999.00  -9999.00  -9999.00  -9999.00  -9999.00  -9999.00  -9999.00  -9999.00  -9999.00  -9999.00  -9999.00  -9999.00  -9999.00  -9999.00  -9999.00  -9999.00  -9999.00  -9999.00  -9999.00  -9999.00  -9999.00  -9999.00  -9999.00  -9999.00  -9999.00  -9999.00  -9999.00  -9999.00  -9999.00  -9999.00  -9999.00  -9999.00  -9999.00  -9999.00  -9999.00  -9999.00  -9999.00  -9999.00  -9999.00  -9999.00  -9999.00  -9999.00  -9999.00  -9999.00  -9999.00  -9999.00  -9999.00  -9999.00  -9999.00  -9999.00  -9999.00  -9999.00  -9999.00  -9999.00  -9999.00  -9999.00  -9999.00  -9999.00  -9999.00  -9999.00  -9999.00  -9999.00  -9999.00  -9999.00  -9999.00  -9999.00  -9999.00  -9999.00  -9999.00  -9999.00  -9999.00  -9999.00  -9999.00  -9999.00  -9999.00  -9999.00  -9999.00  -9999.00  -9999.00  -9999.00  -9999.00  -9999.00  -9999.00  -9999.00  -9999.00  -9999.00  -9999.00  -9999.00  -9999.00  -9999.00  -9999.00  -9999.00  -9999.00  -9999.00  -9999.00  -9999.00  -9999.00  -9999.00  -9999.00  -9999.00  -9999.00  -9999.00  -9999.00  -9999.00  -9999.00  -9999.00  -9999.00  -9999.00  -9999.00  -9999.00  -9999.00  -9999.00  -9999.00  -9999.00  -9999.00  -9999.00  -9999.00  -9999.00  -9999.00  -9999.00  -9999.00  -9999.00  -9999.00  -9999.00  -9999.00  -9999.00  -9999.00  -9999.00  -9999.00  -9999.00  -9999.00  -9999.00  -9999.00  -9999.00  -9999.00  -9999.00  -9999.00  -9999.00  -9999.00  -9999.00  -9999.00  -9999.00  -9999.00  -9999.00  -9999.00  -9999.00  -9999.00  -9999.00  -9999.00  -9999.00  -9999.00  -9999.00  -9999.00  -9999.00  -9999.00  -9999.00  -9999.00  -9999.00  -9999.00  -9999.00  -9999.00  -9999.00  -9999.00  -9999.00  -9999.00  -9999.00  -9999.00  -9999.00  -9999.00  -9999.00  -9999.00  -9999.00  -9999.00  -9999.00  -9999.00  -9999.00  -9999.00  -9999.00  -9999.00  -9999.00  -9999.00  -9999.00  -9999.00  -9999.00  -9999.00  -9999.00  -9999.00  -9999.00  -9999.00  -9999.00  -9999.00  -9999.00  -9999.00  -9999.00  -9999.00  -9999.00  -9999.00  -9999.00  -9999.00  -9999.00  -9999.00  -9999.00  -9999.00  -9999.00  -9999.00  -9999.00  -9999.00  -9999.00  -9999.00  -9999.00  -9999.00  -9999.00  -9999.00  -9999.00  -9999.00  -9999.00  -9999.00  -9999.00  -9999.00  -9999.00  -9999.00  -9999.00  -9999.00  -9999.00  -9999.00  -9999.00  -9999.00  -9999.00  -9999.00  -9999.00  -9999.00  -9999.00  -9999.00  -9999.00  -9999.00  -9999.00  -9999.00  -9999.00  -9999.00  -9999.00  -9999.00  -9999.00  -9999.00  -9999.00  -9999.00  -9999.00  -9999.00  -9999.00  -9999.00  -9999.00  -9999.00  -9999.00  -9999.00  -9999.00  -9999.00  -9999.00  -9999.00  -9999.00  -9999.00  -9999.00  -9999.00  -9999.00  -9999.00  -9999.00  -9999.00  -9999.00  -9999.00  -9999.00  -9999.00  -9999.00  -9999.00  -9999.00  -9999.00  -9999.00  -9999.00  -9999.00  -9999.00  -9999.00  -9999.00  -9999.00  -9999.00  -9999.00  -9999.00  -9999.00  -9999.00  -9999.00  -9999.00  -9999.00  -9999.00  -9999.00  -9999.00  -9999.00  -9999.00  -9999.00  -9999.00  -9999.00  -9999.00  -9999.00  -9999.00  -9999.00  -9999.00  -9999.00  -9999.00  -9999.00  -9999.00  -9999.00  -9999.00  -9999.00  -9999.00  -9999.00  -9999.00  -9999.00  -9999.00  -9999.00  -9999.00  -9999.00  -9999.00  -9999.00  -9999.00  -9999.00  -9999.00  -9999.00  -9999.00  -9999.00  -9999.00  -9999.00  -9999.00  -9999.00  -9999.00  -9999.00  -9999.00  -9999.00  -9999.00  -9999.00  -9999.00  -9999.00  -9999.00  -9999.00  -9999.00  -9999.00  -9999.00  -9999.00  -9999.00  -9999.00  -9999.00  -9999.00  -9999.00  -9999.00  -9999.00  -9999.00  -9999.00  -9999.00  -9999.00  -9999.00  -9999.00  -9999.00  -9999.00  -9999.00  -9999.00  -9999.00  -9999.00  -9999.00  -9999.00  -9999.00  -9999.00  -9999.00  -9999.00  -9999.00  -9999.00  -9999.00  -9999.00  -9999.00  -9999.00
 -9999.00  -9999.00  -9999.00  -9999.00  -9999.00  -9999.00  -9999.00  -9999.00  -9999.00  -9999.00  -9999.00  -9999.00  -9999.00  -9999.00  -9999.00  -9999.00  -9999.00  -9999.00  -9999.00  -9999.00  -9999.00  -9999.00  -9999.00  -9999.00  -9999.00  -9999.00  -9999.00  -9999.00  -9999.00  -9999.00  -9999.00  -9999.00  -9999.00  -9999.00  -9999.00  -9999.00  -9999.00  -9999.00  -9999.00  -9999.00  -9999.00  -9999.00  -9999.00  -9999.00  -9999.00  -9999.00  -9999.00  -9999.00  -9999.00  -9999.00  -9999.00  -9999.00  -9999.00  -9999.00  -9999.00  -9999.00  -9999.00  -9999.00  -9999.00  -9999.00  -9999.00  -9999.00  -9999.00  -9999.00  -9999.00  -9999.00  -9999.00  -9999.00  -9999.00  -9999.00  -9999.00  -9999.00  -9999.00  -9999.00  -9999.00  -9999.00  -9999.00  -9999.00  -9999.00  -9999.00  -9999.00  -9999.00  -9999.00  -9999.00  -9999.00  -9999.00  -9999.00  -9999.00  -9999.00  -9999.00  -9999.00  -9999.00  -9999.00  -9999.00  -9999.00  -9999.00  -9999.00  -9999.00  -9999.00  -9999.00  -9999.00  -9999.00  -9999.00  -9999.00  -9999.00  -9999.00  -9999.00  -9999.00  -9999.00  -9999.00  -9999.00  -9999.00  -9999.00  -9999.00  -9999.00  -9999.00  -9999.00  -9999.00  -9999.00  -9999.00  -9999.00  -9999.00  -9999.00  -9999.00  -9999.00  -9999.00  -9999.00  -9999.00  -9999.00  -9999.00  -9999.00  -9999.00  -9999.00  -9999.00  -9999.00  -9999.00  -9999.00  -9999.00  -9999.00  -9999.00  -9999.00  -9999.00  -9999.00  -9999.00  -9999.00  -9999.00  -9999.00  -9999.00  -9999.00  -9999.00  -9999.00  -9999.00  -9999.00  -9999.00  -9999.00  -9999.00  -9999.00  -9999.00  -9999.00  -9999.00  -9999.00  -9999.00  -9999.00  -9999.00  -9999.00  -9999.00  -9999.00  -9999.00  -9999.00  -9999.00  -9999.00  -9999.00  -9999.00  -9999.00  -9999.00  -9999.00  -9999.00  -9999.00  -9999.00  -9999.00  -9999.00  -9999.00  -9999.00  -9999.00  -9999.00  -9999.00  -9999.00  -9999.00  -9999.00  -9999.00  -9999.00  -9999.00  -9999.00  -9999.00  -9999.00  -9999.00  -9999.00  -9999.00  -9999.00  -9999.00  -9999.00  -9999.00  -9999.00  -9999.00  -9999.00  -9999.00  -9999.00  -9999.00  -9999.00  -9999.00  -9999.00  -9999.00  -9999.00  -9999.00  -9999.00  -9999.00  -9999.00  -9999.00  -9999.00  -9999.00  -9999.00  -9999.00  -9999.00  -9999.00  -9999.00  -9999.00  -9999.00  -9999.00  -9999.00  -9999.00  -9999.00  -9999.00  -9999.00  -9999.00  -9999.00  -9999.00  -9999.00  -9999.00  -9999.00  -9999.00  -9999.00  -9999.00  -9999.00  -9999.00  -9999.00  -9999.00  -9999.00  -9999.00  -9999.00  -9999.00  -9999.00  -9999.00  -9999.00  -9999.00  -9999.00  -9999.00  -9999.00  -9999.00  -9999.00  -9999.00  -9999.00  -9999.00  -9999.00  -9999.00  -9999.00  -9999.00  -9999.00  -9999.00  -9999.00  -9999.00  -9999.00  -9999.00  -9999.00  -9999.00  -9999.00  -9999.00  -9999.00  -9999.00  -9999.00  -9999.00  -9999.00  -9999.00  -9999.00  -9999.00  -9999.00  -9999.00  -9999.00  -9999.00  -9999.00  -9999.00  -9999.00  -9999.00  -9999.00  -9999.00  -9999.00  -9999.00  -9999.00  -9999.00  -9999.00  -9999.00  -9999.00  -9999.00  -9999.00  -9999.00  -9999.00  -9999.00  -9999.00  -9999.00  -9999.00  -9999.00  -9999.00  -9999.00  -9999.00  -9999.00  -9999.00  -9999.00  -9999.00  -9999.00  -9999.00  -9999.00  -9999.00  -9999.00  -9999.00  -9999.00  -9999.00  -9999.00  -9999.00  -9999.00  -9999.00  -9999.00  -9999.00  -9999.00  -9999.00  -9999.00  -9999.00  -9999.00  -9999.00  -9999.00  -9999.00  -9999.00  -9999.00  -9999.00  -9999.00  -9999.00  -9999.00  -9999.00  -9999.00  -9999.00  -9999.00  -9999.00  -9999.00  -9999.00  -9999.00  -9999.00  -9999.00  -9999.00  -9999.00  -9999.00  -9999.00  -9999.00  -9999.00  -9999.00  -9999.00  -9999.00  -9999.00  -9999.00  -9999.00  -9999.00  -9999.00  -9999.00  -9999.00  -9999.00  -9999.00  -9999.00  -9999.00  -9999.00  -9999.00  -9999.00  -9999.00  -9999.00  -9999.00  -9999.00  -9999.00  -9999.00  -9999.00  -9999.00  -9999.00  -9999.00  -9999.00  -9999.00  -9999.00  -9999.00  -9999.00  -9999.00  -9999.00  -9999.00  -9999.00  -9999.00  -9999.00  -9999.00  -9999.00  -9999.00  -9999.00  -9999.00  -9999.00  -9999.00  -9999.00  -9999.00  -9999.00  -9999.00  -9999.00  -9999.00  -9999.00  -9999.00  -9999.00  -9999.00  -9999.00  -9999.00  -9999.00  -9999.00  -9999.00  -9999.00  -9999.00  -9999.00  -9999.00  -9999.00  -9999.00  -9999.00  -9999.00  -9999.00  -9999.00  -9999.00  -9999.00  -9999.00  -9999.00  -9999.00  -9999.00  -9999.00  -9999.00  -9999.00  -9999.00  -9999.00  -9999.00  -9999.00  -9999.00  -9999.00  -9999.00  -9999.00  -9999.00  -9999.00  -9999.00  -9999.00  -9999.00  -9999.00  -9999.00  -9999.00  -9999.00  -9999.00  -9999.00  -9999.00  -9999.00  -9999.00  -9999.00  -9999.00  -9999.00  -9999.00  -9999.00  -9999.00  -9999.00  -9999.00  -9999.00  -9999.00  -9999.00  -9999.00  -9999.00  -9999.00  -9999.00  -9999.00  -9999.00  -9999.00  -9999.00  -9999.00  -9999.00  -9999.00  -9999.00  -9999.00  -9999.00  -9999.00  -9999.00  -9999.00  -9999.00  -9999.00  -9999.00  -9999.00  -9999.00  -9999.00  -9999.00  -9999.00  -9999.00  -9999.00  -9999.00  -9999.00  -9999.00  -9999.00  -9999.00  -9999.00  -9999.00  -9999.00  -9999.00  -9999.00  -9999.00  -9999.00  -9999.00  -9999.00  -9999.00  -9999.00  -9999.00  -9999.00  -9999.00  -9999.00  -9999.00  -9999.00  -9999.00  -9999.00  -9999.00  -9999.00  -9999.00  -9999.00  -9999.00  -9999.00  -9999.00
 -9999.00  -9999.00  -9999.00  -9999.00  -9999.00  -9999.00  -9999.00  -9999.00  -9999.00  -9999.00  -9999.00  -9999.00  -9999.00  -9999.00  -9999.00  -9999.00  -9999.00  -9999.00  -9999.00  -9999.00  -9999.00  -9999.00  -9999.00  -9999.00  -9999.00  -9999.00  -9999.00  -9999.00  -9999.00  -9999.00  -9999.00  -9999.00  -9999.00  -9999.00  -9999.00  -9999.00  -9999.00  -9999.00  -9999.00  -9999.00  -9999.00  -9999.00  -9999.00  -9999.00  -9999.00  -9999.00  -9999.00  -9999.00  -9999.00  -9999.00  -9999.00  -9999.00  -9999.00  -9999.00  -9999.00  -9999.00  -9999.00  -9999.00  -9999.00  -9999.00  -9999.00  -9999.00  -9999.00  -9999.00  -9999.00  -9999.00  -9999.00  -9999.00  -9999.00  -9999.00  -9999.00  -9999.00  -9999.00  -9999.00  -9999.00  -9999.00  -9999.00  -9999.00  -9999.00  -9999.00  -9999.00  -9999.00  -9999.00  -9999.00  -9999.00  -9999.00  -9999.00  -9999.00  -9999.00  -9999.00  -9999.00  -9999.00  -9999.00  -9999.00  -9999.00  -9999.00  -9999.00  -9999.00  -9999.00  -9999.00  -9999.00  -9999.00  -9999.00  -9999.00  -9999.00  -9999.00  -9999.00  -9999.00  -9999.00  -9999.00  -9999.00  -9999.00  -9999.00  -9999.00  -9999.00  -9999.00  -9999.00  -9999.00  -9999.00  -9999.00  -9999.00  -9999.00  -9999.00  -9999.00  -9999.00  -9999.00  -9999.00  -9999.00  -9999.00  -9999.00  -9999.00  -9999.00  -9999.00  -9999.00  -9999.00  -9999.00  -9999.00  -9999.00  -9999.00  -9999.00  -9999.00  -9999.00  -9999.00  -9999.00  -9999.00  -9999.00  -9999.00  -9999.00  -9999.00  -9999.00  -9999.00  -9999.00  -9999.00  -9999.00  -9999.00  -9999.00  -9999.00  -9999.00  -9999.00  -9999.00  -9999.00  -9999.00  -9999.00  -9999.00  -9999.00  -9999.00  -9999.00  -9999.00  -9999.00  -9999.00  -9999.00  -9999.00  -9999.00  -9999.00  -9999.00  -9999.00  -9999.00  -9999.00  -9999.00  -9999.00  -9999.00  -9999.00  -9999.00  -9999.00  -9999.00  -9999.00  -9999.00  -9999.00  -9999.00  -9999.00  -9999.00  -9999.00  -9999.00  -9999.00  -9999.00  -9999.00  -9999.00  -9999.00  -9999.00  -9999.00  -9999.00  -9999.00  -9999.00  -9999.00  -9999.00  -9999.00  -9999.00  -9999.00  -9999.00  -9999.00  -9999.00  -9999.00  -9999.00  -9999.00  -9999.00  -9999.00  -9999.00  -9999.00  -9999.00  -9999.00  -9999.00  -9999.00  -9999.00  -9999.00  -9999.00  -9999.00  -9999.00  -9999.00  -9999.00  -9999.00  -9999.00  -9999.00  -9999.00  -9999.00  -9999.00  -9999.00  -9999.00  -9999.00  -9999.00  -9999.00  -9999.00  -9999.00  -9999.00  -9999.00  -9999.00  -9999.00  -9999.00  -9999.00  -9999.00  -9999.00  -9999.00  -9999.00  -9999.00  -9999.00  -9999.00  -9999.00  -9999.00  -9999.00  -9999.00  -9999.00  -9999.00  -9999.00  -9999.00  -9999.00  -9999.00  -9999.00  -9999.00  -9999.00  -9999.00  -9999.00  -9999.00  -9999.00  -9999.00  -9999.00  -9999.00  -9999.00  -9999.00  -9999.00  -9999.00  -9999.00  -9999.00  -9999.00  -9999.00  -9999.00  -9999.00  -9999.00  -9999.00  -9999.00  -9999.00  -9999.00  -9999.00  -9999.00  -9999.00  -9999.00  -9999.00  -9999.00  -9999.00  -9999.00  -9999.00  -9999.00  -9999.00  -9999.00  -9999.00  -9999.00  -9999.00  -9999.00  -9999.00  -9999.00  -9999.00  -9999.00  -9999.00  -9999.00  -9999.00  -9999.00  -9999.00  -9999.00  -9999.00  -9999.00  -9999.00  -9999.00  -9999.00  -9999.00  -9999.00  -9999.00  -9999.00  -9999.00  -9999.00  -9999.00  -9999.00  -9999.00  -9999.00  -9999.00  -9999.00  -9999.00  -9999.00  -9999.00  -9999.00  -9999.00  -9999.00  -9999.00  -9999.00  -9999.00  -9999.00  -9999.00  -9999.00  -9999.00  -9999.00  -9999.00  -9999.00  -9999.00  -9999.00  -9999.00  -9999.00  -9999.00  -9999.00  -9999.00  -9999.00  -9999.00  -9999.00  -9999.00  -9999.00  -9999.00  -9999.00  -9999.00  -9999.00  -9999.00  -9999.00  -9999.00  -9999.00  -9999.00  -9999.00  -9999.00  -9999.00  -9999.00  -9999.00  -9999.00  -9999.00  -9999.00  -9999.00  -9999.00  -9999.00  -9999.00  -9999.00  -9999.00  -9999.00  -9999.00  -9999.00  -9999.00  -9999.00  -9999.00  -9999.00  -9999.00  -9999.00  -9999.00  -9999.00  -9999.00  -9999.00  -9999.00  -9999.00  -9999.00  -9999.00  -9999.00  -9999.00  -9999.00  -9999.00  -9999.00  -9999.00  -9999.00  -9999.00  -9999.00  -9999.00  -9999.00  -9999.00  -9999.00  -9999.00  -9999.00  -9999.00  -9999.00  -9999.00  -9999.00  -9999.00  -9999.00  -9999.00  -9999.00  -9999.00  -9999.00  -9999.00  -9999.00  -9999.00  -9999.00  -9999.00  -9999.00  -9999.00  -9999.00  -9999.00  -9999.00  -9999.00  -9999.00  -9999.00  -9999.00  -9999.00  -9999.00  -9999.00  -9999.00  -9999.00  -9999.00  -9999.00  -9999.00  -9999.00  -9999.00  -9999.00  -9999.00  -9999.00  -9999.00  -9999.00  -9999.00  -9999.00  -9999.00  -9999.00  -9999.00  -9999.00  -9999.00  -9999.00  -9999.00  -9999.00  -9999.00  -9999.00  -9999.00  -9999.00  -9999.00  -9999.00  -9999.00  -9999.00  -9999.00  -9999.00  -9999.00  -9999.00  -9999.00  -9999.00  -9999.00  -9999.00  -9999.00  -9999.00  -9999.00  -9999.00  -9999.00  -9999.00  -9999.00  -9999.00  -9999.00  -9999.00  -9999.00  -9999.00  -9999.00  -9999.00  -9999.00  -9999.00  -9999.00  -9999.00  -9999.00  -9999.00  -9999.00  -9999.00  -9999.00  -9999.00  -9999.00  -9999.00  -9999.00  -9999.00  -9999.00  -9999.00  -9999.00  -9999.00  -9999.00  -9999.00  -9999.00  -9999.00  -9999.00  -9999.00  -9999.00  -9999.00  -9999.00  -9999.00  -9999.00  -9999.00  -9999.00  -9999.00  -9999.00  -9999.00  -9999.00  -9999.00
 -9999.00  -9999.00  -9999.00  -9999.00  -9999.00  -9999.00  -9999.00  -9999.00  -9999.00  -9999.00  -9999.00  -9999.00  -9999.00  -9999.00  -9999.00  -9999.00  -9999.00  -9999.00  -9999.00  -9999.00  -9999.00  -9999.00  -9999.00  -9999.00  -9999.00  -9999.00  -9999.00  -9999.00  -9999.00  -9999.00  -9999.00  -9999.00  -9999.00  -9999.00  -9999.00  -9999.00  -9999.00  -9999.00  -9999.00  -9999.00  -9999.00  -9999.00  -9999.00  -9999.00  -9999.00  -9999.00  -9999.00  -9999.00  -9999.00  -9999.00  -9999.00  -9999.00  -9999.00  -9999.00  -9999.00  -9999.00  -9999.00  -9999.00  -9999.00  -9999.00  -9999.00  -9999.00  -9999.00  -9999.00  -9999.00  -9999.00  -9999.00  -9999.00  -9999.00  -9999.00  -9999.00  -9999.00  -9999.00  -9999.00  -9999.00  -9999.00  -9999.00  -9999.00  -9999.00  -9999.00  -9999.00  -9999.00  -9999.00  -9999.00  -9999.00  -9999.00  -9999.00  -9999.00  -9999.00  -9999.00  -9999.00  -9999.00  -9999.00  -9999.00  -9999.00  -9999.00  -9999.00  -9999.00  -9999.00  -9999.00  -9999.00  -9999.00  -9999.00  -9999.00  -9999.00  -9999.00  -9999.00  -9999.00  -9999.00  -9999.00  -9999.00  -9999.00  -9999.00  -9999.00  -9999.00  -9999.00  -9999.00  -9999.00  -9999.00  -9999.00  -9999.00  -9999.00  -9999.00  -9999.00  -9999.00  -9999.00  -9999.00  -9999.00  -9999.00  -9999.00  -9999.00  -9999.00  -9999.00  -9999.00  -9999.00  -9999.00  -9999.00  -9999.00  -9999.00  -9999.00  -9999.00  -9999.00  -9999.00  -9999.00  -9999.00  -9999.00  -9999.00  -9999.00  -9999.00  -9999.00  -9999.00  -9999.00  -9999.00  -9999.00  -9999.00  -9999.00  -9999.00  -9999.00  -9999.00  -9999.00  -9999.00  -9999.00  -9999.00  -9999.00  -9999.00  -9999.00  -9999.00  -9999.00  -9999.00  -9999.00  -9999.00  -9999.00  -9999.00  -9999.00  -9999.00  -9999.00  -9999.00  -9999.00  -9999.00  -9999.00  -9999.00  -9999.00  -9999.00  -9999.00  -9999.00  -9999.00  -9999.00  -9999.00  -9999.00  -9999.00  -9999.00  -9999.00  -9999.00  -9999.00  -9999.00  -9999.00  -9999.00  -9999.00  -9999.00  -9999.00  -9999.00  -9999.00  -9999.00  -9999.00  -9999.00  -9999.00  -9999.00  -9999.00  -9999.00  -9999.00  -9999.00  -9999.00  -9999.00  -9999.00  -9999.00  -9999.00  -9999.00  -9999.00  -9999.00  -9999.00  -9999.00  -9999.00  -9999.00  -9999.00  -9999.00  -9999.00  -9999.00  -9999.00  -9999.00  -9999.00  -9999.00  -9999.00  -9999.00  -9999.00  -9999.00  -9999.00  -9999.00  -9999.00  -9999.00  -9999.00  -9999.00  -9999.00  -9999.00  -9999.00  -9999.00  -9999.00  -9999.00  -9999.00  -9999.00  -9999.00  -9999.00  -9999.00  -9999.00  -9999.00  -9999.00  -9999.00  -9999.00  -9999.00  -9999.00  -9999.00  -9999.00  -9999.00  -9999.00  -9999.00  -9999.00  -9999.00  -9999.00  -9999.00  -9999.00  -9999.00  -9999.00  -9999.00  -9999.00  -9999.00  -9999.00  -9999.00  -9999.00  -9999.00  -9999.00  -9999.00  -9999.00  -9999.00  -9999.00  -9999.00  -9999.00  -9999.00  -9999.00  -9999.00  -9999.00  -9999.00  -9999.00  -9999.00  -9999.00  -9999.00  -9999.00  -9999.00  -9999.00  -9999.00  -9999.00  -9999.00  -9999.00  -9999.00  -9999.00  -9999.00  -9999.00  -9999.00  -9999.00  -9999.00  -9999.00  -9999.00  -9999.00  -9999.00  -9999.00  -9999.00  -9999.00  -9999.00  -9999.00  -9999.00  -9999.00  -9999.00  -9999.00  -9999.00  -9999.00  -9999.00  -9999.00  -9999.00  -9999.00  -9999.00  -9999.00  -9999.00  -9999.00  -9999.00  -9999.00  -9999.00  -9999.00  -9999.00  -9999.00  -9999.00  -9999.00  -9999.00  -9999.00  -9999.00  -9999.00  -9999.00  -9999.00  -9999.00  -9999.00  -9999.00  -9999.00  -9999.00  -9999.00  -9999.00  -9999.00  -9999.00  -9999.00  -9999.00  -9999.00  -9999.00  -9999.00  -9999.00  -9999.00  -9999.00  -9999.00  -9999.00  -9999.00  -9999.00  -9999.00  -9999.00  -9999.00  -9999.00  -9999.00  -9999.00  -9999.00  -9999.00  -9999.00  -9999.00  -9999.00  -9999.00  -9999.00  -9999.00  -9999.00  -9999.00  -9999.00  -9999.00  -9999.00  -9999.00  -9999.00  -9999.00  -9999.00  -9999.00  -9999.00  -9999.00  -9999.00  -9999.00  -9999.00  -9999.00  -9999.00  -9999.00  -9999.00  -9999.00  -9999.00  -9999.00  -9999.00  -9999.00  -9999.00  -9999.00  -9999.00  -9999.00  -9999.00  -9999.00  -9999.00  -9999.00  -9999.00  -9999.00  -9999.00  -9999.00  -9999.00  -9999.00  -9999.00  -9999.00  -9999.00  -9999.00  -9999.00  -9999.00  -9999.00  -9999.00  -9999.00  -9999.00  -9999.00  -9999.00  -9999.00  -9999.00  -9999.00  -9999.00  -9999.00  -9999.00  -9999.00  -9999.00  -9999.00  -9999.00  -9999.00  -9999.00  -9999.00  -9999.00  -9999.00  -9999.00  -9999.00  -9999.00  -9999.00  -9999.00  -9999.00  -9999.00  -9999.00  -9999.00  -9999.00  -9999.00  -9999.00  -9999.00  -9999.00  -9999.00  -9999.00  -9999.00  -9999.00  -9999.00  -9999.00  -9999.00  -9999.00  -9999.00  -9999.00  -9999.00  -9999.00  -9999.00  -9999.00  -9999.00  -9999.00  -9999.00  -9999.00  -9999.00  -9999.00  -9999.00  -9999.00  -9999.00  -9999.00  -9999.00  -9999.00  -9999.00  -9999.00  -9999.00  -9999.00  -9999.00  -9999.00  -9999.00  -9999.00  -9999.00  -9999.00  -9999.00  -9999.00  -9999.00  -9999.00  -9999.00  -9999.00  -9999.00  -9999.00  -9999.00  -9999.00  -9999.00  -9999.00  -9999.00  -9999.00  -9999.00  -9999.00  -9999.00  -9999.00  -9999.00  -9999.00  -9999.00  -9999.00  -9999.00  -9999.00  -9999.00  -9999.00  -9999.00  -9999.00  -9999.00  -9999.00  -9999.00  -9999.00  -9999.00  -9999.00  -9999.00  -9999.00
 -9999.00  -9999.00  -9999.00  -9999.00  -9999.00  -9999.00  -9999.00  -9999.00  -9999.00  -9999.00  -9999.00  -9999.00  -9999.00  -9999.00  -9999.00  -9999.00  -9999.00  -9999.00  -9999.00  -9999.00  -9999.00  -9999.00  -9999.00  -9999.00  -9999.00  -9999.00  -9999.00  -9999.00  -9999.00  -9999.00  -9999.00  -9999.00  -9999.00  -9999.00  -9999.00  -9999.00  -9999.00  -9999.00  -9999.00  -9999.00  -9999.00  -9999.00  -9999.00  -9999.00  -9999.00  -9999.00  -9999.00  -9999.00  -9999.00  -9999.00  -9999.00  -9999.00  -9999.00  -9999.00  -9999.00  -9999.00  -9999.00  -9999.00  -9999.00  -9999.00  -9999.00  -9999.00  -9999.00  -9999.00  -9999.00  -9999.00  -9999.00  -9999.00  -9999.00  -9999.00  -9999.00  -9999.00  -9999.00  -9999.00  -9999.00  -9999.00  -9999.00  -9999.00  -9999.00  -9999.00  -9999.00  -9999.00  -9999.00  -9999.00  -9999.00  -9999.00  -9999.00  -9999.00  -9999.00  -9999.00  -9999.00  -9999.00  -9999.00  -9999.00  -9999.00  -9999.00  -9999.00  -9999.00  -9999.00  -9999.00  -9999.00  -9999.00  -9999.00  -9999.00  -9999.00  -9999.00  -9999.00  -9999.00  -9999.00  -9999.00  -9999.00  -9999.00  -9999.00  -9999.00  -9999.00  -9999.00  -9999.00  -9999.00  -9999.00  -9999.00  -9999.00  -9999.00  -9999.00  -9999.00  -9999.00  -9999.00  -9999.00  -9999.00  -9999.00  -9999.00  -9999.00  -9999.00  -9999.00  -9999.00  -9999.00  -9999.00  -9999.00  -9999.00  -9999.00  -9999.00  -9999.00  -9999.00  -9999.00  -9999.00  -9999.00  -9999.00  -9999.00  -9999.00  -9999.00  -9999.00  -9999.00  -9999.00  -9999.00  -9999.00  -9999.00  -9999.00  -9999.00  -9999.00  -9999.00  -9999.00  -9999.00  -9999.00  -9999.00  -9999.00  -9999.00  -9999.00  -9999.00  -9999.00  -9999.00  -9999.00  -9999.00  -9999.00  -9999.00  -9999.00  -9999.00  -9999.00  -9999.00  -9999.00  -9999.00  -9999.00  -9999.00  -9999.00  -9999.00  -9999.00  -9999.00  -9999.00  -9999.00  -9999.00  -9999.00  -9999.00  -9999.00  -9999.00  -9999.00  -9999.00  -9999.00  -9999.00  -9999.00  -9999.00  -9999.00  -9999.00  -9999.00  -9999.00  -9999.00  -9999.00  -9999.00  -9999.00  -9999.00  -9999.00  -9999.00  -9999.00  -9999.00  -9999.00  -9999.00  -9999.00  -9999.00  -9999.00  -9999.00  -9999.00  -9999.00  -9999.00  -9999.00  -9999.00  -9999.00  -9999.00  -9999.00  -9999.00  -9999.00  -9999.00  -9999.00  -9999.00  -9999.00  -9999.00  -9999.00  -9999.00  -9999.00  -9999.00  -9999.00  -9999.00  -9999.00  -9999.00  -9999.00  -9999.00  -9999.00  -9999.00  -9999.00  -9999.00  -9999.00  -9999.00  -9999.00  -9999.00  -9999.00  -9999.00  -9999.00  -9999.00  -9999.00  -9999.00  -9999.00  -9999.00  -9999.00  -9999.00  -9999.00  -9999.00  -9999.00  -9999.00  -9999.00  -9999.00  -9999.00  -9999.00  -9999.00  -9999.00  -9999.00  -9999.00  -9999.00  -9999.00  -9999.00  -9999.00  -9999.00  -9999.00  -9999.00  -9999.00  -9999.00  -9999.00  -9999.00  -9999.00  -9999.00  -9999.00  -9999.00  -9999.00  -9999.00  -9999.00  -9999.00  -9999.00  -9999.00  -9999.00  -9999.00  -9999.00  -9999.00  -9999.00  -9999.00  -9999.00  -9999.00  -9999.00  -9999.00  -9999.00  -9999.00  -9999.00  -9999.00  -9999.00  -9999.00  -9999.00  -9999.00  -9999.00  -9999.00  -9999.00  -9999.00  -9999.00  -9999.00  -9999.00  -9999.00  -9999.00  -9999.00  -9999.00  -9999.00  -9999.00  -9999.00  -9999.00  -9999.00  -9999.00  -9999.00  -9999.00  -9999.00  -9999.00  -9999.00  -9999.00  -9999.00  -9999.00  -9999.00  -9999.00  -9999.00  -9999.00  -9999.00  -9999.00  -9999.00  -9999.00  -9999.00  -9999.00  -9999.00  -9999.00  -9999.00  -9999.00  -9999.00  -9999.00  -9999.00  -9999.00  -9999.00  -9999.00  -9999.00  -9999.00  -9999.00  -9999.00  -9999.00  -9999.00  -9999.00  -9999.00  -9999.00  -9999.00  -9999.00  -9999.00  -9999.00  -9999.00  -9999.00  -9999.00  -9999.00  -9999.00  -9999.00  -9999.00  -9999.00  -9999.00  -9999.00  -9999.00  -9999.00  -9999.00  -9999.00  -9999.00  -9999.00  -9999.00  -9999.00  -9999.00  -9999.00  -9999.00  -9999.00  -9999.00  -9999.00  -9999.00  -9999.00  -9999.00  -9999.00  -9999.00  -9999.00  -9999.00  -9999.00  -9999.00  -9999.00  -9999.00  -9999.00  -9999.00  -9999.00  -9999.00  -9999.00  -9999.00  -9999.00  -9999.00  -9999.00  -9999.00  -9999.00  -9999.00  -9999.00  -9999.00  -9999.00  -9999.00  -9999.00  -9999.00  -9999.00  -9999.00  -9999.00  -9999.00  -9999.00  -9999.00  -9999.00  -9999.00  -9999.00  -9999.00  -9999.00  -9999.00  -9999.00  -9999.00  -9999.00  -9999.00  -9999.00  -9999.00  -9999.00  -9999.00  -9999.00  -9999.00  -9999.00  -9999.00  -9999.00  -9999.00  -9999.00  -9999.00  -9999.00  -9999.00  -9999.00  -9999.00  -9999.00  -9999.00  -9999.00  -9999.00  -9999.00  -9999.00  -9999.00  -9999.00  -9999.00  -9999.00  -9999.00  -9999.00  -9999.00  -9999.00  -9999.00  -9999.00  -9999.00  -9999.00  -9999.00  -9999.00  -9999.00  -9999.00  -9999.00  -9999.00  -9999.00  -9999.00  -9999.00  -9999.00  -9999.00  -9999.00  -9999.00  -9999.00  -9999.00  -9999.00  -9999.00  -9999.00  -9999.00  -9999.00  -9999.00  -9999.00  -9999.00  -9999.00  -9999.00  -9999.00  -9999.00  -9999.00  -9999.00  -9999.00  -9999.00  -9999.00  -9999.00  -9999.00  -9999.00  -9999.00  -9999.00  -9999.00  -9999.00  -9999.00  -9999.00  -9999.00  -9999.00  -9999.00  -9999.00  -9999.00  -9999.00  -9999.00  -9999.00  -9999.00  -9999.00  -9999.00  -9999.00  -9999.00  -9999.00  -9999.00  -9999.00  -9999.00  -9999.00
 -9999.00  -9999.00  -9999.00  -9999.00  -9999.00  -9999.00  -9999.00  -9999.00  -9999.00  -9999.00  -9999.00  -9999.00  -9999.00  -9999.00  -9999.00  -9999.00  -9999.00  -9999.00  -9999.00  -9999.00  -9999.00  -9999.00  -9999.00  -9999.00  -9999.00  -9999.00  -9999.00  -9999.00  -9999.00  -9999.00  -9999.00  -9999.00  -9999.00  -9999.00  -9999.00  -9999.00  -9999.00  -9999.00  -9999.00  -9999.00  -9999.00  -9999.00  -9999.00  -9999.00  -9999.00  -9999.00  -9999.00  -9999.00  -9999.00  -9999.00  -9999.00  -9999.00  -9999.00  -9999.00  -9999.00  -9999.00  -9999.00  -9999.00  -9999.00  -9999.00  -9999.00  -9999.00  -9999.00  -9999.00  -9999.00  -9999.00  -9999.00  -9999.00  -9999.00  -9999.00  -9999.00  -9999.00  -9999.00  -9999.00  -9999.00  -9999.00  -9999.00  -9999.00  -9999.00  -9999.00  -9999.00  -9999.00  -9999.00  -9999.00  -9999.00  -9999.00  -9999.00  -9999.00  -9999.00  -9999.00  -9999.00  -9999.00  -9999.00  -9999.00  -9999.00  -9999.00  -9999.00  -9999.00  -9999.00  -9999.00  -9999.00  -9999.00  -9999.00  -9999.00  -9999.00  -9999.00  -9999.00  -9999.00  -9999.00  -9999.00  -9999.00  -9999.00  -9999.00  -9999.00  -9999.00  -9999.00  -9999.00  -9999.00  -9999.00  -9999.00  -9999.00  -9999.00  -9999.00  -9999.00  -9999.00  -9999.00  -9999.00  -9999.00  -9999.00  -9999.00  -9999.00  -9999.00  -9999.00  -9999.00  -9999.00  -9999.00  -9999.00  -9999.00  -9999.00  -9999.00  -9999.00  -9999.00  -9999.00  -9999.00  -9999.00  -9999.00  -9999.00  -9999.00  -9999.00  -9999.00  -9999.00  -9999.00  -9999.00  -9999.00  -9999.00  -9999.00  -9999.00  -9999.00  -9999.00  -9999.00  -9999.00  -9999.00  -9999.00  -9999.00  -9999.00  -9999.00  -9999.00  -9999.00  -9999.00  -9999.00  -9999.00  -9999.00  -9999.00  -9999.00  -9999.00  -9999.00  -9999.00  -9999.00  -9999.00  -9999.00  -9999.00  -9999.00  -9999.00  -9999.00  -9999.00  -9999.00  -9999.00  -9999.00  -9999.00  -9999.00  -9999.00  -9999.00  -9999.00  -9999.00  -9999.00  -9999.00  -9999.00  -9999.00  -9999.00  -9999.00  -9999.00  -9999.00  -9999.00  -9999.00  -9999.00  -9999.00  -9999.00  -9999.00  -9999.00  -9999.00  -9999.00  -9999.00  -9999.00  -9999.00  -9999.00  -9999.00  -9999.00  -9999.00  -9999.00  -9999.00  -9999.00  -9999.00  -9999.00  -9999.00  -9999.00  -9999.00  -9999.00  -9999.00  -9999.00  -9999.00  -9999.00  -9999.00  -9999.00  -9999.00  -9999.00  -9999.00  -9999.00  -9999.00  -9999.00  -9999.00  -9999.00  -9999.00  -9999.00  -9999.00  -9999.00  -9999.00  -9999.00  -9999.00  -9999.00  -9999.00  -9999.00  -9999.00  -9999.00  -9999.00  -9999.00  -9999.00  -9999.00  -9999.00  -9999.00  -9999.00  -9999.00  -9999.00  -9999.00  -9999.00  -9999.00  -9999.00  -9999.00  -9999.00  -9999.00  -9999.00  -9999.00  -9999.00  -9999.00  -9999.00  -9999.00  -9999.00  -9999.00  -9999.00  -9999.00  -9999.00  -9999.00  -9999.00  -9999.00  -9999.00  -9999.00  -9999.00  -9999.00  -9999.00  -9999.00  -9999.00  -9999.00  -9999.00  -9999.00  -9999.00  -9999.00  -9999.00  -9999.00  -9999.00  -9999.00  -9999.00  -9999.00  -9999.00  -9999.00  -9999.00  -9999.00  -9999.00  -9999.00  -9999.00  -9999.00  -9999.00  -9999.00  -9999.00  -9999.00  -9999.00  -9999.00  -9999.00  -9999.00  -9999.00  -9999.00  -9999.00  -9999.00  -9999.00  -9999.00  -9999.00  -9999.00  -9999.00  -9999.00  -9999.00  -9999.00  -9999.00  -9999.00  -9999.00  -9999.00  -9999.00  -9999.00  -9999.00  -9999.00  -9999.00  -9999.00  -9999.00  -9999.00  -9999.00  -9999.00  -9999.00  -9999.00  -9999.00  -9999.00  -9999.00  -9999.00  -9999.00  -9999.00  -9999.00  -9999.00  -9999.00  -9999.00  -9999.00  -9999.00  -9999.00  -9999.00  -9999.00  -9999.00  -9999.00  -9999.00  -9999.00  -9999.00  -9999.00  -9999.00  -9999.00  -9999.00  -9999.00  -9999.00  -9999.00  -9999.00  -9999.00  -9999.00  -9999.00  -9999.00  -9999.00  -9999.00  -9999.00  -9999.00  -9999.00  -9999.00  -9999.00  -9999.00  -9999.00  -9999.00  -9999.00  -9999.00  -9999.00  -9999.00  -9999.00  -9999.00  -9999.00  -9999.00  -9999.00  -9999.00  -9999.00  -9999.00  -9999.00  -9999.00  -9999.00  -9999.00  -9999.00  -9999.00  -9999.00  -9999.00  -9999.00  -9999.00  -9999.00  -9999.00  -9999.00  -9999.00  -9999.00  -9999.00  -9999.00  -9999.00  -9999.00  -9999.00  -9999.00  -9999.00  -9999.00  -9999.00  -9999.00  -9999.00  -9999.00  -9999.00  -9999.00  -9999.00  -9999.00  -9999.00  -9999.00  -9999.00  -9999.00  -9999.00  -9999.00  -9999.00  -9999.00  -9999.00  -9999.00  -9999.00  -9999.00  -9999.00  -9999.00  -9999.00  -9999.00  -9999.00  -9999.00  -9999.00  -9999.00  -9999.00  -9999.00  -9999.00  -9999.00  -9999.00  -9999.00  -9999.00  -9999.00  -9999.00  -9999.00  -9999.00  -9999.00  -9999.00  -9999.00  -9999.00  -9999.00  -9999.00  -9999.00  -9999.00  -9999.00  -9999.00  -9999.00  -9999.00  -9999.00  -9999.00  -9999.00  -9999.00  -9999.00  -9999.00  -9999.00  -9999.00  -9999.00  -9999.00  -9999.00  -9999.00  -9999.00  -9999.00  -9999.00  -9999.00  -9999.00  -9999.00  -9999.00  -9999.00  -9999.00  -9999.00  -9999.00  -9999.00  -9999.00  -9999.00  -9999.00  -9999.00  -9999.00  -9999.00  -9999.00  -9999.00  -9999.00  -9999.00  -9999.00  -9999.00  -9999.00  -9999.00  -9999.00  -9999.00  -9999.00  -9999.00  -9999.00  -9999.00  -9999.00  -9999.00  -9999.00  -9999.00  -9999.00  -9999.00  -9999.00  -9999.00  -9999.00  -9999.00  -9999.00  -9999.00  -9999.00  -9999.00
 -9999.00  -9999.00  -9999.00  -9999.00  -9999.00  -9999.00  -9999.00  -9999.00  -9999.00  -9999.00  -9999.00  -9999.00  -9999.00  -9999.00  -9999.00  -9999.00  -9999.00  -9999.00  -9999.00  -9999.00  -9999.00  -9999.00  -9999.00  -9999.00  -9999.00  -9999.00  -9999.00  -9999.00  -9999.00  -9999.00  -9999.00  -9999.00  -9999.00  -9999.00  -9999.00  -9999.00  -9999.00  -9999.00  -9999.00  -9999.00  -9999.00  -9999.00  -9999.00  -9999.00  -9999.00  -9999.00  -9999.00  -9999.00  -9999.00  -9999.00  -9999.00  -9999.00  -9999.00  -9999.00  -9999.00  -9999.00  -9999.00  -9999.00  -9999.00  -9999.00  -9999.00  -9999.00  -9999.00  -9999.00  -9999.00  -9999.00  -9999.00  -9999.00  -9999.00  -9999.00  -9999.00  -9999.00  -9999.00  -9999.00  -9999.00  -9999.00  -9999.00  -9999.00  -9999.00  -9999.00  -9999.00  -9999.00  -9999.00  -9999.00  -9999.00  -9999.00  -9999.00  -9999.00  -9999.00  -9999.00  -9999.00  -9999.00  -9999.00  -9999.00  -9999.00  -9999.00  -9999.00  -9999.00  -9999.00  -9999.00  -9999.00  -9999.00  -9999.00  -9999.00  -9999.00  -9999.00  -9999.00  -9999.00  -9999.00  -9999.00  -9999.00  -9999.00  -9999.00  -9999.00  -9999.00  -9999.00  -9999.00  -9999.00  -9999.00  -9999.00  -9999.00  -9999.00  -9999.00  -9999.00  -9999.00  -9999.00  -9999.00  -9999.00  -9999.00  -9999.00  -9999.00  -9999.00  -9999.00  -9999.00  -9999.00  -9999.00  -9999.00  -9999.00  -9999.00  -9999.00  -9999.00  -9999.00  -9999.00  -9999.00  -9999.00  -9999.00  -9999.00  -9999.00  -9999.00  -9999.00  -9999.00  -9999.00  -9999.00  -9999.00  -9999.00  -9999.00  -9999.00  -9999.00  -9999.00  -9999.00  -9999.00  -9999.00  -9999.00  -9999.00  -9999.00  -9999.00  -9999.00  -9999.00  -9999.00  -9999.00  -9999.00  -9999.00  -9999.00  -9999.00  -9999.00  -9999.00  -9999.00  -9999.00  -9999.00  -9999.00  -9999.00  -9999.00  -9999.00  -9999.00  -9999.00  -9999.00  -9999.00  -9999.00  -9999.00  -9999.00  -9999.00  -9999.00  -9999.00  -9999.00  -9999.00  -9999.00  -9999.00  -9999.00  -9999.00  -9999.00  -9999.00  -9999.00  -9999.00  -9999.00  -9999.00  -9999.00  -9999.00  -9999.00  -9999.00  -9999.00  -9999.00  -9999.00  -9999.00  -9999.00  -9999.00  -9999.00  -9999.00  -9999.00  -9999.00  -9999.00  -9999.00  -9999.00  -9999.00  -9999.00  -9999.00  -9999.00  -9999.00  -9999.00  -9999.00  -9999.00  -9999.00  -9999.00  -9999.00  -9999.00  -9999.00  -9999.00  -9999.00  -9999.00  -9999.00  -9999.00  -9999.00  -9999.00  -9999.00  -9999.00  -9999.00  -9999.00  -9999.00  -9999.00  -9999.00  -9999.00  -9999.00  -9999.00  -9999.00  -9999.00  -9999.00  -9999.00  -9999.00  -9999.00  -9999.00  -9999.00  -9999.00  -9999.00  -9999.00  -9999.00  -9999.00  -9999.00  -9999.00  -9999.00  -9999.00  -9999.00  -9999.00  -9999.00  -9999.00  -9999.00  -9999.00  -9999.00  -9999.00  -9999.00  -9999.00  -9999.00  -9999.00  -9999.00  -9999.00  -9999.00  -9999.00  -9999.00  -9999.00  -9999.00  -9999.00  -9999.00  -9999.00  -9999.00  -9999.00  -9999.00  -9999.00  -9999.00  -9999.00  -9999.00  -9999.00  -9999.00  -9999.00  -9999.00  -9999.00  -9999.00  -9999.00  -9999.00  -9999.00  -9999.00  -9999.00  -9999.00  -9999.00  -9999.00  -9999.00  -9999.00  -9999.00  -9999.00  -9999.00  -9999.00  -9999.00  -9999.00  -9999.00  -9999.00  -9999.00  -9999.00  -9999.00  -9999.00  -9999.00  -9999.00  -9999.00  -9999.00  -9999.00  -9999.00  -9999.00  -9999.00  -9999.00  -9999.00  -9999.00  -9999.00  -9999.00  -9999.00  -9999.00  -9999.00  -9999.00  -9999.00  -9999.00  -9999.00  -9999.00  -9999.00  -9999.00  -9999.00  -9999.00  -9999.00  -9999.00  -9999.00  -9999.00  -9999.00  -9999.00  -9999.00  -9999.00  -9999.00  -9999.00  -9999.00  -9999.00  -9999.00  -9999.00  -9999.00  -9999.00  -9999.00  -9999.00  -9999.00  -9999.00  -9999.00  -9999.00  -9999.00  -9999.00  -9999.00  -9999.00  -9999.00  -9999.00  -9999.00  -9999.00  -9999.00  -9999.00  -9999.00  -9999.00  -9999.00  -9999.00  -9999.00  -9999.00  -9999.00  -9999.00  -9999.00  -9999.00  -9999.00  -9999.00  -9999.00  -9999.00  -9999.00  -9999.00  -9999.00  -9999.00  -9999.00  -9999.00  -9999.00  -9999.00  -9999.00  -9999.00  -9999.00  -9999.00  -9999.00  -9999.00  -9999.00  -9999.00  -9999.00  -9999.00  -9999.00  -9999.00  -9999.00  -9999.00  -9999.00  -9999.00  -9999.00  -9999.00  -9999.00  -9999.00  -9999.00  -9999.00  -9999.00  -9999.00  -9999.00  -9999.00  -9999.00  -9999.00  -9999.00  -9999.00  -9999.00  -9999.00  -9999.00  -9999.00  -9999.00  -9999.00  -9999.00  -9999.00  -9999.00  -9999.00  -9999.00  -9999.00  -9999.00  -9999.00  -9999.00  -9999.00  -9999.00  -9999.00  -9999.00  -9999.00  -9999.00  -9999.00  -9999.00  -9999.00  -9999.00  -9999.00  -9999.00  -9999.00  -9999.00  -9999.00  -9999.00  -9999.00  -9999.00  -9999.00  -9999.00  -9999.00  -9999.00  -9999.00  -9999.00  -9999.00  -9999.00  -9999.00  -9999.00  -9999.00  -9999.00  -9999.00  -9999.00  -9999.00  -9999.00  -9999.00  -9999.00  -9999.00  -9999.00  -9999.00  -9999.00  -9999.00  -9999.00  -9999.00  -9999.00  -9999.00  -9999.00  -9999.00  -9999.00  -9999.00  -9999.00  -9999.00  -9999.00  -9999.00  -9999.00  -9999.00  -9999.00  -9999.00  -9999.00  -9999.00  -9999.00  -9999.00  -9999.00  -9999.00  -9999.00  -9999.00  -9999.00  -9999.00  -9999.00  -9999.00  -9999.00  -9999.00  -9999.00  -9999.00  -9999.00  -9999.00  -9999.00  -9999.00  -9999.00  -9999.00  -9999.00  -9999.00
 -9999.00  -9999.00  -9999.00  -9999.00  -9999.00  -9999.00  -9999.00  -9999.00  -9999.00  -9999.00  -9999.00  -9999.00  -9999.00  -9999.00  -9999.00  -9999.00  -9999.00  -9999.00  -9999.00  -9999.00  -9999.00  -9999.00  -9999.00  -9999.00  -9999.00  -9999.00  -9999.00  -9999.00  -9999.00  -9999.00  -9999.00  -9999.00  -9999.00  -9999.00  -9999.00  -9999.00  -9999.00  -9999.00  -9999.00  -9999.00  -9999.00  -9999.00  -9999.00  -9999.00  -9999.00  -9999.00  -9999.00  -9999.00  -9999.00  -9999.00  -9999.00  -9999.00  -9999.00  -9999.00  -9999.00  -9999.00  -9999.00  -9999.00  -9999.00  -9999.00  -9999.00  -9999.00  -9999.00  -9999.00  -9999.00  -9999.00  -9999.00  -9999.00  -9999.00  -9999.00  -9999.00  -9999.00  -9999.00  -9999.00  -9999.00  -9999.00  -9999.00  -9999.00  -9999.00  -9999.00  -9999.00  -9999.00  -9999.00  -9999.00  -9999.00  -9999.00  -9999.00  -9999.00  -9999.00  -9999.00  -9999.00  -9999.00  -9999.00  -9999.00  -9999.00  -9999.00  -9999.00  -9999.00  -9999.00  -9999.00  -9999.00  -9999.00  -9999.00  -9999.00  -9999.00  -9999.00  -9999.00  -9999.00  -9999.00  -9999.00  -9999.00  -9999.00  -9999.00  -9999.00  -9999.00  -9999.00  -9999.00  -9999.00  -9999.00  -9999.00  -9999.00  -9999.00  -9999.00  -9999.00  -9999.00  -9999.00  -9999.00  -9999.00  -9999.00  -9999.00  -9999.00  -9999.00  -9999.00  -9999.00  -9999.00  -9999.00  -9999.00  -9999.00  -9999.00  -9999.00  -9999.00  -9999.00  -9999.00  -9999.00  -9999.00  -9999.00  -9999.00  -9999.00  -9999.00  -9999.00  -9999.00  -9999.00  -9999.00  -9999.00  -9999.00  -9999.00  -9999.00  -9999.00  -9999.00  -9999.00  -9999.00  -9999.00  -9999.00  -9999.00  -9999.00  -9999.00  -9999.00  -9999.00  -9999.00  -9999.00  -9999.00  -9999.00  -9999.00  -9999.00  -9999.00  -9999.00  -9999.00  -9999.00  -9999.00  -9999.00  -9999.00  -9999.00  -9999.00  -9999.00  -9999.00  -9999.00  -9999.00  -9999.00  -9999.00  -9999.00  -9999.00  -9999.00  -9999.00  -9999.00  -9999.00  -9999.00  -9999.00  -9999.00  -9999.00  -9999.00  -9999.00  -9999.00  -9999.00  -9999.00  -9999.00  -9999.00  -9999.00  -9999.00  -9999.00  -9999.00  -9999.00  -9999.00  -9999.00  -9999.00  -9999.00  -9999.00  -9999.00  -9999.00  -9999.00  -9999.00  -9999.00  -9999.00  -9999.00  -9999.00  -9999.00  -9999.00  -9999.00  -9999.00  -9999.00  -9999.00  -9999.00  -9999.00  -9999.00  -9999.00  -9999.00  -9999.00  -9999.00  -9999.00  -9999.00  -9999.00  -9999.00  -9999.00  -9999.00  -9999.00  -9999.00  -9999.00  -9999.00  -9999.00  -9999.00  -9999.00  -9999.00  -9999.00  -9999.00  -9999.00  -9999.00  -9999.00  -9999.00  -9999.00  -9999.00  -9999.00  -9999.00  -9999.00  -9999.00  -9999.00  -9999.00  -9999.00  -9999.00  -9999.00  -9999.00  -9999.00  -9999.00  -9999.00  -9999.00  -9999.00  -9999.00  -9999.00  -9999.00  -9999.00  -9999.00  -9999.00  -9999.00  -9999.00  -9999.00  -9999.00  -9999.00  -9999.00  -9999.00  -9999.00  -9999.00  -9999.00  -9999.00  -9999.00  -9999.00  -9999.00  -9999.00  -9999.00  -9999.00  -9999.00  -9999.00  -9999.00  -9999.00  -9999.00  -9999.00  -9999.00  -9999.00  -9999.00  -9999.00  -9999.00  -9999.00  -9999.00  -9999.00  -9999.00  -9999.00  -9999.00  -9999.00  -9999.00  -9999.00  -9999.00  -9999.00  -9999.00  -9999.00  -9999.00  -9999.00  -9999.00  -9999.00  -9999.00  -9999.00  -9999.00  -9999.00  -9999.00  -9999.00  -9999.00  -9999.00  -9999.00  -9999.00  -9999.00  -9999.00  -9999.00  -9999.00  -9999.00  -9999.00  -9999.00  -9999.00  -9999.00  -9999.00  -9999.00  -9999.00  -9999.00  -9999.00  -9999.00  -9999.00  -9999.00  -9999.00  -9999.00  -9999.00  -9999.00  -9999.00  -9999.00  -9999.00  -9999.00  -9999.00  -9999.00  -9999.00  -9999.00  -9999.00  -9999.00  -9999.00  -9999.00  -9999.00  -9999.00  -9999.00  -9999.00  -9999.00  -9999.00  -9999.00  -9999.00  -9999.00  -9999.00  -9999.00  -9999.00  -9999.00  -9999.00  -9999.00  -9999.00  -9999.00  -9999.00  -9999.00  -9999.00  -9999.00  -9999.00  -9999.00  -9999.00  -9999.00  -9999.00  -9999.00  -9999.00  -9999.00  -9999.00  -9999.00  -9999.00  -9999.00  -9999.00  -9999.00  -9999.00  -9999.00  -9999.00  -9999.00  -9999.00  -9999.00  -9999.00  -9999.00  -9999.00  -9999.00  -9999.00  -9999.00  -9999.00  -9999.00  -9999.00  -9999.00  -9999.00  -9999.00  -9999.00  -9999.00  -9999.00  -9999.00  -9999.00  -9999.00  -9999.00  -9999.00  -9999.00  -9999.00  -9999.00  -9999.00  -9999.00  -9999.00  -9999.00  -9999.00  -9999.00  -9999.00  -9999.00  -9999.00  -9999.00  -9999.00  -9999.00  -9999.00  -9999.00  -9999.00  -9999.00  -9999.00  -9999.00  -9999.00  -9999.00  -9999.00  -9999.00  -9999.00  -9999.00  -9999.00  -9999.00  -9999.00  -9999.00  -9999.00  -9999.00  -9999.00  -9999.00  -9999.00  -9999.00  -9999.00  -9999.00  -9999.00  -9999.00  -9999.00  -9999.00  -9999.00  -9999.00  -9999.00  -9999.00  -9999.00  -9999.00  -9999.00  -9999.00  -9999.00  -9999.00  -9999.00  -9999.00  -9999.00  -9999.00  -9999.00  -9999.00  -9999.00  -9999.00  -9999.00  -9999.00  -9999.00  -9999.00  -9999.00  -9999.00  -9999.00  -9999.00  -9999.00  -9999.00  -9999.00  -9999.00  -9999.00  -9999.00  -9999.00  -9999.00  -9999.00  -9999.00  -9999.00  -9999.00  -9999.00  -9999.00  -9999.00  -9999.00  -9999.00  -9999.00  -9999.00  -9999.00  -9999.00  -9999.00  -9999.00  -9999.00  -9999.00  -9999.00  -9999.00  -9999.00  -9999.00  -9999.00  -9999.00  -9999.00  -9999.00
 -9999.00  -9999.00  -9999.00  -9999.00  -9999.00  -9999.00  -9999.00  -9999.00  -9999.00  -9999.00  -9999.00  -9999.00  -9999.00  -9999.00  -9999.00  -9999.00  -9999.00  -9999.00  -9999.00  -9999.00  -9999.00  -9999.00  -9999.00  -9999.00  -9999.00  -9999.00  -9999.00  -9999.00  -9999.00  -9999.00  -9999.00  -9999.00  -9999.00  -9999.00  -9999.00  -9999.00  -9999.00  -9999.00  -9999.00  -9999.00  -9999.00  -9999.00  -9999.00  -9999.00  -9999.00  -9999.00  -9999.00  -9999.00  -9999.00  -9999.00  -9999.00  -9999.00  -9999.00  -9999.00  -9999.00  -9999.00  -9999.00  -9999.00  -9999.00  -9999.00  -9999.00  -9999.00  -9999.00  -9999.00  -9999.00  -9999.00  -9999.00  -9999.00  -9999.00  -9999.00  -9999.00  -9999.00  -9999.00  -9999.00  -9999.00  -9999.00  -9999.00  -9999.00  -9999.00  -9999.00  -9999.00  -9999.00  -9999.00  -9999.00  -9999.00  -9999.00  -9999.00  -9999.00  -9999.00  -9999.00  -9999.00  -9999.00  -9999.00  -9999.00  -9999.00  -9999.00  -9999.00  -9999.00  -9999.00  -9999.00  -9999.00  -9999.00  -9999.00  -9999.00  -9999.00  -9999.00  -9999.00  -9999.00  -9999.00  -9999.00  -9999.00  -9999.00  -9999.00  -9999.00  -9999.00  -9999.00  -9999.00  -9999.00  -9999.00  -9999.00  -9999.00  -9999.00  -9999.00  -9999.00  -9999.00  -9999.00  -9999.00  -9999.00  -9999.00  -9999.00  -9999.00  -9999.00  -9999.00  -9999.00  -9999.00  -9999.00  -9999.00  -9999.00  -9999.00  -9999.00  -9999.00  -9999.00  -9999.00  -9999.00  -9999.00  -9999.00  -9999.00  -9999.00  -9999.00  -9999.00  -9999.00  -9999.00  -9999.00  -9999.00  -9999.00  -9999.00  -9999.00  -9999.00  -9999.00  -9999.00  -9999.00  -9999.00  -9999.00  -9999.00  -9999.00  -9999.00  -9999.00  -9999.00  -9999.00  -9999.00  -9999.00  -9999.00  -9999.00  -9999.00  -9999.00  -9999.00  -9999.00  -9999.00  -9999.00  -9999.00  -9999.00  -9999.00  -9999.00  -9999.00  -9999.00  -9999.00  -9999.00  -9999.00  -9999.00  -9999.00  -9999.00  -9999.00  -9999.00  -9999.00  -9999.00  -9999.00  -9999.00  -9999.00  -9999.00  -9999.00  -9999.00  -9999.00  -9999.00  -9999.00  -9999.00  -9999.00  -9999.00  -9999.00  -9999.00  -9999.00  -9999.00  -9999.00  -9999.00  -9999.00  -9999.00  -9999.00  -9999.00  -9999.00  -9999.00  -9999.00  -9999.00  -9999.00  -9999.00  -9999.00  -9999.00  -9999.00  -9999.00  -9999.00  -9999.00  -9999.00  -9999.00  -9999.00  -9999.00  -9999.00  -9999.00  -9999.00  -9999.00  -9999.00  -9999.00  -9999.00  -9999.00  -9999.00  -9999.00  -9999.00  -9999.00  -9999.00  -9999.00  -9999.00  -9999.00  -9999.00  -9999.00  -9999.00  -9999.00  -9999.00  -9999.00  -9999.00  -9999.00  -9999.00  -9999.00  -9999.00  -9999.00  -9999.00  -9999.00  -9999.00  -9999.00  -9999.00  -9999.00  -9999.00  -9999.00  -9999.00  -9999.00  -9999.00  -9999.00  -9999.00  -9999.00  -9999.00  -9999.00  -9999.00  -9999.00  -9999.00  -9999.00  -9999.00  -9999.00  -9999.00  -9999.00  -9999.00  -9999.00  -9999.00  -9999.00  -9999.00  -9999.00  -9999.00  -9999.00  -9999.00  -9999.00  -9999.00  -9999.00  -9999.00  -9999.00  -9999.00  -9999.00  -9999.00  -9999.00  -9999.00  -9999.00  -9999.00  -9999.00  -9999.00  -9999.00  -9999.00  -9999.00  -9999.00  -9999.00  -9999.00  -9999.00  -9999.00  -9999.00  -9999.00  -9999.00  -9999.00  -9999.00  -9999.00  -9999.00  -9999.00  -9999.00  -9999.00  -9999.00  -9999.00  -9999.00  -9999.00  -9999.00  -9999.00  -9999.00  -9999.00  -9999.00  -9999.00  -9999.00  -9999.00  -9999.00  -9999.00  -9999.00  -9999.00  -9999.00  -9999.00  -9999.00  -9999.00  -9999.00  -9999.00  -9999.00  -9999.00  -9999.00  -9999.00  -9999.00  -9999.00  -9999.00  -9999.00  -9999.00  -9999.00  -9999.00  -9999.00  -9999.00  -9999.00  -9999.00  -9999.00  -9999.00  -9999.00  -9999.00  -9999.00  -9999.00  -9999.00  -9999.00  -9999.00  -9999.00  -9999.00  -9999.00  -9999.00  -9999.00  -9999.00  -9999.00  -9999.00  -9999.00  -9999.00  -9999.00  -9999.00  -9999.00  -9999.00  -9999.00  -9999.00  -9999.00  -9999.00  -9999.00  -9999.00  -9999.00  -9999.00  -9999.00  -9999.00  -9999.00  -9999.00  -9999.00  -9999.00  -9999.00  -9999.00  -9999.00  -9999.00  -9999.00  -9999.00  -9999.00  -9999.00  -9999.00  -9999.00  -9999.00  -9999.00  -9999.00  -9999.00  -9999.00  -9999.00  -9999.00  -9999.00  -9999.00  -9999.00  -9999.00  -9999.00  -9999.00  -9999.00  -9999.00  -9999.00  -9999.00  -9999.00  -9999.00  -9999.00  -9999.00  -9999.00  -9999.00  -9999.00  -9999.00  -9999.00  -9999.00  -9999.00  -9999.00  -9999.00  -9999.00  -9999.00  -9999.00  -9999.00  -9999.00  -9999.00  -9999.00  -9999.00  -9999.00  -9999.00  -9999.00  -9999.00  -9999.00  -9999.00  -9999.00  -9999.00  -9999.00  -9999.00  -9999.00  -9999.00  -9999.00  -9999.00  -9999.00  -9999.00  -9999.00  -9999.00  -9999.00  -9999.00  -9999.00  -9999.00  -9999.00  -9999.00  -9999.00  -9999.00  -9999.00  -9999.00  -9999.00  -9999.00  -9999.00  -9999.00  -9999.00  -9999.00  -9999.00  -9999.00  -9999.00  -9999.00  -9999.00  -9999.00  -9999.00  -9999.00  -9999.00  -9999.00  -9999.00  -9999.00  -9999.00  -9999.00  -9999.00  -9999.00  -9999.00  -9999.00  -9999.00  -9999.00  -9999.00  -9999.00  -9999.00  -9999.00  -9999.00  -9999.00  -9999.00  -9999.00  -9999.00  -9999.00  -9999.00  -9999.00  -9999.00  -9999.00  -9999.00  -9999.00  -9999.00  -9999.00  -9999.00  -9999.00  -9999.00  -9999.00  -9999.00  -9999.00  -9999.00  -9999.00  -9999.00  -9999.00  -9999.00
 -9999.00  -9999.00  -9999.00  -9999.00  -9999.00  -9999.00  -9999.00  -9999.00  -9999.00  -9999.00  -9999.00  -9999.00  -9999.00  -9999.00  -9999.00  -9999.00  -9999.00  -9999.00  -9999.00  -9999.00  -9999.00  -9999.00  -9999.00  -9999.00  -9999.00  -9999.00  -9999.00  -9999.00  -9999.00  -9999.00  -9999.00  -9999.00  -9999.00  -9999.00  -9999.00  -9999.00  -9999.00  -9999.00  -9999.00  -9999.00  -9999.00  -9999.00  -9999.00  -9999.00  -9999.00  -9999.00  -9999.00  -9999.00  -9999.00  -9999.00  -9999.00  -9999.00  -9999.00  -9999.00  -9999.00  -9999.00  -9999.00  -9999.00  -9999.00  -9999.00  -9999.00  -9999.00  -9999.00  -9999.00  -9999.00  -9999.00  -9999.00  -9999.00  -9999.00  -9999.00  -9999.00  -9999.00  -9999.00  -9999.00  -9999.00  -9999.00  -9999.00  -9999.00  -9999.00  -9999.00  -9999.00  -9999.00  -9999.00  -9999.00  -9999.00  -9999.00  -9999.00  -9999.00  -9999.00  -9999.00  -9999.00  -9999.00  -9999.00  -9999.00  -9999.00  -9999.00  -9999.00  -9999.00  -9999.00  -9999.00  -9999.00  -9999.00  -9999.00  -9999.00  -9999.00  -9999.00  -9999.00  -9999.00  -9999.00  -9999.00  -9999.00  -9999.00  -9999.00  -9999.00  -9999.00  -9999.00  -9999.00  -9999.00  -9999.00  -9999.00  -9999.00  -9999.00  -9999.00  -9999.00  -9999.00  -9999.00  -9999.00  -9999.00  -9999.00  -9999.00  -9999.00  -9999.00  -9999.00  -9999.00  -9999.00  -9999.00  -9999.00  -9999.00  -9999.00  -9999.00  -9999.00  -9999.00  -9999.00  -9999.00  -9999.00  -9999.00  -9999.00  -9999.00  -9999.00  -9999.00  -9999.00  -9999.00  -9999.00  -9999.00  -9999.00  -9999.00  -9999.00  -9999.00  -9999.00  -9999.00  -9999.00  -9999.00  -9999.00  -9999.00  -9999.00  -9999.00  -9999.00  -9999.00  -9999.00  -9999.00  -9999.00  -9999.00  -9999.00  -9999.00  -9999.00  -9999.00  -9999.00  -9999.00  -9999.00  -9999.00  -9999.00  -9999.00  -9999.00  -9999.00  -9999.00  -9999.00  -9999.00  -9999.00  -9999.00  -9999.00  -9999.00  -9999.00  -9999.00  -9999.00  -9999.00  -9999.00  -9999.00  -9999.00  -9999.00  -9999.00  -9999.00  -9999.00  -9999.00  -9999.00  -9999.00  -9999.00  -9999.00  -9999.00  -9999.00  -9999.00  -9999.00  -9999.00  -9999.00  -9999.00  -9999.00  -9999.00  -9999.00  -9999.00  -9999.00  -9999.00  -9999.00  -9999.00  -9999.00  -9999.00  -9999.00  -9999.00  -9999.00  -9999.00  -9999.00  -9999.00  -9999.00  -9999.00  -9999.00  -9999.00  -9999.00  -9999.00  -9999.00  -9999.00  -9999.00  -9999.00  -9999.00  -9999.00  -9999.00  -9999.00  -9999.00  -9999.00  -9999.00  -9999.00  -9999.00  -9999.00  -9999.00  -9999.00  -9999.00  -9999.00  -9999.00  -9999.00  -9999.00  -9999.00  -9999.00  -9999.00  -9999.00  -9999.00  -9999.00  -9999.00  -9999.00  -9999.00  -9999.00  -9999.00  -9999.00  -9999.00  -9999.00  -9999.00  -9999.00  -9999.00  -9999.00  -9999.00  -9999.00  -9999.00  -9999.00  -9999.00  -9999.00  -9999.00  -9999.00  -9999.00  -9999.00  -9999.00  -9999.00  -9999.00  -9999.00  -9999.00  -9999.00  -9999.00  -9999.00  -9999.00  -9999.00  -9999.00  -9999.00  -9999.00  -9999.00  -9999.00  -9999.00  -9999.00  -9999.00  -9999.00  -9999.00  -9999.00  -9999.00  -9999.00  -9999.00  -9999.00  -9999.00  -9999.00  -9999.00  -9999.00  -9999.00  -9999.00  -9999.00  -9999.00  -9999.00  -9999.00  -9999.00  -9999.00  -9999.00  -9999.00  -9999.00  -9999.00  -9999.00  -9999.00  -9999.00  -9999.00  -9999.00  -9999.00  -9999.00  -9999.00  -9999.00  -9999.00  -9999.00  -9999.00  -9999.00  -9999.00  -9999.00  -9999.00  -9999.00  -9999.00  -9999.00  -9999.00  -9999.00  -9999.00  -9999.00  -9999.00  -9999.00  -9999.00  -9999.00  -9999.00  -9999.00  -9999.00  -9999.00  -9999.00  -9999.00  -9999.00  -9999.00  -9999.00  -9999.00  -9999.00  -9999.00  -9999.00  -9999.00  -9999.00  -9999.00  -9999.00  -9999.00  -9999.00  -9999.00  -9999.00  -9999.00  -9999.00  -9999.00  -9999.00  -9999.00  -9999.00  -9999.00  -9999.00  -9999.00  -9999.00  -9999.00  -9999.00  -9999.00  -9999.00  -9999.00  -9999.00  -9999.00  -9999.00  -9999.00  -9999.00  -9999.00  -9999.00  -9999.00  -9999.00  -9999.00  -9999.00  -9999.00  -9999.00  -9999.00  -9999.00  -9999.00  -9999.00  -9999.00  -9999.00  -9999.00  -9999.00  -9999.00  -9999.00  -9999.00  -9999.00  -9999.00  -9999.00  -9999.00  -9999.00  -9999.00  -9999.00  -9999.00  -9999.00  -9999.00  -9999.00  -9999.00  -9999.00  -9999.00  -9999.00  -9999.00  -9999.00  -9999.00  -9999.00  -9999.00  -9999.00  -9999.00  -9999.00  -9999.00  -9999.00  -9999.00  -9999.00  -9999.00  -9999.00  -9999.00  -9999.00  -9999.00  -9999.00  -9999.00  -9999.00  -9999.00  -9999.00  -9999.00  -9999.00  -9999.00  -9999.00  -9999.00  -9999.00  -9999.00  -9999.00  -9999.00  -9999.00  -9999.00  -9999.00  -9999.00  -9999.00  -9999.00  -9999.00  -9999.00  -9999.00  -9999.00  -9999.00  -9999.00  -9999.00  -9999.00  -9999.00  -9999.00  -9999.00  -9999.00  -9999.00  -9999.00  -9999.00  -9999.00  -9999.00  -9999.00  -9999.00  -9999.00  -9999.00  -9999.00  -9999.00  -9999.00  -9999.00  -9999.00  -9999.00  -9999.00  -9999.00  -9999.00  -9999.00  -9999.00  -9999.00  -9999.00  -9999.00  -9999.00  -9999.00  -9999.00  -9999.00  -9999.00  -9999.00  -9999.00  -9999.00  -9999.00  -9999.00  -9999.00  -9999.00  -9999.00  -9999.00  -9999.00  -9999.00  -9999.00  -9999.00  -9999.00  -9999.00  -9999.00  -9999.00  -9999.00  -9999.00  -9999.00  -9999.00  -9999.00  -9999.00  -9999.00  -9999.00  -9999.00
 -9999.00  -9999.00  -9999.00  -9999.00  -9999.00  -9999.00  -9999.00  -9999.00  -9999.00  -9999.00  -9999.00  -9999.00  -9999.00  -9999.00  -9999.00  -9999.00  -9999.00  -9999.00  -9999.00  -9999.00  -9999.00  -9999.00  -9999.00  -9999.00  -9999.00  -9999.00  -9999.00  -9999.00  -9999.00  -9999.00  -9999.00  -9999.00  -9999.00  -9999.00  -9999.00  -9999.00  -9999.00  -9999.00  -9999.00  -9999.00  -9999.00  -9999.00  -9999.00  -9999.00  -9999.00  -9999.00  -9999.00  -9999.00  -9999.00  -9999.00  -9999.00  -9999.00  -9999.00  -9999.00  -9999.00  -9999.00  -9999.00  -9999.00  -9999.00  -9999.00  -9999.00  -9999.00  -9999.00  -9999.00  -9999.00  -9999.00  -9999.00  -9999.00  -9999.00  -9999.00  -9999.00  -9999.00  -9999.00  -9999.00  -9999.00  -9999.00  -9999.00  -9999.00  -9999.00  -9999.00  -9999.00  -9999.00  -9999.00  -9999.00  -9999.00  -9999.00  -9999.00  -9999.00  -9999.00  -9999.00  -9999.00  -9999.00  -9999.00  -9999.00  -9999.00  -9999.00  -9999.00  -9999.00  -9999.00  -9999.00  -9999.00  -9999.00  -9999.00  -9999.00  -9999.00  -9999.00  -9999.00  -9999.00  -9999.00  -9999.00  -9999.00  -9999.00  -9999.00  -9999.00  -9999.00  -9999.00  -9999.00  -9999.00  -9999.00  -9999.00  -9999.00  -9999.00  -9999.00  -9999.00  -9999.00  -9999.00  -9999.00  -9999.00  -9999.00  -9999.00  -9999.00  -9999.00  -9999.00  -9999.00  -9999.00  -9999.00  -9999.00  -9999.00  -9999.00  -9999.00  -9999.00  -9999.00  -9999.00  -9999.00  -9999.00  -9999.00  -9999.00  -9999.00  -9999.00  -9999.00  -9999.00  -9999.00  -9999.00  -9999.00  -9999.00  -9999.00  -9999.00  -9999.00  -9999.00  -9999.00  -9999.00  -9999.00  -9999.00  -9999.00  -9999.00  -9999.00  -9999.00  -9999.00  -9999.00  -9999.00  -9999.00  -9999.00  -9999.00  -9999.00  -9999.00  -9999.00  -9999.00  -9999.00  -9999.00  -9999.00  -9999.00  -9999.00  -9999.00  -9999.00  -9999.00  -9999.00  -9999.00  -9999.00  -9999.00  -9999.00  -9999.00  -9999.00  -9999.00  -9999.00  -9999.00  -9999.00  -9999.00  -9999.00  -9999.00  -9999.00  -9999.00  -9999.00  -9999.00  -9999.00  -9999.00  -9999.00  -9999.00  -9999.00  -9999.00  -9999.00  -9999.00  -9999.00  -9999.00  -9999.00  -9999.00  -9999.00  -9999.00  -9999.00  -9999.00  -9999.00  -9999.00  -9999.00  -9999.00  -9999.00  -9999.00  -9999.00  -9999.00  -9999.00  -9999.00  -9999.00  -9999.00  -9999.00  -9999.00  -9999.00  -9999.00  -9999.00  -9999.00  -9999.00  -9999.00  -9999.00  -9999.00  -9999.00  -9999.00  -9999.00  -9999.00  -9999.00  -9999.00  -9999.00  -9999.00  -9999.00  -9999.00  -9999.00  -9999.00  -9999.00  -9999.00  -9999.00  -9999.00  -9999.00  -9999.00  -9999.00  -9999.00  -9999.00  -9999.00  -9999.00  -9999.00  -9999.00  -9999.00  -9999.00  -9999.00  -9999.00  -9999.00  -9999.00  -9999.00  -9999.00  -9999.00  -9999.00  -9999.00  -9999.00  -9999.00  -9999.00  -9999.00  -9999.00  -9999.00  -9999.00  -9999.00  -9999.00  -9999.00  -9999.00  -9999.00  -9999.00  -9999.00  -9999.00  -9999.00  -9999.00  -9999.00  -9999.00  -9999.00  -9999.00  -9999.00  -9999.00  -9999.00  -9999.00  -9999.00  -9999.00  -9999.00  -9999.00  -9999.00  -9999.00  -9999.00  -9999.00  -9999.00  -9999.00  -9999.00  -9999.00  -9999.00  -9999.00  -9999.00  -9999.00  -9999.00  -9999.00  -9999.00  -9999.00  -9999.00  -9999.00  -9999.00  -9999.00  -9999.00  -9999.00  -9999.00  -9999.00  -9999.00  -9999.00  -9999.00  -9999.00  -9999.00  -9999.00  -9999.00  -9999.00  -9999.00  -9999.00  -9999.00  -9999.00  -9999.00  -9999.00  -9999.00  -9999.00  -9999.00  -9999.00  -9999.00  -9999.00  -9999.00  -9999.00  -9999.00  -9999.00  -9999.00  -9999.00  -9999.00  -9999.00  -9999.00  -9999.00  -9999.00  -9999.00  -9999.00  -9999.00  -9999.00  -9999.00  -9999.00  -9999.00  -9999.00  -9999.00  -9999.00  -9999.00  -9999.00  -9999.00  -9999.00  -9999.00  -9999.00  -9999.00  -9999.00  -9999.00  -9999.00  -9999.00  -9999.00  -9999.00  -9999.00  -9999.00  -9999.00  -9999.00  -9999.00  -9999.00  -9999.00  -9999.00  -9999.00  -9999.00  -9999.00  -9999.00  -9999.00  -9999.00  -9999.00  -9999.00  -9999.00  -9999.00  -9999.00  -9999.00  -9999.00  -9999.00  -9999.00  -9999.00  -9999.00  -9999.00  -9999.00  -9999.00  -9999.00  -9999.00  -9999.00  -9999.00  -9999.00  -9999.00  -9999.00  -9999.00  -9999.00  -9999.00  -9999.00  -9999.00  -9999.00  -9999.00  -9999.00  -9999.00  -9999.00  -9999.00  -9999.00  -9999.00  -9999.00  -9999.00  -9999.00  -9999.00  -9999.00  -9999.00  -9999.00  -9999.00  -9999.00  -9999.00  -9999.00  -9999.00  -9999.00  -9999.00  -9999.00  -9999.00  -9999.00  -9999.00  -9999.00  -9999.00  -9999.00  -9999.00  -9999.00  -9999.00  -9999.00  -9999.00  -9999.00  -9999.00  -9999.00  -9999.00  -9999.00  -9999.00  -9999.00  -9999.00  -9999.00  -9999.00  -9999.00  -9999.00  -9999.00  -9999.00  -9999.00  -9999.00  -9999.00  -9999.00  -9999.00  -9999.00  -9999.00  -9999.00  -9999.00  -9999.00  -9999.00  -9999.00  -9999.00  -9999.00  -9999.00  -9999.00  -9999.00  -9999.00  -9999.00  -9999.00  -9999.00  -9999.00  -9999.00  -9999.00  -9999.00  -9999.00  -9999.00  -9999.00  -9999.00  -9999.00  -9999.00  -9999.00  -9999.00  -9999.00  -9999.00  -9999.00  -9999.00  -9999.00  -9999.00  -9999.00  -9999.00  -9999.00  -9999.00  -9999.00  -9999.00  -9999.00  -9999.00  -9999.00  -9999.00  -9999.00  -9999.00  -9999.00  -9999.00  -9999.00  -9999.00  -9999.00  -9999.00  -9999.00  -9999.00
 -9999.00  -9999.00  -9999.00  -9999.00  -9999.00  -9999.00  -9999.00  -9999.00  -9999.00  -9999.00  -9999.00  -9999.00  -9999.00  -9999.00  -9999.00  -9999.00  -9999.00  -9999.00  -9999.00  -9999.00  -9999.00  -9999.00  -9999.00  -9999.00  -9999.00  -9999.00  -9999.00  -9999.00  -9999.00  -9999.00  -9999.00  -9999.00  -9999.00  -9999.00  -9999.00  -9999.00  -9999.00  -9999.00  -9999.00  -9999.00  -9999.00  -9999.00  -9999.00  -9999.00  -9999.00  -9999.00  -9999.00  -9999.00  -9999.00  -9999.00  -9999.00  -9999.00  -9999.00  -9999.00  -9999.00  -9999.00  -9999.00  -9999.00  -9999.00  -9999.00  -9999.00  -9999.00  -9999.00  -9999.00  -9999.00  -9999.00  -9999.00  -9999.00  -9999.00  -9999.00  -9999.00  -9999.00  -9999.00  -9999.00  -9999.00  -9999.00  -9999.00  -9999.00  -9999.00  -9999.00  -9999.00  -9999.00  -9999.00  -9999.00  -9999.00  -9999.00  -9999.00  -9999.00  -9999.00  -9999.00  -9999.00  -9999.00  -9999.00  -9999.00  -9999.00  -9999.00  -9999.00  -9999.00  -9999.00  -9999.00  -9999.00  -9999.00  -9999.00  -9999.00  -9999.00  -9999.00  -9999.00  -9999.00  -9999.00  -9999.00  -9999.00  -9999.00  -9999.00  -9999.00  -9999.00  -9999.00  -9999.00  -9999.00  -9999.00  -9999.00  -9999.00  -9999.00  -9999.00  -9999.00  -9999.00  -9999.00  -9999.00  -9999.00  -9999.00  -9999.00  -9999.00  -9999.00  -9999.00  -9999.00  -9999.00  -9999.00  -9999.00  -9999.00  -9999.00  -9999.00  -9999.00  -9999.00  -9999.00  -9999.00  -9999.00  -9999.00  -9999.00  -9999.00  -9999.00  -9999.00  -9999.00  -9999.00  -9999.00  -9999.00  -9999.00  -9999.00  -9999.00  -9999.00  -9999.00  -9999.00  -9999.00  -9999.00  -9999.00  -9999.00  -9999.00  -9999.00  -9999.00  -9999.00  -9999.00  -9999.00  -9999.00  -9999.00  -9999.00  -9999.00  -9999.00  -9999.00  -9999.00  -9999.00  -9999.00  -9999.00  -9999.00  -9999.00  -9999.00  -9999.00  -9999.00  -9999.00  -9999.00  -9999.00  -9999.00  -9999.00  -9999.00  -9999.00  -9999.00  -9999.00  -9999.00  -9999.00  -9999.00  -9999.00  -9999.00  -9999.00  -9999.00  -9999.00  -9999.00  -9999.00  -9999.00  -9999.00  -9999.00  -9999.00  -9999.00  -9999.00  -9999.00  -9999.00  -9999.00  -9999.00  -9999.00  -9999.00  -9999.00  -9999.00  -9999.00  -9999.00  -9999.00  -9999.00  -9999.00  -9999.00  -9999.00  -9999.00  -9999.00  -9999.00  -9999.00  -9999.00  -9999.00  -9999.00  -9999.00  -9999.00  -9999.00  -9999.00  -9999.00  -9999.00  -9999.00  -9999.00  -9999.00  -9999.00  -9999.00  -9999.00  -9999.00  -9999.00  -9999.00  -9999.00  -9999.00  -9999.00  -9999.00  -9999.00  -9999.00  -9999.00  -9999.00  -9999.00  -9999.00  -9999.00  -9999.00  -9999.00  -9999.00  -9999.00  -9999.00  -9999.00  -9999.00  -9999.00  -9999.00  -9999.00  -9999.00  -9999.00  -9999.00  -9999.00  -9999.00  -9999.00  -9999.00  -9999.00  -9999.00  -9999.00  -9999.00  -9999.00  -9999.00  -9999.00  -9999.00  -9999.00  -9999.00  -9999.00  -9999.00  -9999.00  -9999.00  -9999.00  -9999.00  -9999.00  -9999.00  -9999.00  -9999.00  -9999.00  -9999.00  -9999.00  -9999.00  -9999.00  -9999.00  -9999.00  -9999.00  -9999.00  -9999.00  -9999.00  -9999.00  -9999.00  -9999.00  -9999.00  -9999.00  -9999.00  -9999.00  -9999.00  -9999.00  -9999.00  -9999.00  -9999.00  -9999.00  -9999.00  -9999.00  -9999.00  -9999.00  -9999.00  -9999.00  -9999.00  -9999.00  -9999.00  -9999.00  -9999.00  -9999.00  -9999.00  -9999.00  -9999.00  -9999.00  -9999.00  -9999.00  -9999.00  -9999.00  -9999.00  -9999.00  -9999.00  -9999.00  -9999.00  -9999.00  -9999.00  -9999.00  -9999.00  -9999.00  -9999.00  -9999.00  -9999.00  -9999.00  -9999.00  -9999.00  -9999.00  -9999.00  -9999.00  -9999.00  -9999.00  -9999.00  -9999.00  -9999.00  -9999.00  -9999.00  -9999.00  -9999.00  -9999.00  -9999.00  -9999.00  -9999.00  -9999.00  -9999.00  -9999.00  -9999.00  -9999.00  -9999.00  -9999.00  -9999.00  -9999.00  -9999.00  -9999.00  -9999.00  -9999.00  -9999.00  -9999.00  -9999.00  -9999.00  -9999.00  -9999.00  -9999.00  -9999.00  -9999.00  -9999.00  -9999.00  -9999.00  -9999.00  -9999.00  -9999.00  -9999.00  -9999.00  -9999.00  -9999.00  -9999.00  -9999.00  -9999.00  -9999.00  -9999.00  -9999.00  -9999.00  -9999.00  -9999.00  -9999.00  -9999.00  -9999.00  -9999.00  -9999.00  -9999.00  -9999.00  -9999.00  -9999.00  -9999.00  -9999.00  -9999.00  -9999.00  -9999.00  -9999.00  -9999.00  -9999.00  -9999.00  -9999.00  -9999.00  -9999.00  -9999.00  -9999.00  -9999.00  -9999.00  -9999.00  -9999.00  -9999.00  -9999.00  -9999.00  -9999.00  -9999.00  -9999.00  -9999.00  -9999.00  -9999.00  -9999.00  -9999.00  -9999.00  -9999.00  -9999.00  -9999.00  -9999.00  -9999.00  -9999.00  -9999.00  -9999.00  -9999.00  -9999.00  -9999.00  -9999.00  -9999.00  -9999.00  -9999.00  -9999.00  -9999.00  -9999.00  -9999.00  -9999.00  -9999.00  -9999.00  -9999.00  -9999.00  -9999.00  -9999.00  -9999.00  -9999.00  -9999.00  -9999.00  -9999.00  -9999.00  -9999.00  -9999.00  -9999.00  -9999.00  -9999.00  -9999.00  -9999.00  -9999.00  -9999.00  -9999.00  -9999.00  -9999.00  -9999.00  -9999.00  -9999.00  -9999.00  -9999.00  -9999.00  -9999.00  -9999.00  -9999.00  -9999.00  -9999.00  -9999.00  -9999.00  -9999.00  -9999.00  -9999.00  -9999.00  -9999.00  -9999.00  -9999.00  -9999.00  -9999.00  -9999.00  -9999.00  -9999.00  -9999.00  -9999.00  -9999.00  -9999.00  -9999.00  -9999.00  -9999.00  -9999.00  -9999.00  -9999.00  -9999.00
 -9999.00  -9999.00  -9999.00  -9999.00  -9999.00  -9999.00  -9999.00  -9999.00  -9999.00  -9999.00  -9999.00  -9999.00  -9999.00  -9999.00  -9999.00  -9999.00  -9999.00  -9999.00  -9999.00  -9999.00  -9999.00  -9999.00  -9999.00  -9999.00  -9999.00  -9999.00  -9999.00  -9999.00  -9999.00  -9999.00  -9999.00  -9999.00  -9999.00  -9999.00  -9999.00  -9999.00  -9999.00  -9999.00  -9999.00  -9999.00  -9999.00  -9999.00  -9999.00  -9999.00  -9999.00  -9999.00  -9999.00  -9999.00  -9999.00  -9999.00  -9999.00  -9999.00  -9999.00  -9999.00  -9999.00  -9999.00  -9999.00  -9999.00  -9999.00  -9999.00  -9999.00  -9999.00  -9999.00  -9999.00  -9999.00  -9999.00  -9999.00  -9999.00  -9999.00  -9999.00  -9999.00  -9999.00  -9999.00  -9999.00  -9999.00  -9999.00  -9999.00  -9999.00  -9999.00  -9999.00  -9999.00  -9999.00  -9999.00  -9999.00  -9999.00  -9999.00  -9999.00  -9999.00  -9999.00  -9999.00  -9999.00  -9999.00  -9999.00  -9999.00  -9999.00  -9999.00  -9999.00  -9999.00  -9999.00  -9999.00  -9999.00  -9999.00  -9999.00  -9999.00  -9999.00  -9999.00  -9999.00  -9999.00  -9999.00  -9999.00  -9999.00  -9999.00  -9999.00  -9999.00  -9999.00  -9999.00  -9999.00  -9999.00  -9999.00  -9999.00  -9999.00  -9999.00  -9999.00  -9999.00  -9999.00  -9999.00  -9999.00  -9999.00  -9999.00  -9999.00  -9999.00  -9999.00  -9999.00  -9999.00  -9999.00  -9999.00  -9999.00  -9999.00  -9999.00  -9999.00  -9999.00  -9999.00  -9999.00  -9999.00  -9999.00  -9999.00  -9999.00  -9999.00  -9999.00  -9999.00  -9999.00  -9999.00  -9999.00  -9999.00  -9999.00  -9999.00  -9999.00  -9999.00  -9999.00  -9999.00  -9999.00  -9999.00  -9999.00  -9999.00  -9999.00  -9999.00  -9999.00  -9999.00  -9999.00  -9999.00  -9999.00  -9999.00  -9999.00  -9999.00  -9999.00  -9999.00  -9999.00  -9999.00  -9999.00  -9999.00  -9999.00  -9999.00  -9999.00  -9999.00  -9999.00  -9999.00  -9999.00  -9999.00  -9999.00  -9999.00  -9999.00  -9999.00  -9999.00  -9999.00  -9999.00  -9999.00  -9999.00  -9999.00  -9999.00  -9999.00  -9999.00  -9999.00  -9999.00  -9999.00  -9999.00  -9999.00  -9999.00  -9999.00  -9999.00  -9999.00  -9999.00  -9999.00  -9999.00  -9999.00  -9999.00  -9999.00  -9999.00  -9999.00  -9999.00  -9999.00  -9999.00  -9999.00  -9999.00  -9999.00  -9999.00  -9999.00  -9999.00  -9999.00  -9999.00  -9999.00  -9999.00  -9999.00  -9999.00  -9999.00  -9999.00  -9999.00  -9999.00  -9999.00  -9999.00  -9999.00  -9999.00  -9999.00  -9999.00  -9999.00  -9999.00  -9999.00  -9999.00  -9999.00  -9999.00  -9999.00  -9999.00  -9999.00  -9999.00  -9999.00  -9999.00  -9999.00  -9999.00  -9999.00  -9999.00  -9999.00  -9999.00  -9999.00  -9999.00  -9999.00  -9999.00  -9999.00  -9999.00  -9999.00  -9999.00  -9999.00  -9999.00  -9999.00  -9999.00  -9999.00  -9999.00  -9999.00  -9999.00  -9999.00  -9999.00  -9999.00  -9999.00  -9999.00  -9999.00  -9999.00  -9999.00  -9999.00  -9999.00  -9999.00  -9999.00  -9999.00  -9999.00  -9999.00  -9999.00  -9999.00  -9999.00  -9999.00  -9999.00  -9999.00  -9999.00  -9999.00  -9999.00  -9999.00  -9999.00  -9999.00  -9999.00  -9999.00  -9999.00  -9999.00  -9999.00  -9999.00  -9999.00  -9999.00  -9999.00  -9999.00  -9999.00  -9999.00  -9999.00  -9999.00  -9999.00  -9999.00  -9999.00  -9999.00  -9999.00  -9999.00  -9999.00  -9999.00  -9999.00  -9999.00  -9999.00  -9999.00  -9999.00  -9999.00  -9999.00  -9999.00  -9999.00  -9999.00  -9999.00  -9999.00  -9999.00  -9999.00  -9999.00  -9999.00  -9999.00  -9999.00  -9999.00  -9999.00  -9999.00  -9999.00  -9999.00  -9999.00  -9999.00  -9999.00  -9999.00  -9999.00  -9999.00  -9999.00  -9999.00  -9999.00  -9999.00  -9999.00  -9999.00  -9999.00  -9999.00  -9999.00  -9999.00  -9999.00  -9999.00  -9999.00  -9999.00  -9999.00  -9999.00  -9999.00  -9999.00  -9999.00  -9999.00  -9999.00  -9999.00  -9999.00  -9999.00  -9999.00  -9999.00  -9999.00  -9999.00  -9999.00  -9999.00  -9999.00  -9999.00  -9999.00  -9999.00  -9999.00  -9999.00  -9999.00  -9999.00  -9999.00  -9999.00  -9999.00  -9999.00  -9999.00  -9999.00  -9999.00  -9999.00  -9999.00  -9999.00  -9999.00  -9999.00  -9999.00  -9999.00  -9999.00  -9999.00  -9999.00  -9999.00  -9999.00  -9999.00  -9999.00  -9999.00  -9999.00  -9999.00  -9999.00  -9999.00  -9999.00  -9999.00  -9999.00  -9999.00  -9999.00  -9999.00  -9999.00  -9999.00  -9999.00  -9999.00  -9999.00  -9999.00  -9999.00  -9999.00  -9999.00  -9999.00  -9999.00  -9999.00  -9999.00  -9999.00  -9999.00  -9999.00  -9999.00  -9999.00  -9999.00  -9999.00  -9999.00  -9999.00  -9999.00  -9999.00  -9999.00  -9999.00  -9999.00  -9999.00  -9999.00  -9999.00  -9999.00  -9999.00  -9999.00  -9999.00  -9999.00  -9999.00  -9999.00  -9999.00  -9999.00  -9999.00  -9999.00  -9999.00  -9999.00  -9999.00  -9999.00  -9999.00  -9999.00  -9999.00  -9999.00  -9999.00  -9999.00  -9999.00  -9999.00  -9999.00  -9999.00  -9999.00  -9999.00  -9999.00  -9999.00  -9999.00  -9999.00  -9999.00  -9999.00  -9999.00  -9999.00  -9999.00  -9999.00  -9999.00  -9999.00  -9999.00  -9999.00  -9999.00  -9999.00  -9999.00  -9999.00  -9999.00  -9999.00  -9999.00  -9999.00  -9999.00  -9999.00  -9999.00  -9999.00  -9999.00  -9999.00  -9999.00  -9999.00  -9999.00  -9999.00  -9999.00  -9999.00  -9999.00  -9999.00  -9999.00  -9999.00  -9999.00  -9999.00  -9999.00  -9999.00  -9999.00  -9999.00  -9999.00  -9999.00  -9999.00  -9999.00  -9999.00
 -9999.00  -9999.00  -9999.00  -9999.00  -9999.00  -9999.00  -9999.00  -9999.00  -9999.00  -9999.00  -9999.00  -9999.00  -9999.00  -9999.00  -9999.00  -9999.00  -9999.00  -9999.00  -9999.00  -9999.00  -9999.00  -9999.00  -9999.00  -9999.00  -9999.00  -9999.00  -9999.00  -9999.00  -9999.00  -9999.00  -9999.00  -9999.00  -9999.00  -9999.00  -9999.00  -9999.00  -9999.00  -9999.00  -9999.00  -9999.00  -9999.00  -9999.00  -9999.00  -9999.00  -9999.00  -9999.00  -9999.00  -9999.00  -9999.00  -9999.00  -9999.00  -9999.00  -9999.00  -9999.00  -9999.00  -9999.00  -9999.00  -9999.00  -9999.00  -9999.00  -9999.00  -9999.00  -9999.00  -9999.00  -9999.00  -9999.00  -9999.00  -9999.00  -9999.00  -9999.00  -9999.00  -9999.00  -9999.00  -9999.00  -9999.00  -9999.00  -9999.00  -9999.00  -9999.00  -9999.00  -9999.00  -9999.00  -9999.00  -9999.00  -9999.00  -9999.00  -9999.00  -9999.00  -9999.00  -9999.00  -9999.00  -9999.00  -9999.00  -9999.00  -9999.00  -9999.00  -9999.00  -9999.00  -9999.00  -9999.00  -9999.00  -9999.00  -9999.00  -9999.00  -9999.00  -9999.00  -9999.00  -9999.00  -9999.00  -9999.00  -9999.00  -9999.00  -9999.00  -9999.00  -9999.00  -9999.00  -9999.00  -9999.00  -9999.00  -9999.00  -9999.00  -9999.00  -9999.00  -9999.00  -9999.00  -9999.00  -9999.00  -9999.00  -9999.00  -9999.00  -9999.00  -9999.00  -9999.00  -9999.00  -9999.00  -9999.00  -9999.00  -9999.00  -9999.00  -9999.00  -9999.00  -9999.00  -9999.00  -9999.00  -9999.00  -9999.00  -9999.00  -9999.00  -9999.00  -9999.00  -9999.00  -9999.00  -9999.00  -9999.00  -9999.00  -9999.00  -9999.00  -9999.00  -9999.00  -9999.00  -9999.00  -9999.00  -9999.00  -9999.00  -9999.00  -9999.00  -9999.00  -9999.00  -9999.00  -9999.00  -9999.00  -9999.00  -9999.00  -9999.00  -9999.00  -9999.00  -9999.00  -9999.00  -9999.00  -9999.00  -9999.00  -9999.00  -9999.00  -9999.00  -9999.00  -9999.00  -9999.00  -9999.00  -9999.00  -9999.00  -9999.00  -9999.00  -9999.00  -9999.00  -9999.00  -9999.00  -9999.00  -9999.00  -9999.00  -9999.00  -9999.00  -9999.00  -9999.00  -9999.00  -9999.00  -9999.00  -9999.00  -9999.00  -9999.00  -9999.00  -9999.00  -9999.00  -9999.00  -9999.00  -9999.00  -9999.00  -9999.00  -9999.00  -9999.00  -9999.00  -9999.00  -9999.00  -9999.00  -9999.00  -9999.00  -9999.00  -9999.00  -9999.00  -9999.00  -9999.00  -9999.00  -9999.00  -9999.00  -9999.00  -9999.00  -9999.00  -9999.00  -9999.00  -9999.00  -9999.00  -9999.00  -9999.00  -9999.00  -9999.00  -9999.00  -9999.00  -9999.00  -9999.00  -9999.00  -9999.00  -9999.00  -9999.00  -9999.00  -9999.00  -9999.00  -9999.00  -9999.00  -9999.00  -9999.00  -9999.00  -9999.00  -9999.00  -9999.00  -9999.00  -9999.00  -9999.00  -9999.00  -9999.00  -9999.00  -9999.00  -9999.00  -9999.00  -9999.00  -9999.00  -9999.00  -9999.00  -9999.00  -9999.00  -9999.00  -9999.00  -9999.00  -9999.00  -9999.00  -9999.00  -9999.00  -9999.00  -9999.00  -9999.00  -9999.00  -9999.00  -9999.00  -9999.00  -9999.00  -9999.00  -9999.00  -9999.00  -9999.00  -9999.00  -9999.00  -9999.00  -9999.00  -9999.00  -9999.00  -9999.00  -9999.00  -9999.00  -9999.00  -9999.00  -9999.00  -9999.00  -9999.00  -9999.00  -9999.00  -9999.00  -9999.00  -9999.00  -9999.00  -9999.00  -9999.00  -9999.00  -9999.00  -9999.00  -9999.00  -9999.00  -9999.00  -9999.00  -9999.00  -9999.00  -9999.00  -9999.00  -9999.00  -9999.00  -9999.00  -9999.00  -9999.00  -9999.00  -9999.00  -9999.00  -9999.00  -9999.00  -9999.00  -9999.00  -9999.00  -9999.00  -9999.00  -9999.00  -9999.00  -9999.00  -9999.00  -9999.00  -9999.00  -9999.00  -9999.00  -9999.00  -9999.00  -9999.00  -9999.00  -9999.00  -9999.00  -9999.00  -9999.00  -9999.00  -9999.00  -9999.00  -9999.00  -9999.00  -9999.00  -9999.00  -9999.00  -9999.00  -9999.00  -9999.00  -9999.00  -9999.00  -9999.00  -9999.00  -9999.00  -9999.00  -9999.00  -9999.00  -9999.00  -9999.00  -9999.00  -9999.00  -9999.00  -9999.00  -9999.00  -9999.00  -9999.00  -9999.00  -9999.00  -9999.00  -9999.00  -9999.00  -9999.00  -9999.00  -9999.00  -9999.00  -9999.00  -9999.00  -9999.00  -9999.00  -9999.00  -9999.00  -9999.00  -9999.00  -9999.00  -9999.00  -9999.00  -9999.00  -9999.00  -9999.00  -9999.00  -9999.00  -9999.00  -9999.00  -9999.00  -9999.00  -9999.00  -9999.00  -9999.00  -9999.00  -9999.00  -9999.00  -9999.00  -9999.00  -9999.00  -9999.00  -9999.00  -9999.00  -9999.00  -9999.00  -9999.00  -9999.00  -9999.00  -9999.00  -9999.00  -9999.00  -9999.00  -9999.00  -9999.00  -9999.00  -9999.00  -9999.00  -9999.00  -9999.00  -9999.00  -9999.00  -9999.00  -9999.00  -9999.00  -9999.00  -9999.00  -9999.00  -9999.00  -9999.00  -9999.00  -9999.00  -9999.00  -9999.00  -9999.00  -9999.00  -9999.00  -9999.00  -9999.00  -9999.00  -9999.00  -9999.00  -9999.00  -9999.00  -9999.00  -9999.00  -9999.00  -9999.00  -9999.00  -9999.00  -9999.00  -9999.00  -9999.00  -9999.00  -9999.00  -9999.00  -9999.00  -9999.00  -9999.00  -9999.00  -9999.00  -9999.00  -9999.00  -9999.00  -9999.00  -9999.00  -9999.00  -9999.00  -9999.00  -9999.00  -9999.00  -9999.00  -9999.00  -9999.00  -9999.00  -9999.00  -9999.00  -9999.00  -9999.00  -9999.00  -9999.00  -9999.00  -9999.00  -9999.00  -9999.00  -9999.00  -9999.00  -9999.00  -9999.00  -9999.00  -9999.00  -9999.00  -9999.00  -9999.00  -9999.00  -9999.00  -9999.00  -9999.00  -9999.00  -9999.00  -9999.00  -9999.00  -9999.00  -9999.00  -9999.00
 -9999.00  -9999.00  -9999.00  -9999.00  -9999.00  -9999.00  -9999.00  -9999.00  -9999.00  -9999.00  -9999.00  -9999.00  -9999.00  -9999.00  -9999.00  -9999.00  -9999.00  -9999.00  -9999.00  -9999.00  -9999.00  -9999.00  -9999.00  -9999.00  -9999.00  -9999.00  -9999.00  -9999.00  -9999.00  -9999.00  -9999.00  -9999.00  -9999.00  -9999.00  -9999.00  -9999.00  -9999.00  -9999.00  -9999.00  -9999.00  -9999.00  -9999.00  -9999.00  -9999.00  -9999.00  -9999.00  -9999.00  -9999.00  -9999.00  -9999.00  -9999.00  -9999.00  -9999.00  -9999.00  -9999.00  -9999.00  -9999.00  -9999.00  -9999.00  -9999.00  -9999.00  -9999.00  -9999.00  -9999.00  -9999.00  -9999.00  -9999.00  -9999.00  -9999.00  -9999.00  -9999.00  -9999.00  -9999.00  -9999.00  -9999.00  -9999.00  -9999.00  -9999.00  -9999.00  -9999.00  -9999.00  -9999.00  -9999.00  -9999.00  -9999.00  -9999.00  -9999.00  -9999.00  -9999.00  -9999.00  -9999.00  -9999.00  -9999.00  -9999.00  -9999.00  -9999.00  -9999.00  -9999.00  -9999.00  -9999.00  -9999.00  -9999.00  -9999.00  -9999.00  -9999.00  -9999.00  -9999.00  -9999.00  -9999.00  -9999.00  -9999.00  -9999.00  -9999.00  -9999.00  -9999.00  -9999.00  -9999.00  -9999.00  -9999.00  -9999.00  -9999.00  -9999.00  -9999.00  -9999.00  -9999.00  -9999.00  -9999.00  -9999.00  -9999.00  -9999.00  -9999.00  -9999.00  -9999.00  -9999.00  -9999.00  -9999.00  -9999.00  -9999.00  -9999.00  -9999.00  -9999.00  -9999.00  -9999.00  -9999.00  -9999.00  -9999.00  -9999.00  -9999.00  -9999.00  -9999.00  -9999.00  -9999.00  -9999.00  -9999.00  -9999.00  -9999.00  -9999.00  -9999.00  -9999.00  -9999.00  -9999.00  -9999.00  -9999.00  -9999.00  -9999.00  -9999.00  -9999.00  -9999.00  -9999.00  -9999.00  -9999.00  -9999.00  -9999.00  -9999.00  -9999.00  -9999.00  -9999.00  -9999.00  -9999.00  -9999.00  -9999.00  -9999.00  -9999.00  -9999.00  -9999.00  -9999.00  -9999.00  -9999.00  -9999.00  -9999.00  -9999.00  -9999.00  -9999.00  -9999.00  -9999.00  -9999.00  -9999.00  -9999.00  -9999.00  -9999.00  -9999.00  -9999.00  -9999.00  -9999.00  -9999.00  -9999.00  -9999.00  -9999.00  -9999.00  -9999.00  -9999.00  -9999.00  -9999.00  -9999.00  -9999.00  -9999.00  -9999.00  -9999.00  -9999.00  -9999.00  -9999.00  -9999.00  -9999.00  -9999.00  -9999.00  -9999.00  -9999.00  -9999.00  -9999.00  -9999.00  -9999.00  -9999.00  -9999.00  -9999.00  -9999.00  -9999.00  -9999.00  -9999.00  -9999.00  -9999.00  -9999.00  -9999.00  -9999.00  -9999.00  -9999.00  -9999.00  -9999.00  -9999.00  -9999.00  -9999.00  -9999.00  -9999.00  -9999.00  -9999.00  -9999.00  -9999.00  -9999.00  -9999.00  -9999.00  -9999.00  -9999.00  -9999.00  -9999.00  -9999.00  -9999.00  -9999.00  -9999.00  -9999.00  -9999.00  -9999.00  -9999.00  -9999.00  -9999.00  -9999.00  -9999.00  -9999.00  -9999.00  -9999.00  -9999.00  -9999.00  -9999.00  -9999.00  -9999.00  -9999.00  -9999.00  -9999.00  -9999.00  -9999.00  -9999.00  -9999.00  -9999.00  -9999.00  -9999.00  -9999.00  -9999.00  -9999.00  -9999.00  -9999.00  -9999.00  -9999.00  -9999.00  -9999.00  -9999.00  -9999.00  -9999.00  -9999.00  -9999.00  -9999.00  -9999.00  -9999.00  -9999.00  -9999.00  -9999.00  -9999.00  -9999.00  -9999.00  -9999.00  -9999.00  -9999.00  -9999.00  -9999.00  -9999.00  -9999.00  -9999.00  -9999.00  -9999.00  -9999.00  -9999.00  -9999.00  -9999.00  -9999.00  -9999.00  -9999.00  -9999.00  -9999.00  -9999.00  -9999.00  -9999.00  -9999.00  -9999.00  -9999.00  -9999.00  -9999.00  -9999.00  -9999.00  -9999.00  -9999.00  -9999.00  -9999.00  -9999.00  -9999.00  -9999.00  -9999.00  -9999.00  -9999.00  -9999.00  -9999.00  -9999.00  -9999.00  -9999.00  -9999.00  -9999.00  -9999.00  -9999.00  -9999.00  -9999.00  -9999.00  -9999.00  -9999.00  -9999.00  -9999.00  -9999.00  -9999.00  -9999.00  -9999.00  -9999.00  -9999.00  -9999.00  -9999.00  -9999.00  -9999.00  -9999.00  -9999.00  -9999.00  -9999.00  -9999.00  -9999.00  -9999.00  -9999.00  -9999.00  -9999.00  -9999.00  -9999.00  -9999.00  -9999.00  -9999.00  -9999.00  -9999.00  -9999.00  -9999.00  -9999.00  -9999.00  -9999.00  -9999.00  -9999.00  -9999.00  -9999.00  -9999.00  -9999.00  -9999.00  -9999.00  -9999.00  -9999.00  -9999.00  -9999.00  -9999.00  -9999.00  -9999.00  -9999.00  -9999.00  -9999.00  -9999.00  -9999.00  -9999.00  -9999.00  -9999.00  -9999.00  -9999.00  -9999.00  -9999.00  -9999.00  -9999.00  -9999.00  -9999.00  -9999.00  -9999.00  -9999.00  -9999.00  -9999.00  -9999.00  -9999.00  -9999.00  -9999.00  -9999.00  -9999.00  -9999.00  -9999.00  -9999.00  -9999.00  -9999.00  -9999.00  -9999.00  -9999.00  -9999.00  -9999.00  -9999.00  -9999.00  -9999.00  -9999.00  -9999.00  -9999.00  -9999.00  -9999.00  -9999.00  -9999.00  -9999.00  -9999.00  -9999.00  -9999.00  -9999.00  -9999.00  -9999.00  -9999.00  -9999.00  -9999.00  -9999.00  -9999.00  -9999.00  -9999.00  -9999.00  -9999.00  -9999.00  -9999.00  -9999.00  -9999.00  -9999.00  -9999.00  -9999.00  -9999.00  -9999.00  -9999.00  -9999.00  -9999.00  -9999.00  -9999.00  -9999.00  -9999.00  -9999.00  -9999.00  -9999.00  -9999.00  -9999.00  -9999.00  -9999.00  -9999.00  -9999.00  -9999.00  -9999.00  -9999.00  -9999.00  -9999.00  -9999.00  -9999.00  -9999.00  -9999.00  -9999.00  -9999.00  -9999.00  -9999.00  -9999.00  -9999.00  -9999.00  -9999.00  -9999.00  -9999.00  -9999.00  -9999.00  -9999.00  -9999.00  -9999.00  -9999.00
 -9999.00  -9999.00  -9999.00  -9999.00  -9999.00  -9999.00  -9999.00  -9999.00  -9999.00  -9999.00  -9999.00  -9999.00  -9999.00  -9999.00  -9999.00  -9999.00  -9999.00  -9999.00  -9999.00  -9999.00  -9999.00  -9999.00  -9999.00  -9999.00  -9999.00  -9999.00  -9999.00  -9999.00  -9999.00  -9999.00  -9999.00  -9999.00  -9999.00  -9999.00  -9999.00  -9999.00  -9999.00  -9999.00  -9999.00  -9999.00  -9999.00  -9999.00  -9999.00  -9999.00  -9999.00  -9999.00  -9999.00  -9999.00  -9999.00  -9999.00  -9999.00  -9999.00  -9999.00  -9999.00  -9999.00  -9999.00  -9999.00  -9999.00  -9999.00  -9999.00  -9999.00  -9999.00  -9999.00  -9999.00  -9999.00  -9999.00  -9999.00  -9999.00  -9999.00  -9999.00  -9999.00  -9999.00  -9999.00  -9999.00  -9999.00  -9999.00  -9999.00  -9999.00  -9999.00  -9999.00  -9999.00  -9999.00  -9999.00  -9999.00  -9999.00  -9999.00  -9999.00  -9999.00  -9999.00  -9999.00  -9999.00  -9999.00  -9999.00  -9999.00  -9999.00  -9999.00  -9999.00  -9999.00  -9999.00  -9999.00  -9999.00  -9999.00  -9999.00  -9999.00  -9999.00  -9999.00  -9999.00  -9999.00  -9999.00  -9999.00  -9999.00  -9999.00  -9999.00  -9999.00  -9999.00  -9999.00  -9999.00  -9999.00  -9999.00  -9999.00  -9999.00  -9999.00  -9999.00  -9999.00  -9999.00  -9999.00  -9999.00  -9999.00  -9999.00  -9999.00  -9999.00  -9999.00  -9999.00  -9999.00  -9999.00  -9999.00  -9999.00  -9999.00  -9999.00  -9999.00  -9999.00  -9999.00  -9999.00  -9999.00  -9999.00  -9999.00  -9999.00  -9999.00  -9999.00  -9999.00  -9999.00  -9999.00  -9999.00  -9999.00  -9999.00  -9999.00  -9999.00  -9999.00  -9999.00  -9999.00  -9999.00  -9999.00  -9999.00  -9999.00  -9999.00  -9999.00  -9999.00  -9999.00  -9999.00  -9999.00  -9999.00  -9999.00  -9999.00  -9999.00  -9999.00  -9999.00  -9999.00  -9999.00  -9999.00  -9999.00  -9999.00  -9999.00  -9999.00  -9999.00  -9999.00  -9999.00  -9999.00  -9999.00  -9999.00  -9999.00  -9999.00  -9999.00  -9999.00  -9999.00  -9999.00  -9999.00  -9999.00  -9999.00  -9999.00  -9999.00  -9999.00  -9999.00  -9999.00  -9999.00  -9999.00  -9999.00  -9999.00  -9999.00  -9999.00  -9999.00  -9999.00  -9999.00  -9999.00  -9999.00  -9999.00  -9999.00  -9999.00  -9999.00  -9999.00  -9999.00  -9999.00  -9999.00  -9999.00  -9999.00  -9999.00  -9999.00  -9999.00  -9999.00  -9999.00  -9999.00  -9999.00  -9999.00  -9999.00  -9999.00  -9999.00  -9999.00  -9999.00  -9999.00  -9999.00  -9999.00  -9999.00  -9999.00  -9999.00  -9999.00  -9999.00  -9999.00  -9999.00  -9999.00  -9999.00  -9999.00  -9999.00  -9999.00  -9999.00  -9999.00  -9999.00  -9999.00  -9999.00  -9999.00  -9999.00  -9999.00  -9999.00  -9999.00  -9999.00  -9999.00  -9999.00  -9999.00  -9999.00  -9999.00  -9999.00  -9999.00  -9999.00  -9999.00  -9999.00  -9999.00  -9999.00  -9999.00  -9999.00  -9999.00  -9999.00  -9999.00  -9999.00  -9999.00  -9999.00  -9999.00  -9999.00  -9999.00  -9999.00  -9999.00  -9999.00  -9999.00  -9999.00  -9999.00  -9999.00  -9999.00  -9999.00  -9999.00  -9999.00  -9999.00  -9999.00  -9999.00  -9999.00  -9999.00  -9999.00  -9999.00  -9999.00  -9999.00  -9999.00  -9999.00  -9999.00  -9999.00  -9999.00  -9999.00  -9999.00  -9999.00  -9999.00  -9999.00  -9999.00  -9999.00  -9999.00  -9999.00  -9999.00  -9999.00  -9999.00  -9999.00  -9999.00  -9999.00  -9999.00  -9999.00  -9999.00  -9999.00  -9999.00  -9999.00  -9999.00  -9999.00  -9999.00  -9999.00  -9999.00  -9999.00  -9999.00  -9999.00  -9999.00  -9999.00  -9999.00  -9999.00  -9999.00  -9999.00  -9999.00  -9999.00  -9999.00  -9999.00  -9999.00  -9999.00  -9999.00  -9999.00  -9999.00  -9999.00  -9999.00  -9999.00  -9999.00  -9999.00  -9999.00  -9999.00  -9999.00  -9999.00  -9999.00  -9999.00  -9999.00  -9999.00  -9999.00  -9999.00  -9999.00  -9999.00  -9999.00  -9999.00  -9999.00  -9999.00  -9999.00  -9999.00  -9999.00  -9999.00  -9999.00  -9999.00  -9999.00  -9999.00  -9999.00  -9999.00  -9999.00  -9999.00  -9999.00  -9999.00  -9999.00  -9999.00  -9999.00  -9999.00  -9999.00  -9999.00  -9999.00  -9999.00  -9999.00  -9999.00  -9999.00  -9999.00  -9999.00  -9999.00  -9999.00  -9999.00  -9999.00  -9999.00  -9999.00  -9999.00  -9999.00  -9999.00  -9999.00  -9999.00  -9999.00  -9999.00  -9999.00  -9999.00  -9999.00  -9999.00  -9999.00  -9999.00  -9999.00  -9999.00  -9999.00  -9999.00  -9999.00  -9999.00  -9999.00  -9999.00  -9999.00  -9999.00  -9999.00  -9999.00  -9999.00  -9999.00  -9999.00  -9999.00  -9999.00  -9999.00  -9999.00  -9999.00  -9999.00  -9999.00  -9999.00  -9999.00  -9999.00  -9999.00  -9999.00  -9999.00  -9999.00  -9999.00  -9999.00  -9999.00  -9999.00  -9999.00  -9999.00  -9999.00  -9999.00  -9999.00  -9999.00  -9999.00  -9999.00  -9999.00  -9999.00  -9999.00  -9999.00  -9999.00  -9999.00  -9999.00  -9999.00  -9999.00  -9999.00  -9999.00  -9999.00  -9999.00  -9999.00  -9999.00  -9999.00  -9999.00  -9999.00  -9999.00  -9999.00  -9999.00  -9999.00  -9999.00  -9999.00  -9999.00  -9999.00  -9999.00  -9999.00  -9999.00  -9999.00  -9999.00  -9999.00  -9999.00  -9999.00  -9999.00  -9999.00  -9999.00  -9999.00  -9999.00  -9999.00  -9999.00  -9999.00  -9999.00  -9999.00  -9999.00  -9999.00  -9999.00  -9999.00  -9999.00  -9999.00  -9999.00  -9999.00  -9999.00  -9999.00  -9999.00  -9999.00  -9999.00  -9999.00  -9999.00  -9999.00  -9999.00  -9999.00  -9999.00  -9999.00  -9999.00  -9999.00  -9999.00  -9999.00
 -9999.00  -9999.00  -9999.00  -9999.00  -9999.00  -9999.00  -9999.00  -9999.00  -9999.00  -9999.00  -9999.00  -9999.00  -9999.00  -9999.00  -9999.00  -9999.00  -9999.00  -9999.00  -9999.00  -9999.00  -9999.00  -9999.00  -9999.00  -9999.00  -9999.00  -9999.00  -9999.00  -9999.00  -9999.00  -9999.00  -9999.00  -9999.00  -9999.00  -9999.00  -9999.00  -9999.00  -9999.00  -9999.00  -9999.00  -9999.00  -9999.00  -9999.00  -9999.00  -9999.00  -9999.00  -9999.00  -9999.00  -9999.00  -9999.00  -9999.00  -9999.00  -9999.00  -9999.00  -9999.00  -9999.00  -9999.00  -9999.00  -9999.00  -9999.00  -9999.00  -9999.00  -9999.00  -9999.00  -9999.00  -9999.00  -9999.00  -9999.00  -9999.00  -9999.00  -9999.00  -9999.00  -9999.00  -9999.00  -9999.00  -9999.00  -9999.00  -9999.00  -9999.00  -9999.00  -9999.00  -9999.00  -9999.00  -9999.00  -9999.00  -9999.00  -9999.00  -9999.00  -9999.00  -9999.00  -9999.00  -9999.00  -9999.00  -9999.00  -9999.00  -9999.00  -9999.00  -9999.00  -9999.00  -9999.00  -9999.00  -9999.00  -9999.00  -9999.00  -9999.00  -9999.00  -9999.00  -9999.00  -9999.00  -9999.00  -9999.00  -9999.00  -9999.00  -9999.00  -9999.00  -9999.00  -9999.00  -9999.00  -9999.00  -9999.00  -9999.00  -9999.00  -9999.00  -9999.00  -9999.00  -9999.00  -9999.00  -9999.00  -9999.00  -9999.00  -9999.00  -9999.00  -9999.00  -9999.00  -9999.00  -9999.00  -9999.00  -9999.00  -9999.00  -9999.00  -9999.00  -9999.00  -9999.00  -9999.00  -9999.00  -9999.00  -9999.00  -9999.00  -9999.00  -9999.00  -9999.00  -9999.00  -9999.00  -9999.00  -9999.00  -9999.00  -9999.00  -9999.00  -9999.00  -9999.00  -9999.00  -9999.00  -9999.00  -9999.00  -9999.00  -9999.00  -9999.00  -9999.00  -9999.00  -9999.00  -9999.00  -9999.00  -9999.00  -9999.00  -9999.00  -9999.00  -9999.00  -9999.00  -9999.00  -9999.00  -9999.00  -9999.00  -9999.00  -9999.00  -9999.00  -9999.00  -9999.00  -9999.00  -9999.00  -9999.00  -9999.00  -9999.00  -9999.00  -9999.00  -9999.00  -9999.00  -9999.00  -9999.00  -9999.00  -9999.00  -9999.00  -9999.00  -9999.00  -9999.00  -9999.00  -9999.00  -9999.00  -9999.00  -9999.00  -9999.00  -9999.00  -9999.00  -9999.00  -9999.00  -9999.00  -9999.00  -9999.00  -9999.00  -9999.00  -9999.00  -9999.00  -9999.00  -9999.00  -9999.00  -9999.00  -9999.00  -9999.00  -9999.00  -9999.00  -9999.00  -9999.00  -9999.00  -9999.00  -9999.00  -9999.00  -9999.00  -9999.00  -9999.00  -9999.00  -9999.00  -9999.00  -9999.00  -9999.00  -9999.00  -9999.00  -9999.00  -9999.00  -9999.00  -9999.00  -9999.00  -9999.00  -9999.00  -9999.00  -9999.00  -9999.00  -9999.00  -9999.00  -9999.00  -9999.00  -9999.00  -9999.00  -9999.00  -9999.00  -9999.00  -9999.00  -9999.00  -9999.00  -9999.00  -9999.00  -9999.00  -9999.00  -9999.00  -9999.00  -9999.00  -9999.00  -9999.00  -9999.00  -9999.00  -9999.00  -9999.00  -9999.00  -9999.00  -9999.00  -9999.00  -9999.00  -9999.00  -9999.00  -9999.00  -9999.00  -9999.00  -9999.00  -9999.00  -9999.00  -9999.00  -9999.00  -9999.00  -9999.00  -9999.00  -9999.00  -9999.00  -9999.00  -9999.00  -9999.00  -9999.00  -9999.00  -9999.00  -9999.00  -9999.00  -9999.00  -9999.00  -9999.00  -9999.00  -9999.00  -9999.00  -9999.00  -9999.00  -9999.00  -9999.00  -9999.00  -9999.00  -9999.00  -9999.00  -9999.00  -9999.00  -9999.00  -9999.00  -9999.00  -9999.00  -9999.00  -9999.00  -9999.00  -9999.00  -9999.00  -9999.00  -9999.00  -9999.00  -9999.00  -9999.00  -9999.00  -9999.00  -9999.00  -9999.00  -9999.00  -9999.00  -9999.00  -9999.00  -9999.00  -9999.00  -9999.00  -9999.00  -9999.00  -9999.00  -9999.00  -9999.00  -9999.00  -9999.00  -9999.00  -9999.00  -9999.00  -9999.00  -9999.00  -9999.00  -9999.00  -9999.00  -9999.00  -9999.00  -9999.00  -9999.00  -9999.00  -9999.00  -9999.00  -9999.00  -9999.00  -9999.00  -9999.00  -9999.00  -9999.00  -9999.00  -9999.00  -9999.00  -9999.00  -9999.00  -9999.00  -9999.00  -9999.00  -9999.00  -9999.00  -9999.00  -9999.00  -9999.00  -9999.00  -9999.00  -9999.00  -9999.00  -9999.00  -9999.00  -9999.00  -9999.00  -9999.00  -9999.00  -9999.00  -9999.00  -9999.00  -9999.00  -9999.00  -9999.00  -9999.00  -9999.00  -9999.00  -9999.00  -9999.00  -9999.00  -9999.00  -9999.00  -9999.00  -9999.00  -9999.00  -9999.00  -9999.00  -9999.00  -9999.00  -9999.00  -9999.00  -9999.00  -9999.00  -9999.00  -9999.00  -9999.00  -9999.00  -9999.00  -9999.00  -9999.00  -9999.00  -9999.00  -9999.00  -9999.00  -9999.00  -9999.00  -9999.00  -9999.00  -9999.00  -9999.00  -9999.00  -9999.00  -9999.00  -9999.00  -9999.00  -9999.00  -9999.00  -9999.00  -9999.00  -9999.00  -9999.00  -9999.00  -9999.00  -9999.00  -9999.00  -9999.00  -9999.00  -9999.00  -9999.00  -9999.00  -9999.00  -9999.00  -9999.00  -9999.00  -9999.00  -9999.00  -9999.00  -9999.00  -9999.00  -9999.00  -9999.00  -9999.00  -9999.00  -9999.00  -9999.00  -9999.00  -9999.00  -9999.00  -9999.00  -9999.00  -9999.00  -9999.00  -9999.00  -9999.00  -9999.00  -9999.00  -9999.00  -9999.00  -9999.00  -9999.00  -9999.00  -9999.00  -9999.00  -9999.00  -9999.00  -9999.00  -9999.00  -9999.00  -9999.00  -9999.00  -9999.00  -9999.00  -9999.00  -9999.00  -9999.00  -9999.00  -9999.00  -9999.00  -9999.00  -9999.00  -9999.00  -9999.00  -9999.00  -9999.00  -9999.00  -9999.00  -9999.00  -9999.00  -9999.00  -9999.00  -9999.00  -9999.00  -9999.00  -9999.00  -9999.00  -9999.00  -9999.00  -9999.00  -9999.00  -9999.00
 -9999.00  -9999.00  -9999.00  -9999.00  -9999.00  -9999.00  -9999.00  -9999.00  -9999.00  -9999.00  -9999.00  -9999.00  -9999.00  -9999.00  -9999.00  -9999.00  -9999.00  -9999.00  -9999.00  -9999.00  -9999.00  -9999.00  -9999.00  -9999.00  -9999.00  -9999.00  -9999.00  -9999.00  -9999.00  -9999.00  -9999.00  -9999.00  -9999.00  -9999.00  -9999.00  -9999.00  -9999.00  -9999.00  -9999.00  -9999.00  -9999.00  -9999.00  -9999.00  -9999.00  -9999.00  -9999.00  -9999.00  -9999.00  -9999.00  -9999.00  -9999.00  -9999.00  -9999.00  -9999.00  -9999.00  -9999.00  -9999.00  -9999.00  -9999.00  -9999.00  -9999.00  -9999.00  -9999.00  -9999.00  -9999.00  -9999.00  -9999.00  -9999.00  -9999.00  -9999.00  -9999.00  -9999.00  -9999.00  -9999.00  -9999.00  -9999.00  -9999.00  -9999.00  -9999.00  -9999.00  -9999.00  -9999.00  -9999.00  -9999.00  -9999.00  -9999.00  -9999.00  -9999.00  -9999.00  -9999.00  -9999.00  -9999.00  -9999.00  -9999.00  -9999.00  -9999.00  -9999.00  -9999.00  -9999.00  -9999.00  -9999.00  -9999.00  -9999.00  -9999.00  -9999.00  -9999.00  -9999.00  -9999.00  -9999.00  -9999.00  -9999.00  -9999.00  -9999.00  -9999.00  -9999.00  -9999.00  -9999.00  -9999.00  -9999.00  -9999.00  -9999.00  -9999.00  -9999.00  -9999.00  -9999.00  -9999.00  -9999.00  -9999.00  -9999.00  -9999.00  -9999.00  -9999.00  -9999.00  -9999.00  -9999.00  -9999.00  -9999.00  -9999.00  -9999.00  -9999.00  -9999.00  -9999.00  -9999.00  -9999.00  -9999.00  -9999.00  -9999.00  -9999.00  -9999.00  -9999.00  -9999.00  -9999.00  -9999.00  -9999.00  -9999.00  -9999.00  -9999.00  -9999.00  -9999.00  -9999.00  -9999.00  -9999.00  -9999.00  -9999.00  -9999.00  -9999.00  -9999.00  -9999.00  -9999.00  -9999.00  -9999.00  -9999.00  -9999.00  -9999.00  -9999.00  -9999.00  -9999.00  -9999.00  -9999.00  -9999.00  -9999.00  -9999.00  -9999.00  -9999.00  -9999.00  -9999.00  -9999.00  -9999.00  -9999.00  -9999.00  -9999.00  -9999.00  -9999.00  -9999.00  -9999.00  -9999.00  -9999.00  -9999.00  -9999.00  -9999.00  -9999.00  -9999.00  -9999.00  -9999.00  -9999.00  -9999.00  -9999.00  -9999.00  -9999.00  -9999.00  -9999.00  -9999.00  -9999.00  -9999.00  -9999.00  -9999.00  -9999.00  -9999.00  -9999.00  -9999.00  -9999.00  -9999.00  -9999.00  -9999.00  -9999.00  -9999.00  -9999.00  -9999.00  -9999.00  -9999.00  -9999.00  -9999.00  -9999.00  -9999.00  -9999.00  -9999.00  -9999.00  -9999.00  -9999.00  -9999.00  -9999.00  -9999.00  -9999.00  -9999.00  -9999.00  -9999.00  -9999.00  -9999.00  -9999.00  -9999.00  -9999.00  -9999.00  -9999.00  -9999.00  -9999.00  -9999.00  -9999.00  -9999.00  -9999.00  -9999.00  -9999.00  -9999.00  -9999.00  -9999.00  -9999.00  -9999.00  -9999.00  -9999.00  -9999.00  -9999.00  -9999.00  -9999.00  -9999.00  -9999.00  -9999.00  -9999.00  -9999.00  -9999.00  -9999.00  -9999.00  -9999.00  -9999.00  -9999.00  -9999.00  -9999.00  -9999.00  -9999.00  -9999.00  -9999.00  -9999.00  -9999.00  -9999.00  -9999.00  -9999.00  -9999.00  -9999.00  -9999.00  -9999.00  -9999.00  -9999.00  -9999.00  -9999.00  -9999.00  -9999.00  -9999.00  -9999.00  -9999.00  -9999.00  -9999.00  -9999.00  -9999.00  -9999.00  -9999.00  -9999.00  -9999.00  -9999.00  -9999.00  -9999.00  -9999.00  -9999.00  -9999.00  -9999.00  -9999.00  -9999.00  -9999.00  -9999.00  -9999.00  -9999.00  -9999.00  -9999.00  -9999.00  -9999.00  -9999.00  -9999.00  -9999.00  -9999.00  -9999.00  -9999.00  -9999.00  -9999.00  -9999.00  -9999.00  -9999.00  -9999.00  -9999.00  -9999.00  -9999.00  -9999.00  -9999.00  -9999.00  -9999.00  -9999.00  -9999.00  -9999.00  -9999.00  -9999.00  -9999.00  -9999.00  -9999.00  -9999.00  -9999.00  -9999.00  -9999.00  -9999.00  -9999.00  -9999.00  -9999.00  -9999.00  -9999.00  -9999.00  -9999.00  -9999.00  -9999.00  -9999.00  -9999.00  -9999.00  -9999.00  -9999.00  -9999.00  -9999.00  -9999.00  -9999.00  -9999.00  -9999.00  -9999.00  -9999.00  -9999.00  -9999.00  -9999.00  -9999.00  -9999.00  -9999.00  -9999.00  -9999.00  -9999.00  -9999.00  -9999.00  -9999.00  -9999.00  -9999.00  -9999.00  -9999.00  -9999.00  -9999.00  -9999.00  -9999.00  -9999.00  -9999.00  -9999.00  -9999.00  -9999.00  -9999.00  -9999.00  -9999.00  -9999.00  -9999.00  -9999.00  -9999.00  -9999.00  -9999.00  -9999.00  -9999.00  -9999.00  -9999.00  -9999.00  -9999.00  -9999.00  -9999.00  -9999.00  -9999.00  -9999.00  -9999.00  -9999.00  -9999.00  -9999.00  -9999.00  -9999.00  -9999.00  -9999.00  -9999.00  -9999.00  -9999.00  -9999.00  -9999.00  -9999.00  -9999.00  -9999.00  -9999.00  -9999.00  -9999.00  -9999.00  -9999.00  -9999.00  -9999.00  -9999.00  -9999.00  -9999.00  -9999.00  -9999.00  -9999.00  -9999.00  -9999.00  -9999.00  -9999.00  -9999.00  -9999.00  -9999.00  -9999.00  -9999.00  -9999.00  -9999.00  -9999.00  -9999.00  -9999.00  -9999.00  -9999.00  -9999.00  -9999.00  -9999.00  -9999.00  -9999.00  -9999.00  -9999.00  -9999.00  -9999.00  -9999.00  -9999.00  -9999.00  -9999.00  -9999.00  -9999.00  -9999.00  -9999.00  -9999.00  -9999.00  -9999.00  -9999.00  -9999.00  -9999.00  -9999.00  -9999.00  -9999.00  -9999.00  -9999.00  -9999.00  -9999.00  -9999.00  -9999.00  -9999.00  -9999.00  -9999.00  -9999.00  -9999.00  -9999.00  -9999.00  -9999.00  -9999.00  -9999.00  -9999.00  -9999.00  -9999.00  -9999.00  -9999.00  -9999.00  -9999.00  -9999.00  -9999.00  -9999.00  -9999.00  -9999.00  -9999.00
 -9999.00  -9999.00  -9999.00  -9999.00  -9999.00  -9999.00  -9999.00  -9999.00  -9999.00  -9999.00  -9999.00  -9999.00  -9999.00  -9999.00  -9999.00  -9999.00  -9999.00  -9999.00  -9999.00  -9999.00  -9999.00  -9999.00  -9999.00  -9999.00  -9999.00  -9999.00  -9999.00  -9999.00  -9999.00  -9999.00  -9999.00  -9999.00  -9999.00  -9999.00  -9999.00  -9999.00  -9999.00  -9999.00  -9999.00  -9999.00  -9999.00  -9999.00  -9999.00  -9999.00  -9999.00  -9999.00  -9999.00  -9999.00  -9999.00  -9999.00  -9999.00  -9999.00  -9999.00  -9999.00  -9999.00  -9999.00  -9999.00  -9999.00  -9999.00  -9999.00  -9999.00  -9999.00  -9999.00  -9999.00  -9999.00  -9999.00  -9999.00  -9999.00  -9999.00  -9999.00  -9999.00  -9999.00  -9999.00  -9999.00  -9999.00  -9999.00  -9999.00  -9999.00  -9999.00  -9999.00  -9999.00  -9999.00  -9999.00  -9999.00  -9999.00  -9999.00  -9999.00  -9999.00  -9999.00  -9999.00  -9999.00  -9999.00  -9999.00  -9999.00  -9999.00  -9999.00  -9999.00  -9999.00  -9999.00  -9999.00  -9999.00  -9999.00  -9999.00  -9999.00  -9999.00  -9999.00  -9999.00  -9999.00  -9999.00  -9999.00  -9999.00  -9999.00  -9999.00  -9999.00  -9999.00  -9999.00  -9999.00  -9999.00  -9999.00  -9999.00  -9999.00  -9999.00  -9999.00  -9999.00  -9999.00  -9999.00  -9999.00  -9999.00  -9999.00  -9999.00  -9999.00  -9999.00  -9999.00  -9999.00  -9999.00  -9999.00  -9999.00  -9999.00  -9999.00  -9999.00  -9999.00  -9999.00  -9999.00  -9999.00  -9999.00  -9999.00  -9999.00  -9999.00  -9999.00  -9999.00  -9999.00  -9999.00  -9999.00  -9999.00  -9999.00  -9999.00  -9999.00  -9999.00  -9999.00  -9999.00  -9999.00  -9999.00  -9999.00  -9999.00  -9999.00  -9999.00  -9999.00  -9999.00  -9999.00  -9999.00  -9999.00  -9999.00  -9999.00  -9999.00  -9999.00  -9999.00  -9999.00  -9999.00  -9999.00  -9999.00  -9999.00  -9999.00  -9999.00  -9999.00  -9999.00  -9999.00  -9999.00  -9999.00  -9999.00  -9999.00  -9999.00  -9999.00  -9999.00  -9999.00  -9999.00  -9999.00  -9999.00  -9999.00  -9999.00  -9999.00  -9999.00  -9999.00  -9999.00  -9999.00  -9999.00  -9999.00  -9999.00  -9999.00  -9999.00  -9999.00  -9999.00  -9999.00  -9999.00  -9999.00  -9999.00  -9999.00  -9999.00  -9999.00  -9999.00  -9999.00  -9999.00  -9999.00  -9999.00  -9999.00  -9999.00  -9999.00  -9999.00  -9999.00  -9999.00  -9999.00  -9999.00  -9999.00  -9999.00  -9999.00  -9999.00  -9999.00  -9999.00  -9999.00  -9999.00  -9999.00  -9999.00  -9999.00  -9999.00  -9999.00  -9999.00  -9999.00  -9999.00  -9999.00  -9999.00  -9999.00  -9999.00  -9999.00  -9999.00  -9999.00  -9999.00  -9999.00  -9999.00  -9999.00  -9999.00  -9999.00  -9999.00  -9999.00  -9999.00  -9999.00  -9999.00  -9999.00  -9999.00  -9999.00  -9999.00  -9999.00  -9999.00  -9999.00  -9999.00  -9999.00  -9999.00  -9999.00  -9999.00  -9999.00  -9999.00  -9999.00  -9999.00  -9999.00  -9999.00  -9999.00  -9999.00  -9999.00  -9999.00  -9999.00  -9999.00  -9999.00  -9999.00  -9999.00  -9999.00  -9999.00  -9999.00  -9999.00  -9999.00  -9999.00  -9999.00  -9999.00  -9999.00  -9999.00  -9999.00  -9999.00  -9999.00  -9999.00  -9999.00  -9999.00  -9999.00  -9999.00  -9999.00  -9999.00  -9999.00  -9999.00  -9999.00  -9999.00  -9999.00  -9999.00  -9999.00  -9999.00  -9999.00  -9999.00  -9999.00  -9999.00  -9999.00  -9999.00  -9999.00  -9999.00  -9999.00  -9999.00  -9999.00  -9999.00  -9999.00  -9999.00  -9999.00  -9999.00  -9999.00  -9999.00  -9999.00  -9999.00  -9999.00  -9999.00  -9999.00  -9999.00  -9999.00  -9999.00  -9999.00  -9999.00  -9999.00  -9999.00  -9999.00  -9999.00  -9999.00  -9999.00  -9999.00  -9999.00  -9999.00  -9999.00  -9999.00  -9999.00  -9999.00  -9999.00  -9999.00  -9999.00  -9999.00  -9999.00  -9999.00  -9999.00  -9999.00  -9999.00  -9999.00  -9999.00  -9999.00  -9999.00  -9999.00  -9999.00  -9999.00  -9999.00  -9999.00  -9999.00  -9999.00  -9999.00  -9999.00  -9999.00  -9999.00  -9999.00  -9999.00  -9999.00  -9999.00  -9999.00  -9999.00  -9999.00  -9999.00  -9999.00  -9999.00  -9999.00  -9999.00  -9999.00  -9999.00  -9999.00  -9999.00  -9999.00  -9999.00  -9999.00  -9999.00  -9999.00  -9999.00  -9999.00  -9999.00  -9999.00  -9999.00  -9999.00  -9999.00  -9999.00  -9999.00  -9999.00  -9999.00  -9999.00  -9999.00  -9999.00  -9999.00  -9999.00  -9999.00  -9999.00  -9999.00  -9999.00  -9999.00  -9999.00  -9999.00  -9999.00  -9999.00  -9999.00  -9999.00  -9999.00  -9999.00  -9999.00  -9999.00  -9999.00  -9999.00  -9999.00  -9999.00  -9999.00  -9999.00  -9999.00  -9999.00  -9999.00  -9999.00  -9999.00  -9999.00  -9999.00  -9999.00  -9999.00  -9999.00  -9999.00  -9999.00  -9999.00  -9999.00  -9999.00  -9999.00  -9999.00  -9999.00  -9999.00  -9999.00  -9999.00  -9999.00  -9999.00  -9999.00  -9999.00  -9999.00  -9999.00  -9999.00  -9999.00  -9999.00  -9999.00  -9999.00  -9999.00  -9999.00  -9999.00  -9999.00  -9999.00  -9999.00  -9999.00  -9999.00  -9999.00  -9999.00  -9999.00  -9999.00  -9999.00  -9999.00  -9999.00  -9999.00  -9999.00  -9999.00  -9999.00  -9999.00  -9999.00  -9999.00  -9999.00  -9999.00  -9999.00  -9999.00  -9999.00  -9999.00  -9999.00  -9999.00  -9999.00  -9999.00  -9999.00  -9999.00  -9999.00  -9999.00  -9999.00  -9999.00  -9999.00  -9999.00  -9999.00  -9999.00  -9999.00  -9999.00  -9999.00  -9999.00  -9999.00  -9999.00  -9999.00  -9999.00  -9999.00  -9999.00  -9999.00  -9999.00  -9999.00  -9999.00
 -9999.00  -9999.00  -9999.00  -9999.00  -9999.00  -9999.00  -9999.00  -9999.00  -9999.00  -9999.00  -9999.00  -9999.00  -9999.00  -9999.00  -9999.00  -9999.00  -9999.00  -9999.00  -9999.00  -9999.00  -9999.00  -9999.00  -9999.00  -9999.00  -9999.00  -9999.00  -9999.00  -9999.00  -9999.00  -9999.00  -9999.00  -9999.00  -9999.00  -9999.00  -9999.00  -9999.00  -9999.00  -9999.00  -9999.00  -9999.00  -9999.00  -9999.00  -9999.00  -9999.00  -9999.00  -9999.00  -9999.00  -9999.00  -9999.00  -9999.00  -9999.00  -9999.00  -9999.00  -9999.00  -9999.00  -9999.00  -9999.00  -9999.00  -9999.00  -9999.00  -9999.00  -9999.00  -9999.00  -9999.00  -9999.00  -9999.00  -9999.00  -9999.00  -9999.00  -9999.00  -9999.00  -9999.00  -9999.00  -9999.00  -9999.00  -9999.00  -9999.00  -9999.00  -9999.00  -9999.00  -9999.00  -9999.00  -9999.00  -9999.00  -9999.00  -9999.00  -9999.00  -9999.00  -9999.00  -9999.00  -9999.00  -9999.00  -9999.00  -9999.00  -9999.00  -9999.00  -9999.00  -9999.00  -9999.00  -9999.00  -9999.00  -9999.00  -9999.00  -9999.00  -9999.00  -9999.00  -9999.00  -9999.00  -9999.00  -9999.00  -9999.00  -9999.00  -9999.00  -9999.00  -9999.00  -9999.00  -9999.00  -9999.00  -9999.00  -9999.00  -9999.00  -9999.00  -9999.00  -9999.00  -9999.00  -9999.00  -9999.00  -9999.00  -9999.00  -9999.00  -9999.00  -9999.00  -9999.00  -9999.00  -9999.00  -9999.00  -9999.00  -9999.00  -9999.00  -9999.00  -9999.00  -9999.00  -9999.00  -9999.00  -9999.00  -9999.00  -9999.00  -9999.00  -9999.00  -9999.00  -9999.00  -9999.00  -9999.00  -9999.00  -9999.00  -9999.00  -9999.00  -9999.00  -9999.00  -9999.00  -9999.00  -9999.00  -9999.00  -9999.00  -9999.00  -9999.00  -9999.00  -9999.00  -9999.00  -9999.00  -9999.00  -9999.00  -9999.00  -9999.00  -9999.00  -9999.00  -9999.00  -9999.00  -9999.00  -9999.00  -9999.00  -9999.00  -9999.00  -9999.00  -9999.00  -9999.00  -9999.00  -9999.00  -9999.00  -9999.00  -9999.00  -9999.00  -9999.00  -9999.00  -9999.00  -9999.00  -9999.00  -9999.00  -9999.00  -9999.00  -9999.00  -9999.00  -9999.00  -9999.00  -9999.00  -9999.00  -9999.00  -9999.00  -9999.00  -9999.00  -9999.00  -9999.00  -9999.00  -9999.00  -9999.00  -9999.00  -9999.00  -9999.00  -9999.00  -9999.00  -9999.00  -9999.00  -9999.00  -9999.00  -9999.00  -9999.00  -9999.00  -9999.00  -9999.00  -9999.00  -9999.00  -9999.00  -9999.00  -9999.00  -9999.00  -9999.00  -9999.00  -9999.00  -9999.00  -9999.00  -9999.00  -9999.00  -9999.00  -9999.00  -9999.00  -9999.00  -9999.00  -9999.00  -9999.00  -9999.00  -9999.00  -9999.00  -9999.00  -9999.00  -9999.00  -9999.00  -9999.00  -9999.00  -9999.00  -9999.00  -9999.00  -9999.00  -9999.00  -9999.00  -9999.00  -9999.00  -9999.00  -9999.00  -9999.00  -9999.00  -9999.00  -9999.00  -9999.00  -9999.00  -9999.00  -9999.00  -9999.00  -9999.00  -9999.00  -9999.00  -9999.00  -9999.00  -9999.00  -9999.00  -9999.00  -9999.00  -9999.00  -9999.00  -9999.00  -9999.00  -9999.00  -9999.00  -9999.00  -9999.00  -9999.00  -9999.00  -9999.00  -9999.00  -9999.00  -9999.00  -9999.00  -9999.00  -9999.00  -9999.00  -9999.00  -9999.00  -9999.00  -9999.00  -9999.00  -9999.00  -9999.00  -9999.00  -9999.00  -9999.00  -9999.00  -9999.00  -9999.00  -9999.00  -9999.00  -9999.00  -9999.00  -9999.00  -9999.00  -9999.00  -9999.00  -9999.00  -9999.00  -9999.00  -9999.00  -9999.00  -9999.00  -9999.00  -9999.00  -9999.00  -9999.00  -9999.00  -9999.00  -9999.00  -9999.00  -9999.00  -9999.00  -9999.00  -9999.00  -9999.00  -9999.00  -9999.00  -9999.00  -9999.00  -9999.00  -9999.00  -9999.00  -9999.00  -9999.00  -9999.00  -9999.00  -9999.00  -9999.00  -9999.00  -9999.00  -9999.00  -9999.00  -9999.00  -9999.00  -9999.00  -9999.00  -9999.00  -9999.00  -9999.00  -9999.00  -9999.00  -9999.00  -9999.00  -9999.00  -9999.00  -9999.00  -9999.00  -9999.00  -9999.00  -9999.00  -9999.00  -9999.00  -9999.00  -9999.00  -9999.00  -9999.00  -9999.00  -9999.00  -9999.00  -9999.00  -9999.00  -9999.00  -9999.00  -9999.00  -9999.00  -9999.00  -9999.00  -9999.00  -9999.00  -9999.00  -9999.00  -9999.00  -9999.00  -9999.00  -9999.00  -9999.00  -9999.00  -9999.00  -9999.00  -9999.00  -9999.00  -9999.00  -9999.00  -9999.00  -9999.00  -9999.00  -9999.00  -9999.00  -9999.00  -9999.00  -9999.00  -9999.00  -9999.00  -9999.00  -9999.00  -9999.00  -9999.00  -9999.00  -9999.00  -9999.00  -9999.00  -9999.00  -9999.00  -9999.00  -9999.00  -9999.00  -9999.00  -9999.00  -9999.00  -9999.00  -9999.00  -9999.00  -9999.00  -9999.00  -9999.00  -9999.00  -9999.00  -9999.00  -9999.00  -9999.00  -9999.00  -9999.00  -9999.00  -9999.00  -9999.00  -9999.00  -9999.00  -9999.00  -9999.00  -9999.00  -9999.00  -9999.00  -9999.00  -9999.00  -9999.00  -9999.00  -9999.00  -9999.00  -9999.00  -9999.00  -9999.00  -9999.00  -9999.00  -9999.00  -9999.00  -9999.00  -9999.00  -9999.00  -9999.00  -9999.00  -9999.00  -9999.00  -9999.00  -9999.00  -9999.00  -9999.00  -9999.00  -9999.00  -9999.00  -9999.00  -9999.00  -9999.00  -9999.00  -9999.00  -9999.00  -9999.00  -9999.00  -9999.00  -9999.00  -9999.00  -9999.00  -9999.00  -9999.00  -9999.00  -9999.00  -9999.00  -9999.00  -9999.00  -9999.00  -9999.00  -9999.00  -9999.00  -9999.00  -9999.00  -9999.00  -9999.00  -9999.00  -9999.00  -9999.00  -9999.00  -9999.00  -9999.00  -9999.00  -9999.00  -9999.00  -9999.00  -9999.00  -9999.00  -9999.00  -9999.00  -9999.00  -9999.00
 -9999.00  -9999.00  -9999.00  -9999.00  -9999.00  -9999.00  -9999.00  -9999.00  -9999.00  -9999.00  -9999.00  -9999.00  -9999.00  -9999.00  -9999.00  -9999.00  -9999.00  -9999.00  -9999.00  -9999.00  -9999.00  -9999.00  -9999.00  -9999.00  -9999.00  -9999.00  -9999.00  -9999.00  -9999.00  -9999.00  -9999.00  -9999.00  -9999.00  -9999.00  -9999.00  -9999.00  -9999.00  -9999.00  -9999.00  -9999.00  -9999.00  -9999.00  -9999.00  -9999.00  -9999.00  -9999.00  -9999.00  -9999.00  -9999.00  -9999.00  -9999.00  -9999.00  -9999.00  -9999.00  -9999.00  -9999.00  -9999.00  -9999.00  -9999.00  -9999.00  -9999.00  -9999.00  -9999.00  -9999.00  -9999.00  -9999.00  -9999.00  -9999.00  -9999.00  -9999.00  -9999.00  -9999.00  -9999.00  -9999.00  -9999.00  -9999.00  -9999.00  -9999.00  -9999.00  -9999.00  -9999.00  -9999.00  -9999.00  -9999.00  -9999.00  -9999.00  -9999.00  -9999.00  -9999.00  -9999.00  -9999.00  -9999.00  -9999.00  -9999.00  -9999.00  -9999.00  -9999.00  -9999.00  -9999.00  -9999.00  -9999.00  -9999.00  -9999.00  -9999.00  -9999.00  -9999.00  -9999.00  -9999.00  -9999.00  -9999.00  -9999.00  -9999.00  -9999.00  -9999.00  -9999.00  -9999.00  -9999.00  -9999.00  -9999.00  -9999.00  -9999.00  -9999.00  -9999.00  -9999.00  -9999.00  -9999.00  -9999.00  -9999.00  -9999.00  -9999.00  -9999.00  -9999.00  -9999.00  -9999.00  -9999.00  -9999.00  -9999.00  -9999.00  -9999.00  -9999.00  -9999.00  -9999.00  -9999.00  -9999.00  -9999.00  -9999.00  -9999.00  -9999.00  -9999.00  -9999.00  -9999.00  -9999.00  -9999.00  -9999.00  -9999.00  -9999.00  -9999.00  -9999.00  -9999.00  -9999.00  -9999.00  -9999.00  -9999.00  -9999.00  -9999.00  -9999.00  -9999.00  -9999.00  -9999.00  -9999.00  -9999.00  -9999.00  -9999.00  -9999.00  -9999.00  -9999.00  -9999.00  -9999.00  -9999.00  -9999.00  -9999.00  -9999.00  -9999.00  -9999.00  -9999.00  -9999.00  -9999.00  -9999.00  -9999.00  -9999.00  -9999.00  -9999.00  -9999.00  -9999.00  -9999.00  -9999.00  -9999.00  -9999.00  -9999.00  -9999.00  -9999.00  -9999.00  -9999.00  -9999.00  -9999.00  -9999.00  -9999.00  -9999.00  -9999.00  -9999.00  -9999.00  -9999.00  -9999.00  -9999.00  -9999.00  -9999.00  -9999.00  -9999.00  -9999.00  -9999.00  -9999.00  -9999.00  -9999.00  -9999.00  -9999.00  -9999.00  -9999.00  -9999.00  -9999.00  -9999.00  -9999.00  -9999.00  -9999.00  -9999.00  -9999.00  -9999.00  -9999.00  -9999.00  -9999.00  -9999.00  -9999.00  -9999.00  -9999.00  -9999.00  -9999.00  -9999.00  -9999.00  -9999.00  -9999.00  -9999.00  -9999.00  -9999.00  -9999.00  -9999.00  -9999.00  -9999.00  -9999.00  -9999.00  -9999.00  -9999.00  -9999.00  -9999.00  -9999.00  -9999.00  -9999.00  -9999.00  -9999.00  -9999.00  -9999.00  -9999.00  -9999.00  -9999.00  -9999.00  -9999.00  -9999.00  -9999.00  -9999.00  -9999.00  -9999.00  -9999.00  -9999.00  -9999.00  -9999.00  -9999.00  -9999.00  -9999.00  -9999.00  -9999.00  -9999.00  -9999.00  -9999.00  -9999.00  -9999.00  -9999.00  -9999.00  -9999.00  -9999.00  -9999.00  -9999.00  -9999.00  -9999.00  -9999.00  -9999.00  -9999.00  -9999.00  -9999.00  -9999.00  -9999.00  -9999.00  -9999.00  -9999.00  -9999.00  -9999.00  -9999.00  -9999.00  -9999.00  -9999.00  -9999.00  -9999.00  -9999.00  -9999.00  -9999.00  -9999.00  -9999.00  -9999.00  -9999.00  -9999.00  -9999.00  -9999.00  -9999.00  -9999.00  -9999.00  -9999.00  -9999.00  -9999.00  -9999.00  -9999.00  -9999.00  -9999.00  -9999.00  -9999.00  -9999.00  -9999.00  -9999.00  -9999.00  -9999.00  -9999.00  -9999.00  -9999.00  -9999.00  -9999.00  -9999.00  -9999.00  -9999.00  -9999.00  -9999.00  -9999.00  -9999.00  -9999.00  -9999.00  -9999.00  -9999.00  -9999.00  -9999.00  -9999.00  -9999.00  -9999.00  -9999.00  -9999.00  -9999.00  -9999.00  -9999.00  -9999.00  -9999.00  -9999.00  -9999.00  -9999.00  -9999.00  -9999.00  -9999.00  -9999.00  -9999.00  -9999.00  -9999.00  -9999.00  -9999.00  -9999.00  -9999.00  -9999.00  -9999.00  -9999.00  -9999.00  -9999.00  -9999.00  -9999.00  -9999.00  -9999.00  -9999.00  -9999.00  -9999.00  -9999.00  -9999.00  -9999.00  -9999.00  -9999.00  -9999.00  -9999.00  -9999.00  -9999.00  -9999.00  -9999.00  -9999.00  -9999.00  -9999.00  -9999.00  -9999.00  -9999.00  -9999.00  -9999.00  -9999.00  -9999.00  -9999.00  -9999.00  -9999.00  -9999.00  -9999.00  -9999.00  -9999.00  -9999.00  -9999.00  -9999.00  -9999.00  -9999.00  -9999.00  -9999.00  -9999.00  -9999.00  -9999.00  -9999.00  -9999.00  -9999.00  -9999.00  -9999.00  -9999.00  -9999.00  -9999.00  -9999.00  -9999.00  -9999.00  -9999.00  -9999.00  -9999.00  -9999.00  -9999.00  -9999.00  -9999.00  -9999.00  -9999.00  -9999.00  -9999.00  -9999.00  -9999.00  -9999.00  -9999.00  -9999.00  -9999.00  -9999.00  -9999.00  -9999.00  -9999.00  -9999.00  -9999.00  -9999.00  -9999.00  -9999.00  -9999.00  -9999.00  -9999.00  -9999.00  -9999.00  -9999.00  -9999.00  -9999.00  -9999.00  -9999.00  -9999.00  -9999.00  -9999.00  -9999.00  -9999.00  -9999.00  -9999.00  -9999.00  -9999.00  -9999.00  -9999.00  -9999.00  -9999.00  -9999.00  -9999.00  -9999.00  -9999.00  -9999.00  -9999.00  -9999.00  -9999.00  -9999.00  -9999.00  -9999.00  -9999.00  -9999.00  -9999.00  -9999.00  -9999.00  -9999.00  -9999.00  -9999.00  -9999.00  -9999.00  -9999.00  -9999.00  -9999.00  -9999.00  -9999.00  -9999.00  -9999.00  -9999.00  -9999.00  -9999.00  -9999.00  -9999.00
 -9999.00  -9999.00  -9999.00  -9999.00  -9999.00  -9999.00  -9999.00  -9999.00  -9999.00  -9999.00  -9999.00  -9999.00  -9999.00  -9999.00  -9999.00  -9999.00  -9999.00  -9999.00  -9999.00  -9999.00  -9999.00  -9999.00  -9999.00  -9999.00  -9999.00  -9999.00  -9999.00  -9999.00  -9999.00  -9999.00  -9999.00  -9999.00  -9999.00  -9999.00  -9999.00  -9999.00  -9999.00  -9999.00  -9999.00  -9999.00  -9999.00  -9999.00  -9999.00  -9999.00  -9999.00  -9999.00  -9999.00  -9999.00  -9999.00  -9999.00  -9999.00  -9999.00  -9999.00  -9999.00  -9999.00  -9999.00  -9999.00  -9999.00  -9999.00  -9999.00  -9999.00  -9999.00  -9999.00  -9999.00  -9999.00  -9999.00  -9999.00  -9999.00  -9999.00  -9999.00  -9999.00  -9999.00  -9999.00  -9999.00  -9999.00  -9999.00  -9999.00  -9999.00  -9999.00  -9999.00  -9999.00  -9999.00  -9999.00  -9999.00  -9999.00  -9999.00  -9999.00  -9999.00  -9999.00  -9999.00  -9999.00  -9999.00  -9999.00  -9999.00  -9999.00  -9999.00  -9999.00  -9999.00  -9999.00  -9999.00  -9999.00  -9999.00  -9999.00  -9999.00  -9999.00  -9999.00  -9999.00  -9999.00  -9999.00  -9999.00  -9999.00  -9999.00  -9999.00  -9999.00  -9999.00  -9999.00  -9999.00  -9999.00  -9999.00  -9999.00  -9999.00  -9999.00  -9999.00  -9999.00  -9999.00  -9999.00  -9999.00  -9999.00  -9999.00  -9999.00  -9999.00  -9999.00  -9999.00  -9999.00  -9999.00  -9999.00  -9999.00  -9999.00  -9999.00  -9999.00  -9999.00  -9999.00  -9999.00  -9999.00  -9999.00  -9999.00  -9999.00  -9999.00  -9999.00  -9999.00  -9999.00  -9999.00  -9999.00  -9999.00  -9999.00  -9999.00  -9999.00  -9999.00  -9999.00  -9999.00  -9999.00  -9999.00  -9999.00  -9999.00  -9999.00  -9999.00  -9999.00  -9999.00  -9999.00  -9999.00  -9999.00  -9999.00  -9999.00  -9999.00  -9999.00  -9999.00  -9999.00  -9999.00  -9999.00  -9999.00  -9999.00  -9999.00  -9999.00  -9999.00  -9999.00  -9999.00  -9999.00  -9999.00  -9999.00  -9999.00  -9999.00  -9999.00  -9999.00  -9999.00  -9999.00  -9999.00  -9999.00  -9999.00  -9999.00  -9999.00  -9999.00  -9999.00  -9999.00  -9999.00  -9999.00  -9999.00  -9999.00  -9999.00  -9999.00  -9999.00  -9999.00  -9999.00  -9999.00  -9999.00  -9999.00  -9999.00  -9999.00  -9999.00  -9999.00  -9999.00  -9999.00  -9999.00  -9999.00  -9999.00  -9999.00  -9999.00  -9999.00  -9999.00  -9999.00  -9999.00  -9999.00  -9999.00  -9999.00  -9999.00  -9999.00  -9999.00  -9999.00  -9999.00  -9999.00  -9999.00  -9999.00  -9999.00  -9999.00  -9999.00  -9999.00  -9999.00  -9999.00  -9999.00  -9999.00  -9999.00  -9999.00  -9999.00  -9999.00  -9999.00  -9999.00  -9999.00  -9999.00  -9999.00  -9999.00  -9999.00  -9999.00  -9999.00  -9999.00  -9999.00  -9999.00  -9999.00  -9999.00  -9999.00  -9999.00  -9999.00  -9999.00  -9999.00  -9999.00  -9999.00  -9999.00  -9999.00  -9999.00  -9999.00  -9999.00  -9999.00  -9999.00  -9999.00  -9999.00  -9999.00  -9999.00  -9999.00  -9999.00  -9999.00  -9999.00  -9999.00  -9999.00  -9999.00  -9999.00  -9999.00  -9999.00  -9999.00  -9999.00  -9999.00  -9999.00  -9999.00  -9999.00  -9999.00  -9999.00  -9999.00  -9999.00  -9999.00  -9999.00  -9999.00  -9999.00  -9999.00  -9999.00  -9999.00  -9999.00  -9999.00  -9999.00  -9999.00  -9999.00  -9999.00  -9999.00  -9999.00  -9999.00  -9999.00  -9999.00  -9999.00  -9999.00  -9999.00  -9999.00  -9999.00  -9999.00  -9999.00  -9999.00  -9999.00  -9999.00  -9999.00  -9999.00  -9999.00  -9999.00  -9999.00  -9999.00  -9999.00  -9999.00  -9999.00  -9999.00  -9999.00  -9999.00  -9999.00  -9999.00  -9999.00  -9999.00  -9999.00  -9999.00  -9999.00  -9999.00  -9999.00  -9999.00  -9999.00  -9999.00  -9999.00  -9999.00  -9999.00  -9999.00  -9999.00  -9999.00  -9999.00  -9999.00  -9999.00  -9999.00  -9999.00  -9999.00  -9999.00  -9999.00  -9999.00  -9999.00  -9999.00  -9999.00  -9999.00  -9999.00  -9999.00  -9999.00  -9999.00  -9999.00  -9999.00  -9999.00  -9999.00  -9999.00  -9999.00  -9999.00  -9999.00  -9999.00  -9999.00  -9999.00  -9999.00  -9999.00  -9999.00  -9999.00  -9999.00  -9999.00  -9999.00  -9999.00  -9999.00  -9999.00  -9999.00  -9999.00  -9999.00  -9999.00  -9999.00  -9999.00  -9999.00  -9999.00  -9999.00  -9999.00  -9999.00  -9999.00  -9999.00  -9999.00  -9999.00  -9999.00  -9999.00  -9999.00  -9999.00  -9999.00  -9999.00  -9999.00  -9999.00  -9999.00  -9999.00  -9999.00  -9999.00  -9999.00  -9999.00  -9999.00  -9999.00  -9999.00  -9999.00  -9999.00  -9999.00  -9999.00  -9999.00  -9999.00  -9999.00  -9999.00  -9999.00  -9999.00  -9999.00  -9999.00  -9999.00  -9999.00  -9999.00  -9999.00  -9999.00  -9999.00  -9999.00  -9999.00  -9999.00  -9999.00  -9999.00  -9999.00  -9999.00  -9999.00  -9999.00  -9999.00  -9999.00  -9999.00  -9999.00  -9999.00  -9999.00  -9999.00  -9999.00  -9999.00  -9999.00  -9999.00  -9999.00  -9999.00  -9999.00  -9999.00  -9999.00  -9999.00  -9999.00  -9999.00  -9999.00  -9999.00  -9999.00  -9999.00  -9999.00  -9999.00  -9999.00  -9999.00  -9999.00  -9999.00  -9999.00  -9999.00  -9999.00  -9999.00  -9999.00  -9999.00  -9999.00  -9999.00  -9999.00  -9999.00  -9999.00  -9999.00  -9999.00  -9999.00  -9999.00  -9999.00  -9999.00  -9999.00  -9999.00  -9999.00  -9999.00  -9999.00  -9999.00  -9999.00  -9999.00  -9999.00  -9999.00  -9999.00  -9999.00  -9999.00  -9999.00  -9999.00  -9999.00  -9999.00  -9999.00  -9999.00  -9999.00  -9999.00  -9999.00  -9999.00  -9999.00  -9999.00
 -9999.00  -9999.00  -9999.00  -9999.00  -9999.00  -9999.00  -9999.00  -9999.00  -9999.00  -9999.00  -9999.00  -9999.00  -9999.00  -9999.00  -9999.00  -9999.00  -9999.00  -9999.00  -9999.00  -9999.00  -9999.00  -9999.00  -9999.00  -9999.00  -9999.00  -9999.00  -9999.00  -9999.00  -9999.00  -9999.00  -9999.00  -9999.00  -9999.00  -9999.00  -9999.00  -9999.00  -9999.00  -9999.00  -9999.00  -9999.00  -9999.00  -9999.00  -9999.00  -9999.00  -9999.00  -9999.00  -9999.00  -9999.00  -9999.00  -9999.00  -9999.00  -9999.00  -9999.00  -9999.00  -9999.00  -9999.00  -9999.00  -9999.00  -9999.00  -9999.00  -9999.00  -9999.00  -9999.00  -9999.00  -9999.00  -9999.00  -9999.00  -9999.00  -9999.00  -9999.00  -9999.00  -9999.00  -9999.00  -9999.00  -9999.00  -9999.00  -9999.00  -9999.00  -9999.00  -9999.00  -9999.00  -9999.00  -9999.00  -9999.00  -9999.00  -9999.00  -9999.00  -9999.00  -9999.00  -9999.00  -9999.00  -9999.00  -9999.00  -9999.00  -9999.00  -9999.00  -9999.00  -9999.00  -9999.00  -9999.00  -9999.00  -9999.00  -9999.00  -9999.00  -9999.00  -9999.00  -9999.00  -9999.00  -9999.00  -9999.00  -9999.00  -9999.00  -9999.00  -9999.00  -9999.00  -9999.00  -9999.00  -9999.00  -9999.00  -9999.00  -9999.00  -9999.00  -9999.00  -9999.00  -9999.00  -9999.00  -9999.00  -9999.00  -9999.00  -9999.00  -9999.00  -9999.00  -9999.00  -9999.00  -9999.00  -9999.00  -9999.00  -9999.00  -9999.00  -9999.00  -9999.00  -9999.00  -9999.00  -9999.00  -9999.00  -9999.00  -9999.00  -9999.00  -9999.00  -9999.00  -9999.00  -9999.00  -9999.00  -9999.00  -9999.00  -9999.00  -9999.00  -9999.00  -9999.00  -9999.00  -9999.00  -9999.00  -9999.00  -9999.00  -9999.00  -9999.00  -9999.00  -9999.00  -9999.00  -9999.00  -9999.00  -9999.00  -9999.00  -9999.00  -9999.00  -9999.00  -9999.00  -9999.00  -9999.00  -9999.00  -9999.00  -9999.00  -9999.00  -9999.00  -9999.00  -9999.00  -9999.00  -9999.00  -9999.00  -9999.00  -9999.00  -9999.00  -9999.00  -9999.00  -9999.00  -9999.00  -9999.00  -9999.00  -9999.00  -9999.00  -9999.00  -9999.00  -9999.00  -9999.00  -9999.00  -9999.00  -9999.00  -9999.00  -9999.00  -9999.00  -9999.00  -9999.00  -9999.00  -9999.00  -9999.00  -9999.00  -9999.00  -9999.00  -9999.00  -9999.00  -9999.00  -9999.00  -9999.00  -9999.00  -9999.00  -9999.00  -9999.00  -9999.00  -9999.00  -9999.00  -9999.00  -9999.00  -9999.00  -9999.00  -9999.00  -9999.00  -9999.00  -9999.00  -9999.00  -9999.00  -9999.00  -9999.00  -9999.00  -9999.00  -9999.00  -9999.00  -9999.00  -9999.00  -9999.00  -9999.00  -9999.00  -9999.00  -9999.00  -9999.00  -9999.00  -9999.00  -9999.00  -9999.00  -9999.00  -9999.00  -9999.00  -9999.00  -9999.00  -9999.00  -9999.00  -9999.00  -9999.00  -9999.00  -9999.00  -9999.00  -9999.00  -9999.00  -9999.00  -9999.00  -9999.00  -9999.00  -9999.00  -9999.00  -9999.00  -9999.00  -9999.00  -9999.00  -9999.00  -9999.00  -9999.00  -9999.00  -9999.00  -9999.00  -9999.00  -9999.00  -9999.00  -9999.00  -9999.00  -9999.00  -9999.00  -9999.00  -9999.00  -9999.00  -9999.00  -9999.00  -9999.00  -9999.00  -9999.00  -9999.00  -9999.00  -9999.00  -9999.00  -9999.00  -9999.00  -9999.00  -9999.00  -9999.00  -9999.00  -9999.00  -9999.00  -9999.00  -9999.00  -9999.00  -9999.00  -9999.00  -9999.00  -9999.00  -9999.00  -9999.00  -9999.00  -9999.00  -9999.00  -9999.00  -9999.00  -9999.00  -9999.00  -9999.00  -9999.00  -9999.00  -9999.00  -9999.00  -9999.00  -9999.00  -9999.00  -9999.00  -9999.00  -9999.00  -9999.00  -9999.00  -9999.00  -9999.00  -9999.00  -9999.00  -9999.00  -9999.00  -9999.00  -9999.00  -9999.00  -9999.00  -9999.00  -9999.00  -9999.00  -9999.00  -9999.00  -9999.00  -9999.00  -9999.00  -9999.00  -9999.00  -9999.00  -9999.00  -9999.00  -9999.00  -9999.00  -9999.00  -9999.00  -9999.00  -9999.00  -9999.00  -9999.00  -9999.00  -9999.00  -9999.00  -9999.00  -9999.00  -9999.00  -9999.00  -9999.00  -9999.00  -9999.00  -9999.00  -9999.00  -9999.00  -9999.00  -9999.00  -9999.00  -9999.00  -9999.00  -9999.00  -9999.00  -9999.00  -9999.00  -9999.00  -9999.00  -9999.00  -9999.00  -9999.00  -9999.00  -9999.00  -9999.00  -9999.00  -9999.00  -9999.00  -9999.00  -9999.00  -9999.00  -9999.00  -9999.00  -9999.00  -9999.00  -9999.00  -9999.00  -9999.00  -9999.00  -9999.00  -9999.00  -9999.00  -9999.00  -9999.00  -9999.00  -9999.00  -9999.00  -9999.00  -9999.00  -9999.00  -9999.00  -9999.00  -9999.00  -9999.00  -9999.00  -9999.00  -9999.00  -9999.00  -9999.00  -9999.00  -9999.00  -9999.00  -9999.00  -9999.00  -9999.00  -9999.00  -9999.00  -9999.00  -9999.00  -9999.00  -9999.00  -9999.00  -9999.00  -9999.00  -9999.00  -9999.00  -9999.00  -9999.00  -9999.00  -9999.00  -9999.00  -9999.00  -9999.00  -9999.00  -9999.00  -9999.00  -9999.00  -9999.00  -9999.00  -9999.00  -9999.00  -9999.00  -9999.00  -9999.00  -9999.00  -9999.00  -9999.00  -9999.00  -9999.00  -9999.00  -9999.00  -9999.00  -9999.00  -9999.00  -9999.00  -9999.00  -9999.00  -9999.00  -9999.00  -9999.00  -9999.00  -9999.00  -9999.00  -9999.00  -9999.00  -9999.00  -9999.00  -9999.00  -9999.00  -9999.00  -9999.00  -9999.00  -9999.00  -9999.00  -9999.00  -9999.00  -9999.00  -9999.00  -9999.00  -9999.00  -9999.00  -9999.00  -9999.00  -9999.00  -9999.00  -9999.00  -9999.00  -9999.00  -9999.00  -9999.00  -9999.00  -9999.00  -9999.00  -9999.00  -9999.00  -9999.00  -9999.00  -9999.00  -9999.00  -9999.00  -9999.00
 -9999.00  -9999.00  -9999.00  -9999.00  -9999.00  -9999.00  -9999.00  -9999.00  -9999.00  -9999.00  -9999.00  -9999.00  -9999.00  -9999.00  -9999.00  -9999.00  -9999.00  -9999.00  -9999.00  -9999.00  -9999.00  -9999.00  -9999.00  -9999.00  -9999.00  -9999.00  -9999.00  -9999.00  -9999.00  -9999.00  -9999.00  -9999.00  -9999.00  -9999.00  -9999.00  -9999.00  -9999.00  -9999.00  -9999.00  -9999.00  -9999.00  -9999.00  -9999.00  -9999.00  -9999.00  -9999.00  -9999.00  -9999.00  -9999.00  -9999.00  -9999.00  -9999.00  -9999.00  -9999.00  -9999.00  -9999.00  -9999.00  -9999.00  -9999.00  -9999.00  -9999.00  -9999.00  -9999.00  -9999.00  -9999.00  -9999.00  -9999.00  -9999.00  -9999.00  -9999.00  -9999.00  -9999.00  -9999.00  -9999.00  -9999.00  -9999.00  -9999.00  -9999.00  -9999.00  -9999.00  -9999.00  -9999.00  -9999.00  -9999.00  -9999.00  -9999.00  -9999.00  -9999.00  -9999.00  -9999.00  -9999.00  -9999.00  -9999.00  -9999.00  -9999.00  -9999.00  -9999.00  -9999.00  -9999.00  -9999.00  -9999.00  -9999.00  -9999.00  -9999.00  -9999.00  -9999.00  -9999.00  -9999.00  -9999.00  -9999.00  -9999.00  -9999.00  -9999.00  -9999.00  -9999.00  -9999.00  -9999.00  -9999.00  -9999.00  -9999.00  -9999.00  -9999.00  -9999.00  -9999.00  -9999.00  -9999.00  -9999.00  -9999.00  -9999.00  -9999.00  -9999.00  -9999.00  -9999.00  -9999.00  -9999.00  -9999.00  -9999.00  -9999.00  -9999.00  -9999.00  -9999.00  -9999.00  -9999.00  -9999.00  -9999.00  -9999.00  -9999.00  -9999.00  -9999.00  -9999.00  -9999.00  -9999.00  -9999.00  -9999.00  -9999.00  -9999.00  -9999.00  -9999.00  -9999.00  -9999.00  -9999.00  -9999.00  -9999.00  -9999.00  -9999.00  -9999.00  -9999.00  -9999.00  -9999.00  -9999.00  -9999.00  -9999.00  -9999.00  -9999.00  -9999.00  -9999.00  -9999.00  -9999.00  -9999.00  -9999.00  -9999.00  -9999.00  -9999.00  -9999.00  -9999.00  -9999.00  -9999.00  -9999.00  -9999.00  -9999.00  -9999.00  -9999.00  -9999.00  -9999.00  -9999.00  -9999.00  -9999.00  -9999.00  -9999.00  -9999.00  -9999.00  -9999.00  -9999.00  -9999.00  -9999.00  -9999.00  -9999.00  -9999.00  -9999.00  -9999.00  -9999.00  -9999.00  -9999.00  -9999.00  -9999.00  -9999.00  -9999.00  -9999.00  -9999.00  -9999.00  -9999.00  -9999.00  -9999.00  -9999.00  -9999.00  -9999.00  -9999.00  -9999.00  -9999.00  -9999.00  -9999.00  -9999.00  -9999.00  -9999.00  -9999.00  -9999.00  -9999.00  -9999.00  -9999.00  -9999.00  -9999.00  -9999.00  -9999.00  -9999.00  -9999.00  -9999.00  -9999.00  -9999.00  -9999.00  -9999.00  -9999.00  -9999.00  -9999.00  -9999.00  -9999.00  -9999.00  -9999.00  -9999.00  -9999.00  -9999.00  -9999.00  -9999.00  -9999.00  -9999.00  -9999.00  -9999.00  -9999.00  -9999.00  -9999.00  -9999.00  -9999.00  -9999.00  -9999.00  -9999.00  -9999.00  -9999.00  -9999.00  -9999.00  -9999.00  -9999.00  -9999.00  -9999.00  -9999.00  -9999.00  -9999.00  -9999.00  -9999.00  -9999.00  -9999.00  -9999.00  -9999.00  -9999.00  -9999.00  -9999.00  -9999.00  -9999.00  -9999.00  -9999.00  -9999.00  -9999.00  -9999.00  -9999.00  -9999.00  -9999.00  -9999.00  -9999.00  -9999.00  -9999.00  -9999.00  -9999.00  -9999.00  -9999.00  -9999.00  -9999.00  -9999.00  -9999.00  -9999.00  -9999.00  -9999.00  -9999.00  -9999.00  -9999.00  -9999.00  -9999.00  -9999.00  -9999.00  -9999.00  -9999.00  -9999.00  -9999.00  -9999.00  -9999.00  -9999.00  -9999.00  -9999.00  -9999.00  -9999.00  -9999.00  -9999.00  -9999.00  -9999.00  -9999.00  -9999.00  -9999.00  -9999.00  -9999.00  -9999.00  -9999.00  -9999.00  -9999.00  -9999.00  -9999.00  -9999.00  -9999.00  -9999.00  -9999.00  -9999.00  -9999.00  -9999.00  -9999.00  -9999.00  -9999.00  -9999.00  -9999.00  -9999.00  -9999.00  -9999.00  -9999.00  -9999.00  -9999.00  -9999.00  -9999.00  -9999.00  -9999.00  -9999.00  -9999.00  -9999.00  -9999.00  -9999.00  -9999.00  -9999.00  -9999.00  -9999.00  -9999.00  -9999.00  -9999.00  -9999.00  -9999.00  -9999.00  -9999.00  -9999.00  -9999.00  -9999.00  -9999.00  -9999.00  -9999.00  -9999.00  -9999.00  -9999.00  -9999.00  -9999.00  -9999.00  -9999.00  -9999.00  -9999.00  -9999.00  -9999.00  -9999.00  -9999.00  -9999.00  -9999.00  -9999.00  -9999.00  -9999.00  -9999.00  -9999.00  -9999.00  -9999.00  -9999.00  -9999.00  -9999.00  -9999.00  -9999.00  -9999.00  -9999.00  -9999.00  -9999.00  -9999.00  -9999.00  -9999.00  -9999.00  -9999.00  -9999.00  -9999.00  -9999.00  -9999.00  -9999.00  -9999.00  -9999.00  -9999.00  -9999.00  -9999.00  -9999.00  -9999.00  -9999.00  -9999.00  -9999.00  -9999.00  -9999.00  -9999.00  -9999.00  -9999.00  -9999.00  -9999.00  -9999.00  -9999.00  -9999.00  -9999.00  -9999.00  -9999.00  -9999.00  -9999.00  -9999.00  -9999.00  -9999.00  -9999.00  -9999.00  -9999.00  -9999.00  -9999.00  -9999.00  -9999.00  -9999.00  -9999.00  -9999.00  -9999.00  -9999.00  -9999.00  -9999.00  -9999.00  -9999.00  -9999.00  -9999.00  -9999.00  -9999.00  -9999.00  -9999.00  -9999.00  -9999.00  -9999.00  -9999.00  -9999.00  -9999.00  -9999.00  -9999.00  -9999.00  -9999.00  -9999.00  -9999.00  -9999.00  -9999.00  -9999.00  -9999.00  -9999.00  -9999.00  -9999.00  -9999.00  -9999.00  -9999.00  -9999.00  -9999.00  -9999.00  -9999.00  -9999.00  -9999.00  -9999.00  -9999.00  -9999.00  -9999.00  -9999.00  -9999.00  -9999.00  -9999.00  -9999.00  -9999.00  -9999.00  -9999.00  -9999.00  -9999.00  -9999.00  -9999.00
 -9999.00  -9999.00  -9999.00  -9999.00  -9999.00  -9999.00  -9999.00  -9999.00  -9999.00  -9999.00  -9999.00  -9999.00  -9999.00  -9999.00  -9999.00  -9999.00  -9999.00  -9999.00  -9999.00  -9999.00  -9999.00  -9999.00  -9999.00  -9999.00  -9999.00  -9999.00  -9999.00  -9999.00  -9999.00  -9999.00  -9999.00  -9999.00  -9999.00  -9999.00  -9999.00  -9999.00  -9999.00  -9999.00  -9999.00  -9999.00  -9999.00  -9999.00  -9999.00  -9999.00  -9999.00  -9999.00  -9999.00  -9999.00  -9999.00  -9999.00  -9999.00  -9999.00  -9999.00  -9999.00  -9999.00  -9999.00  -9999.00  -9999.00  -9999.00  -9999.00  -9999.00  -9999.00  -9999.00  -9999.00  -9999.00  -9999.00  -9999.00  -9999.00  -9999.00  -9999.00  -9999.00  -9999.00  -9999.00  -9999.00  -9999.00  -9999.00  -9999.00  -9999.00  -9999.00  -9999.00  -9999.00  -9999.00  -9999.00  -9999.00  -9999.00  -9999.00  -9999.00  -9999.00  -9999.00  -9999.00  -9999.00  -9999.00  -9999.00  -9999.00  -9999.00  -9999.00  -9999.00  -9999.00  -9999.00  -9999.00  -9999.00  -9999.00  -9999.00  -9999.00  -9999.00  -9999.00  -9999.00  -9999.00  -9999.00  -9999.00  -9999.00  -9999.00  -9999.00  -9999.00  -9999.00  -9999.00  -9999.00  -9999.00  -9999.00  -9999.00  -9999.00  -9999.00  -9999.00  -9999.00  -9999.00  -9999.00  -9999.00  -9999.00  -9999.00  -9999.00  -9999.00  -9999.00  -9999.00  -9999.00  -9999.00  -9999.00  -9999.00  -9999.00  -9999.00  -9999.00  -9999.00  -9999.00  -9999.00  -9999.00  -9999.00  -9999.00  -9999.00  -9999.00  -9999.00  -9999.00  -9999.00  -9999.00  -9999.00  -9999.00  -9999.00  -9999.00  -9999.00  -9999.00  -9999.00  -9999.00  -9999.00  -9999.00  -9999.00  -9999.00  -9999.00  -9999.00  -9999.00  -9999.00  -9999.00  -9999.00  -9999.00  -9999.00  -9999.00  -9999.00  -9999.00  -9999.00  -9999.00  -9999.00  -9999.00  -9999.00  -9999.00  -9999.00  -9999.00  -9999.00  -9999.00  -9999.00  -9999.00  -9999.00  -9999.00  -9999.00  -9999.00  -9999.00  -9999.00  -9999.00  -9999.00  -9999.00  -9999.00  -9999.00  -9999.00  -9999.00  -9999.00  -9999.00  -9999.00  -9999.00  -9999.00  -9999.00  -9999.00  -9999.00  -9999.00  -9999.00  -9999.00  -9999.00  -9999.00  -9999.00  -9999.00  -9999.00  -9999.00  -9999.00  -9999.00  -9999.00  -9999.00  -9999.00  -9999.00  -9999.00  -9999.00  -9999.00  -9999.00  -9999.00  -9999.00  -9999.00  -9999.00  -9999.00  -9999.00  -9999.00  -9999.00  -9999.00  -9999.00  -9999.00  -9999.00  -9999.00  -9999.00  -9999.00  -9999.00  -9999.00  -9999.00  -9999.00  -9999.00  -9999.00  -9999.00  -9999.00  -9999.00  -9999.00  -9999.00  -9999.00  -9999.00  -9999.00  -9999.00  -9999.00  -9999.00  -9999.00  -9999.00  -9999.00  -9999.00  -9999.00  -9999.00  -9999.00  -9999.00  -9999.00  -9999.00  -9999.00  -9999.00  -9999.00  -9999.00  -9999.00  -9999.00  -9999.00  -9999.00  -9999.00  -9999.00  -9999.00  -9999.00  -9999.00  -9999.00  -9999.00  -9999.00  -9999.00  -9999.00  -9999.00  -9999.00  -9999.00  -9999.00  -9999.00  -9999.00  -9999.00  -9999.00  -9999.00  -9999.00  -9999.00  -9999.00  -9999.00  -9999.00  -9999.00  -9999.00  -9999.00  -9999.00  -9999.00  -9999.00  -9999.00  -9999.00  -9999.00  -9999.00  -9999.00  -9999.00  -9999.00  -9999.00  -9999.00  -9999.00  -9999.00  -9999.00  -9999.00  -9999.00  -9999.00  -9999.00  -9999.00  -9999.00  -9999.00  -9999.00  -9999.00  -9999.00  -9999.00  -9999.00  -9999.00  -9999.00  -9999.00  -9999.00  -9999.00  -9999.00  -9999.00  -9999.00  -9999.00  -9999.00  -9999.00  -9999.00  -9999.00  -9999.00  -9999.00  -9999.00  -9999.00  -9999.00  -9999.00  -9999.00  -9999.00  -9999.00  -9999.00  -9999.00  -9999.00  -9999.00  -9999.00  -9999.00  -9999.00  -9999.00  -9999.00  -9999.00  -9999.00  -9999.00  -9999.00  -9999.00  -9999.00  -9999.00  -9999.00  -9999.00  -9999.00  -9999.00  -9999.00  -9999.00  -9999.00  -9999.00  -9999.00  -9999.00  -9999.00  -9999.00  -9999.00  -9999.00  -9999.00  -9999.00  -9999.00  -9999.00  -9999.00  -9999.00  -9999.00  -9999.00  -9999.00  -9999.00  -9999.00  -9999.00  -9999.00  -9999.00  -9999.00  -9999.00  -9999.00  -9999.00  -9999.00  -9999.00  -9999.00  -9999.00  -9999.00  -9999.00  -9999.00  -9999.00  -9999.00  -9999.00  -9999.00  -9999.00  -9999.00  -9999.00  -9999.00  -9999.00  -9999.00  -9999.00  -9999.00  -9999.00  -9999.00  -9999.00  -9999.00  -9999.00  -9999.00  -9999.00  -9999.00  -9999.00  -9999.00  -9999.00  -9999.00  -9999.00  -9999.00  -9999.00  -9999.00  -9999.00  -9999.00  -9999.00  -9999.00  -9999.00  -9999.00  -9999.00  -9999.00  -9999.00  -9999.00  -9999.00  -9999.00  -9999.00  -9999.00  -9999.00  -9999.00  -9999.00  -9999.00  -9999.00  -9999.00  -9999.00  -9999.00  -9999.00  -9999.00  -9999.00  -9999.00  -9999.00  -9999.00  -9999.00  -9999.00  -9999.00  -9999.00  -9999.00  -9999.00  -9999.00  -9999.00  -9999.00  -9999.00  -9999.00  -9999.00  -9999.00  -9999.00  -9999.00  -9999.00  -9999.00  -9999.00  -9999.00  -9999.00  -9999.00  -9999.00  -9999.00  -9999.00  -9999.00  -9999.00  -9999.00  -9999.00  -9999.00  -9999.00  -9999.00  -9999.00  -9999.00  -9999.00  -9999.00  -9999.00  -9999.00  -9999.00  -9999.00  -9999.00  -9999.00  -9999.00  -9999.00  -9999.00  -9999.00  -9999.00  -9999.00  -9999.00  -9999.00  -9999.00  -9999.00  -9999.00  -9999.00  -9999.00  -9999.00  -9999.00  -9999.00  -9999.00  -9999.00  -9999.00  -9999.00  -9999.00  -9999.00  -9999.00  -9999.00  -9999.00  -9999.00
 -9999.00  -9999.00  -9999.00  -9999.00  -9999.00  -9999.00  -9999.00  -9999.00  -9999.00  -9999.00  -9999.00  -9999.00  -9999.00  -9999.00  -9999.00  -9999.00  -9999.00  -9999.00  -9999.00  -9999.00  -9999.00  -9999.00  -9999.00  -9999.00  -9999.00  -9999.00  -9999.00  -9999.00  -9999.00  -9999.00  -9999.00  -9999.00  -9999.00  -9999.00  -9999.00  -9999.00  -9999.00  -9999.00  -9999.00  -9999.00  -9999.00  -9999.00  -9999.00  -9999.00  -9999.00  -9999.00  -9999.00  -9999.00  -9999.00  -9999.00  -9999.00  -9999.00  -9999.00  -9999.00  -9999.00  -9999.00  -9999.00  -9999.00  -9999.00  -9999.00  -9999.00  -9999.00  -9999.00  -9999.00  -9999.00  -9999.00  -9999.00  -9999.00  -9999.00  -9999.00  -9999.00  -9999.00  -9999.00  -9999.00  -9999.00  -9999.00  -9999.00  -9999.00  -9999.00  -9999.00  -9999.00  -9999.00  -9999.00  -9999.00  -9999.00  -9999.00  -9999.00  -9999.00  -9999.00  -9999.00  -9999.00  -9999.00  -9999.00  -9999.00  -9999.00  -9999.00  -9999.00  -9999.00  -9999.00  -9999.00  -9999.00  -9999.00  -9999.00  -9999.00  -9999.00  -9999.00  -9999.00  -9999.00  -9999.00  -9999.00  -9999.00  -9999.00  -9999.00  -9999.00  -9999.00  -9999.00  -9999.00  -9999.00  -9999.00  -9999.00  -9999.00  -9999.00  -9999.00  -9999.00  -9999.00  -9999.00  -9999.00  -9999.00  -9999.00  -9999.00  -9999.00  -9999.00  -9999.00  -9999.00  -9999.00  -9999.00  -9999.00  -9999.00  -9999.00  -9999.00  -9999.00  -9999.00  -9999.00  -9999.00  -9999.00  -9999.00  -9999.00  -9999.00  -9999.00  -9999.00  -9999.00  -9999.00  -9999.00  -9999.00  -9999.00  -9999.00  -9999.00  -9999.00  -9999.00  -9999.00  -9999.00  -9999.00  -9999.00  -9999.00  -9999.00  -9999.00  -9999.00  -9999.00  -9999.00  -9999.00  -9999.00  -9999.00  -9999.00  -9999.00  -9999.00  -9999.00  -9999.00  -9999.00  -9999.00  -9999.00  -9999.00  -9999.00  -9999.00  -9999.00  -9999.00  -9999.00  -9999.00  -9999.00  -9999.00  -9999.00  -9999.00  -9999.00  -9999.00  -9999.00  -9999.00  -9999.00  -9999.00  -9999.00  -9999.00  -9999.00  -9999.00  -9999.00  -9999.00  -9999.00  -9999.00  -9999.00  -9999.00  -9999.00  -9999.00  -9999.00  -9999.00  -9999.00  -9999.00  -9999.00  -9999.00  -9999.00  -9999.00  -9999.00  -9999.00  -9999.00  -9999.00  -9999.00  -9999.00  -9999.00  -9999.00  -9999.00  -9999.00  -9999.00  -9999.00  -9999.00  -9999.00  -9999.00  -9999.00  -9999.00  -9999.00  -9999.00  -9999.00  -9999.00  -9999.00  -9999.00  -9999.00  -9999.00  -9999.00  -9999.00  -9999.00  -9999.00  -9999.00  -9999.00  -9999.00  -9999.00  -9999.00  -9999.00  -9999.00  -9999.00  -9999.00  -9999.00  -9999.00  -9999.00  -9999.00  -9999.00  -9999.00  -9999.00  -9999.00  -9999.00  -9999.00  -9999.00  -9999.00  -9999.00  -9999.00  -9999.00  -9999.00  -9999.00  -9999.00  -9999.00  -9999.00  -9999.00  -9999.00  -9999.00  -9999.00  -9999.00  -9999.00  -9999.00  -9999.00  -9999.00  -9999.00  -9999.00  -9999.00  -9999.00  -9999.00  -9999.00  -9999.00  -9999.00  -9999.00  -9999.00  -9999.00  -9999.00  -9999.00  -9999.00  -9999.00  -9999.00  -9999.00  -9999.00  -9999.00  -9999.00  -9999.00  -9999.00  -9999.00  -9999.00  -9999.00  -9999.00  -9999.00  -9999.00  -9999.00  -9999.00  -9999.00  -9999.00  -9999.00  -9999.00  -9999.00  -9999.00  -9999.00  -9999.00  -9999.00  -9999.00  -9999.00  -9999.00  -9999.00  -9999.00  -9999.00  -9999.00  -9999.00  -9999.00  -9999.00  -9999.00  -9999.00  -9999.00  -9999.00  -9999.00  -9999.00  -9999.00  -9999.00  -9999.00  -9999.00  -9999.00  -9999.00  -9999.00  -9999.00  -9999.00  -9999.00  -9999.00  -9999.00  -9999.00  -9999.00  -9999.00  -9999.00  -9999.00  -9999.00  -9999.00  -9999.00  -9999.00  -9999.00  -9999.00  -9999.00  -9999.00  -9999.00  -9999.00  -9999.00  -9999.00  -9999.00  -9999.00  -9999.00  -9999.00  -9999.00  -9999.00  -9999.00  -9999.00  -9999.00  -9999.00  -9999.00  -9999.00  -9999.00  -9999.00  -9999.00  -9999.00  -9999.00  -9999.00  -9999.00  -9999.00  -9999.00  -9999.00  -9999.00  -9999.00  -9999.00  -9999.00  -9999.00  -9999.00  -9999.00  -9999.00  -9999.00  -9999.00  -9999.00  -9999.00  -9999.00  -9999.00  -9999.00  -9999.00  -9999.00  -9999.00  -9999.00  -9999.00  -9999.00  -9999.00  -9999.00  -9999.00  -9999.00  -9999.00  -9999.00  -9999.00  -9999.00  -9999.00  -9999.00  -9999.00  -9999.00  -9999.00  -9999.00  -9999.00  -9999.00  -9999.00  -9999.00  -9999.00  -9999.00  -9999.00  -9999.00  -9999.00  -9999.00  -9999.00  -9999.00  -9999.00  -9999.00  -9999.00  -9999.00  -9999.00  -9999.00  -9999.00  -9999.00  -9999.00  -9999.00  -9999.00  -9999.00  -9999.00  -9999.00  -9999.00  -9999.00  -9999.00  -9999.00  -9999.00  -9999.00  -9999.00  -9999.00  -9999.00  -9999.00  -9999.00  -9999.00  -9999.00  -9999.00  -9999.00  -9999.00  -9999.00  -9999.00  -9999.00  -9999.00  -9999.00  -9999.00  -9999.00  -9999.00  -9999.00  -9999.00  -9999.00  -9999.00  -9999.00  -9999.00  -9999.00  -9999.00  -9999.00  -9999.00  -9999.00  -9999.00  -9999.00  -9999.00  -9999.00  -9999.00  -9999.00  -9999.00  -9999.00  -9999.00  -9999.00  -9999.00  -9999.00  -9999.00  -9999.00  -9999.00  -9999.00  -9999.00  -9999.00  -9999.00  -9999.00  -9999.00  -9999.00  -9999.00  -9999.00  -9999.00  -9999.00  -9999.00  -9999.00  -9999.00  -9999.00  -9999.00  -9999.00  -9999.00  -9999.00  -9999.00  -9999.00  -9999.00  -9999.00  -9999.00  -9999.00  -9999.00  -9999.00  -9999.00  -9999.00  -9999.00
 -9999.00  -9999.00  -9999.00  -9999.00  -9999.00  -9999.00  -9999.00  -9999.00  -9999.00  -9999.00  -9999.00  -9999.00  -9999.00  -9999.00  -9999.00  -9999.00  -9999.00  -9999.00  -9999.00  -9999.00  -9999.00  -9999.00  -9999.00  -9999.00  -9999.00  -9999.00  -9999.00  -9999.00  -9999.00  -9999.00  -9999.00  -9999.00  -9999.00  -9999.00  -9999.00  -9999.00  -9999.00  -9999.00  -9999.00  -9999.00  -9999.00  -9999.00  -9999.00  -9999.00  -9999.00  -9999.00  -9999.00  -9999.00  -9999.00  -9999.00  -9999.00  -9999.00  -9999.00  -9999.00  -9999.00  -9999.00  -9999.00  -9999.00  -9999.00  -9999.00  -9999.00  -9999.00  -9999.00  -9999.00  -9999.00  -9999.00  -9999.00  -9999.00  -9999.00  -9999.00  -9999.00  -9999.00  -9999.00  -9999.00  -9999.00  -9999.00  -9999.00  -9999.00  -9999.00  -9999.00  -9999.00  -9999.00  -9999.00  -9999.00  -9999.00  -9999.00  -9999.00  -9999.00  -9999.00  -9999.00  -9999.00  -9999.00  -9999.00  -9999.00  -9999.00  -9999.00  -9999.00  -9999.00  -9999.00  -9999.00  -9999.00  -9999.00  -9999.00  -9999.00  -9999.00  -9999.00  -9999.00  -9999.00  -9999.00  -9999.00  -9999.00  -9999.00  -9999.00  -9999.00  -9999.00  -9999.00  -9999.00  -9999.00  -9999.00  -9999.00  -9999.00  -9999.00  -9999.00  -9999.00  -9999.00  -9999.00  -9999.00  -9999.00  -9999.00  -9999.00  -9999.00  -9999.00  -9999.00  -9999.00  -9999.00  -9999.00  -9999.00  -9999.00  -9999.00  -9999.00  -9999.00  -9999.00  -9999.00  -9999.00  -9999.00  -9999.00  -9999.00  -9999.00  -9999.00  -9999.00  -9999.00  -9999.00  -9999.00  -9999.00  -9999.00  -9999.00  -9999.00  -9999.00  -9999.00  -9999.00  -9999.00  -9999.00  -9999.00  -9999.00  -9999.00  -9999.00  -9999.00  -9999.00  -9999.00  -9999.00  -9999.00  -9999.00  -9999.00  -9999.00  -9999.00  -9999.00  -9999.00  -9999.00  -9999.00  -9999.00  -9999.00  -9999.00  -9999.00  -9999.00  -9999.00  -9999.00  -9999.00  -9999.00  -9999.00  -9999.00  -9999.00  -9999.00  -9999.00  -9999.00  -9999.00  -9999.00  -9999.00  -9999.00  -9999.00  -9999.00  -9999.00  -9999.00  -9999.00  -9999.00  -9999.00  -9999.00  -9999.00  -9999.00  -9999.00  -9999.00  -9999.00  -9999.00  -9999.00  -9999.00  -9999.00  -9999.00  -9999.00  -9999.00  -9999.00  -9999.00  -9999.00  -9999.00  -9999.00  -9999.00  -9999.00  -9999.00  -9999.00  -9999.00  -9999.00  -9999.00  -9999.00  -9999.00  -9999.00  -9999.00  -9999.00  -9999.00  -9999.00  -9999.00  -9999.00  -9999.00  -9999.00  -9999.00  -9999.00  -9999.00  -9999.00  -9999.00  -9999.00  -9999.00  -9999.00  -9999.00  -9999.00  -9999.00  -9999.00  -9999.00  -9999.00  -9999.00  -9999.00  -9999.00  -9999.00  -9999.00  -9999.00  -9999.00  -9999.00  -9999.00  -9999.00  -9999.00  -9999.00  -9999.00  -9999.00  -9999.00  -9999.00  -9999.00  -9999.00  -9999.00  -9999.00  -9999.00  -9999.00  -9999.00  -9999.00  -9999.00  -9999.00  -9999.00  -9999.00  -9999.00  -9999.00  -9999.00  -9999.00  -9999.00  -9999.00  -9999.00  -9999.00  -9999.00  -9999.00  -9999.00  -9999.00  -9999.00  -9999.00  -9999.00  -9999.00  -9999.00  -9999.00  -9999.00  -9999.00  -9999.00  -9999.00  -9999.00  -9999.00  -9999.00  -9999.00  -9999.00  -9999.00  -9999.00  -9999.00  -9999.00  -9999.00  -9999.00  -9999.00  -9999.00  -9999.00  -9999.00  -9999.00  -9999.00  -9999.00  -9999.00  -9999.00  -9999.00  -9999.00  -9999.00  -9999.00  -9999.00  -9999.00  -9999.00  -9999.00  -9999.00  -9999.00  -9999.00  -9999.00  -9999.00  -9999.00  -9999.00  -9999.00  -9999.00  -9999.00  -9999.00  -9999.00  -9999.00  -9999.00  -9999.00  -9999.00  -9999.00  -9999.00  -9999.00  -9999.00  -9999.00  -9999.00  -9999.00  -9999.00  -9999.00  -9999.00  -9999.00  -9999.00  -9999.00  -9999.00  -9999.00  -9999.00  -9999.00  -9999.00  -9999.00  -9999.00  -9999.00  -9999.00  -9999.00  -9999.00  -9999.00  -9999.00  -9999.00  -9999.00  -9999.00  -9999.00  -9999.00  -9999.00  -9999.00  -9999.00  -9999.00  -9999.00  -9999.00  -9999.00  -9999.00  -9999.00  -9999.00  -9999.00  -9999.00  -9999.00  -9999.00  -9999.00  -9999.00  -9999.00  -9999.00  -9999.00  -9999.00  -9999.00  -9999.00  -9999.00  -9999.00  -9999.00  -9999.00  -9999.00  -9999.00  -9999.00  -9999.00  -9999.00  -9999.00  -9999.00  -9999.00  -9999.00  -9999.00  -9999.00  -9999.00  -9999.00  -9999.00  -9999.00  -9999.00  -9999.00  -9999.00  -9999.00  -9999.00  -9999.00  -9999.00  -9999.00  -9999.00  -9999.00  -9999.00  -9999.00  -9999.00  -9999.00  -9999.00  -9999.00  -9999.00  -9999.00  -9999.00  -9999.00  -9999.00  -9999.00  -9999.00  -9999.00  -9999.00  -9999.00  -9999.00  -9999.00  -9999.00  -9999.00  -9999.00  -9999.00  -9999.00  -9999.00  -9999.00  -9999.00  -9999.00  -9999.00  -9999.00  -9999.00  -9999.00  -9999.00  -9999.00  -9999.00  -9999.00  -9999.00  -9999.00  -9999.00  -9999.00  -9999.00  -9999.00  -9999.00  -9999.00  -9999.00  -9999.00  -9999.00  -9999.00  -9999.00  -9999.00  -9999.00  -9999.00  -9999.00  -9999.00  -9999.00  -9999.00  -9999.00  -9999.00  -9999.00  -9999.00  -9999.00  -9999.00  -9999.00  -9999.00  -9999.00  -9999.00  -9999.00  -9999.00  -9999.00  -9999.00  -9999.00  -9999.00  -9999.00  -9999.00  -9999.00  -9999.00  -9999.00  -9999.00  -9999.00  -9999.00  -9999.00  -9999.00  -9999.00  -9999.00  -9999.00  -9999.00  -9999.00  -9999.00  -9999.00  -9999.00  -9999.00  -9999.00  -9999.00  -9999.00  -9999.00  -9999.00  -9999.00  -9999.00  -9999.00  -9999.00  -9999.00
 -9999.00  -9999.00  -9999.00  -9999.00  -9999.00  -9999.00  -9999.00  -9999.00  -9999.00  -9999.00  -9999.00  -9999.00  -9999.00  -9999.00  -9999.00  -9999.00  -9999.00  -9999.00  -9999.00  -9999.00  -9999.00  -9999.00  -9999.00  -9999.00  -9999.00  -9999.00  -9999.00  -9999.00  -9999.00  -9999.00  -9999.00  -9999.00  -9999.00  -9999.00  -9999.00  -9999.00  -9999.00  -9999.00  -9999.00  -9999.00  -9999.00  -9999.00  -9999.00  -9999.00  -9999.00  -9999.00  -9999.00  -9999.00  -9999.00  -9999.00  -9999.00  -9999.00  -9999.00  -9999.00  -9999.00  -9999.00  -9999.00  -9999.00  -9999.00  -9999.00  -9999.00  -9999.00  -9999.00  -9999.00  -9999.00  -9999.00  -9999.00  -9999.00  -9999.00  -9999.00  -9999.00  -9999.00  -9999.00  -9999.00  -9999.00  -9999.00  -9999.00  -9999.00  -9999.00  -9999.00  -9999.00  -9999.00  -9999.00  -9999.00  -9999.00  -9999.00  -9999.00  -9999.00  -9999.00  -9999.00  -9999.00  -9999.00  -9999.00  -9999.00  -9999.00  -9999.00  -9999.00  -9999.00  -9999.00  -9999.00  -9999.00  -9999.00  -9999.00  -9999.00  -9999.00  -9999.00  -9999.00  -9999.00  -9999.00  -9999.00  -9999.00  -9999.00  -9999.00  -9999.00  -9999.00  -9999.00  -9999.00  -9999.00  -9999.00  -9999.00  -9999.00  -9999.00  -9999.00  -9999.00  -9999.00  -9999.00  -9999.00  -9999.00  -9999.00  -9999.00  -9999.00  -9999.00  -9999.00  -9999.00  -9999.00  -9999.00  -9999.00  -9999.00  -9999.00  -9999.00  -9999.00  -9999.00  -9999.00  -9999.00  -9999.00  -9999.00  -9999.00  -9999.00  -9999.00  -9999.00  -9999.00  -9999.00  -9999.00  -9999.00  -9999.00  -9999.00  -9999.00  -9999.00  -9999.00  -9999.00  -9999.00  -9999.00  -9999.00  -9999.00  -9999.00  -9999.00  -9999.00  -9999.00  -9999.00  -9999.00  -9999.00  -9999.00  -9999.00  -9999.00  -9999.00  -9999.00  -9999.00  -9999.00  -9999.00  -9999.00  -9999.00  -9999.00  -9999.00  -9999.00  -9999.00  -9999.00  -9999.00  -9999.00  -9999.00  -9999.00  -9999.00  -9999.00  -9999.00  -9999.00  -9999.00  -9999.00  -9999.00  -9999.00  -9999.00  -9999.00  -9999.00  -9999.00  -9999.00  -9999.00  -9999.00  -9999.00  -9999.00  -9999.00  -9999.00  -9999.00  -9999.00  -9999.00  -9999.00  -9999.00  -9999.00  -9999.00  -9999.00  -9999.00  -9999.00  -9999.00  -9999.00  -9999.00  -9999.00  -9999.00  -9999.00  -9999.00  -9999.00  -9999.00  -9999.00  -9999.00  -9999.00  -9999.00  -9999.00  -9999.00  -9999.00  -9999.00  -9999.00  -9999.00  -9999.00  -9999.00  -9999.00  -9999.00  -9999.00  -9999.00  -9999.00  -9999.00  -9999.00  -9999.00  -9999.00  -9999.00  -9999.00  -9999.00  -9999.00  -9999.00  -9999.00  -9999.00  -9999.00  -9999.00  -9999.00  -9999.00  -9999.00  -9999.00  -9999.00  -9999.00  -9999.00  -9999.00  -9999.00  -9999.00  -9999.00  -9999.00  -9999.00  -9999.00  -9999.00  -9999.00  -9999.00  -9999.00  -9999.00  -9999.00  -9999.00  -9999.00  -9999.00  -9999.00  -9999.00  -9999.00  -9999.00  -9999.00  -9999.00  -9999.00  -9999.00  -9999.00  -9999.00  -9999.00  -9999.00  -9999.00  -9999.00  -9999.00  -9999.00  -9999.00  -9999.00  -9999.00  -9999.00  -9999.00  -9999.00  -9999.00  -9999.00  -9999.00  -9999.00  -9999.00  -9999.00  -9999.00  -9999.00  -9999.00  -9999.00  -9999.00  -9999.00  -9999.00  -9999.00  -9999.00  -9999.00  -9999.00  -9999.00  -9999.00  -9999.00  -9999.00  -9999.00  -9999.00  -9999.00  -9999.00  -9999.00  -9999.00  -9999.00  -9999.00  -9999.00  -9999.00  -9999.00  -9999.00  -9999.00  -9999.00  -9999.00  -9999.00  -9999.00  -9999.00  -9999.00  -9999.00  -9999.00  -9999.00  -9999.00  -9999.00  -9999.00  -9999.00  -9999.00  -9999.00  -9999.00  -9999.00  -9999.00  -9999.00  -9999.00  -9999.00  -9999.00  -9999.00  -9999.00  -9999.00  -9999.00  -9999.00  -9999.00  -9999.00  -9999.00  -9999.00  -9999.00  -9999.00  -9999.00  -9999.00  -9999.00  -9999.00  -9999.00  -9999.00  -9999.00  -9999.00  -9999.00  -9999.00  -9999.00  -9999.00  -9999.00  -9999.00  -9999.00  -9999.00  -9999.00  -9999.00  -9999.00  -9999.00  -9999.00  -9999.00  -9999.00  -9999.00  -9999.00  -9999.00  -9999.00  -9999.00  -9999.00  -9999.00  -9999.00  -9999.00  -9999.00  -9999.00  -9999.00  -9999.00  -9999.00  -9999.00  -9999.00  -9999.00  -9999.00  -9999.00  -9999.00  -9999.00  -9999.00  -9999.00  -9999.00  -9999.00  -9999.00  -9999.00  -9999.00  -9999.00  -9999.00  -9999.00  -9999.00  -9999.00  -9999.00  -9999.00  -9999.00  -9999.00  -9999.00  -9999.00  -9999.00  -9999.00  -9999.00  -9999.00  -9999.00  -9999.00  -9999.00  -9999.00  -9999.00  -9999.00  -9999.00  -9999.00  -9999.00  -9999.00  -9999.00  -9999.00  -9999.00  -9999.00  -9999.00  -9999.00  -9999.00  -9999.00  -9999.00  -9999.00  -9999.00  -9999.00  -9999.00  -9999.00  -9999.00  -9999.00  -9999.00  -9999.00  -9999.00  -9999.00  -9999.00  -9999.00  -9999.00  -9999.00  -9999.00  -9999.00  -9999.00  -9999.00  -9999.00  -9999.00  -9999.00  -9999.00  -9999.00  -9999.00  -9999.00  -9999.00  -9999.00  -9999.00  -9999.00  -9999.00  -9999.00  -9999.00  -9999.00  -9999.00  -9999.00  -9999.00  -9999.00  -9999.00  -9999.00  -9999.00  -9999.00  -9999.00  -9999.00  -9999.00  -9999.00  -9999.00  -9999.00  -9999.00  -9999.00  -9999.00  -9999.00  -9999.00  -9999.00  -9999.00  -9999.00  -9999.00  -9999.00  -9999.00  -9999.00  -9999.00  -9999.00  -9999.00  -9999.00  -9999.00  -9999.00  -9999.00  -9999.00  -9999.00  -9999.00  -9999.00  -9999.00  -9999.00  -9999.00  -9999.00  -9999.00
 -9999.00  -9999.00  -9999.00  -9999.00  -9999.00  -9999.00  -9999.00  -9999.00  -9999.00  -9999.00  -9999.00  -9999.00  -9999.00  -9999.00  -9999.00  -9999.00  -9999.00  -9999.00  -9999.00  -9999.00  -9999.00  -9999.00  -9999.00  -9999.00  -9999.00  -9999.00  -9999.00  -9999.00  -9999.00  -9999.00  -9999.00  -9999.00  -9999.00  -9999.00  -9999.00  -9999.00  -9999.00  -9999.00  -9999.00  -9999.00  -9999.00  -9999.00  -9999.00  -9999.00  -9999.00  -9999.00  -9999.00  -9999.00  -9999.00  -9999.00  -9999.00  -9999.00  -9999.00  -9999.00  -9999.00  -9999.00  -9999.00  -9999.00  -9999.00  -9999.00  -9999.00  -9999.00  -9999.00  -9999.00  -9999.00  -9999.00  -9999.00  -9999.00  -9999.00  -9999.00  -9999.00  -9999.00  -9999.00  -9999.00  -9999.00  -9999.00  -9999.00  -9999.00  -9999.00  -9999.00  -9999.00  -9999.00  -9999.00  -9999.00  -9999.00  -9999.00  -9999.00  -9999.00  -9999.00  -9999.00  -9999.00  -9999.00  -9999.00  -9999.00  -9999.00  -9999.00  -9999.00  -9999.00  -9999.00  -9999.00  -9999.00  -9999.00  -9999.00  -9999.00  -9999.00  -9999.00  -9999.00  -9999.00  -9999.00  -9999.00  -9999.00  -9999.00  -9999.00  -9999.00  -9999.00  -9999.00  -9999.00  -9999.00  -9999.00  -9999.00  -9999.00  -9999.00  -9999.00  -9999.00  -9999.00  -9999.00  -9999.00  -9999.00  -9999.00  -9999.00  -9999.00  -9999.00  -9999.00  -9999.00  -9999.00  -9999.00  -9999.00  -9999.00  -9999.00  -9999.00  -9999.00  -9999.00  -9999.00  -9999.00  -9999.00  -9999.00  -9999.00  -9999.00  -9999.00  -9999.00  -9999.00  -9999.00  -9999.00  -9999.00  -9999.00  -9999.00  -9999.00  -9999.00  -9999.00  -9999.00  -9999.00  -9999.00  -9999.00  -9999.00  -9999.00  -9999.00  -9999.00  -9999.00  -9999.00  -9999.00  -9999.00  -9999.00  -9999.00  -9999.00  -9999.00  -9999.00  -9999.00  -9999.00  -9999.00  -9999.00  -9999.00  -9999.00  -9999.00  -9999.00  -9999.00  -9999.00  -9999.00  -9999.00  -9999.00  -9999.00  -9999.00  -9999.00  -9999.00  -9999.00  -9999.00  -9999.00  -9999.00  -9999.00  -9999.00  -9999.00  -9999.00  -9999.00  -9999.00  -9999.00  -9999.00  -9999.00  -9999.00  -9999.00  -9999.00  -9999.00  -9999.00  -9999.00  -9999.00  -9999.00  -9999.00  -9999.00  -9999.00  -9999.00  -9999.00  -9999.00  -9999.00  -9999.00  -9999.00  -9999.00  -9999.00  -9999.00  -9999.00  -9999.00  -9999.00  -9999.00  -9999.00  -9999.00  -9999.00  -9999.00  -9999.00  -9999.00  -9999.00  -9999.00  -9999.00  -9999.00  -9999.00  -9999.00  -9999.00  -9999.00  -9999.00  -9999.00  -9999.00  -9999.00  -9999.00  -9999.00  -9999.00  -9999.00  -9999.00  -9999.00  -9999.00  -9999.00  -9999.00  -9999.00  -9999.00  -9999.00  -9999.00  -9999.00  -9999.00  -9999.00  -9999.00  -9999.00  -9999.00  -9999.00  -9999.00  -9999.00  -9999.00  -9999.00  -9999.00  -9999.00  -9999.00  -9999.00  -9999.00  -9999.00  -9999.00  -9999.00  -9999.00  -9999.00  -9999.00  -9999.00  -9999.00  -9999.00  -9999.00  -9999.00  -9999.00  -9999.00  -9999.00  -9999.00  -9999.00  -9999.00  -9999.00  -9999.00  -9999.00  -9999.00  -9999.00  -9999.00  -9999.00  -9999.00  -9999.00  -9999.00  -9999.00  -9999.00  -9999.00  -9999.00  -9999.00  -9999.00  -9999.00  -9999.00  -9999.00  -9999.00  -9999.00  -9999.00  -9999.00  -9999.00  -9999.00  -9999.00  -9999.00  -9999.00  -9999.00  -9999.00  -9999.00  -9999.00  -9999.00  -9999.00  -9999.00  -9999.00  -9999.00  -9999.00  -9999.00  -9999.00  -9999.00  -9999.00  -9999.00  -9999.00  -9999.00  -9999.00  -9999.00  -9999.00  -9999.00  -9999.00  -9999.00  -9999.00  -9999.00  -9999.00  -9999.00  -9999.00  -9999.00  -9999.00  -9999.00  -9999.00  -9999.00  -9999.00  -9999.00  -9999.00  -9999.00  -9999.00  -9999.00  -9999.00  -9999.00  -9999.00  -9999.00  -9999.00  -9999.00  -9999.00  -9999.00  -9999.00  -9999.00  -9999.00  -9999.00  -9999.00  -9999.00  -9999.00  -9999.00  -9999.00  -9999.00  -9999.00  -9999.00  -9999.00  -9999.00  -9999.00  -9999.00  -9999.00  -9999.00  -9999.00  -9999.00  -9999.00  -9999.00  -9999.00  -9999.00  -9999.00  -9999.00  -9999.00  -9999.00  -9999.00  -9999.00  -9999.00  -9999.00  -9999.00  -9999.00  -9999.00  -9999.00  -9999.00  -9999.00  -9999.00  -9999.00  -9999.00  -9999.00  -9999.00  -9999.00  -9999.00  -9999.00  -9999.00  -9999.00  -9999.00  -9999.00  -9999.00  -9999.00  -9999.00  -9999.00  -9999.00  -9999.00  -9999.00  -9999.00  -9999.00  -9999.00  -9999.00  -9999.00  -9999.00  -9999.00  -9999.00  -9999.00  -9999.00  -9999.00  -9999.00  -9999.00  -9999.00  -9999.00  -9999.00  -9999.00  -9999.00  -9999.00  -9999.00  -9999.00  -9999.00  -9999.00  -9999.00  -9999.00  -9999.00  -9999.00  -9999.00  -9999.00  -9999.00  -9999.00  -9999.00  -9999.00  -9999.00  -9999.00  -9999.00  -9999.00  -9999.00  -9999.00  -9999.00  -9999.00  -9999.00  -9999.00  -9999.00  -9999.00  -9999.00  -9999.00  -9999.00  -9999.00  -9999.00  -9999.00  -9999.00  -9999.00  -9999.00  -9999.00  -9999.00  -9999.00  -9999.00  -9999.00  -9999.00  -9999.00  -9999.00  -9999.00  -9999.00  -9999.00  -9999.00  -9999.00  -9999.00  -9999.00  -9999.00  -9999.00  -9999.00  -9999.00  -9999.00  -9999.00  -9999.00  -9999.00  -9999.00  -9999.00  -9999.00  -9999.00  -9999.00  -9999.00  -9999.00  -9999.00  -9999.00  -9999.00  -9999.00  -9999.00  -9999.00  -9999.00  -9999.00  -9999.00  -9999.00  -9999.00  -9999.00  -9999.00  -9999.00  -9999.00  -9999.00  -9999.00  -9999.00  -9999.00  -9999.00  -9999.00
 -9999.00  -9999.00  -9999.00  -9999.00  -9999.00  -9999.00  -9999.00  -9999.00  -9999.00  -9999.00  -9999.00  -9999.00  -9999.00  -9999.00  -9999.00  -9999.00  -9999.00  -9999.00  -9999.00  -9999.00  -9999.00  -9999.00  -9999.00  -9999.00  -9999.00  -9999.00  -9999.00  -9999.00  -9999.00  -9999.00  -9999.00  -9999.00  -9999.00  -9999.00  -9999.00  -9999.00  -9999.00  -9999.00  -9999.00  -9999.00  -9999.00  -9999.00  -9999.00  -9999.00  -9999.00  -9999.00  -9999.00  -9999.00  -9999.00  -9999.00  -9999.00  -9999.00  -9999.00  -9999.00  -9999.00  -9999.00  -9999.00  -9999.00  -9999.00  -9999.00  -9999.00  -9999.00  -9999.00  -9999.00  -9999.00  -9999.00  -9999.00  -9999.00  -9999.00  -9999.00  -9999.00  -9999.00  -9999.00  -9999.00  -9999.00  -9999.00  -9999.00  -9999.00  -9999.00  -9999.00  -9999.00  -9999.00  -9999.00  -9999.00  -9999.00  -9999.00  -9999.00  -9999.00  -9999.00  -9999.00  -9999.00  -9999.00  -9999.00  -9999.00  -9999.00  -9999.00  -9999.00  -9999.00  -9999.00  -9999.00  -9999.00  -9999.00  -9999.00  -9999.00  -9999.00  -9999.00  -9999.00  -9999.00  -9999.00  -9999.00  -9999.00  -9999.00  -9999.00  -9999.00  -9999.00  -9999.00  -9999.00  -9999.00  -9999.00  -9999.00  -9999.00  -9999.00  -9999.00  -9999.00  -9999.00  -9999.00  -9999.00  -9999.00  -9999.00  -9999.00  -9999.00  -9999.00  -9999.00  -9999.00  -9999.00  -9999.00  -9999.00  -9999.00  -9999.00  -9999.00  -9999.00  -9999.00  -9999.00  -9999.00  -9999.00  -9999.00  -9999.00  -9999.00  -9999.00  -9999.00  -9999.00  -9999.00  -9999.00  -9999.00  -9999.00  -9999.00  -9999.00  -9999.00  -9999.00  -9999.00  -9999.00  -9999.00  -9999.00  -9999.00  -9999.00  -9999.00  -9999.00  -9999.00  -9999.00  -9999.00  -9999.00  -9999.00  -9999.00  -9999.00  -9999.00  -9999.00  -9999.00  -9999.00  -9999.00  -9999.00  -9999.00  -9999.00  -9999.00  -9999.00  -9999.00  -9999.00  -9999.00  -9999.00  -9999.00  -9999.00  -9999.00  -9999.00  -9999.00  -9999.00  -9999.00  -9999.00  -9999.00  -9999.00  -9999.00  -9999.00  -9999.00  -9999.00  -9999.00  -9999.00  -9999.00  -9999.00  -9999.00  -9999.00  -9999.00  -9999.00  -9999.00  -9999.00  -9999.00  -9999.00  -9999.00  -9999.00  -9999.00  -9999.00  -9999.00  -9999.00  -9999.00  -9999.00  -9999.00  -9999.00  -9999.00  -9999.00  -9999.00  -9999.00  -9999.00  -9999.00  -9999.00  -9999.00  -9999.00  -9999.00  -9999.00  -9999.00  -9999.00  -9999.00  -9999.00  -9999.00  -9999.00  -9999.00  -9999.00  -9999.00  -9999.00  -9999.00  -9999.00  -9999.00  -9999.00  -9999.00  -9999.00  -9999.00  -9999.00  -9999.00  -9999.00  -9999.00  -9999.00  -9999.00  -9999.00  -9999.00  -9999.00  -9999.00  -9999.00  -9999.00  -9999.00  -9999.00  -9999.00  -9999.00  -9999.00  -9999.00  -9999.00  -9999.00  -9999.00  -9999.00  -9999.00  -9999.00  -9999.00  -9999.00  -9999.00  -9999.00  -9999.00  -9999.00  -9999.00  -9999.00  -9999.00  -9999.00  -9999.00  -9999.00  -9999.00  -9999.00  -9999.00  -9999.00  -9999.00  -9999.00  -9999.00  -9999.00  -9999.00  -9999.00  -9999.00  -9999.00  -9999.00  -9999.00  -9999.00  -9999.00  -9999.00  -9999.00  -9999.00  -9999.00  -9999.00  -9999.00  -9999.00  -9999.00  -9999.00  -9999.00  -9999.00  -9999.00  -9999.00  -9999.00  -9999.00  -9999.00  -9999.00  -9999.00  -9999.00  -9999.00  -9999.00  -9999.00  -9999.00  -9999.00  -9999.00  -9999.00  -9999.00  -9999.00  -9999.00  -9999.00  -9999.00  -9999.00  -9999.00  -9999.00  -9999.00  -9999.00  -9999.00  -9999.00  -9999.00  -9999.00  -9999.00  -9999.00  -9999.00  -9999.00  -9999.00  -9999.00  -9999.00  -9999.00  -9999.00  -9999.00  -9999.00  -9999.00  -9999.00  -9999.00  -9999.00  -9999.00  -9999.00  -9999.00  -9999.00  -9999.00  -9999.00  -9999.00  -9999.00  -9999.00  -9999.00  -9999.00  -9999.00  -9999.00  -9999.00  -9999.00  -9999.00  -9999.00  -9999.00  -9999.00  -9999.00  -9999.00  -9999.00  -9999.00  -9999.00  -9999.00  -9999.00  -9999.00  -9999.00  -9999.00  -9999.00  -9999.00  -9999.00  -9999.00  -9999.00  -9999.00  -9999.00  -9999.00  -9999.00  -9999.00  -9999.00  -9999.00  -9999.00  -9999.00  -9999.00  -9999.00  -9999.00  -9999.00  -9999.00  -9999.00  -9999.00  -9999.00  -9999.00  -9999.00  -9999.00  -9999.00  -9999.00  -9999.00  -9999.00  -9999.00  -9999.00  -9999.00  -9999.00  -9999.00  -9999.00  -9999.00  -9999.00  -9999.00  -9999.00  -9999.00  -9999.00  -9999.00  -9999.00  -9999.00  -9999.00  -9999.00  -9999.00  -9999.00  -9999.00  -9999.00  -9999.00  -9999.00  -9999.00  -9999.00  -9999.00  -9999.00  -9999.00  -9999.00  -9999.00  -9999.00  -9999.00  -9999.00  -9999.00  -9999.00  -9999.00  -9999.00  -9999.00  -9999.00  -9999.00  -9999.00  -9999.00  -9999.00  -9999.00  -9999.00  -9999.00  -9999.00  -9999.00  -9999.00  -9999.00  -9999.00  -9999.00  -9999.00  -9999.00  -9999.00  -9999.00  -9999.00  -9999.00  -9999.00  -9999.00  -9999.00  -9999.00  -9999.00  -9999.00  -9999.00  -9999.00  -9999.00  -9999.00  -9999.00  -9999.00  -9999.00  -9999.00  -9999.00  -9999.00  -9999.00  -9999.00  -9999.00  -9999.00  -9999.00  -9999.00  -9999.00  -9999.00  -9999.00  -9999.00  -9999.00  -9999.00  -9999.00  -9999.00  -9999.00  -9999.00  -9999.00  -9999.00  -9999.00  -9999.00  -9999.00  -9999.00  -9999.00  -9999.00  -9999.00  -9999.00  -9999.00  -9999.00  -9999.00  -9999.00  -9999.00  -9999.00  -9999.00  -9999.00  -9999.00  -9999.00  -9999.00  -9999.00  -9999.00  -9999.00
 -9999.00  -9999.00  -9999.00  -9999.00  -9999.00  -9999.00  -9999.00  -9999.00  -9999.00  -9999.00  -9999.00  -9999.00  -9999.00  -9999.00  -9999.00  -9999.00  -9999.00  -9999.00  -9999.00  -9999.00  -9999.00  -9999.00  -9999.00  -9999.00  -9999.00  -9999.00  -9999.00  -9999.00  -9999.00  -9999.00  -9999.00  -9999.00  -9999.00  -9999.00  -9999.00  -9999.00  -9999.00  -9999.00  -9999.00  -9999.00  -9999.00  -9999.00  -9999.00  -9999.00  -9999.00  -9999.00  -9999.00  -9999.00  -9999.00  -9999.00  -9999.00  -9999.00  -9999.00  -9999.00  -9999.00  -9999.00  -9999.00  -9999.00  -9999.00  -9999.00  -9999.00  -9999.00  -9999.00  -9999.00  -9999.00  -9999.00  -9999.00  -9999.00  -9999.00  -9999.00  -9999.00  -9999.00  -9999.00  -9999.00  -9999.00  -9999.00  -9999.00  -9999.00  -9999.00  -9999.00  -9999.00  -9999.00  -9999.00  -9999.00  -9999.00  -9999.00  -9999.00  -9999.00  -9999.00  -9999.00  -9999.00  -9999.00  -9999.00  -9999.00  -9999.00  -9999.00  -9999.00  -9999.00  -9999.00  -9999.00  -9999.00  -9999.00  -9999.00  -9999.00  -9999.00  -9999.00  -9999.00  -9999.00  -9999.00  -9999.00  -9999.00  -9999.00  -9999.00  -9999.00  -9999.00  -9999.00  -9999.00  -9999.00  -9999.00  -9999.00  -9999.00  -9999.00  -9999.00  -9999.00  -9999.00  -9999.00  -9999.00  -9999.00  -9999.00  -9999.00  -9999.00  -9999.00  -9999.00  -9999.00  -9999.00  -9999.00  -9999.00  -9999.00  -9999.00  -9999.00  -9999.00  -9999.00  -9999.00  -9999.00  -9999.00  -9999.00  -9999.00  -9999.00  -9999.00  -9999.00  -9999.00  -9999.00  -9999.00  -9999.00  -9999.00  -9999.00  -9999.00  -9999.00  -9999.00  -9999.00  -9999.00  -9999.00  -9999.00  -9999.00  -9999.00  -9999.00  -9999.00  -9999.00  -9999.00  -9999.00  -9999.00  -9999.00  -9999.00  -9999.00  -9999.00  -9999.00  -9999.00  -9999.00  -9999.00  -9999.00  -9999.00  -9999.00  -9999.00  -9999.00  -9999.00  -9999.00  -9999.00  -9999.00  -9999.00  -9999.00  -9999.00  -9999.00  -9999.00  -9999.00  -9999.00  -9999.00  -9999.00  -9999.00  -9999.00  -9999.00  -9999.00  -9999.00  -9999.00  -9999.00  -9999.00  -9999.00  -9999.00  -9999.00  -9999.00  -9999.00  -9999.00  -9999.00  -9999.00  -9999.00  -9999.00  -9999.00  -9999.00  -9999.00  -9999.00  -9999.00  -9999.00  -9999.00  -9999.00  -9999.00  -9999.00  -9999.00  -9999.00  -9999.00  -9999.00  -9999.00  -9999.00  -9999.00  -9999.00  -9999.00  -9999.00  -9999.00  -9999.00  -9999.00  -9999.00  -9999.00  -9999.00  -9999.00  -9999.00  -9999.00  -9999.00  -9999.00  -9999.00  -9999.00  -9999.00  -9999.00  -9999.00  -9999.00  -9999.00  -9999.00  -9999.00  -9999.00  -9999.00  -9999.00  -9999.00  -9999.00  -9999.00  -9999.00  -9999.00  -9999.00  -9999.00  -9999.00  -9999.00  -9999.00  -9999.00  -9999.00  -9999.00  -9999.00  -9999.00  -9999.00  -9999.00  -9999.00  -9999.00  -9999.00  -9999.00  -9999.00  -9999.00  -9999.00  -9999.00  -9999.00  -9999.00  -9999.00  -9999.00  -9999.00  -9999.00  -9999.00  -9999.00  -9999.00  -9999.00  -9999.00  -9999.00  -9999.00  -9999.00  -9999.00  -9999.00  -9999.00  -9999.00  -9999.00  -9999.00  -9999.00  -9999.00  -9999.00  -9999.00  -9999.00  -9999.00  -9999.00  -9999.00  -9999.00  -9999.00  -9999.00  -9999.00  -9999.00  -9999.00  -9999.00  -9999.00  -9999.00  -9999.00  -9999.00  -9999.00  -9999.00  -9999.00  -9999.00  -9999.00  -9999.00  -9999.00  -9999.00  -9999.00  -9999.00  -9999.00  -9999.00  -9999.00  -9999.00  -9999.00  -9999.00  -9999.00  -9999.00  -9999.00  -9999.00  -9999.00  -9999.00  -9999.00  -9999.00  -9999.00  -9999.00  -9999.00  -9999.00  -9999.00  -9999.00  -9999.00  -9999.00  -9999.00  -9999.00  -9999.00  -9999.00  -9999.00  -9999.00  -9999.00  -9999.00  -9999.00  -9999.00  -9999.00  -9999.00  -9999.00  -9999.00  -9999.00  -9999.00  -9999.00  -9999.00  -9999.00  -9999.00  -9999.00  -9999.00  -9999.00  -9999.00  -9999.00  -9999.00  -9999.00  -9999.00  -9999.00  -9999.00  -9999.00  -9999.00  -9999.00  -9999.00  -9999.00  -9999.00  -9999.00  -9999.00  -9999.00  -9999.00  -9999.00  -9999.00  -9999.00  -9999.00  -9999.00  -9999.00  -9999.00  -9999.00  -9999.00  -9999.00  -9999.00  -9999.00  -9999.00  -9999.00  -9999.00  -9999.00  -9999.00  -9999.00  -9999.00  -9999.00  -9999.00  -9999.00  -9999.00  -9999.00  -9999.00  -9999.00  -9999.00  -9999.00  -9999.00  -9999.00  -9999.00  -9999.00  -9999.00  -9999.00  -9999.00  -9999.00  -9999.00  -9999.00  -9999.00  -9999.00  -9999.00  -9999.00  -9999.00  -9999.00  -9999.00  -9999.00  -9999.00  -9999.00  -9999.00  -9999.00  -9999.00  -9999.00  -9999.00  -9999.00  -9999.00  -9999.00  -9999.00  -9999.00  -9999.00  -9999.00  -9999.00  -9999.00  -9999.00  -9999.00  -9999.00  -9999.00  -9999.00  -9999.00  -9999.00  -9999.00  -9999.00  -9999.00  -9999.00  -9999.00  -9999.00  -9999.00  -9999.00  -9999.00  -9999.00  -9999.00  -9999.00  -9999.00  -9999.00  -9999.00  -9999.00  -9999.00  -9999.00  -9999.00  -9999.00  -9999.00  -9999.00  -9999.00  -9999.00  -9999.00  -9999.00  -9999.00  -9999.00  -9999.00  -9999.00  -9999.00  -9999.00  -9999.00  -9999.00  -9999.00  -9999.00  -9999.00  -9999.00  -9999.00  -9999.00  -9999.00  -9999.00  -9999.00  -9999.00  -9999.00  -9999.00  -9999.00  -9999.00  -9999.00  -9999.00  -9999.00  -9999.00  -9999.00  -9999.00  -9999.00  -9999.00  -9999.00  -9999.00  -9999.00  -9999.00  -9999.00  -9999.00  -9999.00  -9999.00  -9999.00  -9999.00  -9999.00  -9999.00
 -9999.00  -9999.00  -9999.00  -9999.00  -9999.00  -9999.00  -9999.00  -9999.00  -9999.00  -9999.00  -9999.00  -9999.00  -9999.00  -9999.00  -9999.00  -9999.00  -9999.00  -9999.00  -9999.00  -9999.00  -9999.00  -9999.00  -9999.00  -9999.00  -9999.00  -9999.00  -9999.00  -9999.00  -9999.00  -9999.00  -9999.00  -9999.00  -9999.00  -9999.00  -9999.00  -9999.00  -9999.00  -9999.00  -9999.00  -9999.00  -9999.00  -9999.00  -9999.00  -9999.00  -9999.00  -9999.00  -9999.00  -9999.00  -9999.00  -9999.00  -9999.00  -9999.00  -9999.00  -9999.00  -9999.00  -9999.00  -9999.00  -9999.00  -9999.00  -9999.00  -9999.00  -9999.00  -9999.00  -9999.00  -9999.00  -9999.00  -9999.00  -9999.00  -9999.00  -9999.00  -9999.00  -9999.00  -9999.00  -9999.00  -9999.00  -9999.00  -9999.00  -9999.00  -9999.00  -9999.00  -9999.00  -9999.00  -9999.00  -9999.00  -9999.00  -9999.00  -9999.00  -9999.00  -9999.00  -9999.00  -9999.00  -9999.00  -9999.00  -9999.00  -9999.00  -9999.00  -9999.00  -9999.00  -9999.00  -9999.00  -9999.00  -9999.00  -9999.00  -9999.00  -9999.00  -9999.00  -9999.00  -9999.00  -9999.00  -9999.00  -9999.00  -9999.00  -9999.00  -9999.00  -9999.00  -9999.00  -9999.00  -9999.00  -9999.00  -9999.00  -9999.00  -9999.00  -9999.00  -9999.00  -9999.00  -9999.00  -9999.00  -9999.00  -9999.00  -9999.00  -9999.00  -9999.00  -9999.00  -9999.00  -9999.00  -9999.00  -9999.00  -9999.00  -9999.00  -9999.00  -9999.00  -9999.00  -9999.00  -9999.00  -9999.00  -9999.00  -9999.00  -9999.00  -9999.00  -9999.00  -9999.00  -9999.00  -9999.00  -9999.00  -9999.00  -9999.00  -9999.00  -9999.00  -9999.00  -9999.00  -9999.00  -9999.00  -9999.00  -9999.00  -9999.00  -9999.00  -9999.00  -9999.00  -9999.00  -9999.00  -9999.00  -9999.00  -9999.00  -9999.00  -9999.00  -9999.00  -9999.00  -9999.00  -9999.00  -9999.00  -9999.00  -9999.00  -9999.00  -9999.00  -9999.00  -9999.00  -9999.00  -9999.00  -9999.00  -9999.00  -9999.00  -9999.00  -9999.00  -9999.00  -9999.00  -9999.00  -9999.00  -9999.00  -9999.00  -9999.00  -9999.00  -9999.00  -9999.00  -9999.00  -9999.00  -9999.00  -9999.00  -9999.00  -9999.00  -9999.00  -9999.00  -9999.00  -9999.00  -9999.00  -9999.00  -9999.00  -9999.00  -9999.00  -9999.00  -9999.00  -9999.00  -9999.00  -9999.00  -9999.00  -9999.00  -9999.00  -9999.00  -9999.00  -9999.00  -9999.00  -9999.00  -9999.00  -9999.00  -9999.00  -9999.00  -9999.00  -9999.00  -9999.00  -9999.00  -9999.00  -9999.00  -9999.00  -9999.00  -9999.00  -9999.00  -9999.00  -9999.00  -9999.00  -9999.00  -9999.00  -9999.00  -9999.00  -9999.00  -9999.00  -9999.00  -9999.00  -9999.00  -9999.00  -9999.00  -9999.00  -9999.00  -9999.00  -9999.00  -9999.00  -9999.00  -9999.00  -9999.00  -9999.00  -9999.00  -9999.00  -9999.00  -9999.00  -9999.00  -9999.00  -9999.00  -9999.00  -9999.00  -9999.00  -9999.00  -9999.00  -9999.00  -9999.00  -9999.00  -9999.00  -9999.00  -9999.00  -9999.00  -9999.00  -9999.00  -9999.00  -9999.00  -9999.00  -9999.00  -9999.00  -9999.00  -9999.00  -9999.00  -9999.00  -9999.00  -9999.00  -9999.00  -9999.00  -9999.00  -9999.00  -9999.00  -9999.00  -9999.00  -9999.00  -9999.00  -9999.00  -9999.00  -9999.00  -9999.00  -9999.00  -9999.00  -9999.00  -9999.00  -9999.00  -9999.00  -9999.00  -9999.00  -9999.00  -9999.00  -9999.00  -9999.00  -9999.00  -9999.00  -9999.00  -9999.00  -9999.00  -9999.00  -9999.00  -9999.00  -9999.00  -9999.00  -9999.00  -9999.00  -9999.00  -9999.00  -9999.00  -9999.00  -9999.00  -9999.00  -9999.00  -9999.00  -9999.00  -9999.00  -9999.00  -9999.00  -9999.00  -9999.00  -9999.00  -9999.00  -9999.00  -9999.00  -9999.00  -9999.00  -9999.00  -9999.00  -9999.00  -9999.00  -9999.00  -9999.00  -9999.00  -9999.00  -9999.00  -9999.00  -9999.00  -9999.00  -9999.00  -9999.00  -9999.00  -9999.00  -9999.00  -9999.00  -9999.00  -9999.00  -9999.00  -9999.00  -9999.00  -9999.00  -9999.00  -9999.00  -9999.00  -9999.00  -9999.00  -9999.00  -9999.00  -9999.00  -9999.00  -9999.00  -9999.00  -9999.00  -9999.00  -9999.00  -9999.00  -9999.00  -9999.00  -9999.00  -9999.00  -9999.00  -9999.00  -9999.00  -9999.00  -9999.00  -9999.00  -9999.00  -9999.00  -9999.00  -9999.00  -9999.00  -9999.00  -9999.00  -9999.00  -9999.00  -9999.00  -9999.00  -9999.00  -9999.00  -9999.00  -9999.00  -9999.00  -9999.00  -9999.00  -9999.00  -9999.00  -9999.00  -9999.00  -9999.00  -9999.00  -9999.00  -9999.00  -9999.00  -9999.00  -9999.00  -9999.00  -9999.00  -9999.00  -9999.00  -9999.00  -9999.00  -9999.00  -9999.00  -9999.00  -9999.00  -9999.00  -9999.00  -9999.00  -9999.00  -9999.00  -9999.00  -9999.00  -9999.00  -9999.00  -9999.00  -9999.00  -9999.00  -9999.00  -9999.00  -9999.00  -9999.00  -9999.00  -9999.00  -9999.00  -9999.00  -9999.00  -9999.00  -9999.00  -9999.00  -9999.00  -9999.00  -9999.00  -9999.00  -9999.00  -9999.00  -9999.00  -9999.00  -9999.00  -9999.00  -9999.00  -9999.00  -9999.00  -9999.00  -9999.00  -9999.00  -9999.00  -9999.00  -9999.00  -9999.00  -9999.00  -9999.00  -9999.00  -9999.00  -9999.00  -9999.00  -9999.00  -9999.00  -9999.00  -9999.00  -9999.00  -9999.00  -9999.00  -9999.00  -9999.00  -9999.00  -9999.00  -9999.00  -9999.00  -9999.00  -9999.00  -9999.00  -9999.00  -9999.00  -9999.00  -9999.00  -9999.00  -9999.00  -9999.00  -9999.00  -9999.00  -9999.00  -9999.00  -9999.00  -9999.00  -9999.00  -9999.00  -9999.00  -9999.00  -9999.00  -9999.00  -9999.00
 -9999.00  -9999.00  -9999.00  -9999.00  -9999.00  -9999.00  -9999.00  -9999.00  -9999.00  -9999.00  -9999.00  -9999.00  -9999.00  -9999.00  -9999.00  -9999.00  -9999.00  -9999.00  -9999.00  -9999.00  -9999.00  -9999.00  -9999.00  -9999.00  -9999.00  -9999.00  -9999.00  -9999.00  -9999.00  -9999.00  -9999.00  -9999.00  -9999.00  -9999.00  -9999.00  -9999.00  -9999.00  -9999.00  -9999.00  -9999.00  -9999.00  -9999.00  -9999.00  -9999.00  -9999.00  -9999.00  -9999.00  -9999.00  -9999.00  -9999.00  -9999.00  -9999.00  -9999.00  -9999.00  -9999.00  -9999.00  -9999.00  -9999.00  -9999.00  -9999.00  -9999.00  -9999.00  -9999.00  -9999.00  -9999.00  -9999.00  -9999.00  -9999.00  -9999.00  -9999.00  -9999.00  -9999.00  -9999.00  -9999.00  -9999.00  -9999.00  -9999.00  -9999.00  -9999.00  -9999.00  -9999.00  -9999.00  -9999.00  -9999.00  -9999.00  -9999.00  -9999.00  -9999.00  -9999.00  -9999.00  -9999.00  -9999.00  -9999.00  -9999.00  -9999.00  -9999.00  -9999.00  -9999.00  -9999.00  -9999.00  -9999.00  -9999.00  -9999.00  -9999.00  -9999.00  -9999.00  -9999.00  -9999.00  -9999.00  -9999.00  -9999.00  -9999.00  -9999.00  -9999.00  -9999.00  -9999.00  -9999.00  -9999.00  -9999.00  -9999.00  -9999.00  -9999.00  -9999.00  -9999.00  -9999.00  -9999.00  -9999.00  -9999.00  -9999.00  -9999.00  -9999.00  -9999.00  -9999.00  -9999.00  -9999.00  -9999.00  -9999.00  -9999.00  -9999.00  -9999.00  -9999.00  -9999.00  -9999.00  -9999.00  -9999.00  -9999.00  -9999.00  -9999.00  -9999.00  -9999.00  -9999.00  -9999.00  -9999.00  -9999.00  -9999.00  -9999.00  -9999.00  -9999.00  -9999.00  -9999.00  -9999.00  -9999.00  -9999.00  -9999.00  -9999.00  -9999.00  -9999.00  -9999.00  -9999.00  -9999.00  -9999.00  -9999.00  -9999.00  -9999.00  -9999.00  -9999.00  -9999.00  -9999.00  -9999.00  -9999.00  -9999.00  -9999.00  -9999.00  -9999.00  -9999.00  -9999.00  -9999.00  -9999.00  -9999.00  -9999.00  -9999.00  -9999.00  -9999.00  -9999.00  -9999.00  -9999.00  -9999.00  -9999.00  -9999.00  -9999.00  -9999.00  -9999.00  -9999.00  -9999.00  -9999.00  -9999.00  -9999.00  -9999.00  -9999.00  -9999.00  -9999.00  -9999.00  -9999.00  -9999.00  -9999.00  -9999.00  -9999.00  -9999.00  -9999.00  -9999.00  -9999.00  -9999.00  -9999.00  -9999.00  -9999.00  -9999.00  -9999.00  -9999.00  -9999.00  -9999.00  -9999.00  -9999.00  -9999.00  -9999.00  -9999.00  -9999.00  -9999.00  -9999.00  -9999.00  -9999.00  -9999.00  -9999.00  -9999.00  -9999.00  -9999.00  -9999.00  -9999.00  -9999.00  -9999.00  -9999.00  -9999.00  -9999.00  -9999.00  -9999.00  -9999.00  -9999.00  -9999.00  -9999.00  -9999.00  -9999.00  -9999.00  -9999.00  -9999.00  -9999.00  -9999.00  -9999.00  -9999.00  -9999.00  -9999.00  -9999.00  -9999.00  -9999.00  -9999.00  -9999.00  -9999.00  -9999.00  -9999.00  -9999.00  -9999.00  -9999.00  -9999.00  -9999.00  -9999.00  -9999.00  -9999.00  -9999.00  -9999.00  -9999.00  -9999.00  -9999.00  -9999.00  -9999.00  -9999.00  -9999.00  -9999.00  -9999.00  -9999.00  -9999.00  -9999.00  -9999.00  -9999.00  -9999.00  -9999.00  -9999.00  -9999.00  -9999.00  -9999.00  -9999.00  -9999.00  -9999.00  -9999.00  -9999.00  -9999.00  -9999.00  -9999.00  -9999.00  -9999.00  -9999.00  -9999.00  -9999.00  -9999.00  -9999.00  -9999.00  -9999.00  -9999.00  -9999.00  -9999.00  -9999.00  -9999.00  -9999.00  -9999.00  -9999.00  -9999.00  -9999.00  -9999.00  -9999.00  -9999.00  -9999.00  -9999.00  -9999.00  -9999.00  -9999.00  -9999.00  -9999.00  -9999.00  -9999.00  -9999.00  -9999.00  -9999.00  -9999.00  -9999.00  -9999.00  -9999.00  -9999.00  -9999.00  -9999.00  -9999.00  -9999.00  -9999.00  -9999.00  -9999.00  -9999.00  -9999.00  -9999.00  -9999.00  -9999.00  -9999.00  -9999.00  -9999.00  -9999.00  -9999.00  -9999.00  -9999.00  -9999.00  -9999.00  -9999.00  -9999.00  -9999.00  -9999.00  -9999.00  -9999.00  -9999.00  -9999.00  -9999.00  -9999.00  -9999.00  -9999.00  -9999.00  -9999.00  -9999.00  -9999.00  -9999.00  -9999.00  -9999.00  -9999.00  -9999.00  -9999.00  -9999.00  -9999.00  -9999.00  -9999.00  -9999.00  -9999.00  -9999.00  -9999.00  -9999.00  -9999.00  -9999.00  -9999.00  -9999.00  -9999.00  -9999.00  -9999.00  -9999.00  -9999.00  -9999.00  -9999.00  -9999.00  -9999.00  -9999.00  -9999.00  -9999.00  -9999.00  -9999.00  -9999.00  -9999.00  -9999.00  -9999.00  -9999.00  -9999.00  -9999.00  -9999.00  -9999.00  -9999.00  -9999.00  -9999.00  -9999.00  -9999.00  -9999.00  -9999.00  -9999.00  -9999.00  -9999.00  -9999.00  -9999.00  -9999.00  -9999.00  -9999.00  -9999.00  -9999.00  -9999.00  -9999.00  -9999.00  -9999.00  -9999.00  -9999.00  -9999.00  -9999.00  -9999.00  -9999.00  -9999.00  -9999.00  -9999.00  -9999.00  -9999.00  -9999.00  -9999.00  -9999.00  -9999.00  -9999.00  -9999.00  -9999.00  -9999.00  -9999.00  -9999.00  -9999.00  -9999.00  -9999.00  -9999.00  -9999.00  -9999.00  -9999.00  -9999.00  -9999.00  -9999.00  -9999.00  -9999.00  -9999.00  -9999.00  -9999.00  -9999.00  -9999.00  -9999.00  -9999.00  -9999.00  -9999.00  -9999.00  -9999.00  -9999.00  -9999.00  -9999.00  -9999.00  -9999.00  -9999.00  -9999.00  -9999.00  -9999.00  -9999.00  -9999.00  -9999.00  -9999.00  -9999.00  -9999.00  -9999.00  -9999.00  -9999.00  -9999.00  -9999.00  -9999.00  -9999.00  -9999.00  -9999.00  -9999.00  -9999.00  -9999.00  -9999.00  -9999.00  -9999.00  -9999.00  -9999.00  -9999.00
 -9999.00  -9999.00  -9999.00  -9999.00  -9999.00  -9999.00  -9999.00  -9999.00  -9999.00  -9999.00  -9999.00  -9999.00  -9999.00  -9999.00  -9999.00  -9999.00  -9999.00  -9999.00  -9999.00  -9999.00  -9999.00  -9999.00  -9999.00  -9999.00  -9999.00  -9999.00  -9999.00  -9999.00  -9999.00  -9999.00  -9999.00  -9999.00  -9999.00  -9999.00  -9999.00  -9999.00  -9999.00  -9999.00  -9999.00  -9999.00  -9999.00  -9999.00  -9999.00  -9999.00  -9999.00  -9999.00  -9999.00  -9999.00  -9999.00  -9999.00  -9999.00  -9999.00  -9999.00  -9999.00  -9999.00  -9999.00  -9999.00  -9999.00  -9999.00  -9999.00  -9999.00  -9999.00  -9999.00  -9999.00  -9999.00  -9999.00  -9999.00  -9999.00  -9999.00  -9999.00  -9999.00  -9999.00  -9999.00  -9999.00  -9999.00  -9999.00  -9999.00  -9999.00  -9999.00  -9999.00  -9999.00  -9999.00  -9999.00  -9999.00  -9999.00  -9999.00  -9999.00  -9999.00  -9999.00  -9999.00  -9999.00  -9999.00  -9999.00  -9999.00  -9999.00  -9999.00  -9999.00  -9999.00  -9999.00  -9999.00  -9999.00  -9999.00  -9999.00  -9999.00  -9999.00  -9999.00  -9999.00  -9999.00  -9999.00  -9999.00  -9999.00  -9999.00  -9999.00  -9999.00  -9999.00  -9999.00  -9999.00  -9999.00  -9999.00  -9999.00  -9999.00  -9999.00  -9999.00  -9999.00  -9999.00  -9999.00  -9999.00  -9999.00  -9999.00  -9999.00  -9999.00  -9999.00  -9999.00  -9999.00  -9999.00  -9999.00  -9999.00  -9999.00  -9999.00  -9999.00  -9999.00  -9999.00  -9999.00  -9999.00  -9999.00  -9999.00  -9999.00  -9999.00  -9999.00  -9999.00  -9999.00  -9999.00  -9999.00  -9999.00  -9999.00  -9999.00  -9999.00  -9999.00  -9999.00  -9999.00  -9999.00  -9999.00  -9999.00  -9999.00  -9999.00  -9999.00  -9999.00  -9999.00  -9999.00  -9999.00  -9999.00  -9999.00  -9999.00  -9999.00  -9999.00  -9999.00  -9999.00  -9999.00  -9999.00  -9999.00  -9999.00  -9999.00  -9999.00  -9999.00  -9999.00  -9999.00  -9999.00  -9999.00  -9999.00  -9999.00  -9999.00  -9999.00  -9999.00  -9999.00  -9999.00  -9999.00  -9999.00  -9999.00  -9999.00  -9999.00  -9999.00  -9999.00  -9999.00  -9999.00  -9999.00  -9999.00  -9999.00  -9999.00  -9999.00  -9999.00  -9999.00  -9999.00  -9999.00  -9999.00  -9999.00  -9999.00  -9999.00  -9999.00  -9999.00  -9999.00  -9999.00  -9999.00  -9999.00  -9999.00  -9999.00  -9999.00  -9999.00  -9999.00  -9999.00  -9999.00  -9999.00  -9999.00  -9999.00  -9999.00  -9999.00  -9999.00  -9999.00  -9999.00  -9999.00  -9999.00  -9999.00  -9999.00  -9999.00  -9999.00  -9999.00  -9999.00  -9999.00  -9999.00  -9999.00  -9999.00  -9999.00  -9999.00  -9999.00  -9999.00  -9999.00  -9999.00  -9999.00  -9999.00  -9999.00  -9999.00  -9999.00  -9999.00  -9999.00  -9999.00  -9999.00  -9999.00  -9999.00  -9999.00  -9999.00  -9999.00  -9999.00  -9999.00  -9999.00  -9999.00  -9999.00  -9999.00  -9999.00  -9999.00  -9999.00  -9999.00  -9999.00  -9999.00  -9999.00  -9999.00  -9999.00  -9999.00  -9999.00  -9999.00  -9999.00  -9999.00  -9999.00  -9999.00  -9999.00  -9999.00  -9999.00  -9999.00  -9999.00  -9999.00  -9999.00  -9999.00  -9999.00  -9999.00  -9999.00  -9999.00  -9999.00  -9999.00  -9999.00  -9999.00  -9999.00  -9999.00  -9999.00  -9999.00  -9999.00  -9999.00  -9999.00  -9999.00  -9999.00  -9999.00  -9999.00  -9999.00  -9999.00  -9999.00  -9999.00  -9999.00  -9999.00  -9999.00  -9999.00  -9999.00  -9999.00  -9999.00  -9999.00  -9999.00  -9999.00  -9999.00  -9999.00  -9999.00  -9999.00  -9999.00  -9999.00  -9999.00  -9999.00  -9999.00  -9999.00  -9999.00  -9999.00  -9999.00  -9999.00  -9999.00  -9999.00  -9999.00  -9999.00  -9999.00  -9999.00  -9999.00  -9999.00  -9999.00  -9999.00  -9999.00  -9999.00  -9999.00  -9999.00  -9999.00  -9999.00  -9999.00  -9999.00  -9999.00  -9999.00  -9999.00  -9999.00  -9999.00  -9999.00  -9999.00  -9999.00  -9999.00  -9999.00  -9999.00  -9999.00  -9999.00  -9999.00  -9999.00  -9999.00  -9999.00  -9999.00  -9999.00  -9999.00  -9999.00  -9999.00  -9999.00  -9999.00  -9999.00  -9999.00  -9999.00  -9999.00  -9999.00  -9999.00  -9999.00  -9999.00  -9999.00  -9999.00  -9999.00  -9999.00  -9999.00  -9999.00  -9999.00  -9999.00  -9999.00  -9999.00  -9999.00  -9999.00  -9999.00  -9999.00  -9999.00  -9999.00  -9999.00  -9999.00  -9999.00  -9999.00  -9999.00  -9999.00  -9999.00  -9999.00  -9999.00  -9999.00  -9999.00  -9999.00  -9999.00  -9999.00  -9999.00  -9999.00  -9999.00  -9999.00  -9999.00  -9999.00  -9999.00  -9999.00  -9999.00  -9999.00  -9999.00  -9999.00  -9999.00  -9999.00  -9999.00  -9999.00  -9999.00  -9999.00  -9999.00  -9999.00  -9999.00  -9999.00  -9999.00  -9999.00  -9999.00  -9999.00  -9999.00  -9999.00  -9999.00  -9999.00  -9999.00  -9999.00  -9999.00  -9999.00  -9999.00  -9999.00  -9999.00  -9999.00  -9999.00  -9999.00  -9999.00  -9999.00  -9999.00  -9999.00  -9999.00  -9999.00  -9999.00  -9999.00  -9999.00  -9999.00  -9999.00  -9999.00  -9999.00  -9999.00  -9999.00  -9999.00  -9999.00  -9999.00  -9999.00  -9999.00  -9999.00  -9999.00  -9999.00  -9999.00  -9999.00  -9999.00  -9999.00  -9999.00  -9999.00  -9999.00  -9999.00  -9999.00  -9999.00  -9999.00  -9999.00  -9999.00  -9999.00  -9999.00  -9999.00  -9999.00  -9999.00  -9999.00  -9999.00  -9999.00  -9999.00  -9999.00  -9999.00  -9999.00  -9999.00  -9999.00  -9999.00  -9999.00  -9999.00  -9999.00  -9999.00  -9999.00  -9999.00  -9999.00  -9999.00  -9999.00  -9999.00  -9999.00  -9999.00  -9999.00
 -9999.00  -9999.00  -9999.00  -9999.00  -9999.00  -9999.00  -9999.00  -9999.00  -9999.00  -9999.00  -9999.00  -9999.00  -9999.00  -9999.00  -9999.00  -9999.00  -9999.00  -9999.00  -9999.00  -9999.00  -9999.00  -9999.00  -9999.00  -9999.00  -9999.00  -9999.00  -9999.00  -9999.00  -9999.00  -9999.00  -9999.00  -9999.00  -9999.00  -9999.00  -9999.00  -9999.00  -9999.00  -9999.00  -9999.00  -9999.00  -9999.00  -9999.00  -9999.00  -9999.00  -9999.00  -9999.00  -9999.00  -9999.00  -9999.00  -9999.00  -9999.00  -9999.00  -9999.00  -9999.00  -9999.00  -9999.00  -9999.00  -9999.00  -9999.00  -9999.00  -9999.00  -9999.00  -9999.00  -9999.00  -9999.00  -9999.00  -9999.00  -9999.00  -9999.00  -9999.00  -9999.00  -9999.00  -9999.00  -9999.00  -9999.00  -9999.00  -9999.00  -9999.00  -9999.00  -9999.00  -9999.00  -9999.00  -9999.00  -9999.00  -9999.00  -9999.00  -9999.00  -9999.00  -9999.00  -9999.00  -9999.00  -9999.00  -9999.00  -9999.00  -9999.00  -9999.00  -9999.00  -9999.00  -9999.00  -9999.00  -9999.00  -9999.00  -9999.00  -9999.00  -9999.00  -9999.00  -9999.00  -9999.00  -9999.00  -9999.00  -9999.00  -9999.00  -9999.00  -9999.00  -9999.00  -9999.00  -9999.00  -9999.00  -9999.00  -9999.00  -9999.00  -9999.00  -9999.00  -9999.00  -9999.00  -9999.00  -9999.00  -9999.00  -9999.00  -9999.00  -9999.00  -9999.00  -9999.00  -9999.00  -9999.00  -9999.00  -9999.00  -9999.00  -9999.00  -9999.00  -9999.00  -9999.00  -9999.00  -9999.00  -9999.00  -9999.00  -9999.00  -9999.00  -9999.00  -9999.00  -9999.00  -9999.00  -9999.00  -9999.00  -9999.00  -9999.00  -9999.00  -9999.00  -9999.00  -9999.00  -9999.00  -9999.00  -9999.00  -9999.00  -9999.00  -9999.00  -9999.00  -9999.00  -9999.00  -9999.00  -9999.00  -9999.00  -9999.00  -9999.00  -9999.00  -9999.00  -9999.00  -9999.00  -9999.00  -9999.00  -9999.00  -9999.00  -9999.00  -9999.00  -9999.00  -9999.00  -9999.00  -9999.00  -9999.00  -9999.00  -9999.00  -9999.00  -9999.00  -9999.00  -9999.00  -9999.00  -9999.00  -9999.00  -9999.00  -9999.00  -9999.00  -9999.00  -9999.00  -9999.00  -9999.00  -9999.00  -9999.00  -9999.00  -9999.00  -9999.00  -9999.00  -9999.00  -9999.00  -9999.00  -9999.00  -9999.00  -9999.00  -9999.00  -9999.00  -9999.00  -9999.00  -9999.00  -9999.00  -9999.00  -9999.00  -9999.00  -9999.00  -9999.00  -9999.00  -9999.00  -9999.00  -9999.00  -9999.00  -9999.00  -9999.00  -9999.00  -9999.00  -9999.00  -9999.00  -9999.00  -9999.00  -9999.00  -9999.00  -9999.00  -9999.00  -9999.00  -9999.00  -9999.00  -9999.00  -9999.00  -9999.00  -9999.00  -9999.00  -9999.00  -9999.00  -9999.00  -9999.00  -9999.00  -9999.00  -9999.00  -9999.00  -9999.00  -9999.00  -9999.00  -9999.00  -9999.00  -9999.00  -9999.00  -9999.00  -9999.00  -9999.00  -9999.00  -9999.00  -9999.00  -9999.00  -9999.00  -9999.00  -9999.00  -9999.00  -9999.00  -9999.00  -9999.00  -9999.00  -9999.00  -9999.00  -9999.00  -9999.00  -9999.00  -9999.00  -9999.00  -9999.00  -9999.00  -9999.00  -9999.00  -9999.00  -9999.00  -9999.00  -9999.00  -9999.00  -9999.00  -9999.00  -9999.00  -9999.00  -9999.00  -9999.00  -9999.00  -9999.00  -9999.00  -9999.00  -9999.00  -9999.00  -9999.00  -9999.00  -9999.00  -9999.00  -9999.00  -9999.00  -9999.00  -9999.00  -9999.00  -9999.00  -9999.00  -9999.00  -9999.00  -9999.00  -9999.00  -9999.00  -9999.00  -9999.00  -9999.00  -9999.00  -9999.00  -9999.00  -9999.00  -9999.00  -9999.00  -9999.00  -9999.00  -9999.00  -9999.00  -9999.00  -9999.00  -9999.00  -9999.00  -9999.00  -9999.00  -9999.00  -9999.00  -9999.00  -9999.00  -9999.00  -9999.00  -9999.00  -9999.00  -9999.00  -9999.00  -9999.00  -9999.00  -9999.00  -9999.00  -9999.00  -9999.00  -9999.00  -9999.00  -9999.00  -9999.00  -9999.00  -9999.00  -9999.00  -9999.00  -9999.00  -9999.00  -9999.00  -9999.00  -9999.00  -9999.00  -9999.00  -9999.00  -9999.00  -9999.00  -9999.00  -9999.00  -9999.00  -9999.00  -9999.00  -9999.00  -9999.00  -9999.00  -9999.00  -9999.00  -9999.00  -9999.00  -9999.00  -9999.00  -9999.00  -9999.00  -9999.00  -9999.00  -9999.00  -9999.00  -9999.00  -9999.00  -9999.00  -9999.00  -9999.00  -9999.00  -9999.00  -9999.00  -9999.00  -9999.00  -9999.00  -9999.00  -9999.00  -9999.00  -9999.00  -9999.00  -9999.00  -9999.00  -9999.00  -9999.00  -9999.00  -9999.00  -9999.00  -9999.00  -9999.00  -9999.00  -9999.00  -9999.00  -9999.00  -9999.00  -9999.00  -9999.00  -9999.00  -9999.00  -9999.00  -9999.00  -9999.00  -9999.00  -9999.00  -9999.00  -9999.00  -9999.00  -9999.00  -9999.00  -9999.00  -9999.00  -9999.00  -9999.00  -9999.00  -9999.00  -9999.00  -9999.00  -9999.00  -9999.00  -9999.00  -9999.00  -9999.00  -9999.00  -9999.00  -9999.00  -9999.00  -9999.00  -9999.00  -9999.00  -9999.00  -9999.00  -9999.00  -9999.00  -9999.00  -9999.00  -9999.00  -9999.00  -9999.00  -9999.00  -9999.00  -9999.00  -9999.00  -9999.00  -9999.00  -9999.00  -9999.00  -9999.00  -9999.00  -9999.00  -9999.00  -9999.00  -9999.00  -9999.00  -9999.00  -9999.00  -9999.00  -9999.00  -9999.00  -9999.00  -9999.00  -9999.00  -9999.00  -9999.00  -9999.00  -9999.00  -9999.00  -9999.00  -9999.00  -9999.00  -9999.00  -9999.00  -9999.00  -9999.00  -9999.00  -9999.00  -9999.00  -9999.00  -9999.00  -9999.00  -9999.00  -9999.00  -9999.00  -9999.00  -9999.00  -9999.00  -9999.00  -9999.00  -9999.00  -9999.00  -9999.00  -9999.00  -9999.00  -9999.00  -9999.00  -9999.00  -9999.00
 -9999.00  -9999.00  -9999.00  -9999.00  -9999.00  -9999.00  -9999.00  -9999.00  -9999.00  -9999.00  -9999.00  -9999.00  -9999.00  -9999.00  -9999.00  -9999.00  -9999.00  -9999.00  -9999.00  -9999.00  -9999.00  -9999.00  -9999.00  -9999.00  -9999.00  -9999.00  -9999.00  -9999.00  -9999.00  -9999.00  -9999.00  -9999.00  -9999.00  -9999.00  -9999.00  -9999.00  -9999.00  -9999.00  -9999.00  -9999.00  -9999.00  -9999.00  -9999.00  -9999.00  -9999.00  -9999.00  -9999.00  -9999.00  -9999.00  -9999.00  -9999.00  -9999.00  -9999.00  -9999.00  -9999.00  -9999.00  -9999.00  -9999.00  -9999.00  -9999.00  -9999.00  -9999.00  -9999.00  -9999.00  -9999.00  -9999.00  -9999.00  -9999.00  -9999.00  -9999.00  -9999.00  -9999.00  -9999.00  -9999.00  -9999.00  -9999.00  -9999.00  -9999.00  -9999.00  -9999.00  -9999.00  -9999.00  -9999.00  -9999.00  -9999.00  -9999.00  -9999.00  -9999.00  -9999.00  -9999.00  -9999.00  -9999.00  -9999.00  -9999.00  -9999.00  -9999.00  -9999.00  -9999.00  -9999.00  -9999.00  -9999.00  -9999.00  -9999.00  -9999.00  -9999.00  -9999.00  -9999.00  -9999.00  -9999.00  -9999.00  -9999.00  -9999.00  -9999.00  -9999.00  -9999.00  -9999.00  -9999.00  -9999.00  -9999.00  -9999.00  -9999.00  -9999.00  -9999.00  -9999.00  -9999.00  -9999.00  -9999.00  -9999.00  -9999.00  -9999.00  -9999.00  -9999.00  -9999.00  -9999.00  -9999.00  -9999.00  -9999.00  -9999.00  -9999.00  -9999.00  -9999.00  -9999.00  -9999.00  -9999.00  -9999.00  -9999.00  -9999.00  -9999.00  -9999.00  -9999.00  -9999.00  -9999.00  -9999.00  -9999.00  -9999.00  -9999.00  -9999.00  -9999.00  -9999.00  -9999.00  -9999.00  -9999.00  -9999.00  -9999.00  -9999.00  -9999.00  -9999.00  -9999.00  -9999.00  -9999.00  -9999.00  -9999.00  -9999.00  -9999.00  -9999.00  -9999.00  -9999.00  -9999.00  -9999.00  -9999.00  -9999.00  -9999.00  -9999.00  -9999.00  -9999.00  -9999.00  -9999.00  -9999.00  -9999.00  -9999.00  -9999.00  -9999.00  -9999.00  -9999.00  -9999.00  -9999.00  -9999.00  -9999.00  -9999.00  -9999.00  -9999.00  -9999.00  -9999.00  -9999.00  -9999.00  -9999.00  -9999.00  -9999.00  -9999.00  -9999.00  -9999.00  -9999.00  -9999.00  -9999.00  -9999.00  -9999.00  -9999.00  -9999.00  -9999.00  -9999.00  -9999.00  -9999.00  -9999.00  -9999.00  -9999.00  -9999.00  -9999.00  -9999.00  -9999.00  -9999.00  -9999.00  -9999.00  -9999.00  -9999.00  -9999.00  -9999.00  -9999.00  -9999.00  -9999.00  -9999.00  -9999.00  -9999.00  -9999.00  -9999.00  -9999.00  -9999.00  -9999.00  -9999.00  -9999.00  -9999.00  -9999.00  -9999.00  -9999.00  -9999.00  -9999.00  -9999.00  -9999.00  -9999.00  -9999.00  -9999.00  -9999.00  -9999.00  -9999.00  -9999.00  -9999.00  -9999.00  -9999.00  -9999.00  -9999.00  -9999.00  -9999.00  -9999.00  -9999.00  -9999.00  -9999.00  -9999.00  -9999.00  -9999.00  -9999.00  -9999.00  -9999.00  -9999.00  -9999.00  -9999.00  -9999.00  -9999.00  -9999.00  -9999.00  -9999.00  -9999.00  -9999.00  -9999.00  -9999.00  -9999.00  -9999.00  -9999.00  -9999.00  -9999.00  -9999.00  -9999.00  -9999.00  -9999.00  -9999.00  -9999.00  -9999.00  -9999.00  -9999.00  -9999.00  -9999.00  -9999.00  -9999.00  -9999.00  -9999.00  -9999.00  -9999.00  -9999.00  -9999.00  -9999.00  -9999.00  -9999.00  -9999.00  -9999.00  -9999.00  -9999.00  -9999.00  -9999.00  -9999.00  -9999.00  -9999.00  -9999.00  -9999.00  -9999.00  -9999.00  -9999.00  -9999.00  -9999.00  -9999.00  -9999.00  -9999.00  -9999.00  -9999.00  -9999.00  -9999.00  -9999.00  -9999.00  -9999.00  -9999.00  -9999.00  -9999.00  -9999.00  -9999.00  -9999.00  -9999.00  -9999.00  -9999.00  -9999.00  -9999.00  -9999.00  -9999.00  -9999.00  -9999.00  -9999.00  -9999.00  -9999.00  -9999.00  -9999.00  -9999.00  -9999.00  -9999.00  -9999.00  -9999.00  -9999.00  -9999.00  -9999.00  -9999.00  -9999.00  -9999.00  -9999.00  -9999.00  -9999.00  -9999.00  -9999.00  -9999.00  -9999.00  -9999.00  -9999.00  -9999.00  -9999.00  -9999.00  -9999.00  -9999.00  -9999.00  -9999.00  -9999.00  -9999.00  -9999.00  -9999.00  -9999.00  -9999.00  -9999.00  -9999.00  -9999.00  -9999.00  -9999.00  -9999.00  -9999.00  -9999.00  -9999.00  -9999.00  -9999.00  -9999.00  -9999.00  -9999.00  -9999.00  -9999.00  -9999.00  -9999.00  -9999.00  -9999.00  -9999.00  -9999.00  -9999.00  -9999.00  -9999.00  -9999.00  -9999.00  -9999.00  -9999.00  -9999.00  -9999.00  -9999.00  -9999.00  -9999.00  -9999.00  -9999.00  -9999.00  -9999.00  -9999.00  -9999.00  -9999.00  -9999.00  -9999.00  -9999.00  -9999.00  -9999.00  -9999.00  -9999.00  -9999.00  -9999.00  -9999.00  -9999.00  -9999.00  -9999.00  -9999.00  -9999.00  -9999.00  -9999.00  -9999.00  -9999.00  -9999.00  -9999.00  -9999.00  -9999.00  -9999.00  -9999.00  -9999.00  -9999.00  -9999.00  -9999.00  -9999.00  -9999.00  -9999.00  -9999.00  -9999.00  -9999.00  -9999.00  -9999.00  -9999.00  -9999.00  -9999.00  -9999.00  -9999.00  -9999.00  -9999.00  -9999.00  -9999.00  -9999.00  -9999.00  -9999.00  -9999.00  -9999.00  -9999.00  -9999.00  -9999.00  -9999.00  -9999.00  -9999.00  -9999.00  -9999.00  -9999.00  -9999.00  -9999.00  -9999.00  -9999.00  -9999.00  -9999.00  -9999.00  -9999.00  -9999.00  -9999.00  -9999.00  -9999.00  -9999.00  -9999.00  -9999.00  -9999.00  -9999.00  -9999.00  -9999.00  -9999.00  -9999.00  -9999.00  -9999.00  -9999.00  -9999.00  -9999.00  -9999.00  -9999.00  -9999.00  -9999.00  -9999.00
 -9999.00  -9999.00  -9999.00  -9999.00  -9999.00  -9999.00  -9999.00  -9999.00  -9999.00  -9999.00  -9999.00  -9999.00  -9999.00  -9999.00  -9999.00  -9999.00  -9999.00  -9999.00  -9999.00  -9999.00  -9999.00  -9999.00  -9999.00  -9999.00  -9999.00  -9999.00  -9999.00  -9999.00  -9999.00  -9999.00  -9999.00  -9999.00  -9999.00  -9999.00  -9999.00  -9999.00  -9999.00  -9999.00  -9999.00  -9999.00  -9999.00  -9999.00  -9999.00  -9999.00  -9999.00  -9999.00  -9999.00  -9999.00  -9999.00  -9999.00  -9999.00  -9999.00  -9999.00  -9999.00  -9999.00  -9999.00  -9999.00  -9999.00  -9999.00  -9999.00  -9999.00  -9999.00  -9999.00  -9999.00  -9999.00  -9999.00  -9999.00  -9999.00  -9999.00  -9999.00  -9999.00  -9999.00  -9999.00  -9999.00  -9999.00  -9999.00  -9999.00  -9999.00  -9999.00  -9999.00  -9999.00  -9999.00  -9999.00  -9999.00  -9999.00  -9999.00  -9999.00  -9999.00  -9999.00  -9999.00  -9999.00  -9999.00  -9999.00  -9999.00  -9999.00  -9999.00  -9999.00  -9999.00  -9999.00  -9999.00  -9999.00  -9999.00  -9999.00  -9999.00  -9999.00  -9999.00  -9999.00  -9999.00  -9999.00  -9999.00  -9999.00  -9999.00  -9999.00  -9999.00  -9999.00  -9999.00  -9999.00  -9999.00  -9999.00  -9999.00  -9999.00  -9999.00  -9999.00  -9999.00  -9999.00  -9999.00  -9999.00  -9999.00  -9999.00  -9999.00  -9999.00  -9999.00  -9999.00  -9999.00  -9999.00  -9999.00  -9999.00  -9999.00  -9999.00  -9999.00  -9999.00  -9999.00  -9999.00  -9999.00  -9999.00  -9999.00  -9999.00  -9999.00  -9999.00  -9999.00  -9999.00  -9999.00  -9999.00  -9999.00  -9999.00  -9999.00  -9999.00  -9999.00  -9999.00  -9999.00  -9999.00  -9999.00  -9999.00  -9999.00  -9999.00  -9999.00  -9999.00  -9999.00  -9999.00  -9999.00  -9999.00  -9999.00  -9999.00  -9999.00  -9999.00  -9999.00  -9999.00  -9999.00  -9999.00  -9999.00  -9999.00  -9999.00  -9999.00  -9999.00  -9999.00  -9999.00  -9999.00  -9999.00  -9999.00  -9999.00  -9999.00  -9999.00  -9999.00  -9999.00  -9999.00  -9999.00  -9999.00  -9999.00  -9999.00  -9999.00  -9999.00  -9999.00  -9999.00  -9999.00  -9999.00  -9999.00  -9999.00  -9999.00  -9999.00  -9999.00  -9999.00  -9999.00  -9999.00  -9999.00  -9999.00  -9999.00  -9999.00  -9999.00  -9999.00  -9999.00  -9999.00  -9999.00  -9999.00  -9999.00  -9999.00  -9999.00  -9999.00  -9999.00  -9999.00  -9999.00  -9999.00  -9999.00  -9999.00  -9999.00  -9999.00  -9999.00  -9999.00  -9999.00  -9999.00  -9999.00  -9999.00  -9999.00  -9999.00  -9999.00  -9999.00  -9999.00  -9999.00  -9999.00  -9999.00  -9999.00  -9999.00  -9999.00  -9999.00  -9999.00  -9999.00  -9999.00  -9999.00  -9999.00  -9999.00  -9999.00  -9999.00  -9999.00  -9999.00  -9999.00  -9999.00  -9999.00  -9999.00  -9999.00  -9999.00  -9999.00  -9999.00  -9999.00  -9999.00  -9999.00  -9999.00  -9999.00  -9999.00  -9999.00  -9999.00  -9999.00  -9999.00  -9999.00  -9999.00  -9999.00  -9999.00  -9999.00  -9999.00  -9999.00  -9999.00  -9999.00  -9999.00  -9999.00  -9999.00  -9999.00  -9999.00  -9999.00  -9999.00  -9999.00  -9999.00  -9999.00  -9999.00  -9999.00  -9999.00  -9999.00  -9999.00  -9999.00  -9999.00  -9999.00  -9999.00  -9999.00  -9999.00  -9999.00  -9999.00  -9999.00  -9999.00  -9999.00  -9999.00  -9999.00  -9999.00  -9999.00  -9999.00  -9999.00  -9999.00  -9999.00  -9999.00  -9999.00  -9999.00  -9999.00  -9999.00  -9999.00  -9999.00  -9999.00  -9999.00  -9999.00  -9999.00  -9999.00  -9999.00  -9999.00  -9999.00  -9999.00  -9999.00  -9999.00  -9999.00  -9999.00  -9999.00  -9999.00  -9999.00  -9999.00  -9999.00  -9999.00  -9999.00  -9999.00  -9999.00  -9999.00  -9999.00  -9999.00  -9999.00  -9999.00  -9999.00  -9999.00  -9999.00  -9999.00  -9999.00  -9999.00  -9999.00  -9999.00  -9999.00  -9999.00  -9999.00  -9999.00  -9999.00  -9999.00  -9999.00  -9999.00  -9999.00  -9999.00  -9999.00  -9999.00  -9999.00  -9999.00  -9999.00  -9999.00  -9999.00  -9999.00  -9999.00  -9999.00  -9999.00  -9999.00  -9999.00  -9999.00  -9999.00  -9999.00  -9999.00  -9999.00  -9999.00  -9999.00  -9999.00  -9999.00  -9999.00  -9999.00  -9999.00  -9999.00  -9999.00  -9999.00  -9999.00  -9999.00  -9999.00  -9999.00  -9999.00  -9999.00  -9999.00  -9999.00  -9999.00  -9999.00  -9999.00  -9999.00  -9999.00  -9999.00  -9999.00  -9999.00  -9999.00  -9999.00  -9999.00  -9999.00  -9999.00  -9999.00  -9999.00  -9999.00  -9999.00  -9999.00  -9999.00  -9999.00  -9999.00  -9999.00  -9999.00  -9999.00  -9999.00  -9999.00  -9999.00  -9999.00  -9999.00  -9999.00  -9999.00  -9999.00  -9999.00  -9999.00  -9999.00  -9999.00  -9999.00  -9999.00  -9999.00  -9999.00  -9999.00  -9999.00  -9999.00  -9999.00  -9999.00  -9999.00  -9999.00  -9999.00  -9999.00  -9999.00  -9999.00  -9999.00  -9999.00  -9999.00  -9999.00  -9999.00  -9999.00  -9999.00  -9999.00  -9999.00  -9999.00  -9999.00  -9999.00  -9999.00  -9999.00  -9999.00  -9999.00  -9999.00  -9999.00  -9999.00  -9999.00  -9999.00  -9999.00  -9999.00  -9999.00  -9999.00  -9999.00  -9999.00  -9999.00  -9999.00  -9999.00  -9999.00  -9999.00  -9999.00  -9999.00  -9999.00  -9999.00  -9999.00  -9999.00  -9999.00  -9999.00  -9999.00  -9999.00  -9999.00  -9999.00  -9999.00  -9999.00  -9999.00  -9999.00  -9999.00  -9999.00  -9999.00  -9999.00  -9999.00  -9999.00  -9999.00  -9999.00  -9999.00  -9999.00  -9999.00  -9999.00  -9999.00  -9999.00  -9999.00  -9999.00  -9999.00  -9999.00  -9999.00  -9999.00
 -9999.00  -9999.00  -9999.00  -9999.00  -9999.00  -9999.00  -9999.00  -9999.00  -9999.00  -9999.00  -9999.00  -9999.00  -9999.00  -9999.00  -9999.00  -9999.00  -9999.00  -9999.00  -9999.00  -9999.00  -9999.00  -9999.00  -9999.00  -9999.00  -9999.00  -9999.00  -9999.00  -9999.00  -9999.00  -9999.00  -9999.00  -9999.00  -9999.00  -9999.00  -9999.00  -9999.00  -9999.00  -9999.00  -9999.00  -9999.00  -9999.00  -9999.00  -9999.00  -9999.00  -9999.00  -9999.00  -9999.00  -9999.00  -9999.00  -9999.00  -9999.00  -9999.00  -9999.00  -9999.00  -9999.00  -9999.00  -9999.00  -9999.00  -9999.00  -9999.00  -9999.00  -9999.00  -9999.00  -9999.00  -9999.00  -9999.00  -9999.00  -9999.00  -9999.00  -9999.00  -9999.00  -9999.00  -9999.00  -9999.00  -9999.00  -9999.00  -9999.00  -9999.00  -9999.00  -9999.00  -9999.00  -9999.00  -9999.00  -9999.00  -9999.00  -9999.00  -9999.00  -9999.00  -9999.00  -9999.00  -9999.00  -9999.00  -9999.00  -9999.00  -9999.00  -9999.00  -9999.00  -9999.00  -9999.00  -9999.00  -9999.00  -9999.00  -9999.00  -9999.00  -9999.00  -9999.00  -9999.00  -9999.00  -9999.00  -9999.00  -9999.00  -9999.00  -9999.00  -9999.00  -9999.00  -9999.00  -9999.00  -9999.00  -9999.00  -9999.00  -9999.00  -9999.00  -9999.00  -9999.00  -9999.00  -9999.00  -9999.00  -9999.00  -9999.00  -9999.00  -9999.00  -9999.00  -9999.00  -9999.00  -9999.00  -9999.00  -9999.00  -9999.00  -9999.00  -9999.00  -9999.00  -9999.00  -9999.00  -9999.00  -9999.00  -9999.00  -9999.00  -9999.00  -9999.00  -9999.00  -9999.00  -9999.00  -9999.00  -9999.00  -9999.00  -9999.00  -9999.00  -9999.00  -9999.00  -9999.00  -9999.00  -9999.00  -9999.00  -9999.00  -9999.00  -9999.00  -9999.00  -9999.00  -9999.00  -9999.00  -9999.00  -9999.00  -9999.00  -9999.00  -9999.00  -9999.00  -9999.00  -9999.00  -9999.00  -9999.00  -9999.00  -9999.00  -9999.00  -9999.00  -9999.00  -9999.00  -9999.00  -9999.00  -9999.00  -9999.00  -9999.00  -9999.00  -9999.00  -9999.00  -9999.00  -9999.00  -9999.00  -9999.00  -9999.00  -9999.00  -9999.00  -9999.00  -9999.00  -9999.00  -9999.00  -9999.00  -9999.00  -9999.00  -9999.00  -9999.00  -9999.00  -9999.00  -9999.00  -9999.00  -9999.00  -9999.00  -9999.00  -9999.00  -9999.00  -9999.00  -9999.00  -9999.00  -9999.00  -9999.00  -9999.00  -9999.00  -9999.00  -9999.00  -9999.00  -9999.00  -9999.00  -9999.00  -9999.00  -9999.00  -9999.00  -9999.00  -9999.00  -9999.00  -9999.00  -9999.00  -9999.00  -9999.00  -9999.00  -9999.00  -9999.00  -9999.00  -9999.00  -9999.00  -9999.00  -9999.00  -9999.00  -9999.00  -9999.00  -9999.00  -9999.00  -9999.00  -9999.00  -9999.00  -9999.00  -9999.00  -9999.00  -9999.00  -9999.00  -9999.00  -9999.00  -9999.00  -9999.00  -9999.00  -9999.00  -9999.00  -9999.00  -9999.00  -9999.00  -9999.00  -9999.00  -9999.00  -9999.00  -9999.00  -9999.00  -9999.00  -9999.00  -9999.00  -9999.00  -9999.00  -9999.00  -9999.00  -9999.00  -9999.00  -9999.00  -9999.00  -9999.00  -9999.00  -9999.00  -9999.00  -9999.00  -9999.00  -9999.00  -9999.00  -9999.00  -9999.00  -9999.00  -9999.00  -9999.00  -9999.00  -9999.00  -9999.00  -9999.00  -9999.00  -9999.00  -9999.00  -9999.00  -9999.00  -9999.00  -9999.00  -9999.00  -9999.00  -9999.00  -9999.00  -9999.00  -9999.00  -9999.00  -9999.00  -9999.00  -9999.00  -9999.00  -9999.00  -9999.00  -9999.00  -9999.00  -9999.00  -9999.00  -9999.00  -9999.00  -9999.00  -9999.00  -9999.00  -9999.00  -9999.00  -9999.00  -9999.00  -9999.00  -9999.00  -9999.00  -9999.00  -9999.00  -9999.00  -9999.00  -9999.00  -9999.00  -9999.00  -9999.00  -9999.00  -9999.00  -9999.00  -9999.00  -9999.00  -9999.00  -9999.00  -9999.00  -9999.00  -9999.00  -9999.00  -9999.00  -9999.00  -9999.00  -9999.00  -9999.00  -9999.00  -9999.00  -9999.00  -9999.00  -9999.00  -9999.00  -9999.00  -9999.00  -9999.00  -9999.00  -9999.00  -9999.00  -9999.00  -9999.00  -9999.00  -9999.00  -9999.00  -9999.00  -9999.00  -9999.00  -9999.00  -9999.00  -9999.00  -9999.00  -9999.00  -9999.00  -9999.00  -9999.00  -9999.00  -9999.00  -9999.00  -9999.00  -9999.00  -9999.00  -9999.00  -9999.00  -9999.00  -9999.00  -9999.00  -9999.00  -9999.00  -9999.00  -9999.00  -9999.00  -9999.00  -9999.00  -9999.00  -9999.00  -9999.00  -9999.00  -9999.00  -9999.00  -9999.00  -9999.00  -9999.00  -9999.00  -9999.00  -9999.00  -9999.00  -9999.00  -9999.00  -9999.00  -9999.00  -9999.00  -9999.00  -9999.00  -9999.00  -9999.00  -9999.00  -9999.00  -9999.00  -9999.00  -9999.00  -9999.00  -9999.00  -9999.00  -9999.00  -9999.00  -9999.00  -9999.00  -9999.00  -9999.00  -9999.00  -9999.00  -9999.00  -9999.00  -9999.00  -9999.00  -9999.00  -9999.00  -9999.00  -9999.00  -9999.00  -9999.00  -9999.00  -9999.00  -9999.00  -9999.00  -9999.00  -9999.00  -9999.00  -9999.00  -9999.00  -9999.00  -9999.00  -9999.00  -9999.00  -9999.00  -9999.00  -9999.00  -9999.00  -9999.00  -9999.00  -9999.00  -9999.00  -9999.00  -9999.00  -9999.00  -9999.00  -9999.00  -9999.00  -9999.00  -9999.00  -9999.00  -9999.00  -9999.00  -9999.00  -9999.00  -9999.00  -9999.00  -9999.00  -9999.00  -9999.00  -9999.00  -9999.00  -9999.00  -9999.00  -9999.00  -9999.00  -9999.00  -9999.00  -9999.00  -9999.00  -9999.00  -9999.00  -9999.00  -9999.00  -9999.00  -9999.00  -9999.00  -9999.00  -9999.00  -9999.00  -9999.00  -9999.00  -9999.00  -9999.00  -9999.00  -9999.00  -9999.00  -9999.00  -9999.00  -9999.00  -9999.00
 -9999.00  -9999.00  -9999.00  -9999.00  -9999.00  -9999.00  -9999.00  -9999.00  -9999.00  -9999.00  -9999.00  -9999.00  -9999.00  -9999.00  -9999.00  -9999.00  -9999.00  -9999.00  -9999.00  -9999.00  -9999.00  -9999.00  -9999.00  -9999.00  -9999.00  -9999.00  -9999.00  -9999.00  -9999.00  -9999.00  -9999.00  -9999.00  -9999.00  -9999.00  -9999.00  -9999.00  -9999.00  -9999.00  -9999.00  -9999.00  -9999.00  -9999.00  -9999.00  -9999.00  -9999.00  -9999.00  -9999.00  -9999.00  -9999.00  -9999.00  -9999.00  -9999.00  -9999.00  -9999.00  -9999.00  -9999.00  -9999.00  -9999.00  -9999.00  -9999.00  -9999.00  -9999.00  -9999.00  -9999.00  -9999.00  -9999.00  -9999.00  -9999.00  -9999.00  -9999.00  -9999.00  -9999.00  -9999.00  -9999.00  -9999.00  -9999.00  -9999.00  -9999.00  -9999.00  -9999.00  -9999.00  -9999.00  -9999.00  -9999.00  -9999.00  -9999.00  -9999.00  -9999.00  -9999.00  -9999.00  -9999.00  -9999.00  -9999.00  -9999.00  -9999.00  -9999.00  -9999.00  -9999.00  -9999.00  -9999.00  -9999.00  -9999.00  -9999.00  -9999.00  -9999.00  -9999.00  -9999.00  -9999.00  -9999.00  -9999.00  -9999.00  -9999.00  -9999.00  -9999.00  -9999.00  -9999.00  -9999.00  -9999.00  -9999.00  -9999.00  -9999.00  -9999.00  -9999.00  -9999.00  -9999.00  -9999.00  -9999.00  -9999.00  -9999.00  -9999.00  -9999.00  -9999.00  -9999.00  -9999.00  -9999.00  -9999.00  -9999.00  -9999.00  -9999.00  -9999.00  -9999.00  -9999.00  -9999.00  -9999.00  -9999.00  -9999.00  -9999.00  -9999.00  -9999.00  -9999.00   2000.00   2642.70   2988.65   3000.00   3000.00   2992.41   2983.09   3464.24  -9999.00  -9999.00  -9999.00  -9999.00  -9999.00  -9999.00  -9999.00  -9999.00  -9999.00  -9999.00  -9999.00  -9999.00  -9999.00  -9999.00  -9999.00  -9999.00  -9999.00  -9999.00  -9999.00  -9999.00  -9999.00  -9999.00  -9999.00  -9999.00  -9999.00  -9999.00  -9999.00  -9999.00  -9999.00  -9999.00  -9999.00  -9999.00  -9999.00  -9999.00  -9999.00  -9999.00  -9999.00  -9999.00  -9999.00  -9999.00  -9999.00  -9999.00  -9999.00  -9999.00  -9999.00  -9999.00  -9999.00  -9999.00  -9999.00  -9999.00  -9999.00  -9999.00  -9999.00  -9999.00  -9999.00  -9999.00  -9999.00  -9999.00  -9999.00  -9999.00  -9999.00  -9999.00  -9999.00  -9999.00  -9999.00  -9999.00  -9999.00  -9999.00  -9999.00  -9999.00  -9999.00  -9999.00  -9999.00  -9999.00  -9999.00  -9999.00  -9999.00  -9999.00  -9999.00  -9999.00  -9999.00  -9999.00  -9999.00  -9999.00  -9999.00  -9999.00  -9999.00  -9999.00  -9999.00  -9999.00  -9999.00  -9999.00  -9999.00  -9999.00  -9999.00  -9999.00  -9999.00  -9999.00  -9999.00  -9999.00  -9999.00  -9999.00  -9999.00  -9999.00  -9999.00  -9999.00  -9999.00  -9999.00  -9999.00  -9999.00  -9999.00  -9999.00  -9999.00  -9999.00  -9999.00  -9999.00  -9999.00  -9999.00  -9999.00  -9999.00  -9999.00  -9999.00  -9999.00  -9999.00  -9999.00  -9999.00  -9999.00  -9999.00  -9999.00  -9999.00  -9999.00  -9999.00  -9999.00  -9999.00  -9999.00  -9999.00  -9999.00  -9999.00  -9999.00  -9999.00  -9999.00  -9999.00  -9999.00  -9999.00  -9999.00  -9999.00  -9999.00  -9999.00  -9999.00  -9999.00  -9999.00  -9999.00  -9999.00  -9999.00  -9999.00  -9999.00  -9999.00  -9999.00  -9999.00  -9999.00  -9999.00  -9999.00  -9999.00  -9999.00  -9999.00  -9999.00  -9999.00  -9999.00  -9999.00  -9999.00  -9999.00  -9999.00  -9999.00  -9999.00  -9999.00  -9999.00  -9999.00  -9999.00  -9999.00  -9999.00  -9999.00  -9999.00  -9999.00  -9999.00  -9999.00  -9999.00  -9999.00  -9999.00  -9999.00  -9999.00  -9999.00  -9999.00  -9999.00  -9999.00  -9999.00  -9999.00  -9999.00  -9999.00  -9999.00  -9999.00  -9999.00  -9999.00  -9999.00  -9999.00  -9999.00  -9999.00  -9999.00  -9999.00  -9999.00  -9999.00  -9999.00  -9999.00  -9999.00  -9999.00  -9999.00  -9999.00  -9999.00  -9999.00  -9999.00  -9999.00  -9999.00  -9999.00  -9999.00  -9999.00  -9999.00  -9999.00  -9999.00  -9999.00  -9999.00  -9999.00  -9999.00  -9999.00  -9999.00  -9999.00  -9999.00  -9999.00  -9999.00  -9999.00  -9999.00  -9999.00  -9999.00  -9999.00  -9999.00  -9999.00  -9999.00  -9999.00  -9999.00  -9999.00  -9999.00  -9999.00  -9999.00  -9999.00  -9999.00  -9999.00  -9999.00  -9999.00  -9999.00  -9999.00  -9999.00  -9999.00  -9999.00  -9999.00  -9999.00  -9999.00  -9999.00  -9999.00  -9999.00  -9999.00  -9999.00  -9999.00  -9999.00  -9999.00  -9999.00  -9999.00  -9999.00  -9999.00  -9999.00  -9999.00  -9999.00  -9999.00  -9999.00  -9999.00  -9999.00  -9999.00  -9999.00  -9999.00  -9999.00  -9999.00  -9999.00  -9999.00  -9999.00  -9999.00  -9999.00  -9999.00  -9999.00  -9999.00  -9999.00  -9999.00  -9999.00  -9999.00  -9999.00  -9999.00  -9999.00  -9999.00  -9999.00  -9999.00  -9999.00  -9999.00  -9999.00  -9999.00  -9999.00  -9999.00  -9999.00  -9999.00  -9999.00  -9999.00  -9999.00  -9999.00  -9999.00  -9999.00  -9999.00  -9999.00  -9999.00  -9999.00  -9999.00  -9999.00  -9999.00  -9999.00  -9999.00  -9999.00  -9999.00  -9999.00  -9999.00  -9999.00  -9999.00  -9999.00  -9999.00  -9999.00  -9999.00  -9999.00  -9999.00  -9999.00  -9999.00  -9999.00  -9999.00  -9999.00  -9999.00  -9999.00  -9999.00  -9999.00  -9999.00  -9999.00  -9999.00  -9999.00  -9999.00  -9999.00  -9999.00  -9999.00  -9999.00  -9999.00  -9999.00  -9999.00  -9999.00  -9999.00  -9999.00  -9999.00  -9999.00  -9999.00  -9999.00  -9999.00  -9999.00  -9999.00  -9999.00
 -9999.00  -9999.00  -9999.00  -9999.00  -9999.00  -9999.00  -9999.00  -9999.00  -9999.00  -9999.00  -9999.00  -9999.00  -9999.00  -9999.00  -9999.00  -9999.00  -9999.00  -9999.00  -9999.00  -9999.00  -9999.00  -9999.00  -9999.00  -9999.00  -9999.00  -9999.00  -9999.00  -9999.00  -9999.00  -9999.00  -9999.00  -9999.00  -9999.00  -9999.00  -9999.00  -9999.00  -9999.00  -9999.00  -9999.00  -9999.00  -9999.00  -9999.00  -9999.00  -9999.00  -9999.00  -9999.00  -9999.00  -9999.00  -9999.00  -9999.00  -9999.00  -9999.00  -9999.00  -9999.00  -9999.00  -9999.00  -9999.00  -9999.00  -9999.00  -9999.00  -9999.00  -9999.00  -9999.00  -9999.00  -9999.00  -9999.00  -9999.00  -9999.00  -9999.00  -9999.00  -9999.00  -9999.00  -9999.00  -9999.00  -9999.00  -9999.00  -9999.00  -9999.00  -9999.00  -9999.00  -9999.00  -9999.00  -9999.00  -9999.00  -9999.00  -9999.00  -9999.00  -9999.00  -9999.00  -9999.00  -9999.00  -9999.00  -9999.00  -9999.00  -9999.00  -9999.00  -9999.00  -9999.00  -9999.00  -9999.00  -9999.00  -9999.00  -9999.00  -9999.00  -9999.00  -9999.00  -9999.00  -9999.00  -9999.00  -9999.00  -9999.00  -9999.00  -9999.00  -9999.00  -9999.00  -9999.00  -9999.00  -9999.00  -9999.00  -9999.00  -9999.00  -9999.00  -9999.00  -9999.00  -9999.00  -9999.00  -9999.00  -9999.00  -9999.00  -9999.00  -9999.00  -9999.00  -9999.00  -9999.00  -9999.00  -9999.00  -9999.00  -9999.00  -9999.00  -9999.00  -9999.00  -9999.00  -9999.00  -9999.00  -9999.00  -9999.00  -9999.00  -9999.00  -9999.00   1593.76   2000.00   2535.10   2443.03   2012.55   2747.36   2886.04   3000.00   3000.00   3511.14  -9999.00  -9999.00  -9999.00  -9999.00  -9999.00  -9999.00  -9999.00  -9999.00  -9999.00  -9999.00  -9999.00  -9999.00  -9999.00  -9999.00  -9999.00  -9999.00  -9999.00  -9999.00  -9999.00  -9999.00  -9999.00  -9999.00  -9999.00  -9999.00  -9999.00  -9999.00  -9999.00  -9999.00  -9999.00  -9999.00  -9999.00  -9999.00  -9999.00  -9999.00  -9999.00  -9999.00  -9999.00  -9999.00  -9999.00  -9999.00  -9999.00  -9999.00  -9999.00  -9999.00  -9999.00  -9999.00  -9999.00  -9999.00  -9999.00  -9999.00  -9999.00  -9999.00  -9999.00  -9999.00  -9999.00  -9999.00  -9999.00  -9999.00  -9999.00  -9999.00  -9999.00  -9999.00  -9999.00  -9999.00  -9999.00  -9999.00  -9999.00  -9999.00  -9999.00  -9999.00  -9999.00  -9999.00  -9999.00  -9999.00  -9999.00  -9999.00  -9999.00  -9999.00  -9999.00  -9999.00  -9999.00  -9999.00  -9999.00  -9999.00  -9999.00  -9999.00  -9999.00  -9999.00  -9999.00  -9999.00  -9999.00  -9999.00  -9999.00  -9999.00  -9999.00  -9999.00  -9999.00  -9999.00  -9999.00  -9999.00  -9999.00  -9999.00  -9999.00  -9999.00  -9999.00  -9999.00  -9999.00  -9999.00  -9999.00  -9999.00  -9999.00  -9999.00  -9999.00  -9999.00  -9999.00  -9999.00  -9999.00  -9999.00  -9999.00  -9999.00  -9999.00  -9999.00  -9999.00  -9999.00  -9999.00  -9999.00  -9999.00  -9999.00  -9999.00  -9999.00  -9999.00  -9999.00  -9999.00  -9999.00  -9999.00  -9999.00  -9999.00  -9999.00  -9999.00  -9999.00  -9999.00  -9999.00  -9999.00  -9999.00  -9999.00  -9999.00  -9999.00  -9999.00  -9999.00  -9999.00  -9999.00  -9999.00  -9999.00  -9999.00  -9999.00  -9999.00  -9999.00  -9999.00  -9999.00  -9999.00  -9999.00  -9999.00  -9999.00  -9999.00  -9999.00  -9999.00  -9999.00  -9999.00  -9999.00  -9999.00  -9999.00  -9999.00  -9999.00  -9999.00  -9999.00  -9999.00  -9999.00  -9999.00  -9999.00  -9999.00  -9999.00  -9999.00  -9999.00  -9999.00  -9999.00  -9999.00  -9999.00  -9999.00  -9999.00  -9999.00  -9999.00  -9999.00  -9999.00  -9999.00  -9999.00  -9999.00  -9999.00  -9999.00  -9999.00  -9999.00  -9999.00  -9999.00  -9999.00  -9999.00  -9999.00  -9999.00  -9999.00  -9999.00  -9999.00  -9999.00  -9999.00  -9999.00  -9999.00  -9999.00  -9999.00  -9999.00  -9999.00  -9999.00  -9999.00  -9999.00  -9999.00  -9999.00  -9999.00  -9999.00  -9999.00  -9999.00  -9999.00  -9999.00  -9999.00  -9999.00  -9999.00  -9999.00  -9999.00  -9999.00  -9999.00  -9999.00  -9999.00  -9999.00  -9999.00  -9999.00  -9999.00  -9999.00  -9999.00  -9999.00  -9999.00  -9999.00  -9999.00  -9999.00  -9999.00  -9999.00  -9999.00  -9999.00  -9999.00  -9999.00  -9999.00  -9999.00  -9999.00  -9999.00  -9999.00  -9999.00  -9999.00  -9999.00  -9999.00  -9999.00  -9999.00  -9999.00  -9999.00  -9999.00  -9999.00  -9999.00  -9999.00  -9999.00  -9999.00  -9999.00  -9999.00  -9999.00  -9999.00  -9999.00  -9999.00  -9999.00  -9999.00  -9999.00  -9999.00  -9999.00  -9999.00  -9999.00  -9999.00  -9999.00  -9999.00  -9999.00  -9999.00  -9999.00  -9999.00  -9999.00  -9999.00  -9999.00  -9999.00  -9999.00  -9999.00  -9999.00  -9999.00  -9999.00  -9999.00  -9999.00  -9999.00  -9999.00  -9999.00  -9999.00  -9999.00  -9999.00  -9999.00  -9999.00  -9999.00  -9999.00  -9999.00  -9999.00  -9999.00  -9999.00  -9999.00  -9999.00  -9999.00  -9999.00  -9999.00  -9999.00  -9999.00  -9999.00  -9999.00  -9999.00  -9999.00  -9999.00  -9999.00  -9999.00  -9999.00  -9999.00  -9999.00  -9999.00  -9999.00  -9999.00  -9999.00  -9999.00  -9999.00  -9999.00  -9999.00  -9999.00  -9999.00  -9999.00  -9999.00  -9999.00  -9999.00  -9999.00  -9999.00  -9999.00  -9999.00  -9999.00  -9999.00  -9999.00  -9999.00  -9999.00  -9999.00  -9999.00  -9999.00  -9999.00  -9999.00  -9999.00  -9999.00  -9999.00  -9999.00  -9999.00  -9999.00  -9999.00  -9999.00  -9999.00
 -9999.00  -9999.00  -9999.00  -9999.00  -9999.00  -9999.00  -9999.00  -9999.00  -9999.00  -9999.00  -9999.00  -9999.00  -9999.00  -9999.00  -9999.00  -9999.00  -9999.00  -9999.00  -9999.00  -9999.00  -9999.00  -9999.00  -9999.00  -9999.00  -9999.00  -9999.00  -9999.00  -9999.00  -9999.00  -9999.00  -9999.00  -9999.00  -9999.00  -9999.00  -9999.00  -9999.00  -9999.00  -9999.00  -9999.00  -9999.00  -9999.00  -9999.00  -9999.00  -9999.00  -9999.00  -9999.00  -9999.00  -9999.00  -9999.00  -9999.00  -9999.00  -9999.00  -9999.00  -9999.00  -9999.00  -9999.00  -9999.00  -9999.00  -9999.00  -9999.00  -9999.00  -9999.00  -9999.00  -9999.00  -9999.00  -9999.00  -9999.00  -9999.00  -9999.00  -9999.00  -9999.00  -9999.00  -9999.00  -9999.00  -9999.00  -9999.00  -9999.00  -9999.00  -9999.00  -9999.00  -9999.00  -9999.00  -9999.00  -9999.00  -9999.00  -9999.00  -9999.00  -9999.00  -9999.00  -9999.00  -9999.00  -9999.00  -9999.00  -9999.00  -9999.00  -9999.00  -9999.00  -9999.00  -9999.00  -9999.00  -9999.00  -9999.00  -9999.00  -9999.00  -9999.00  -9999.00  -9999.00  -9999.00  -9999.00  -9999.00  -9999.00  -9999.00  -9999.00  -9999.00  -9999.00  -9999.00  -9999.00  -9999.00  -9999.00  -9999.00  -9999.00  -9999.00  -9999.00  -9999.00  -9999.00  -9999.00  -9999.00  -9999.00  -9999.00  -9999.00  -9999.00  -9999.00  -9999.00  -9999.00  -9999.00  -9999.00  -9999.00  -9999.00  -9999.00  -9999.00  -9999.00  -9999.00  -9999.00  -9999.00  -9999.00  -9999.00  -9999.00  -9999.00  -9999.00   1500.00   1943.65   2139.09   2500.00   2496.64   2439.71   2910.00   2016.25   3000.00   3237.86  -9999.00  -9999.00  -9999.00  -9999.00  -9999.00  -9999.00  -9999.00  -9999.00  -9999.00  -9999.00  -9999.00  -9999.00  -9999.00  -9999.00  -9999.00  -9999.00  -9999.00  -9999.00  -9999.00  -9999.00  -9999.00  -9999.00  -9999.00  -9999.00  -9999.00  -9999.00  -9999.00  -9999.00  -9999.00  -9999.00  -9999.00  -9999.00  -9999.00  -9999.00  -9999.00  -9999.00  -9999.00  -9999.00  -9999.00  -9999.00  -9999.00  -9999.00  -9999.00  -9999.00  -9999.00  -9999.00  -9999.00  -9999.00  -9999.00  -9999.00  -9999.00  -9999.00  -9999.00  -9999.00  -9999.00  -9999.00  -9999.00  -9999.00  -9999.00  -9999.00  -9999.00  -9999.00  -9999.00  -9999.00  -9999.00  -9999.00  -9999.00  -9999.00  -9999.00  -9999.00  -9999.00  -9999.00  -9999.00  -9999.00  -9999.00  -9999.00  -9999.00  -9999.00  -9999.00  -9999.00  -9999.00  -9999.00  -9999.00  -9999.00  -9999.00  -9999.00  -9999.00  -9999.00  -9999.00  -9999.00  -9999.00  -9999.00  -9999.00  -9999.00  -9999.00  -9999.00  -9999.00  -9999.00  -9999.00  -9999.00  -9999.00  -9999.00  -9999.00  -9999.00  -9999.00  -9999.00  -9999.00  -9999.00  -9999.00  -9999.00  -9999.00  -9999.00  -9999.00  -9999.00  -9999.00  -9999.00  -9999.00  -9999.00  -9999.00  -9999.00  -9999.00  -9999.00  -9999.00  -9999.00  -9999.00  -9999.00  -9999.00  -9999.00  -9999.00  -9999.00  -9999.00  -9999.00  -9999.00  -9999.00  -9999.00  -9999.00  -9999.00  -9999.00  -9999.00  -9999.00  -9999.00  -9999.00  -9999.00  -9999.00  -9999.00  -9999.00  -9999.00  -9999.00  -9999.00  -9999.00  -9999.00  -9999.00  -9999.00  -9999.00  -9999.00  -9999.00  -9999.00  -9999.00  -9999.00  -9999.00  -9999.00  -9999.00  -9999.00  -9999.00  -9999.00  -9999.00  -9999.00  -9999.00  -9999.00  -9999.00  -9999.00  -9999.00  -9999.00  -9999.00  -9999.00  -9999.00  -9999.00  -9999.00  -9999.00  -9999.00  -9999.00  -9999.00  -9999.00  -9999.00  -9999.00  -9999.00  -9999.00  -9999.00  -9999.00  -9999.00  -9999.00  -9999.00  -9999.00  -9999.00  -9999.00  -9999.00  -9999.00  -9999.00  -9999.00  -9999.00  -9999.00  -9999.00  -9999.00  -9999.00  -9999.00  -9999.00  -9999.00  -9999.00  -9999.00  -9999.00  -9999.00  -9999.00  -9999.00  -9999.00  -9999.00  -9999.00  -9999.00  -9999.00  -9999.00  -9999.00  -9999.00  -9999.00  -9999.00  -9999.00  -9999.00  -9999.00  -9999.00  -9999.00  -9999.00  -9999.00  -9999.00  -9999.00  -9999.00  -9999.00  -9999.00  -9999.00  -9999.00  -9999.00  -9999.00  -9999.00  -9999.00  -9999.00  -9999.00  -9999.00  -9999.00  -9999.00  -9999.00  -9999.00  -9999.00  -9999.00  -9999.00  -9999.00  -9999.00  -9999.00  -9999.00  -9999.00  -9999.00  -9999.00  -9999.00  -9999.00  -9999.00  -9999.00  -9999.00  -9999.00  -9999.00  -9999.00  -9999.00  -9999.00  -9999.00  -9999.00  -9999.00  -9999.00  -9999.00  -9999.00  -9999.00  -9999.00  -9999.00  -9999.00  -9999.00  -9999.00  -9999.00  -9999.00  -9999.00  -9999.00  -9999.00  -9999.00  -9999.00  -9999.00  -9999.00  -9999.00  -9999.00  -9999.00  -9999.00  -9999.00  -9999.00  -9999.00  -9999.00  -9999.00  -9999.00  -9999.00  -9999.00  -9999.00  -9999.00  -9999.00  -9999.00  -9999.00  -9999.00  -9999.00  -9999.00  -9999.00  -9999.00  -9999.00  -9999.00  -9999.00  -9999.00  -9999.00  -9999.00  -9999.00  -9999.00  -9999.00  -9999.00  -9999.00  -9999.00  -9999.00  -9999.00  -9999.00  -9999.00  -9999.00  -9999.00  -9999.00  -9999.00  -9999.00  -9999.00  -9999.00  -9999.00  -9999.00  -9999.00  -9999.00  -9999.00  -9999.00  -9999.00  -9999.00  -9999.00  -9999.00  -9999.00  -9999.00  -9999.00  -9999.00  -9999.00  -9999.00  -9999.00  -9999.00  -9999.00  -9999.00  -9999.00  -9999.00  -9999.00  -9999.00  -9999.00  -9999.00  -9999.00  -9999.00  -9999.00  -9999.00  -9999.00  -9999.00  -9999.00  -9999.00  -9999.00  -9999.00  -9999.00  -9999.00
 -9999.00  -9999.00  -9999.00  -9999.00  -9999.00  -9999.00  -9999.00  -9999.00  -9999.00  -9999.00  -9999.00  -9999.00  -9999.00  -9999.00  -9999.00  -9999.00  -9999.00  -9999.00  -9999.00  -9999.00  -9999.00  -9999.00  -9999.00  -9999.00  -9999.00  -9999.00  -9999.00  -9999.00  -9999.00  -9999.00  -9999.00  -9999.00  -9999.00  -9999.00  -9999.00  -9999.00  -9999.00  -9999.00  -9999.00  -9999.00  -9999.00  -9999.00  -9999.00  -9999.00  -9999.00  -9999.00  -9999.00  -9999.00  -9999.00  -9999.00  -9999.00  -9999.00  -9999.00  -9999.00  -9999.00  -9999.00  -9999.00  -9999.00  -9999.00  -9999.00  -9999.00  -9999.00  -9999.00  -9999.00  -9999.00  -9999.00  -9999.00  -9999.00  -9999.00  -9999.00  -9999.00  -9999.00  -9999.00  -9999.00  -9999.00  -9999.00  -9999.00  -9999.00  -9999.00  -9999.00  -9999.00  -9999.00  -9999.00  -9999.00  -9999.00  -9999.00  -9999.00  -9999.00  -9999.00  -9999.00  -9999.00  -9999.00  -9999.00  -9999.00  -9999.00  -9999.00  -9999.00  -9999.00  -9999.00  -9999.00  -9999.00  -9999.00  -9999.00  -9999.00  -9999.00  -9999.00  -9999.00  -9999.00  -9999.00  -9999.00  -9999.00  -9999.00  -9999.00  -9999.00  -9999.00  -9999.00  -9999.00  -9999.00  -9999.00  -9999.00  -9999.00  -9999.00  -9999.00  -9999.00  -9999.00  -9999.00  -9999.00  -9999.00  -9999.00  -9999.00  -9999.00  -9999.00  -9999.00  -9999.00  -9999.00  -9999.00  -9999.00  -9999.00  -9999.00  -9999.00  -9999.00  -9999.00  -9999.00  -9999.00  -9999.00  -9999.00  -9999.00  -9999.00  -9999.00   1500.00   1894.74   1924.57   2031.87   2018.77   2998.22   2567.38   2280.33   3000.00   3000.00  -9999.00  -9999.00  -9999.00  -9999.00  -9999.00  -9999.00  -9999.00  -9999.00  -9999.00  -9999.00  -9999.00  -9999.00  -9999.00  -9999.00  -9999.00  -9999.00  -9999.00  -9999.00  -9999.00  -9999.00  -9999.00  -9999.00  -9999.00  -9999.00  -9999.00  -9999.00  -9999.00  -9999.00  -9999.00  -9999.00  -9999.00  -9999.00  -9999.00  -9999.00  -9999.00  -9999.00  -9999.00  -9999.00  -9999.00  -9999.00  -9999.00  -9999.00  -9999.00  -9999.00  -9999.00  -9999.00  -9999.00  -9999.00  -9999.00  -9999.00  -9999.00  -9999.00  -9999.00  -9999.00  -9999.00  -9999.00  -9999.00  -9999.00  -9999.00  -9999.00  -9999.00  -9999.00  -9999.00  -9999.00  -9999.00  -9999.00  -9999.00  -9999.00  -9999.00  -9999.00  -9999.00  -9999.00  -9999.00  -9999.00  -9999.00  -9999.00  -9999.00  -9999.00  -9999.00  -9999.00  -9999.00  -9999.00  -9999.00  -9999.00  -9999.00  -9999.00  -9999.00  -9999.00  -9999.00  -9999.00  -9999.00  -9999.00  -9999.00  -9999.00  -9999.00  -9999.00  -9999.00  -9999.00  -9999.00  -9999.00  -9999.00  -9999.00  -9999.00  -9999.00  -9999.00  -9999.00  -9999.00  -9999.00  -9999.00  -9999.00  -9999.00  -9999.00  -9999.00  -9999.00  -9999.00  -9999.00  -9999.00  -9999.00  -9999.00  -9999.00  -9999.00  -9999.00  -9999.00  -9999.00  -9999.00  -9999.00  -9999.00  -9999.00  -9999.00  -9999.00  -9999.00  -9999.00  -9999.00  -9999.00  -9999.00  -9999.00  -9999.00  -9999.00  -9999.00  -9999.00  -9999.00  -9999.00  -9999.00  -9999.00  -9999.00  -9999.00  -9999.00  -9999.00  -9999.00  -9999.00  -9999.00  -9999.00  -9999.00  -9999.00  -9999.00  -9999.00  -9999.00  -9999.00  -9999.00  -9999.00  -9999.00  -9999.00  -9999.00  -9999.00  -9999.00  -9999.00  -9999.00  -9999.00  -9999.00  -9999.00  -9999.00  -9999.00  -9999.00  -9999.00  -9999.00  -9999.00  -9999.00  -9999.00  -9999.00  -9999.00  -9999.00  -9999.00  -9999.00  -9999.00  -9999.00  -9999.00  -9999.00  -9999.00  -9999.00  -9999.00  -9999.00  -9999.00  -9999.00  -9999.00  -9999.00  -9999.00  -9999.00  -9999.00  -9999.00  -9999.00  -9999.00  -9999.00  -9999.00  -9999.00  -9999.00  -9999.00  -9999.00  -9999.00  -9999.00  -9999.00  -9999.00  -9999.00  -9999.00  -9999.00  -9999.00  -9999.00  -9999.00  -9999.00  -9999.00  -9999.00  -9999.00  -9999.00  -9999.00  -9999.00  -9999.00  -9999.00  -9999.00  -9999.00  -9999.00  -9999.00  -9999.00  -9999.00  -9999.00  -9999.00  -9999.00  -9999.00  -9999.00  -9999.00  -9999.00  -9999.00  -9999.00  -9999.00  -9999.00  -9999.00  -9999.00  -9999.00  -9999.00  -9999.00  -9999.00  -9999.00  -9999.00  -9999.00  -9999.00  -9999.00  -9999.00  -9999.00  -9999.00  -9999.00  -9999.00  -9999.00  -9999.00  -9999.00  -9999.00  -9999.00  -9999.00  -9999.00  -9999.00  -9999.00  -9999.00  -9999.00  -9999.00  -9999.00  -9999.00  -9999.00  -9999.00  -9999.00  -9999.00  -9999.00  -9999.00  -9999.00  -9999.00  -9999.00  -9999.00  -9999.00  -9999.00  -9999.00  -9999.00  -9999.00  -9999.00  -9999.00  -9999.00  -9999.00  -9999.00  -9999.00  -9999.00  -9999.00  -9999.00  -9999.00  -9999.00  -9999.00  -9999.00  -9999.00  -9999.00  -9999.00  -9999.00  -9999.00  -9999.00  -9999.00  -9999.00  -9999.00  -9999.00  -9999.00  -9999.00  -9999.00  -9999.00  -9999.00  -9999.00  -9999.00  -9999.00  -9999.00  -9999.00  -9999.00  -9999.00  -9999.00  -9999.00  -9999.00  -9999.00  -9999.00  -9999.00  -9999.00  -9999.00  -9999.00  -9999.00  -9999.00  -9999.00  -9999.00  -9999.00  -9999.00  -9999.00  -9999.00  -9999.00  -9999.00  -9999.00  -9999.00  -9999.00  -9999.00  -9999.00  -9999.00  -9999.00  -9999.00  -9999.00  -9999.00  -9999.00  -9999.00  -9999.00  -9999.00  -9999.00  -9999.00  -9999.00  -9999.00  -9999.00  -9999.00  -9999.00  -9999.00  -9999.00  -9999.00  -9999.00  -9999.00  -9999.00  -9999.00  -9999.00  -9999.00
 -9999.00  -9999.00  -9999.00  -9999.00  -9999.00  -9999.00  -9999.00  -9999.00  -9999.00  -9999.00  -9999.00  -9999.00  -9999.00  -9999.00  -9999.00  -9999.00  -9999.00  -9999.00  -9999.00  -9999.00  -9999.00  -9999.00  -9999.00  -9999.00  -9999.00  -9999.00  -9999.00  -9999.00  -9999.00  -9999.00  -9999.00  -9999.00  -9999.00  -9999.00  -9999.00  -9999.00  -9999.00  -9999.00  -9999.00  -9999.00  -9999.00  -9999.00  -9999.00  -9999.00  -9999.00  -9999.00  -9999.00  -9999.00  -9999.00  -9999.00  -9999.00  -9999.00  -9999.00  -9999.00  -9999.00  -9999.00  -9999.00  -9999.00  -9999.00  -9999.00  -9999.00  -9999.00  -9999.00  -9999.00  -9999.00  -9999.00  -9999.00  -9999.00  -9999.00  -9999.00  -9999.00  -9999.00  -9999.00  -9999.00  -9999.00  -9999.00  -9999.00  -9999.00  -9999.00  -9999.00  -9999.00  -9999.00  -9999.00  -9999.00  -9999.00  -9999.00  -9999.00  -9999.00  -9999.00  -9999.00  -9999.00  -9999.00  -9999.00  -9999.00  -9999.00  -9999.00  -9999.00  -9999.00  -9999.00  -9999.00  -9999.00  -9999.00  -9999.00  -9999.00  -9999.00  -9999.00  -9999.00  -9999.00  -9999.00  -9999.00  -9999.00  -9999.00  -9999.00  -9999.00  -9999.00  -9999.00  -9999.00  -9999.00  -9999.00  -9999.00  -9999.00  -9999.00  -9999.00  -9999.00  -9999.00  -9999.00  -9999.00  -9999.00  -9999.00  -9999.00  -9999.00  -9999.00  -9999.00  -9999.00  -9999.00  -9999.00  -9999.00  -9999.00  -9999.00  -9999.00  -9999.00  -9999.00  -9999.00  -9999.00  -9999.00  -9999.00  -9999.00  -9999.00   1500.00   1500.00   2000.00   1911.98   2721.30   2700.79   2663.31   2079.08   3000.00   3000.00  -9999.00  -9999.00  -9999.00  -9999.00  -9999.00  -9999.00  -9999.00  -9999.00  -9999.00  -9999.00  -9999.00  -9999.00  -9999.00  -9999.00  -9999.00  -9999.00  -9999.00  -9999.00  -9999.00  -9999.00  -9999.00  -9999.00  -9999.00  -9999.00  -9999.00  -9999.00  -9999.00  -9999.00  -9999.00  -9999.00  -9999.00  -9999.00  -9999.00  -9999.00  -9999.00  -9999.00  -9999.00  -9999.00  -9999.00  -9999.00  -9999.00  -9999.00  -9999.00  -9999.00  -9999.00  -9999.00  -9999.00  -9999.00  -9999.00  -9999.00  -9999.00  -9999.00  -9999.00  -9999.00  -9999.00  -9999.00  -9999.00  -9999.00  -9999.00  -9999.00  -9999.00  -9999.00  -9999.00  -9999.00  -9999.00  -9999.00  -9999.00  -9999.00  -9999.00  -9999.00  -9999.00  -9999.00  -9999.00  -9999.00  -9999.00  -9999.00  -9999.00  -9999.00  -9999.00  -9999.00  -9999.00  -9999.00  -9999.00  -9999.00  -9999.00  -9999.00  -9999.00  -9999.00  -9999.00  -9999.00  -9999.00  -9999.00  -9999.00  -9999.00  -9999.00  -9999.00  -9999.00  -9999.00  -9999.00  -9999.00  -9999.00  -9999.00  -9999.00  -9999.00  -9999.00  -9999.00  -9999.00  -9999.00  -9999.00  -9999.00  -9999.00  -9999.00  -9999.00  -9999.00  -9999.00  -9999.00  -9999.00  -9999.00  -9999.00  -9999.00  -9999.00  -9999.00  -9999.00  -9999.00  -9999.00  -9999.00  -9999.00  -9999.00  -9999.00  -9999.00  -9999.00  -9999.00  -9999.00  -9999.00  -9999.00  -9999.00  -9999.00  -9999.00  -9999.00  -9999.00  -9999.00  -9999.00  -9999.00  -9999.00  -9999.00  -9999.00  -9999.00  -9999.00  -9999.00  -9999.00  -9999.00  -9999.00  -9999.00  -9999.00  -9999.00  -9999.00  -9999.00  -9999.00  -9999.00  -9999.00  -9999.00  -9999.00  -9999.00  -9999.00  -9999.00  -9999.00  -9999.00  -9999.00  -9999.00  -9999.00  -9999.00  -9999.00  -9999.00  -9999.00  -9999.00  -9999.00  -9999.00  -9999.00  -9999.00  -9999.00  -9999.00  -9999.00  -9999.00  -9999.00  -9999.00  -9999.00  -9999.00  -9999.00  -9999.00  -9999.00  -9999.00  -9999.00  -9999.00  -9999.00  -9999.00  -9999.00  -9999.00  -9999.00  -9999.00  -9999.00  -9999.00  -9999.00  -9999.00  -9999.00  -9999.00  -9999.00  -9999.00  -9999.00  -9999.00  -9999.00  -9999.00  -9999.00  -9999.00  -9999.00  -9999.00  -9999.00  -9999.00  -9999.00  -9999.00  -9999.00  -9999.00  -9999.00  -9999.00  -9999.00  -9999.00  -9999.00  -9999.00  -9999.00  -9999.00  -9999.00  -9999.00  -9999.00  -9999.00  -9999.00  -9999.00  -9999.00  -9999.00  -9999.00  -9999.00  -9999.00  -9999.00  -9999.00  -9999.00  -9999.00  -9999.00  -9999.00  -9999.00  -9999.00  -9999.00  -9999.00  -9999.00  -9999.00  -9999.00  -9999.00  -9999.00  -9999.00  -9999.00  -9999.00  -9999.00  -9999.00  -9999.00  -9999.00  -9999.00  -9999.00  -9999.00  -9999.00  -9999.00  -9999.00  -9999.00  -9999.00  -9999.00  -9999.00  -9999.00  -9999.00  -9999.00  -9999.00  -9999.00  -9999.00  -9999.00  -9999.00  -9999.00  -9999.00  -9999.00  -9999.00  -9999.00  -9999.00  -9999.00  -9999.00  -9999.00  -9999.00  -9999.00  -9999.00  -9999.00  -9999.00  -9999.00  -9999.00  -9999.00  -9999.00  -9999.00  -9999.00  -9999.00  -9999.00  -9999.00  -9999.00  -9999.00  -9999.00  -9999.00  -9999.00  -9999.00  -9999.00  -9999.00  -9999.00  -9999.00  -9999.00  -9999.00  -9999.00  -9999.00  -9999.00  -9999.00  -9999.00  -9999.00  -9999.00  -9999.00  -9999.00  -9999.00  -9999.00  -9999.00  -9999.00  -9999.00  -9999.00  -9999.00  -9999.00  -9999.00  -9999.00  -9999.00  -9999.00  -9999.00  -9999.00  -9999.00  -9999.00  -9999.00  -9999.00  -9999.00  -9999.00  -9999.00  -9999.00  -9999.00  -9999.00  -9999.00  -9999.00  -9999.00  -9999.00  -9999.00  -9999.00  -9999.00  -9999.00  -9999.00  -9999.00  -9999.00  -9999.00  -9999.00  -9999.00  -9999.00  -9999.00  -9999.00  -9999.00  -9999.00  -9999.00  -9999.00  -9999.00  -9999.00  -9999.00  -9999.00
 -9999.00  -9999.00  -9999.00  -9999.00  -9999.00  -9999.00  -9999.00  -9999.00  -9999.00  -9999.00  -9999.00  -9999.00  -9999.00  -9999.00  -9999.00  -9999.00  -9999.00  -9999.00  -9999.00  -9999.00  -9999.00  -9999.00  -9999.00  -9999.00  -9999.00  -9999.00  -9999.00  -9999.00  -9999.00  -9999.00  -9999.00  -9999.00  -9999.00  -9999.00  -9999.00  -9999.00  -9999.00  -9999.00  -9999.00  -9999.00  -9999.00  -9999.00  -9999.00  -9999.00  -9999.00  -9999.00  -9999.00  -9999.00  -9999.00  -9999.00  -9999.00  -9999.00  -9999.00  -9999.00  -9999.00  -9999.00  -9999.00  -9999.00  -9999.00  -9999.00  -9999.00  -9999.00  -9999.00  -9999.00  -9999.00  -9999.00  -9999.00  -9999.00  -9999.00  -9999.00  -9999.00  -9999.00  -9999.00  -9999.00  -9999.00  -9999.00  -9999.00  -9999.00  -9999.00  -9999.00  -9999.00  -9999.00  -9999.00  -9999.00  -9999.00  -9999.00  -9999.00  -9999.00  -9999.00  -9999.00  -9999.00  -9999.00  -9999.00  -9999.00  -9999.00  -9999.00  -9999.00  -9999.00  -9999.00  -9999.00  -9999.00  -9999.00  -9999.00  -9999.00  -9999.00  -9999.00  -9999.00  -9999.00  -9999.00  -9999.00  -9999.00  -9999.00  -9999.00  -9999.00  -9999.00  -9999.00  -9999.00  -9999.00  -9999.00  -9999.00  -9999.00  -9999.00  -9999.00  -9999.00  -9999.00  -9999.00  -9999.00  -9999.00  -9999.00  -9999.00  -9999.00  -9999.00  -9999.00  -9999.00  -9999.00  -9999.00  -9999.00  -9999.00  -9999.00  -9999.00  -9999.00  -9999.00  -9999.00  -9999.00  -9999.00  -9999.00  -9999.00   1056.16   1498.51   2737.34   2500.00   1998.34   2500.00   2061.19   2683.90   2500.00   2500.00   2645.18   3000.00  -9999.00  -9999.00  -9999.00  -9999.00  -9999.00  -9999.00  -9999.00  -9999.00  -9999.00  -9999.00  -9999.00  -9999.00  -9999.00  -9999.00  -9999.00  -9999.00  -9999.00  -9999.00  -9999.00  -9999.00  -9999.00  -9999.00  -9999.00  -9999.00  -9999.00  -9999.00  -9999.00  -9999.00  -9999.00  -9999.00  -9999.00  -9999.00  -9999.00  -9999.00  -9999.00  -9999.00  -9999.00  -9999.00  -9999.00  -9999.00  -9999.00  -9999.00  -9999.00  -9999.00  -9999.00  -9999.00  -9999.00  -9999.00  -9999.00  -9999.00  -9999.00  -9999.00  -9999.00  -9999.00  -9999.00  -9999.00  -9999.00  -9999.00  -9999.00  -9999.00  -9999.00  -9999.00  -9999.00  -9999.00  -9999.00  -9999.00  -9999.00  -9999.00  -9999.00  -9999.00  -9999.00  -9999.00  -9999.00  -9999.00  -9999.00  -9999.00  -9999.00  -9999.00  -9999.00  -9999.00  -9999.00  -9999.00  -9999.00  -9999.00  -9999.00  -9999.00  -9999.00  -9999.00  -9999.00  -9999.00  -9999.00  -9999.00  -9999.00  -9999.00  -9999.00  -9999.00  -9999.00  -9999.00  -9999.00  -9999.00  -9999.00  -9999.00  -9999.00  -9999.00  -9999.00  -9999.00  -9999.00  -9999.00  -9999.00  -9999.00  -9999.00  -9999.00  -9999.00  -9999.00  -9999.00  -9999.00  -9999.00  -9999.00  -9999.00  -9999.00  -9999.00  -9999.00  -9999.00  -9999.00  -9999.00  -9999.00  -9999.00  -9999.00  -9999.00  -9999.00  -9999.00  -9999.00  -9999.00  -9999.00  -9999.00  -9999.00  -9999.00  -9999.00  -9999.00  -9999.00  -9999.00  -9999.00  -9999.00  -9999.00  -9999.00  -9999.00  -9999.00  -9999.00  -9999.00  -9999.00  -9999.00  -9999.00  -9999.00  -9999.00  -9999.00  -9999.00  -9999.00  -9999.00  -9999.00  -9999.00  -9999.00  -9999.00  -9999.00  -9999.00  -9999.00  -9999.00  -9999.00  -9999.00  -9999.00  -9999.00  -9999.00  -9999.00  -9999.00  -9999.00  -9999.00  -9999.00  -9999.00  -9999.00  -9999.00  -9999.00  -9999.00  -9999.00  -9999.00  -9999.00  -9999.00  -9999.00  -9999.00  -9999.00  -9999.00  -9999.00  -9999.00  -9999.00  -9999.00  -9999.00  -9999.00  -9999.00  -9999.00  -9999.00  -9999.00  -9999.00  -9999.00  -9999.00  -9999.00  -9999.00  -9999.00  -9999.00  -9999.00  -9999.00  -9999.00  -9999.00  -9999.00  -9999.00  -9999.00  -9999.00  -9999.00  -9999.00  -9999.00  -9999.00  -9999.00  -9999.00  -9999.00  -9999.00  -9999.00  -9999.00  -9999.00  -9999.00  -9999.00  -9999.00  -9999.00  -9999.00  -9999.00  -9999.00  -9999.00  -9999.00  -9999.00  -9999.00  -9999.00  -9999.00  -9999.00  -9999.00  -9999.00  -9999.00  -9999.00  -9999.00  -9999.00  -9999.00  -9999.00  -9999.00  -9999.00  -9999.00  -9999.00  -9999.00  -9999.00  -9999.00  -9999.00  -9999.00  -9999.00  -9999.00  -9999.00  -9999.00  -9999.00  -9999.00  -9999.00  -9999.00  -9999.00  -9999.00  -9999.00  -9999.00  -9999.00  -9999.00  -9999.00  -9999.00  -9999.00  -9999.00  -9999.00  -9999.00  -9999.00  -9999.00  -9999.00  -9999.00  -9999.00  -9999.00  -9999.00  -9999.00  -9999.00  -9999.00  -9999.00  -9999.00  -9999.00  -9999.00  -9999.00  -9999.00  -9999.00  -9999.00  -9999.00  -9999.00  -9999.00  -9999.00  -9999.00  -9999.00  -9999.00  -9999.00  -9999.00  -9999.00  -9999.00  -9999.00  -9999.00  -9999.00  -9999.00  -9999.00  -9999.00  -9999.00  -9999.00  -9999.00  -9999.00  -9999.00  -9999.00  -9999.00  -9999.00  -9999.00  -9999.00  -9999.00  -9999.00  -9999.00  -9999.00  -9999.00  -9999.00  -9999.00  -9999.00  -9999.00  -9999.00  -9999.00  -9999.00  -9999.00  -9999.00  -9999.00  -9999.00  -9999.00  -9999.00  -9999.00  -9999.00  -9999.00  -9999.00  -9999.00  -9999.00  -9999.00  -9999.00  -9999.00  -9999.00  -9999.00  -9999.00  -9999.00  -9999.00  -9999.00  -9999.00  -9999.00  -9999.00  -9999.00  -9999.00  -9999.00  -9999.00  -9999.00  -9999.00  -9999.00  -9999.00  -9999.00  -9999.00  -9999.00  -9999.00  -9999.00  -9999.00  -9999.00
 -9999.00  -9999.00  -9999.00  -9999.00  -9999.00  -9999.00  -9999.00  -9999.00  -9999.00  -9999.00  -9999.00  -9999.00  -9999.00  -9999.00  -9999.00  -9999.00  -9999.00  -9999.00  -9999.00  -9999.00  -9999.00  -9999.00  -9999.00  -9999.00  -9999.00  -9999.00  -9999.00  -9999.00  -9999.00  -9999.00  -9999.00  -9999.00  -9999.00  -9999.00  -9999.00  -9999.00  -9999.00  -9999.00  -9999.00  -9999.00  -9999.00  -9999.00  -9999.00  -9999.00  -9999.00  -9999.00  -9999.00  -9999.00  -9999.00  -9999.00  -9999.00  -9999.00  -9999.00  -9999.00  -9999.00  -9999.00  -9999.00  -9999.00  -9999.00  -9999.00  -9999.00  -9999.00  -9999.00  -9999.00  -9999.00  -9999.00  -9999.00  -9999.00  -9999.00  -9999.00  -9999.00  -9999.00  -9999.00  -9999.00  -9999.00  -9999.00  -9999.00  -9999.00  -9999.00  -9999.00  -9999.00  -9999.00  -9999.00  -9999.00  -9999.00  -9999.00  -9999.00  -9999.00  -9999.00  -9999.00  -9999.00  -9999.00  -9999.00  -9999.00  -9999.00  -9999.00  -9999.00  -9999.00  -9999.00  -9999.00  -9999.00  -9999.00  -9999.00  -9999.00  -9999.00  -9999.00  -9999.00  -9999.00  -9999.00  -9999.00  -9999.00  -9999.00  -9999.00  -9999.00  -9999.00  -9999.00  -9999.00  -9999.00  -9999.00  -9999.00  -9999.00  -9999.00  -9999.00  -9999.00  -9999.00  -9999.00  -9999.00  -9999.00  -9999.00  -9999.00  -9999.00  -9999.00  -9999.00  -9999.00  -9999.00  -9999.00  -9999.00  -9999.00  -9999.00  -9999.00   1436.13   1219.22    931.85   1101.32   1570.21   1500.00   2000.00   1519.67   1500.00   1849.51   2498.15   1500.00   2663.24   1992.47   1500.00   2631.92   2500.00   3000.00   2723.38   3067.42  -9999.00  -9999.00  -9999.00  -9999.00  -9999.00  -9999.00  -9999.00  -9999.00  -9999.00  -9999.00  -9999.00  -9999.00  -9999.00  -9999.00  -9999.00  -9999.00  -9999.00  -9999.00  -9999.00  -9999.00  -9999.00  -9999.00  -9999.00  -9999.00  -9999.00  -9999.00  -9999.00  -9999.00  -9999.00  -9999.00  -9999.00  -9999.00  -9999.00  -9999.00  -9999.00  -9999.00  -9999.00  -9999.00  -9999.00  -9999.00  -9999.00  -9999.00  -9999.00  -9999.00  -9999.00  -9999.00  -9999.00  -9999.00  -9999.00  -9999.00  -9999.00  -9999.00  -9999.00  -9999.00  -9999.00  -9999.00  -9999.00  -9999.00  -9999.00  -9999.00  -9999.00  -9999.00  -9999.00  -9999.00  -9999.00  -9999.00  -9999.00  -9999.00  -9999.00  -9999.00  -9999.00  -9999.00  -9999.00  -9999.00  -9999.00  -9999.00  -9999.00  -9999.00  -9999.00  -9999.00  -9999.00  -9999.00  -9999.00  -9999.00  -9999.00  -9999.00  -9999.00  -9999.00  -9999.00  -9999.00  -9999.00  -9999.00  -9999.00  -9999.00  -9999.00  -9999.00  -9999.00  -9999.00  -9999.00  -9999.00  -9999.00  -9999.00  -9999.00  -9999.00  -9999.00  -9999.00  -9999.00  -9999.00  -9999.00  -9999.00  -9999.00  -9999.00  -9999.00  -9999.00  -9999.00  -9999.00  -9999.00  -9999.00  -9999.00  -9999.00  -9999.00  -9999.00  -9999.00  -9999.00  -9999.00  -9999.00  -9999.00  -9999.00  -9999.00  -9999.00  -9999.00  -9999.00  -9999.00  -9999.00  -9999.00  -9999.00  -9999.00  -9999.00  -9999.00  -9999.00  -9999.00  -9999.00  -9999.00  -9999.00  -9999.00  -9999.00  -9999.00  -9999.00  -9999.00  -9999.00  -9999.00  -9999.00  -9999.00  -9999.00  -9999.00  -9999.00  -9999.00  -9999.00  -9999.00  -9999.00  -9999.00  -9999.00  -9999.00  -9999.00  -9999.00  -9999.00  -9999.00  -9999.00  -9999.00  -9999.00  -9999.00  -9999.00  -9999.00  -9999.00  -9999.00  -9999.00  -9999.00  -9999.00  -9999.00  -9999.00  -9999.00  -9999.00  -9999.00  -9999.00  -9999.00  -9999.00  -9999.00  -9999.00  -9999.00  -9999.00  -9999.00  -9999.00  -9999.00  -9999.00  -9999.00  -9999.00  -9999.00  -9999.00  -9999.00  -9999.00  -9999.00  -9999.00  -9999.00  -9999.00  -9999.00  -9999.00  -9999.00  -9999.00  -9999.00  -9999.00  -9999.00  -9999.00  -9999.00  -9999.00  -9999.00  -9999.00  -9999.00  -9999.00  -9999.00  -9999.00  -9999.00  -9999.00  -9999.00  -9999.00  -9999.00  -9999.00  -9999.00  -9999.00  -9999.00  -9999.00  -9999.00  -9999.00  -9999.00  -9999.00  -9999.00  -9999.00  -9999.00  -9999.00  -9999.00  -9999.00  -9999.00  -9999.00  -9999.00  -9999.00  -9999.00  -9999.00  -9999.00  -9999.00  -9999.00  -9999.00  -9999.00  -9999.00  -9999.00  -9999.00  -9999.00  -9999.00  -9999.00  -9999.00  -9999.00  -9999.00  -9999.00  -9999.00  -9999.00  -9999.00  -9999.00  -9999.00  -9999.00  -9999.00  -9999.00  -9999.00  -9999.00  -9999.00  -9999.00  -9999.00  -9999.00  -9999.00  -9999.00  -9999.00  -9999.00  -9999.00  -9999.00  -9999.00  -9999.00  -9999.00  -9999.00  -9999.00  -9999.00  -9999.00  -9999.00  -9999.00  -9999.00  -9999.00  -9999.00  -9999.00  -9999.00  -9999.00  -9999.00  -9999.00  -9999.00  -9999.00  -9999.00  -9999.00  -9999.00  -9999.00  -9999.00  -9999.00  -9999.00  -9999.00  -9999.00  -9999.00  -9999.00  -9999.00  -9999.00  -9999.00  -9999.00  -9999.00  -9999.00  -9999.00  -9999.00  -9999.00  -9999.00  -9999.00  -9999.00  -9999.00  -9999.00  -9999.00  -9999.00  -9999.00  -9999.00  -9999.00  -9999.00  -9999.00  -9999.00  -9999.00  -9999.00  -9999.00  -9999.00  -9999.00  -9999.00  -9999.00  -9999.00  -9999.00  -9999.00  -9999.00  -9999.00  -9999.00  -9999.00  -9999.00  -9999.00  -9999.00  -9999.00  -9999.00  -9999.00  -9999.00  -9999.00  -9999.00  -9999.00  -9999.00  -9999.00  -9999.00  -9999.00  -9999.00  -9999.00  -9999.00  -9999.00  -9999.00  -9999.00  -9999.00  -9999.00  -9999.00  -9999.00
 -9999.00  -9999.00  -9999.00  -9999.00  -9999.00  -9999.00  -9999.00  -9999.00  -9999.00  -9999.00  -9999.00  -9999.00  -9999.00  -9999.00  -9999.00  -9999.00  -9999.00  -9999.00  -9999.00  -9999.00  -9999.00  -9999.00  -9999.00  -9999.00  -9999.00  -9999.00  -9999.00  -9999.00  -9999.00  -9999.00  -9999.00  -9999.00  -9999.00  -9999.00  -9999.00  -9999.00  -9999.00  -9999.00  -9999.00  -9999.00  -9999.00  -9999.00  -9999.00  -9999.00  -9999.00  -9999.00  -9999.00  -9999.00  -9999.00  -9999.00  -9999.00  -9999.00  -9999.00  -9999.00  -9999.00  -9999.00  -9999.00  -9999.00  -9999.00  -9999.00  -9999.00  -9999.00  -9999.00  -9999.00  -9999.00  -9999.00  -9999.00  -9999.00  -9999.00  -9999.00  -9999.00  -9999.00  -9999.00  -9999.00  -9999.00  -9999.00  -9999.00  -9999.00  -9999.00  -9999.00  -9999.00  -9999.00  -9999.00  -9999.00  -9999.00  -9999.00  -9999.00  -9999.00  -9999.00  -9999.00  -9999.00  -9999.00  -9999.00  -9999.00  -9999.00  -9999.00  -9999.00  -9999.00  -9999.00  -9999.00  -9999.00  -9999.00  -9999.00  -9999.00  -9999.00  -9999.00  -9999.00  -9999.00  -9999.00  -9999.00  -9999.00  -9999.00  -9999.00  -9999.00  -9999.00  -9999.00  -9999.00  -9999.00  -9999.00  -9999.00  -9999.00  -9999.00  -9999.00  -9999.00  -9999.00  -9999.00  -9999.00  -9999.00  -9999.00  -9999.00  -9999.00  -9999.00  -9999.00  -9999.00  -9999.00  -9999.00  -9999.00  -9999.00  -9999.00  -9999.00    644.25    642.13    752.13    904.72   1000.00   1498.61   1500.00   1500.85   1269.43   1500.00   2000.00   1798.05   1500.95   1507.17   1501.66   2000.00   2500.00   2773.04   2503.17  -9999.00  -9999.00  -9999.00  -9999.00  -9999.00  -9999.00  -9999.00  -9999.00  -9999.00  -9999.00  -9999.00  -9999.00  -9999.00  -9999.00  -9999.00  -9999.00  -9999.00  -9999.00  -9999.00  -9999.00  -9999.00  -9999.00  -9999.00  -9999.00  -9999.00  -9999.00  -9999.00  -9999.00  -9999.00  -9999.00  -9999.00  -9999.00  -9999.00  -9999.00  -9999.00  -9999.00  -9999.00  -9999.00  -9999.00  -9999.00  -9999.00  -9999.00  -9999.00  -9999.00  -9999.00  -9999.00  -9999.00  -9999.00  -9999.00  -9999.00  -9999.00  -9999.00  -9999.00  -9999.00  -9999.00  -9999.00  -9999.00  -9999.00  -9999.00  -9999.00  -9999.00  -9999.00  -9999.00  -9999.00  -9999.00  -9999.00  -9999.00  -9999.00  -9999.00  -9999.00  -9999.00  -9999.00  -9999.00  -9999.00  -9999.00  -9999.00  -9999.00  -9999.00  -9999.00  -9999.00  -9999.00  -9999.00  -9999.00  -9999.00  -9999.00  -9999.00  -9999.00  -9999.00  -9999.00  -9999.00  -9999.00  -9999.00  -9999.00  -9999.00  -9999.00  -9999.00  -9999.00  -9999.00  -9999.00  -9999.00  -9999.00  -9999.00  -9999.00  -9999.00  -9999.00  -9999.00  -9999.00  -9999.00  -9999.00  -9999.00  -9999.00  -9999.00  -9999.00  -9999.00  -9999.00  -9999.00  -9999.00  -9999.00  -9999.00  -9999.00  -9999.00  -9999.00  -9999.00  -9999.00  -9999.00  -9999.00  -9999.00  -9999.00  -9999.00  -9999.00  -9999.00  -9999.00  -9999.00  -9999.00  -9999.00  -9999.00  -9999.00  -9999.00  -9999.00  -9999.00  -9999.00  -9999.00  -9999.00  -9999.00  -9999.00  -9999.00  -9999.00  -9999.00  -9999.00  -9999.00  -9999.00  -9999.00  -9999.00  -9999.00  -9999.00  -9999.00  -9999.00  -9999.00  -9999.00  -9999.00  -9999.00  -9999.00  -9999.00  -9999.00  -9999.00  -9999.00  -9999.00  -9999.00  -9999.00  -9999.00  -9999.00  -9999.00  -9999.00  -9999.00  -9999.00  -9999.00  -9999.00  -9999.00  -9999.00  -9999.00  -9999.00  -9999.00  -9999.00  -9999.00  -9999.00  -9999.00  -9999.00  -9999.00  -9999.00  -9999.00  -9999.00  -9999.00  -9999.00  -9999.00  -9999.00  -9999.00  -9999.00  -9999.00  -9999.00  -9999.00  -9999.00  -9999.00  -9999.00  -9999.00  -9999.00  -9999.00  -9999.00  -9999.00  -9999.00  -9999.00  -9999.00  -9999.00  -9999.00  -9999.00  -9999.00  -9999.00  -9999.00  -9999.00  -9999.00  -9999.00  -9999.00  -9999.00  -9999.00  -9999.00  -9999.00  -9999.00  -9999.00  -9999.00  -9999.00  -9999.00  -9999.00  -9999.00  -9999.00  -9999.00  -9999.00  -9999.00  -9999.00  -9999.00  -9999.00  -9999.00  -9999.00  -9999.00  -9999.00  -9999.00  -9999.00  -9999.00  -9999.00  -9999.00  -9999.00  -9999.00  -9999.00  -9999.00  -9999.00  -9999.00  -9999.00  -9999.00  -9999.00  -9999.00  -9999.00  -9999.00  -9999.00  -9999.00  -9999.00  -9999.00  -9999.00  -9999.00  -9999.00  -9999.00  -9999.00  -9999.00  -9999.00  -9999.00  -9999.00  -9999.00  -9999.00  -9999.00  -9999.00  -9999.00  -9999.00  -9999.00  -9999.00  -9999.00  -9999.00  -9999.00  -9999.00  -9999.00  -9999.00  -9999.00  -9999.00  -9999.00  -9999.00  -9999.00  -9999.00  -9999.00  -9999.00  -9999.00  -9999.00  -9999.00  -9999.00  -9999.00  -9999.00  -9999.00  -9999.00  -9999.00  -9999.00  -9999.00  -9999.00  -9999.00  -9999.00  -9999.00  -9999.00  -9999.00  -9999.00  -9999.00  -9999.00  -9999.00  -9999.00  -9999.00  -9999.00  -9999.00  -9999.00  -9999.00  -9999.00  -9999.00  -9999.00  -9999.00  -9999.00  -9999.00  -9999.00  -9999.00  -9999.00  -9999.00  -9999.00  -9999.00  -9999.00  -9999.00  -9999.00  -9999.00  -9999.00  -9999.00  -9999.00  -9999.00  -9999.00  -9999.00  -9999.00  -9999.00  -9999.00  -9999.00  -9999.00  -9999.00  -9999.00  -9999.00  -9999.00  -9999.00  -9999.00  -9999.00  -9999.00  -9999.00  -9999.00  -9999.00  -9999.00  -9999.00  -9999.00  -9999.00  -9999.00  -9999.00  -9999.00  -9999.00  -9999.00  -9999.00  -9999.00  -9999.00
 -9999.00  -9999.00  -9999.00  -9999.00  -9999.00  -9999.00  -9999.00  -9999.00  -9999.00  -9999.00  -9999.00  -9999.00  -9999.00  -9999.00  -9999.00  -9999.00  -9999.00  -9999.00  -9999.00  -9999.00  -9999.00  -9999.00  -9999.00  -9999.00  -9999.00  -9999.00  -9999.00  -9999.00  -9999.00  -9999.00  -9999.00  -9999.00  -9999.00  -9999.00  -9999.00  -9999.00  -9999.00  -9999.00  -9999.00  -9999.00  -9999.00  -9999.00  -9999.00  -9999.00  -9999.00  -9999.00  -9999.00  -9999.00  -9999.00  -9999.00  -9999.00  -9999.00  -9999.00  -9999.00  -9999.00  -9999.00  -9999.00  -9999.00  -9999.00  -9999.00  -9999.00  -9999.00  -9999.00  -9999.00  -9999.00  -9999.00  -9999.00  -9999.00  -9999.00  -9999.00  -9999.00  -9999.00  -9999.00  -9999.00  -9999.00  -9999.00  -9999.00  -9999.00  -9999.00  -9999.00  -9999.00  -9999.00  -9999.00  -9999.00  -9999.00  -9999.00  -9999.00  -9999.00  -9999.00  -9999.00  -9999.00  -9999.00  -9999.00  -9999.00  -9999.00  -9999.00  -9999.00  -9999.00  -9999.00  -9999.00  -9999.00  -9999.00  -9999.00  -9999.00  -9999.00  -9999.00  -9999.00  -9999.00  -9999.00  -9999.00  -9999.00  -9999.00  -9999.00  -9999.00  -9999.00  -9999.00  -9999.00  -9999.00  -9999.00  -9999.00  -9999.00  -9999.00  -9999.00  -9999.00  -9999.00  -9999.00  -9999.00  -9999.00  -9999.00  -9999.00  -9999.00  -9999.00  -9999.00  -9999.00  -9999.00  -9999.00  -9999.00  -9999.00  -9999.00    467.43    499.54    500.00    542.25    726.61    889.98    999.97   1000.00   1489.48   1500.00   1956.89   2000.00   2000.00   1811.05   1500.00   2000.00   2500.00   2145.06   2500.00   2500.00   3000.00  -9999.00  -9999.00  -9999.00  -9999.00  -9999.00  -9999.00  -9999.00  -9999.00  -9999.00  -9999.00  -9999.00  -9999.00  -9999.00  -9999.00  -9999.00  -9999.00  -9999.00  -9999.00  -9999.00  -9999.00  -9999.00  -9999.00  -9999.00  -9999.00  -9999.00  -9999.00  -9999.00  -9999.00  -9999.00  -9999.00  -9999.00  -9999.00  -9999.00  -9999.00  -9999.00  -9999.00  -9999.00  -9999.00  -9999.00  -9999.00  -9999.00  -9999.00  -9999.00  -9999.00  -9999.00  -9999.00  -9999.00  -9999.00  -9999.00  -9999.00  -9999.00  -9999.00  -9999.00  -9999.00  -9999.00  -9999.00  -9999.00  -9999.00  -9999.00  -9999.00  -9999.00  -9999.00  -9999.00  -9999.00  -9999.00  -9999.00  -9999.00  -9999.00  -9999.00  -9999.00  -9999.00  -9999.00  -9999.00  -9999.00  -9999.00  -9999.00  -9999.00  -9999.00  -9999.00  -9999.00  -9999.00  -9999.00  -9999.00  -9999.00  -9999.00  -9999.00  -9999.00  -9999.00  -9999.00  -9999.00  -9999.00  -9999.00  -9999.00  -9999.00  -9999.00  -9999.00  -9999.00  -9999.00  -9999.00  -9999.00  -9999.00  -9999.00  -9999.00  -9999.00  -9999.00  -9999.00  -9999.00  -9999.00  -9999.00  -9999.00  -9999.00  -9999.00  -9999.00  -9999.00  -9999.00  -9999.00  -9999.00  -9999.00  -9999.00  -9999.00  -9999.00  -9999.00  -9999.00  -9999.00  -9999.00  -9999.00  -9999.00  -9999.00  -9999.00  -9999.00  -9999.00  -9999.00  -9999.00  -9999.00  -9999.00  -9999.00  -9999.00  -9999.00  -9999.00  -9999.00  -9999.00  -9999.00  -9999.00  -9999.00  -9999.00  -9999.00  -9999.00  -9999.00  -9999.00  -9999.00  -9999.00  -9999.00  -9999.00  -9999.00  -9999.00  -9999.00  -9999.00  -9999.00  -9999.00  -9999.00  -9999.00  -9999.00  -9999.00  -9999.00  -9999.00  -9999.00  -9999.00  -9999.00  -9999.00  -9999.00  -9999.00  -9999.00  -9999.00  -9999.00  -9999.00  -9999.00  -9999.00  -9999.00  -9999.00  -9999.00  -9999.00  -9999.00  -9999.00  -9999.00  -9999.00  -9999.00  -9999.00  -9999.00  -9999.00  -9999.00  -9999.00  -9999.00  -9999.00  -9999.00  -9999.00  -9999.00  -9999.00  -9999.00  -9999.00  -9999.00  -9999.00  -9999.00  -9999.00  -9999.00  -9999.00  -9999.00  -9999.00  -9999.00  -9999.00  -9999.00  -9999.00  -9999.00  -9999.00  -9999.00  -9999.00  -9999.00  -9999.00  -9999.00  -9999.00  -9999.00  -9999.00  -9999.00  -9999.00  -9999.00  -9999.00  -9999.00  -9999.00  -9999.00  -9999.00  -9999.00  -9999.00  -9999.00  -9999.00  -9999.00  -9999.00  -9999.00  -9999.00  -9999.00  -9999.00  -9999.00  -9999.00  -9999.00  -9999.00  -9999.00  -9999.00  -9999.00  -9999.00  -9999.00  -9999.00  -9999.00  -9999.00  -9999.00  -9999.00  -9999.00  -9999.00  -9999.00  -9999.00  -9999.00  -9999.00  -9999.00  -9999.00  -9999.00  -9999.00  -9999.00  -9999.00  -9999.00  -9999.00  -9999.00  -9999.00  -9999.00  -9999.00  -9999.00  -9999.00  -9999.00  -9999.00  -9999.00  -9999.00  -9999.00  -9999.00  -9999.00  -9999.00  -9999.00  -9999.00  -9999.00  -9999.00  -9999.00  -9999.00  -9999.00  -9999.00  -9999.00  -9999.00  -9999.00  -9999.00  -9999.00  -9999.00  -9999.00  -9999.00  -9999.00  -9999.00  -9999.00  -9999.00  -9999.00  -9999.00  -9999.00  -9999.00  -9999.00  -9999.00  -9999.00  -9999.00  -9999.00  -9999.00  -9999.00  -9999.00  -9999.00  -9999.00  -9999.00  -9999.00  -9999.00  -9999.00  -9999.00  -9999.00  -9999.00  -9999.00  -9999.00  -9999.00  -9999.00  -9999.00  -9999.00  -9999.00  -9999.00  -9999.00  -9999.00  -9999.00  -9999.00  -9999.00  -9999.00  -9999.00  -9999.00  -9999.00  -9999.00  -9999.00  -9999.00  -9999.00  -9999.00  -9999.00  -9999.00  -9999.00  -9999.00  -9999.00  -9999.00  -9999.00  -9999.00  -9999.00  -9999.00  -9999.00  -9999.00  -9999.00  -9999.00  -9999.00  -9999.00  -9999.00  -9999.00  -9999.00  -9999.00  -9999.00  -9999.00  -9999.00  -9999.00  -9999.00  -9999.00  -9999.00
 -9999.00  -9999.00  -9999.00  -9999.00  -9999.00  -9999.00  -9999.00  -9999.00  -9999.00  -9999.00  -9999.00  -9999.00  -9999.00  -9999.00  -9999.00  -9999.00  -9999.00  -9999.00  -9999.00  -9999.00  -9999.00  -9999.00  -9999.00  -9999.00  -9999.00  -9999.00  -9999.00  -9999.00  -9999.00  -9999.00  -9999.00  -9999.00  -9999.00  -9999.00  -9999.00  -9999.00  -9999.00  -9999.00  -9999.00  -9999.00  -9999.00  -9999.00  -9999.00  -9999.00  -9999.00  -9999.00  -9999.00  -9999.00  -9999.00  -9999.00  -9999.00  -9999.00  -9999.00  -9999.00  -9999.00  -9999.00  -9999.00  -9999.00  -9999.00  -9999.00  -9999.00  -9999.00  -9999.00  -9999.00  -9999.00  -9999.00  -9999.00  -9999.00  -9999.00  -9999.00  -9999.00  -9999.00  -9999.00  -9999.00  -9999.00  -9999.00  -9999.00  -9999.00  -9999.00  -9999.00  -9999.00  -9999.00  -9999.00  -9999.00  -9999.00  -9999.00  -9999.00  -9999.00  -9999.00  -9999.00  -9999.00  -9999.00  -9999.00  -9999.00  -9999.00  -9999.00  -9999.00  -9999.00  -9999.00  -9999.00  -9999.00  -9999.00  -9999.00  -9999.00  -9999.00  -9999.00  -9999.00  -9999.00  -9999.00  -9999.00  -9999.00  -9999.00  -9999.00  -9999.00  -9999.00  -9999.00  -9999.00  -9999.00  -9999.00  -9999.00  -9999.00  -9999.00  -9999.00  -9999.00  -9999.00  -9999.00  -9999.00  -9999.00  -9999.00  -9999.00  -9999.00  -9999.00  -9999.00  -9999.00  -9999.00  -9999.00  -9999.00  -9999.00  -9999.00    461.83    491.32    494.19    494.25    590.34    731.34    872.46    994.22   1273.54   1216.73   1498.18   1500.00   1500.00   1772.70   2000.00   2000.00   2000.00   2000.00   2000.00   2000.00   2352.79   3000.00  -9999.00  -9999.00  -9999.00  -9999.00  -9999.00  -9999.00  -9999.00  -9999.00  -9999.00  -9999.00  -9999.00  -9999.00  -9999.00  -9999.00  -9999.00  -9999.00  -9999.00  -9999.00  -9999.00  -9999.00  -9999.00  -9999.00  -9999.00  -9999.00  -9999.00  -9999.00  -9999.00  -9999.00  -9999.00  -9999.00  -9999.00  -9999.00  -9999.00  -9999.00  -9999.00  -9999.00  -9999.00  -9999.00  -9999.00  -9999.00  -9999.00  -9999.00  -9999.00  -9999.00  -9999.00  -9999.00  -9999.00  -9999.00  -9999.00  -9999.00  -9999.00  -9999.00  -9999.00  -9999.00  -9999.00  -9999.00  -9999.00  -9999.00  -9999.00  -9999.00  -9999.00  -9999.00  -9999.00  -9999.00  -9999.00  -9999.00  -9999.00  -9999.00  -9999.00  -9999.00  -9999.00  -9999.00  -9999.00  -9999.00  -9999.00  -9999.00  -9999.00  -9999.00  -9999.00  -9999.00  -9999.00  -9999.00  -9999.00  -9999.00  -9999.00  -9999.00  -9999.00  -9999.00  -9999.00  -9999.00  -9999.00  -9999.00  -9999.00  -9999.00  -9999.00  -9999.00  -9999.00  -9999.00  -9999.00  -9999.00  -9999.00  -9999.00  -9999.00  -9999.00  -9999.00  -9999.00  -9999.00  -9999.00  -9999.00  -9999.00  -9999.00  -9999.00  -9999.00  -9999.00  -9999.00  -9999.00  -9999.00  -9999.00  -9999.00  -9999.00  -9999.00  -9999.00  -9999.00  -9999.00  -9999.00  -9999.00  -9999.00  -9999.00  -9999.00  -9999.00  -9999.00  -9999.00  -9999.00  -9999.00  -9999.00  -9999.00  -9999.00  -9999.00  -9999.00  -9999.00  -9999.00  -9999.00  -9999.00  -9999.00  -9999.00  -9999.00  -9999.00  -9999.00  -9999.00  -9999.00  -9999.00  -9999.00  -9999.00  -9999.00  -9999.00  -9999.00  -9999.00  -9999.00  -9999.00  -9999.00  -9999.00  -9999.00  -9999.00  -9999.00  -9999.00  -9999.00  -9999.00  -9999.00  -9999.00  -9999.00  -9999.00  -9999.00  -9999.00  -9999.00  -9999.00  -9999.00  -9999.00  -9999.00  -9999.00  -9999.00  -9999.00  -9999.00  -9999.00  -9999.00  -9999.00  -9999.00  -9999.00  -9999.00  -9999.00  -9999.00  -9999.00  -9999.00  -9999.00  -9999.00  -9999.00  -9999.00  -9999.00  -9999.00  -9999.00  -9999.00  -9999.00  -9999.00  -9999.00  -9999.00  -9999.00  -9999.00  -9999.00  -9999.00  -9999.00  -9999.00  -9999.00  -9999.00  -9999.00  -9999.00  -9999.00  -9999.00  -9999.00  -9999.00  -9999.00  -9999.00  -9999.00  -9999.00  -9999.00  -9999.00  -9999.00  -9999.00  -9999.00  -9999.00  -9999.00  -9999.00  -9999.00  -9999.00  -9999.00  -9999.00  -9999.00  -9999.00  -9999.00  -9999.00  -9999.00  -9999.00  -9999.00  -9999.00  -9999.00  -9999.00  -9999.00  -9999.00  -9999.00  -9999.00  -9999.00  -9999.00  -9999.00  -9999.00  -9999.00  -9999.00  -9999.00  -9999.00  -9999.00  -9999.00  -9999.00  -9999.00  -9999.00  -9999.00  -9999.00  -9999.00  -9999.00  -9999.00  -9999.00  -9999.00  -9999.00  -9999.00  -9999.00  -9999.00  -9999.00  -9999.00  -9999.00  -9999.00  -9999.00  -9999.00  -9999.00  -9999.00  -9999.00  -9999.00  -9999.00  -9999.00  -9999.00  -9999.00  -9999.00  -9999.00  -9999.00  -9999.00  -9999.00  -9999.00  -9999.00  -9999.00  -9999.00  -9999.00  -9999.00  -9999.00  -9999.00  -9999.00  -9999.00  -9999.00  -9999.00  -9999.00  -9999.00  -9999.00  -9999.00  -9999.00  -9999.00  -9999.00  -9999.00  -9999.00  -9999.00  -9999.00  -9999.00  -9999.00  -9999.00  -9999.00  -9999.00  -9999.00  -9999.00  -9999.00  -9999.00  -9999.00  -9999.00  -9999.00  -9999.00  -9999.00  -9999.00  -9999.00  -9999.00  -9999.00  -9999.00  -9999.00  -9999.00  -9999.00  -9999.00  -9999.00  -9999.00  -9999.00  -9999.00  -9999.00  -9999.00  -9999.00  -9999.00  -9999.00  -9999.00  -9999.00  -9999.00  -9999.00  -9999.00  -9999.00  -9999.00  -9999.00  -9999.00  -9999.00  -9999.00  -9999.00  -9999.00  -9999.00  -9999.00  -9999.00  -9999.00  -9999.00  -9999.00  -9999.00  -9999.00  -9999.00  -9999.00  -9999.00
 -9999.00  -9999.00  -9999.00  -9999.00  -9999.00  -9999.00  -9999.00  -9999.00  -9999.00  -9999.00  -9999.00  -9999.00  -9999.00  -9999.00  -9999.00  -9999.00  -9999.00  -9999.00  -9999.00  -9999.00  -9999.00  -9999.00  -9999.00  -9999.00  -9999.00  -9999.00  -9999.00  -9999.00  -9999.00  -9999.00  -9999.00  -9999.00  -9999.00  -9999.00  -9999.00  -9999.00  -9999.00  -9999.00  -9999.00  -9999.00  -9999.00  -9999.00  -9999.00  -9999.00  -9999.00  -9999.00  -9999.00  -9999.00  -9999.00  -9999.00  -9999.00  -9999.00  -9999.00  -9999.00  -9999.00  -9999.00  -9999.00  -9999.00  -9999.00  -9999.00  -9999.00  -9999.00  -9999.00  -9999.00  -9999.00  -9999.00  -9999.00  -9999.00  -9999.00  -9999.00  -9999.00  -9999.00  -9999.00  -9999.00  -9999.00  -9999.00  -9999.00  -9999.00  -9999.00  -9999.00  -9999.00  -9999.00  -9999.00  -9999.00  -9999.00  -9999.00  -9999.00  -9999.00  -9999.00  -9999.00  -9999.00  -9999.00  -9999.00  -9999.00  -9999.00  -9999.00  -9999.00  -9999.00  -9999.00  -9999.00  -9999.00  -9999.00  -9999.00  -9999.00  -9999.00  -9999.00  -9999.00  -9999.00  -9999.00  -9999.00  -9999.00  -9999.00  -9999.00  -9999.00  -9999.00  -9999.00  -9999.00  -9999.00  -9999.00  -9999.00  -9999.00  -9999.00  -9999.00  -9999.00  -9999.00  -9999.00  -9999.00  -9999.00  -9999.00  -9999.00  -9999.00  -9999.00  -9999.00  -9999.00  -9999.00  -9999.00  -9999.00  -9999.00    457.18    475.73    491.98    491.36    487.38    500.00    605.07    732.15    827.84    829.81    971.56   1411.58   1224.84   1027.56   1067.24   1409.49   1531.70   2000.00   2500.00   1500.00   2496.71   2500.00   2500.00   3273.48   3398.45  -9999.00  -9999.00  -9999.00  -9999.00  -9999.00  -9999.00  -9999.00  -9999.00  -9999.00  -9999.00  -9999.00  -9999.00  -9999.00  -9999.00  -9999.00  -9999.00  -9999.00  -9999.00  -9999.00  -9999.00  -9999.00  -9999.00  -9999.00  -9999.00  -9999.00  -9999.00  -9999.00  -9999.00  -9999.00  -9999.00  -9999.00  -9999.00  -9999.00  -9999.00  -9999.00  -9999.00  -9999.00  -9999.00  -9999.00  -9999.00  -9999.00  -9999.00  -9999.00  -9999.00  -9999.00  -9999.00  -9999.00  -9999.00  -9999.00  -9999.00  -9999.00  -9999.00  -9999.00  -9999.00  -9999.00  -9999.00  -9999.00  -9999.00  -9999.00  -9999.00  -9999.00  -9999.00  -9999.00  -9999.00  -9999.00  -9999.00  -9999.00  -9999.00  -9999.00  -9999.00  -9999.00  -9999.00  -9999.00  -9999.00  -9999.00  -9999.00  -9999.00  -9999.00  -9999.00  -9999.00  -9999.00  -9999.00  -9999.00  -9999.00  -9999.00  -9999.00  -9999.00  -9999.00  -9999.00  -9999.00  -9999.00  -9999.00  -9999.00  -9999.00  -9999.00  -9999.00  -9999.00  -9999.00  -9999.00  -9999.00  -9999.00  -9999.00  -9999.00  -9999.00  -9999.00  -9999.00  -9999.00  -9999.00  -9999.00  -9999.00  -9999.00  -9999.00  -9999.00  -9999.00  -9999.00  -9999.00  -9999.00  -9999.00  -9999.00  -9999.00  -9999.00  -9999.00  -9999.00  -9999.00  -9999.00  -9999.00  -9999.00  -9999.00  -9999.00  -9999.00  -9999.00  -9999.00  -9999.00  -9999.00  -9999.00  -9999.00  -9999.00  -9999.00  -9999.00  -9999.00  -9999.00  -9999.00  -9999.00  -9999.00  -9999.00  -9999.00  -9999.00  -9999.00  -9999.00  -9999.00  -9999.00  -9999.00  -9999.00  -9999.00  -9999.00  -9999.00  -9999.00  -9999.00  -9999.00  -9999.00  -9999.00  -9999.00  -9999.00  -9999.00  -9999.00  -9999.00  -9999.00  -9999.00  -9999.00  -9999.00  -9999.00  -9999.00  -9999.00  -9999.00  -9999.00  -9999.00  -9999.00  -9999.00  -9999.00  -9999.00  -9999.00  -9999.00  -9999.00  -9999.00  -9999.00  -9999.00  -9999.00  -9999.00  -9999.00  -9999.00  -9999.00  -9999.00  -9999.00  -9999.00  -9999.00  -9999.00  -9999.00  -9999.00  -9999.00  -9999.00  -9999.00  -9999.00  -9999.00  -9999.00  -9999.00  -9999.00  -9999.00  -9999.00  -9999.00  -9999.00  -9999.00  -9999.00  -9999.00  -9999.00  -9999.00  -9999.00  -9999.00  -9999.00  -9999.00  -9999.00  -9999.00  -9999.00  -9999.00  -9999.00  -9999.00  -9999.00  -9999.00  -9999.00  -9999.00  -9999.00  -9999.00  -9999.00  -9999.00  -9999.00  -9999.00  -9999.00  -9999.00  -9999.00  -9999.00  -9999.00  -9999.00  -9999.00  -9999.00  -9999.00  -9999.00  -9999.00  -9999.00  -9999.00  -9999.00  -9999.00  -9999.00  -9999.00  -9999.00  -9999.00  -9999.00  -9999.00  -9999.00  -9999.00  -9999.00  -9999.00  -9999.00  -9999.00  -9999.00  -9999.00  -9999.00  -9999.00  -9999.00  -9999.00  -9999.00  -9999.00  -9999.00  -9999.00  -9999.00  -9999.00  -9999.00  -9999.00  -9999.00  -9999.00  -9999.00  -9999.00  -9999.00  -9999.00  -9999.00  -9999.00  -9999.00  -9999.00  -9999.00  -9999.00  -9999.00  -9999.00  -9999.00  -9999.00  -9999.00  -9999.00  -9999.00  -9999.00  -9999.00  -9999.00  -9999.00  -9999.00  -9999.00  -9999.00  -9999.00  -9999.00  -9999.00  -9999.00  -9999.00  -9999.00  -9999.00  -9999.00  -9999.00  -9999.00  -9999.00  -9999.00  -9999.00  -9999.00  -9999.00  -9999.00  -9999.00  -9999.00  -9999.00  -9999.00  -9999.00  -9999.00  -9999.00  -9999.00  -9999.00  -9999.00  -9999.00  -9999.00  -9999.00  -9999.00  -9999.00  -9999.00  -9999.00  -9999.00  -9999.00  -9999.00  -9999.00  -9999.00  -9999.00  -9999.00  -9999.00  -9999.00  -9999.00  -9999.00  -9999.00  -9999.00  -9999.00  -9999.00  -9999.00  -9999.00  -9999.00  -9999.00  -9999.00  -9999.00  -9999.00  -9999.00  -9999.00  -9999.00  -9999.00  -9999.00  -9999.00  -9999.00  -9999.00  -9999.00  -9999.00  -9999.00
 -9999.00  -9999.00  -9999.00  -9999.00  -9999.00  -9999.00  -9999.00  -9999.00  -9999.00  -9999.00  -9999.00  -9999.00  -9999.00  -9999.00  -9999.00  -9999.00  -9999.00  -9999.00  -9999.00  -9999.00  -9999.00  -9999.00  -9999.00  -9999.00  -9999.00  -9999.00  -9999.00  -9999.00  -9999.00  -9999.00  -9999.00  -9999.00  -9999.00  -9999.00  -9999.00  -9999.00  -9999.00  -9999.00  -9999.00  -9999.00  -9999.00  -9999.00  -9999.00  -9999.00  -9999.00  -9999.00  -9999.00  -9999.00  -9999.00  -9999.00  -9999.00  -9999.00  -9999.00  -9999.00  -9999.00  -9999.00  -9999.00  -9999.00  -9999.00  -9999.00  -9999.00  -9999.00  -9999.00  -9999.00  -9999.00  -9999.00  -9999.00  -9999.00  -9999.00  -9999.00  -9999.00  -9999.00  -9999.00  -9999.00  -9999.00  -9999.00  -9999.00  -9999.00  -9999.00  -9999.00  -9999.00  -9999.00  -9999.00  -9999.00  -9999.00  -9999.00  -9999.00  -9999.00  -9999.00  -9999.00  -9999.00  -9999.00  -9999.00  -9999.00  -9999.00  -9999.00  -9999.00  -9999.00  -9999.00  -9999.00  -9999.00  -9999.00  -9999.00  -9999.00  -9999.00  -9999.00  -9999.00  -9999.00  -9999.00  -9999.00  -9999.00  -9999.00  -9999.00  -9999.00  -9999.00  -9999.00  -9999.00  -9999.00  -9999.00  -9999.00  -9999.00  -9999.00  -9999.00  -9999.00  -9999.00  -9999.00  -9999.00  -9999.00  -9999.00  -9999.00  -9999.00  -9999.00  -9999.00  -9999.00  -9999.00  -9999.00  -9999.00  -9999.00    474.43    493.26    497.78    495.93    500.00    500.00    500.00    559.58    632.14    596.40    751.82    973.06   1000.00   1000.00   1240.27   1500.00   1500.00   2000.00   1681.76   2500.00   3000.00   3000.00   2920.55   3000.00   3000.00  -9999.00  -9999.00  -9999.00  -9999.00  -9999.00  -9999.00  -9999.00  -9999.00  -9999.00  -9999.00  -9999.00  -9999.00  -9999.00  -9999.00  -9999.00  -9999.00  -9999.00  -9999.00  -9999.00  -9999.00  -9999.00  -9999.00  -9999.00  -9999.00  -9999.00  -9999.00  -9999.00  -9999.00  -9999.00  -9999.00  -9999.00  -9999.00  -9999.00  -9999.00  -9999.00  -9999.00  -9999.00  -9999.00  -9999.00  -9999.00  -9999.00  -9999.00  -9999.00  -9999.00  -9999.00  -9999.00  -9999.00  -9999.00  -9999.00  -9999.00  -9999.00  -9999.00  -9999.00  -9999.00  -9999.00  -9999.00  -9999.00  -9999.00  -9999.00  -9999.00  -9999.00  -9999.00  -9999.00  -9999.00  -9999.00  -9999.00  -9999.00  -9999.00  -9999.00  -9999.00  -9999.00  -9999.00  -9999.00  -9999.00  -9999.00  -9999.00  -9999.00  -9999.00  -9999.00  -9999.00  -9999.00  -9999.00  -9999.00  -9999.00  -9999.00  -9999.00  -9999.00  -9999.00  -9999.00  -9999.00  -9999.00  -9999.00  -9999.00  -9999.00  -9999.00  -9999.00  -9999.00  -9999.00  -9999.00  -9999.00  -9999.00  -9999.00  -9999.00  -9999.00  -9999.00  -9999.00  -9999.00  -9999.00  -9999.00  -9999.00  -9999.00  -9999.00  -9999.00  -9999.00  -9999.00  -9999.00  -9999.00  -9999.00  -9999.00  -9999.00  -9999.00  -9999.00  -9999.00  -9999.00  -9999.00  -9999.00  -9999.00  -9999.00  -9999.00  -9999.00  -9999.00  -9999.00  -9999.00  -9999.00  -9999.00  -9999.00  -9999.00  -9999.00  -9999.00  -9999.00  -9999.00  -9999.00  -9999.00  -9999.00  -9999.00  -9999.00  -9999.00  -9999.00  -9999.00  -9999.00  -9999.00  -9999.00  -9999.00  -9999.00  -9999.00  -9999.00  -9999.00  -9999.00  -9999.00  -9999.00  -9999.00  -9999.00  -9999.00  -9999.00  -9999.00  -9999.00  -9999.00  -9999.00  -9999.00  -9999.00  -9999.00  -9999.00  -9999.00  -9999.00  -9999.00  -9999.00  -9999.00  -9999.00  -9999.00  -9999.00  -9999.00  -9999.00  -9999.00  -9999.00  -9999.00  -9999.00  -9999.00  -9999.00  -9999.00  -9999.00  -9999.00  -9999.00  -9999.00  -9999.00  -9999.00  -9999.00  -9999.00  -9999.00  -9999.00  -9999.00  -9999.00  -9999.00  -9999.00  -9999.00  -9999.00  -9999.00  -9999.00  -9999.00  -9999.00  -9999.00  -9999.00  -9999.00  -9999.00  -9999.00  -9999.00  -9999.00  -9999.00  -9999.00  -9999.00  -9999.00  -9999.00  -9999.00  -9999.00  -9999.00  -9999.00  -9999.00  -9999.00  -9999.00  -9999.00  -9999.00  -9999.00  -9999.00  -9999.00  -9999.00  -9999.00  -9999.00  -9999.00  -9999.00  -9999.00  -9999.00  -9999.00  -9999.00  -9999.00  -9999.00  -9999.00  -9999.00  -9999.00  -9999.00  -9999.00  -9999.00  -9999.00  -9999.00  -9999.00  -9999.00  -9999.00  -9999.00  -9999.00  -9999.00  -9999.00  -9999.00  -9999.00  -9999.00  -9999.00  -9999.00  -9999.00  -9999.00  -9999.00  -9999.00  -9999.00  -9999.00  -9999.00  -9999.00  -9999.00  -9999.00  -9999.00  -9999.00  -9999.00  -9999.00  -9999.00  -9999.00  -9999.00  -9999.00  -9999.00  -9999.00  -9999.00  -9999.00  -9999.00  -9999.00  -9999.00  -9999.00  -9999.00  -9999.00  -9999.00  -9999.00  -9999.00  -9999.00  -9999.00  -9999.00  -9999.00  -9999.00  -9999.00  -9999.00  -9999.00  -9999.00  -9999.00  -9999.00  -9999.00  -9999.00  -9999.00  -9999.00  -9999.00  -9999.00  -9999.00  -9999.00  -9999.00  -9999.00  -9999.00  -9999.00  -9999.00  -9999.00  -9999.00  -9999.00  -9999.00  -9999.00  -9999.00  -9999.00  -9999.00  -9999.00  -9999.00  -9999.00  -9999.00  -9999.00  -9999.00  -9999.00  -9999.00  -9999.00  -9999.00  -9999.00  -9999.00  -9999.00  -9999.00  -9999.00  -9999.00  -9999.00  -9999.00  -9999.00  -9999.00  -9999.00  -9999.00  -9999.00  -9999.00  -9999.00  -9999.00  -9999.00  -9999.00  -9999.00  -9999.00  -9999.00  -9999.00  -9999.00  -9999.00  -9999.00  -9999.00  -9999.00  -9999.00  -9999.00  -9999.00  -9999.00
[truncated: 1,831,951 more chars]
